# Supplementary material for: Responses of mature symbiotic nodules to the whole-plant systemic nitrogen signaling
Source: J Exp Bot. 2020 May 9;71(16):5039–52. doi: 10.1093/jxb/eraa221 (PMC7410188; doi:10.1093/jxb/eraa221)
Supplement: eraa221_suppl_Supplementary_Table_S1 [file eraa221_suppl_supplementary_table_s1.xlsx]

## Sheet: Supplemental Table S1
	Supplemental Table S1. Effect of systemic N-signaling on sugars contents of mature nodules. Analysis was performed by GC-MS. Experimental designs to produce Control, SN2 and DN2 nodules are described in Figure 1. Measurements were done on five independent biological replicates (one biological replicate was a pool of the 200-300 nodules of 2 plants) . Kruskal-Wallis tests (significance threshold o…
						nmoles/mg FW
			Control			SN2						DN2
						1 day treatment			4 days treatment			1 day treatment			4 days treatment
		1p-valueKW	mean	SD		mean	SD		mean	SD		mean	SD		mean	SD
	Sucrose	4,8.10-4	22.3465	5.84745	a	3.12745	0.744972	b	3.50526	1.16545	b	39.3277	7.35379	c	37.39	10.2575	c
	Glucose	4,4.10-4	1.17566	0.387823	a	0.200613	0.208951	b	0.124458	0.0141994	b	3.6612	1.53182	c	3.29389	1.66401	c
	Glucose-6-P	4,3.10-4	0.568063	0.153204	a	0.353786	0.195599	ab	0.144554	0.0633839	c	1.23729	0.413282	d	1.246	0.392997	d
	Fructose-6-P	1,7.10-3	0.405915	0.151655	a	0.336931	0.205529	ab	0.118865	0.0605898	c	0.863476	0.346824	d	0.840883	0.295918	d
	Fructose	8,1.10-4	0.21341	0.0867533	a	0.0330895	0.0188471	b	0.0156181	0.00441547	b	0.277511	0.0527976	a	0.237931	0.0781326	a
	other minor sugars
	myo-Inositol		0.139876	0.066619		0.159695	0.0626114		0.0758847	0.0153063		0.326466	0.0851573		0.298048	0.117034
	Ribulose-5-P		0.0606396	0.0230432		0.0521502	0.0342798		0.0161486	0.00499278		0.123721	0.0355581		0.126043	0.0355514
	Sucrose-6-P		0.0221798	0.00771674		0.0119343	0.0155391		0.00304224	0.000509438		0.140165	0.0851207		0.117279	0.105206
	Inositol-scyllo		0.0320786	0.0136136		0.0540099	0.0186528		0.0243469	0.0048695		0.0497172	0.00589971		0.0495703	0.0140463
	Mannose		0.0224311	0.00641545		0.0167748	0.00522924		0.0123729	0.00234303		0.0472428	0.015547		0.0460979	0.0169635
	Ribose		0.0206568	0.00486883		0.0303602	0.00817847		0.0220729	0.00522176		0.0263919	0.00225474		0.0274947	0.00854113
	Galactose		0.017983	0.00394761		0.0192081	0.00524274		0.0113155	0.00138545		0.0344207	0.0119458		0.0337558	0.0106587
	Glycerate		0.0118158	0.00210699		0.0273225	0.00952553		0.0199103	0.00309541		0.0133831	0.000748269		0.0187661	0.00507686
	Xylose		0.0163078	0.00366784		0.0166999	0.00197528		0.0115608	0.00203314		0.0218398	0.00346109		0.0222424	0.00310452
	Maltose		0.00769523	0.00554649		0.0188886	0.0123339		0.000729021	0.00110131		0.00776045	0.0046564		0.00753109	0.00569572
	Ribose-5-P		0.00655574	0.0021656		0.00527573	0.00281614		0.00118646	0.00118726		0.013148	0.00388488		0.013469	0.00510225
	Trehalose		0.00862464	0.00456966		0.000717083	0.00160222		0.00545329	0.00729383		0.0083608	0.00555401		0.00701967	0.00829186
	Trehalose-6-P		0.00450642	0.0019794		0.00100587	0.000319045		0.000442072	0.00031847		0.00616212	0.00341696		0.0051694	0.00220566
	Rhamnose		0.00306247	0.000634718		0.00333391	0.000425514		0.0031536	0.000463298		0.00227372	0.000752226		0.00324229	0.00122423
	Stachyose		0.00304791	0.000273229		0.00350418	0.00125293		0.00308437	0.000334845		0.00275825	0.000519882		0.0026139	0.000200381
	myo-Inositol-1-P		0.00232515	0.000741		0.0022875	0.000906602		0.00115754	0.000325377		0.00323457	0.00101694		0.00331429	0.000450574
	methyl-myo-Inositol-1		0.0106713	0.00320792		0.0127661	0.005454		0.00676934	0.00291362		0.014452	0.00293657		0.00920225	0.00310705
	Total sugars	4,8.10-4	25.1	6.58749	a	4.48781	1.4809	b	4.12738	1.32055	b	46.2087	9.74837	c	43.7995	12.3155	c
