# Supplementary material for: Responses of mature symbiotic nodules to the whole-plant systemic nitrogen signaling
Source: J Exp Bot. 2020 May 9;71(16):5039–52. doi: 10.1093/jxb/eraa221 (PMC7410188; doi:10.1093/jxb/eraa221)
Supplement: eraa221_suppl_Supplementary_Table_S2 [file eraa221_suppl_supplementary_table_s2.xlsx]

## Sheet: Supplemental Table S2
	Supplemental Table S2. Effect of systemic N-signaling on soluble amino acids contents of mature nodules. Analysis was performed by GC-MS. Experimental designs to produce Control, SN2 and DN2 nodules are described in Figure 1. Measurements were done on five independent biological replicates (one biological replicate was apool of the 200-300 nodules of 2 plants) . Kruskal-Wallis tests (significance…
			nmoles/mg FW
			Control			SN2						DN2
						1 day treatment			4 days treatment			1 day treatment			4 days treatment
		p-value KW1	mean	SD		mean	SD		mean	SD		mean	SD		mean	SD
	main amino acids
	Asparagine	1,1.10-2	15.4718	7.72578	a	18.0921	4.47248	a	7.09227	5.11655	a	16.0146	2.41389	a	24.2853	9.52264	a
	Glutamate	5,4.10-4	2.68822	1.13664	a	2.67939	1.33374	a	1.05694	0.557448	b	4.64593	0.905775	c	5.41445	1.94084	c
	Cystein	0,8.10-3	0.943037	0.216854	a	0.775131	0.278391	a	0.509024	0.200253	ab	1.20303	0.184896	ac	0.898791	0.179345	ac
	Alanine	5,4.10-4	0.762457	0.319961	a	0.431418	0.286883	a	0.218836	0.146983	b	2.4964	1.03974	c	2.52647	1.33151	c
	Aspartate	3,0.10-3	0.314058	0.0732557	a	1.35629	0.753766	b	0.367618	0.131957	a	0.422672	0.0737834	ab	0.530903	0.116493	ab
	Glutamine	> 5.10-2	0.240194	0.064032	2ns	0.211416	0.0424568	2ns	0.140686	0.0446642	2ns	0.194453	0.11717	2ns	0.254195	0.0933426	2ns
	Serine	4,1.10-3	0.174074	0.0580516	a	0.448546	0.158069	b	0.189965	0.0697816	a	0.50028	0.214674	b	0.543564	0.234929	b
	GABA	1,6.10-3	0.168919	0.0837801	a	0.137907	0.114875	ab	0.0706709	0.00946386	b	0.676515	0.327334	c	0.64758	0.32138	c
	other amino acids
	Valine		0.124654	0.0514494		0.447461	0.156908		0.223816	0.095089		0.188035	0.0148641		0.192655	0.0541653
	Tryptophan		0.120281	0.0213528		0.228909	0.0857775		0.534971	0.0621303		0.0686181	0.0104439		0.121954	0.0258398
	Threonine		0.0935154	0.0337954		0.26298	0.0891447		0.142795	0.0425647		0.182507	0.0530856		0.194692	0.0614187
	Arginine		0.0663135	0.0150778		0.202395	0.0371375		0.254187	0.0625809		0.104404	0.0361658		0.136311	0.0505702
	Leucine		0.0607967	0.0279984		0.352103	0.1178		0.165748	0.074292		0.0947017	0.014479		0.0785159	0.018751
	Phenylalanine		0.0499281	0.0206554		0.238703	0.0736077		0.170733	0.0798368		0.0543436	0.0055499		0.0621481	0.0192696
	Proline		0.0454281	0.0208406		0.0986015	0.0203837		0.0547481	0.0280695		0.101245	0.0328627		0.0972133	0.0388566
	Isoleucine		0.0438739	0.0164996		0.294203	0.091036		0.221048	0.0698562		0.0677372	0.0103541		0.0708054	0.016282
	Glycine		0.0379746	0.0089466		0.0605919	0.0279599		0.0161051	0.0129769		0.0724369	0.0212018		0.0812878	0.027511
	Lysine		0.0372528	0.0133234		0.206328	0.0554822		0.269148	0.0552151		0.0566024	0.0201991		0.0757627	0.0249938
	Methionine		0.0249783	0.0119622		0.102771	0.0135466		0.0838728	0.0184242		0.0447499	0.0118704		0.0735413	0.036278
	Tyrosine		0.0219294	0.0090765		0.0842817	0.0284883		0.0595131	0.041213		0.0316671	0.00689734		0.0285238	0.00730314
	Histidine		0.0133834	0.0112761		0.0946321	0.0255764		0.06363	0.0504758		0.0222883	0.0143634		0.0348859	0.0195992
	O-Acetyl-Serine		0.00947664	0.00412753		0.00269033	0.00166116		0.00229457	0.00272704		0.0129276	0.0020227		0.0154467	0.00401796
	Homoserine		0.000170909	0.000149309		0.000207806	3.95102e-05		0.000326982	0.000154314		0.000198282	6.69088e-05		0.000236972	8.08766e-05
	Total amino acids	1,1.10-2	21.5127	9.82455	a	26.809	7.40553	a	11.9089	3.4843	a	27.2564	6.73667	a	36.3652	12.6738	a
