# Supplementary material for: Responses of mature symbiotic nodules to the whole-plant systemic nitrogen signaling
Source: J Exp Bot. 2020 May 9;71(16):5039–52. doi: 10.1093/jxb/eraa221 (PMC7410188; doi:10.1093/jxb/eraa221)
Supplement: eraa221_suppl_Supplementary_Table_S3 [file eraa221_suppl_supplementary_table_s3.xlsx]

## Sheet: Supplemental Table S3
	Supplemental Table S3. Effect of systemic N-signaling on organic acids contents of mature nodules. Analysis was performed by GC-MS. Experimental designs to produce Control, SN2 and DN2 nodules are described in Figure 1. Measurements were done on five independant biological replicates (one biological replicate was a pool of 200-300 nodules of 2 plants). Kruskal-wallis tests (significance threshold…
			Control			SN2						DN2
						1 day treatment			4 days treatment			1 day treatment			4 days treatment
	nmoles/mg FW	p-valueKW1	mean	SD		mean	SD		mean	SD		mean	SD		mean	SD
	Citrate	8,1.10-3	4.69397	0.944272	a	8.28897	1.44864	b	6.61684	0.741145	b	6.17002	1.33631	ab	7.63513	1.05541	b
	Malate	7,1.10-3	3.58282	1.43977	a	4.99762	1.23784	a	2.90125	0.823873	a	5.61321	1.01672	a	6.83296	2.12453
	Malonate	> 5.10-2	0.899857	0.14144		0.811886	0.324743		0.758047	0.165997		0.635057	0.141471		0.935254	0.0986891
	Pyruvate	1,2.10-3	0.555247	0.0921796	a	0.294875	0.166992	ab	0.172741	0.0579366	b	0.955493	0.243626	c	0.747983	0.30851	ac
	2-Oxoglutarate	1,1.10-3	0.332329	0.143323	a	0.187328	0.098746	a	0.0691285	0.0193669	b	0.433781	0.0813563	a	0.479408	0.190466	a
	Succinate	2,6.10-3	0.18682	0.0803155	a	0.408021	0.220906	ab	0.119992	0.0236427	c	0.431001	0.0890332	b	0.498033	0.226114	b
	Fumarate	4.10-2	0.0827567	0.035655	a	0.148456	0.0547741	b	0.0922202	0.0387007	a	0.144606	0.0226527	b	0.180506	0.0921724	b
	other organic acids:
	Galactonate		0.135703	0.0264279		0.113014	0.00680812		0.0981833	0.0313245		0.110794	0.0110669		0.113448	0.0126749
	Methylcitrate		0.059822	0.00942388		0.0755101	0.0156114		0.0806443	0.00998993		0.0496521	0.00317048		0.0819708	0.01096
	Citramalate		0.0257054	0.00630767		0.029665	0.00638211		0.0206058	0.00653254		0.0346437	0.0079573		0.0393886	0.0188762
	Glycerate		0.0118158	0.00210699		0.0273225	0.00952553		0.0199103	0.00309541		0.0133831	0.000748269		0.0187661	0.00507686
	Threonate		0.00616333	0.00206491		0.0071244	0.00160957		0.00299525	0.000279776		0.00876995	0.00240462		0.0116146	0.00414054
	Dehydroascorbate		0.00299394	0.00110638		0.00273887	0.00146282		0.00108882	0.000236134		0.00570257	0.000866606		0.00607821	0.00154647
	Glycolate		0.0024529	0.00182412		0.00248328	0.00300844		0.0015107	0.00197019		0.00274035	0.00320914		0.00379015	0.00179511
	Glycosylsalicylate		0.00156574	0.000399072		0.00173583	0.000231339		0.00144253	0.000259638		0.00145255	6.63857e-05		0.00171391	0.000308121
	Oxalate		0.00120904	0.000424399		0.000464135	0.000338963		0.000484882	0.000226093		0.000618485	0.000252944		0.000562261	0.000146997
	Succinic semialdehyde		0.00111654	0.00190019		0.00157053	0.00215821		0.000987463	0.00171316		0.00805604	0.00537863		0.00911361	0.0044089
	Erythronate		0.000924238	0.000166756		0.00094625	0.000749016		0.00124997	0.000147056		0.000402221	0.000117946		0.000785428	0.000300462
	Ribonate		0.00075977	0.000251866		0.000683175	0.00015434		0.000666924	8.53795e-05		0.000509618	4.717e-05		0.000632201	0.000176358
	itaconate		0.000588457	0.0013146		0.00197152	0.0026509		0.00145432	0.00183204		0.00209555	0.00406789		0.00332877	0.00375638
	b-aminoisobutyrate		0.000255031	0.000355855		0.00090508	0.00038722		6.35458e-05	0.000140865		0.000467583	0.000330898		4.92508e-05	0.000108901
	Urate		0.000192051	0.000425332		0.00353659	0.00189406		0.00209725	0.00123634		0.000794175	0.000777758		0.000910551	0.000559925
	Glycerate-3-P		0.000122104	4.98368e-05		0.000365078	0.000334232		6.08518e-05	3.58707e-05		0.00021428	8.98958e-05		0.000315457	0.000116796
	total organic acids	1.10-2	10.5841	2.65823	a	15.4056	2.66579	a	10.9627	1.27397	a	14.6154	2.40454	a	17.5926	3.97892	a
