# Supplementary material for: Responses of mature symbiotic nodules to the whole-plant systemic nitrogen signaling
Source: J Exp Bot. 2020 May 9;71(16):5039–52. doi: 10.1093/jxb/eraa221 (PMC7410188; doi:10.1093/jxb/eraa221)
Supplement: eraa221_suppl_Supplementary_Table_S4 [file eraa221_suppl_supplementary_table_s4.xlsx]

## Sheet: A. Log2_NormCounts
Supplemental Table S4. RNAseq data (log2 normalized count) of the plant transcript accumulated in the 15 Control, DN2 and SN2 mature nodules samples. R: biological repeat number. 0d, 1d and 3d are the durations of the N-satiety and N-deficit treatments (see Fig.1). Individual samples data (A. Log2_NormCounts sheet) as well as mean and SD per modality (B. Log2_Mean_SD_NormCounts sheet) are provide…
Gene_ID	Gene_Name	NM_Control_0d_R1	NM_Control_0d_R2	NM_Control_0d_R3	NM_DN2_1d_R1	NM_DN2_1d_R2	NM_DN2_1d_R3	NM_DN2_3d_R1	NM_DN2_3d_R2	NM_DN2_3d_R3	NM_SN2_1d_R1	NM_SN2_1d_R2	NM_SN2_1d_R3	NM_SN2_3d_R1	NM_SN2_3d_R2	NM_SN2_3d_R3
Medtr0001s0430	pentatricopeptide (PPR) repeat protein	8.11713206466031	7.9258648367024	7.91938861873726	7.73774041238803	7.87074340644565	7.70841465232022	8.01721934342933	8.03132430753838	7.82002382485646	7.88277054678588	8.02157540539753	7.98653275296401	8.48460659617055	8.21787257353953	8.30956777887969
Medtr0001s0490	growth-regulating factor	8.55043205022262	8.16901448232432	7.98032466569606	7.96965544336174	7.96986810511139	8.08297916766617	8.56089931594911	8.66791260873294	8.17563413990643	7.77337657684184	8.03271627162664	8.08419109830668	8.40167012414871	7.96561522018379	9.00163553530264
Medtr0001s0570	RING/FYVE/PHD zinc finger protein, putative	9.18736413391852	8.99409080578807	9.09463763710875	9.12058280604077	9.07571268297681	8.9180812621062	8.98693039367869	9.28187538179878	9.09310964401968	8.99495261778245	9.06021728973579	8.91161000430518	9.20046402998655	8.97151490389325	9.4583093007344
Medtr0001s0660	zinc-binding alcohol dehydrogenase family protein	10.0560335693035	9.0406939324089	10.0840928044351	7.09039487635584	7.0467907221637	6.23656176020352	8.58730206730371	7.29977963907639	6.88037091331924	12.3031952284493	9.7982791206432	10.4916105213495	10.601634637358	10.1830454736265	9.29714860543799
Medtr0002s0020	F-box protein PP2-A13	8.02740304312907	7.72743467754582	7.5353929193129	7.47605717403712	7.67033537843005	7.34169964846109	7.88724443370575	8.04703168208917	7.60603661626243	8.56453127679295	8.3546523289881	8.29377675819283	8.37147804506866	7.89346063761172	8.60922160498044
Medtr0002s0270	hypothetical protein	10.8268478362127	10.3554576159549	11.3743387159032	11.4446714207244	12.4056848621338	11.6063959393643	15.8044993656211	9.82185765726917	12.9778601934076	16.1082386190354	12.6847996689236	10.5315927773445	11.0506412089575	11.040687551365	13.5395444365283
Medtr0002s1060	glycoside hydrolase family 18 protein	10.4165001836791	11.3099535854104	11.1742518163131	10.7077376071578	12.3051449633246	11.278834755468	11.5244591313692	11.5943960270668	11.4197740305167	12.1324670756428	12.6519868664942	12.719772633042	9.58387476732132	10.7365670605756	10.3607462408842
Medtr0003s0130	[ NCR486]_Nodule Cysteine-Rich (NCR) secreted peptide	11.1600976107856	10.2680635988513	10.2876644091632	11.2700455507821	10.7747034533599	10.810917051655	10.9867810979425	11.0038657862734	10.611560733439	10.368306978234	10.5640106775634	11.5170868410719	10.7210368218082	10.560397166316	11.0112054896569
Medtr0003s0170	NB-ARC domain disease resistance protein	8.69065110022844	8.0825638303622	7.97034572054653	8.61248440072641	8.26905375822157	8.3133416203142	8.68833108034262	8.72435970391013	7.78649150078597	7.48877086691016	8.08716553018457	7.68828457738696	6.96657097560029	7.61553206534854	7.71929994311862
Medtr0003s0180	[NCR274]_Nodule Cysteine-Rich (NCR) secreted peptide	12.5734835423955	11.8062300191983	12.0369292025159	13.2812323473243	13.1482612363626	12.8811348463391	13.0967422381616	13.2634054857289	12.3755520121081	11.9963543184209	12.2960773887636	13.2982476327711	11.8129701185195	12.1136322486084	12.7745112284894
Medtr0003s0190	hypothetical protein	8.81077734434577	8.23996416642208	8.00497416641392	8.59565394652233	8.18417074203582	8.01544502620493	8.36727703231411	8.75017769462106	8.12734309215187	8.83090702632312	9.1902795139523	9.30504377617717	8.58575346957242	8.67418870380249	9.32736843331689
Medtr0003s0210	[NCR488]_Nodule Cysteine-Rich (NCR) secreted peptide	9.62915407265842	8.68543916771264	9.14873244915169	10.015547294147	9.69770519772543	9.39318457737395	9.6938896896237	9.82033510017694	9.08393735203866	9.32603288826078	9.39839010659872	10.1075548598672	8.63378623360165	9.10530083864696	9.62572835259368
Medtr0003s0350	hypothetical protein	7.28971511460287	7.2340728470775	6.65950712462792	7.21904495227511	6.80290684653243	6.69693759356587	7.14867331202974	7.02100880937392	6.85902188287173	5.88195360572356	7.20999019895838	6.81389238534108	6.10930600012848	6.59280763970445	6.83531026830696
Medtr0003s0460	structural maintenance of chromosomes protein	5.9996412897909	6.11014383705025	5.9725813724853	5.9072107419331	5.97022628137503	6.1127691913103	5.82781246380167	6.02151248678703	6.07953637846537	5.1485162698418	6.07632296078543	6.02551956339619	5.95497655645912	5.72319142297274	5.84788927688833
Medtr0003s0470	equilibrative nucleoside transporter 6	9.2453694041933	9.13535098651868	8.9898672227597	8.95889993969023	8.96416207142083	9.02742307077124	9.14102754606131	9.1377294171203	9.11128111484047	9.55963242986918	9.29114239915025	9.34936878031251	9.48057218711933	8.95092496489154	9.03253608589906
Medtr0003s0480	structure-specific endonuclease subunit SLX1-like protein	5.56198235309144	5.51225785053452	5.5316442166013	4.62089874917471	5.49397507670969	5.18706666245082	5.86281673618956	5.18277208125671	5.57669511977518	5.4364202028672	4.59491941680246	5.19080788017657	5.55536501663953	5.30800637860815	5.63887507366392
Medtr0003s0500	membrane-bound O-acyltransferase family MBOAT protein	5.70113550718276	5.40234379141199	5.35882869426834	5.44860917705416	5.01506890014227	5.32096554835622	5.04809889790487	5.22020059805096	4.32455179384041	4.61483265815975	5.33205756822473	4.8883667397118	5.42703935048981	5.51453594866577	5.05232330299173
Medtr0003s0540	ubiquitin-like modifier-activating enzyme ATG7	8.95912477954365	8.76160941036601	8.87688823649222	8.82379008259878	8.7707171357204	8.69574562571553	9.02219467306287	8.7405500109356	8.79731899775454	9.15814835690917	8.88688319360856	8.84196152834739	9.06148748049005	9.02032870280756	9.12719215164115
Medtr0003s0560	serine carboxypeptidase-like protein	12.6186251142919	12.8320964693883	12.7438649849685	13.0535256569391	13.0331473458873	13.1950071557698	12.780530014353	12.9988028100695	13.1220562085505	9.80425891791045	10.8675861619946	11.3822531405408	10.504618225456	11.1543978965772	9.79387315159653
Medtr0003s0580	BPS1, putative	9.34954021274268	9.44814791773903	10.8200636949514	9.89691380084601	9.95704282393344	10.5185826818746	8.28578855025686	8.91901922499856	9.80270242508744	8.51595891544572	8.72460914284376	9.58077083519786	9.2581795807184	10.4846573784713	9.42376041693299
Medtr0003s0590	MADS-box transcription factor	6.30619225343315	5.82785012492171	6.14217538476057	6.47680330961699	6.37949923985901	6.45621830771578	6.17282092144907	6.42565652154525	6.07953637846537	4.5194966161357	5.33205756822473	5.33885566056212	6.24871011509883	6.32668371774739	6.2774391161768
Medtr0003s0620	S-adenosylmethionine-dependent methyltransferase, putative	7.06763420760685	6.82932282675578	7.06785605241643	7.51953664432843	7.23673373133209	7.13903612902692	7.10548288642807	7.0933926448491	7.20196905503953	6.54599210303808	6.18016950148525	6.40732222374812	6.83367609310215	7.11048789856908	6.0304186443597
Medtr0003s0660	S-adenosylmethionine decarboxylase proenzyme	8.13360821679175	8.49775569392519	8.25149971262669	8.30810333200697	8.24131065207356	8.56688504035387	8.28578855025686	8.38444903054454	8.22236096839696	9.32250670660936	9.09517759566758	9.13821385498277	8.73550079263185	8.65976105790996	9.05076363869424
Medtr0003s0690	DNA-directed RNA polymerase III subunit RPC6-like protein	5.84814601442078	5.40234379141199	5.35882869426834	5.67056686788825	5.58508229433239	5.50105263193186	5.63879135559573	5.36089985062082	5.35061721445026	6.02766352224692	5.89285586923573	5.50481447518442	5.72869852917817	5.83013824173026	6.00571483590184
Medtr0004s0130	structural constituent of cell wall protein, putative	10.2365734915265	10.2175725709258	10.3505647762259	10.2204617464005	10.0331723450124	10.0503462443377	10.2279762147354	10.0649601579152	10.1201071173873	10.6130885786585	10.5072348846059	10.3623905437952	10.372569079463	10.3741158132501	10.3546455312521
Medtr0004s0210	CASP POPTRDRAFT-like protein	6.96088671432475	7.29685591496965	6.47420539962774	6.75664793090143	7.14986860027885	7.17485263235001	7.06095944562767	7.50325839393547	6.92214395746703	8.19963636909869	7.88070875456588	7.6674273168601	7.4683941043687	6.53073602368524	6.77811035207342
Medtr0004s0220	riboflavin synthase alpha chain	8.83868067724819	8.62962134179672	8.6266964890496	8.73742911719569	8.7011396535486	8.8806155228802	8.81438353700497	8.87862496277782	8.83880597410012	8.91291733563116	8.70036117887564	8.92045163948454	8.65900255381231	8.69556319633136	8.19404898429416
Medtr0004s0230	hypothetical protein	7.79857037872872	7.65738568236261	7.4731531204632	7.70672704981741	7.28282390428154	7.56731959880538	7.46572300192461	7.71471332205637	7.36229477700434	7.43753261359011	7.6968385494624	7.47279341429052	8.03421300899729	7.69550679891318	7.74937266421812
Medtr0004s0240	hypothetical protein	8.16199632498101	8.35261355107992	8.14018785349568	8.08990726998237	8.33178538406105	8.06400411503541	8.22655003980939	8.31262628106587	8.22653476367663	8.27454460825858	8.5611074530904	8.20006639536392	8.21024372067212	8.25193624203918	8.28924071762036
Medtr0004s0330	alpha/beta fold hydrolase	7.57553572387508	7.4703080239304	7.59505829126165	7.28771621973405	7.12983379531344	7.74461530233793	7.10548288642807	7.49564711789693	7.612429973609	7.28645394682584	7.70382522252788	7.4072100580093	7.81457070106463	7.68129182289066	7.48022590888906
Medtr0004s0480	LUC7 amino-terminal protein	9.70690778285466	9.68172684126981	9.60081553040421	9.7646354184594	9.73631269982348	9.32508623855078	9.81501630638627	9.77074494878361	9.64792534557299	9.63832241881779	9.71427943269837	9.81848214903079	9.39310927646981	9.70791491249767	9.39788816137219
Medtr0004s0490	oligomeric component-related/COG complex component	10.3581062509159	10.4745325757561	10.2489770880778	10.3252501331504	10.3273239985276	10.3008474603242	10.2496282844025	10.2550237524623	10.3941008457328	9.98017226026799	10.1727705670072	9.94807866303609	9.97807217045292	10.1943510914953	9.84699093348199
Medtr0004s0510	small heat shock protein	9.07242185017458	8.85844781483368	9.13539771022457	9.20290096881474	9.10422940871715	8.56688504035387	8.24656769604518	8.59854683004165	8.4922370704103	9.90200042695036	9.38758323548154	9.53927943175254	10.331709296051	10.852111428023	9.60737323554474
Medtr0004s0600	tubulin folding cofactor B	7.80886603692762	7.16843278996397	7.69539515353076	7.84417274964789	7.6281115081691	7.35737028592043	7.49948051991406	7.2821906741478	7.49969092095641	7.37081467312829	7.90516254175619	7.52009567147983	7.5006345403567	7.34497853230928	7.86376138737862
Medtr0004s0610	PPR containing plant-like protein	5.20464988955537	3.6041003779212	3.62229857146323	4.67317328809614	4.36352112965107	3.53966601280781	3.90206734763371	5.10486963953569	3.27096415094711	5.38325322334944	5.05446869035306	4.15182966321899	4.24867881918222	4.19184041786765	5.39436417393667
Medtr0004s0650	glycerol-3-phosphate transporter	10.0571136295545	10.0635992831149	9.88600864287813	10.5260268433822	10.3162859060341	10.3069129128044	10.1521830856928	10.3781061248408	10.0262613596353	13.1430912961551	13.2263751238332	12.8225966440007	12.384767117756	12.2669585374456	12.333489829864
Medtr0005s0200	NBS-LRR type disease resistance protein	6.95162404783409	6.68029943735771	6.75560306650897	6.49143501595381	6.49364290126322	6.78067950062432	6.38032458599524	6.56309085185634	6.25323917962057	6.61679809569315	5.71062891802797	6.72248042881369	6.17070702354972	6.59280763970445	5.63887507366392
Medtr0006s0160	Rpp4C4, putative	6.05258739388024	4.85302814985586	5.61086205957531	5.64461909086739	6.09946836839022	6.28652792480175	5.89699177601828	6.51871835580402	5.79476265387042	5.80318053141341	4.46934931428185	5.02581181937067	5.49262851157523	5.23202562175058	6.41512813865818
Medtr0006s0240	disease resistance protein (CC-NBS-LRR class) family protein	6.0698129266337	5.93699880110355	6.43120042756976	6.54852156924882	6.52466272849013	6.47069910628024	6.14465165883308	6.10391869150492	6.11599040913753	3.14307149926683	5.05446869035306	4.73643507471851	6.04517514042813	5.48210284620187	3.83962063561553
Medtr0007s0140	disease resistance protein (TIR-NBS-LRR class), putative	5.51244653699606	6.40432134833817	7.5353929193129	6.50591981726118	6.77737654217076	7.14807396026745	3.22804308223475	3.52370467516021	5.49601003396456	5.67631770790496	4.46934931428185	5.11066731927068	5.42703935048981	6.30830145369168	5.09978289462561
Medtr0007s0390	receptor-like Serine/Threonine-kinase plant	10.3315732501714	10.540880358018	10.6079543541645	10.1949874555754	10.1459482645102	10.4508099718682	9.6569722818613	9.80963197018476	10.3411920440189	9.83675690060288	9.83215081493041	10.1620020047016	10.4154776884664	10.3607983703146	10.0342148425311
Medtr0008s0390	myb-related transcription factor	7.64613916137357	9.58441542026335	10.1856977358504	8.87769160902994	8.81843794604619	9.34683694546625	4.25813566651581	5.84107452542905	8.75460358504021	0	6.89294359723053	7.95818961681233	7.88343272344657	9.59301958285328	7.32912029500217
Medtr0008s0470	myb-related transcription factor	7.2064978735678	8.91957428619655	9.88733507741635	8.22736645770705	8.55102909203467	8.91013439140042	4.14892780259349	5.66225512260397	8.4248183786617	1.35997410068802	5.76508407552696	6.85136275146084	6.7821455395691	8.76797445251559	6.12520926966489
Medtr0009s0050	flavonol synthase/flavanone 3-hydroxylase	9.2147237257386	9.34546346935627	9.08079095850211	9.2933544964391	9.62621143794756	9.65173676581604	9.70116114756527	10.1845807474776	9.71778435917162	8.69024213695531	9.04654216683512	9.19031908660325	9.80007376519402	9.18050088875633	9.30476311384249
Medtr0009s0120	phosphatidylinositol 3- and 4-kinase	11.6851496612123	11.5740555523876	11.2133814338053	11.247595703817	11.3754332937245	11.3593489816956	11.3944319021231	11.7710828935602	11.4751976853658	11.7109774746325	11.7669416014435	11.667777152722	11.6921001239291	11.8053669105116	12.2816989530391
Medtr0009s0240	UDP-glucosyltransferase family protein	8.89533625975858	8.91624547015878	8.76877040292206	8.24041861622909	8.76098058851471	9.1267744186206	8.2399259571825	8.53313158540175	8.71653211918355	8.00219242220453	8.61027443473966	8.79465719666531	8.73550079263185	8.97734417051002	8.71206029118433
Medtr0009s0370	sugar porter (SP) family MFS transporter	9.87923861799873	10.131199223448	9.68864465016557	9.05806680879938	9.75605294189627	9.9887952590896	9.58017651009849	9.92037364846744	9.89867823815826	9.94391252239679	9.72290293365854	9.69853246712016	9.90617921178379	9.74084334601831	10.3704540320531
Medtr0009s0390	heat shock protein 81-2	10.3995694754976	10.3774113726827	10.2375817340132	10.0567128716549	10.0848199091629	10.2109848280788	9.91638039887673	10.0324523997146	9.86426861216751	10.6557481226799	10.1940147517521	10.2441180286927	11.0376531027981	11.2864540891357	11.0801202234395
Medtr0009s0480	2OG-Fe(II) oxygenase family oxidoreductase	10.6915118217492	10.6156428843311	10.7305221568559	10.142648385529	10.020986446987	9.88585351334586	11.3294421182624	10.9316660417257	10.6290082109043	10.7519509411733	10.5112230065493	10.226401728555	10.0314594117735	10.1665571196555	9.3422442369794
Medtr0009s0500	transmembrane protein, putative	6.6759979880347	5.96304279775949	6.47420539962774	6.14787816836009	6.15999196807217	6.1127691913103	6.54023769549784	6.88779102917186	6.18624630045186	6.74876697684164	5.68261063823785	6.53562722929885	5.70121750508412	5.90544726659992	5.76199112792476
Medtr0010s0050	zinc finger, C3HC4 type (RING finger) protein	4.08281659456894	6.11014383705025	6.41657576823649	4.95236183186714	5.14052263096718	5.99749043022972	2.37433859866948	1.95007517290989	5.04508349829503	2.51106749689373	3.17916270671644	4.22977579858727	3.80809132474018	5.92970131424966	4.46497360988362
Medtr0010s0210	hypothetical protein	5.0396068434686	5.67866638740873	4.93508472108904	5.29026518476173	5.01506890014227	4.87500513254143	5.51222035444866	5.48908844319236	4.65696263577504	5.01507442158024	5.43641228516404	4.37406905714013	5.49262851157523	4.77722932227089	3.30418352685737
Medtr0010s0220	importin 9	8.35702167132057	8.30249684471108	8.3120160321922	8.43841271660263	8.39190258408246	8.48008104400949	8.36727703231411	8.45286510220657	8.53997263011714	7.74204379595471	8.08181215317027	8.29377675819283	8.09354727030723	8.4197307537764	8.48514394735216
Medtr0011s0020	cellulose synthase-like protein	8.30341749676076	8.09439430648627	8.05304458205288	8.66828238107413	8.52057699820431	8.37237526565981	8.21981528637512	8.25518436885358	8.38802755049764	8.16854900576707	8.17022341468843	8.39028081315471	8.35393743446023	8.06202575029125	7.68080549420621
Medtr0011s0280	NADP-dependent alkenal double bond reductase P1	9.32822588334384	9.17767039402443	9.39427731622904	9.63555493136681	9.80267222753866	9.81668798402358	9.55631736034773	9.5386096096679	9.69537382382001	8.14478583035612	8.61027443473966	8.61750622786579	8.53606627312666	8.4325175111903	7.37806270862191
Medtr0011s0300	PPR containing plant-like protein	6.15298429894263	5.15367399470628	5.61086205957531	6.01240781016177	5.67077618970959	6.16712876375161	5.86281673618956	6.20071845920738	5.49601003396456	5.80318053141341	5.09754663967551	5.11066731927068	6.50857896139012	6.77786869158443	6.23555892107983
Medtr0011s0320	triose-phosphate transporter family protein	8.24015644130361	8.24528000185375	7.8339177289361	7.97487123898195	7.8887382502072	8.20492040750092	7.78145142770348	8.38444903054454	7.88483716560107	8.0794345581571	7.34124085553892	7.65335304986171	6.9433010931465	7.27097038140777	6.74863683649112
Medtr0011s0330	ribosomal protein L7Ae/L30e/S12e/Gadd45 family protein	8.40870529762273	8.58419736805417	8.5483672618723	8.49759311085923	8.28272777961543	8.30528475320002	8.78274588998033	8.33412430612398	8.4922370704103	8.61728903698798	8.60655127976096	8.10502359585479	8.67321643227139	8.80450166942894	8.32462730368055
Medtr0012s0090	UDP-glcnac-adolichol phosphate glcnac-1-P-transferase	6.41802624786234	6.56599400079724	6.19454822237199	6.18435719554543	6.59941407523768	5.91518001234988	6.22756122339781	6.53366134092387	6.36347542759128	6.8304836622796	5.98750388373233	6.35610500842163	5.85876035930568	5.95355434441846	5.84788927688833
Medtr0012s0110	U4/U6 small nuclear PRP4-like protein	6.86546985445044	7.38618712254027	7.06785605241643	6.54852156924882	6.90073658856501	6.95559487742884	6.81505639811051	6.6202078868269	7.04066193535757	7.47613089406671	7.04373225494672	7.61028719390465	7.40166777853484	7.47427387657183	7.19350837207547
Medtr0012s0290	disease resistance protein (TIR-NBS-LRR class), putative	5.76598248726648	6.49636582041158	6.54314873271715	6.41674580026516	6.14009822527796	6.63399871546231	4.85299114030684	6.06330388565176	6.31725874071763	6.66214233450742	5.71062891802797	6.02551956339619	5.49262851157523	5.83013824173026	5.00324919530704
Medtr0013s0120	pentatricopeptide (PPR) repeat protein	6.3770976424721	5.32412138344194	5.58493643701011	5.59128005940597	5.58508229433239	5.47255626444693	5.93037596397771	5.97847428514812	5.49601003396456	8.01098196139172	7.25824768394946	6.9235044936037	6.47651755637553	5.95355434441846	6.33806451665676
Medtr0013s0150	DUF3411 domain protein	9.91661140856897	10.149743189465	9.80269918590166	10.1333489037471	10.2505440376982	10.1139981721436	9.95135819081739	9.96377477156939	10.1122336946864	9.87095495095028	10.1123545229224	10.0046060168567	9.56684602571649	9.65978996430312	9.85219671162022
Medtr0014s0040	hypothetical protein	4.72860311861527	5.06025106712177	4.33255004196228	4.95236183186714	5.01506890014227	4.22613440643254	5.21993641475078	5.57826837419645	5.28809312944599	5.5372142295541	4.71042981991303	4.56659935386805	4.90765720165787	5.06689096410895	5.46855291883526
Medtr0014s0180	pentatricopeptide (PPR) repeat protein	4.72860311861527	4.54352618355921	4.26884161365928	5.35570260207528	5.09990489445294	4.22613440643254	4.54348949141364	4.459580824637	4.70561543175844	4.05901404691968	5.01006476678497	4.37406905714013	4.17067398893789	3.34281962798708	4.39059574198089
Medtr0014s0210	pentatricopeptide (PPR) repeat protein	5.86797601830364	5.79922203337077	5.5316442166013	5.99197311319595	6.17961511730763	6.09418444319941	5.86281673618956	6.14342134569202	5.65310576027153	5.84310464116676	5.01006476678497	5.86380317093281	5.42703935048981	5.41496373980321	5.98058063438213
Medtr0014s0250	pentatricopeptide (PPR) repeat protein	5.72307663007148	5.24141341749745	5.80302864311011	5.81715577192709	5.99258674809134	5.609722300847	5.51222035444866	6.23769014678305	5.15427721352742	4.78846110249531	5.71062891802797	5.65363674979472	5.7556658537958	4.92931768133107	5.27539705440862
Medtr0014s0260	pentatricopeptide (PPR) repeat protein	4.63911686536257	4.85302814985586	4.13230801288619	5.22171806514281	4.82878346548154	4.15618534286115	5.75514808843533	4.69046575755885	3.8918719886851	4.70425732983239	5.05446869035306	3.44201775086532	5.64463336685306	4.5457554761341	5.3161525626431
Medtr0014s0440	glycosyltransferase family 90 protein	9.49052505021111	9.213369164356	9.62963360092013	9.37452860387183	9.35133747684859	9.43255221640084	9.30272363518376	9.49346572234428	9.29340449488341	11.47488173577	10.1740289221408	10.4050134603605	10.1119279868797	9.89661383224551	9.43536888333731
Medtr0015s0030	lectin receptor kinase	7.48854551115092	8.64176544616712	9.05976852341043	8.02098378894491	8.50510646833388	8.34905087086274	6.11592140709063	6.54845113659897	8.08659340713589	6.06190232084706	6.46970225983434	7.1904168585673	7.5006345403567	8.63784539658279	7.96974294211757
Medtr0015s0110	DnaJ heat shock amino-terminal domain protein	8.6251604179816	8.53295628061129	8.63619525051436	8.68110353104134	8.80586594107597	8.66773904338366	8.65376993755613	8.75017769462106	8.46069427088862	8.34575465850765	8.17022341468843	8.36026943696879	8.36273439743609	8.55451352281049	8.40239295440418
Medtr0015s0130	actin-97	5.90683659769366	6.17842717493749	5.71014255585842	7.05142745813548	6.59941407523768	7.38056163799447	6.25417169531738	6.51871835580402	6.52129531257933	6.09534734805375	6.1395234090492	6.2664826951871	4.46018861459308	5.97701940258516	4.53570420719268
Medtr0015s0140	serine/threonine phosphatase family, 2C domain protein	7.77250512224916	8.51985650226743	9.31172173862768	8.46460334097569	8.53207199007963	9.45639504821277	7.70635122546922	7.59871560834686	8.59911372379726	8.19963636909869	8.03271627162664	8.33844395774532	8.66612699791277	9.0118336427263	8.41651861941306
Medtr0015s0230	[NCR490]_Nodule Cysteine-Rich (NCR) secreted peptide	9.09363040488971	9.07393750038341	8.94471260620985	10.0591704027213	9.63689783718085	9.38173650974914	9.38328721832052	9.42298539339986	9.42816430397854	8.77524415212881	9.08183139325634	9.83883491558912	9.29770797991724	9.52499969785436	9.22139248003936
Medtr0016s0170	hypothetical protein	6.89476331162054	7.06400885606279	7.86117530763453	6.5202606341471	6.98121291138534	7.26068677000713	6.05668532176075	5.48908844319236	6.74726401012705	5.95664734153051	6.4025824623398	7.4155728825617	7.44373197290688	7.87484368236724	7.19350837207547
Medtr0017s0100	caffeic acid O-methyltransferase	14.4371383214957	14.7191132516376	14.222472025776	14.8205620664646	15.0390315068251	14.9510073398308	14.506930301954	14.6929847675518	14.9277342942843	12.1935815035031	13.3746587636111	13.3328783999701	12.3085629089934	12.7361476442789	11.7822367461906
Medtr0018s0090	global transcription factor group protein	9.68051851019606	9.63389144602797	9.6328003622021	9.38827611519748	9.43331636715482	9.44176922720416	9.56431433274622	9.81881093454699	9.67107920914243	9.45401577516081	9.668586942631	9.64441502418417	9.9837858247561	9.82406835464721	10.1472351779481
Medtr0018s0170	galactose oxidase/kelch repeat protein	11.1820458213712	11.0599114375235	10.9545870916353	11.0755885666583	11.1943661497937	11.1671297084006	10.7859974269687	11.4472864550892	11.2060250553616	10.4562085167941	10.2853403883605	10.4039630919172	10.5553813580161	10.7044186486173	10.9437182203124
Medtr0018s0260	succinate dehydrogenase [ubiquinone] iron-sulfur subunit	10.0232499501716	10.1971450949023	10.0032049958786	10.1027048084689	9.96413210108109	10.1116900977374	10.059040295126	10.1092744986665	10.1390512802813	11.0071786117016	10.8137063971924	10.4606269045477	10.0120195206675	10.3949535286767	10.2268787902407
Medtr0018s0290	ATP synthase F1 complex assembly factor 2, putative	7.98263061046937	8.0825638303622	8.22656406020606	7.90007617735657	7.6841397783397	8.10170788722869	7.99372431136088	7.86995976554107	7.69306379918573	8.11248019827426	7.82412345674943	8.13064818603821	7.87115436495535	8.25193624203918	8.17755464872278
Medtr0018s0320	lysosomal cystine transporter family protein	8.73451753453816	8.4340091834113	8.58152277134216	8.50842416637977	8.48553205562646	8.41418123112857	8.55556028290322	8.69807125100348	8.17994512638889	8.92226614531588	8.74168294615047	8.55831246583439	8.71159757501347	8.87801293695092	8.42119660587838
Medtr0019s0010	hypothetical protein	5.70113550718276	5.32412138344194	5.93202448721558	6.20225654615132	6.42952766438677	5.25556896999434	5.96300507626625	5.84107452542905	5.83905068301583	6.28120638992696	6.20007102847846	6.40732222374812	5.93151737400461	5.77765559996212	6.07859233070123
Medtr0019s0020	ABC transporter family protein	8.70174338482385	8.50220302378053	8.5040935605322	9.00551760761488	8.81530520071521	8.73825869705621	8.89691601861293	9.0930332648215	8.90800613901529	8.69570403735027	9.10576637005462	9.02526379084359	8.86497747680893	8.47433962048672	9.06278864391068
Medtr0019s0070	calmodulin-binding protein	8.39510302390092	8.23996416642208	8.09497971294645	8.47935866985938	8.37498033263142	7.72662851940191	8.409320627673	8.41704932076042	7.90059554404921	8.9681225070873	8.80802653561288	8.73242195465984	9.12232512744867	8.54669368036952	8.62957592746527
Medtr0019s0120	methyltransferase PMT16, putative	7.98717089930129	7.70446085794961	7.99516484659287	7.84986158514607	8.1447801528486	7.71451152686084	7.88724443370575	8.03132430753838	8.08659340713589	6.49678070465835	6.95281861927374	7.11025395890417	7.96657414687297	7.27097038140777	7.64125570077311
Medtr0019s0160	DNA-directed RNA polymerase I, II	5.40796047984594	5.61438749919965	5.63633000414567	5.4183002639001	5.75166413063218	6.01735464812539	5.86281673618956	5.63479923162929	5.41054378839537	3.91659620526489	4.59491941680246	4.73643507471851	5.93151737400461	5.66659018999279	3.83962063561553
Medtr0019s0180	hypothetical protein	5.17311726976048	5.47654225057504	6.03135591418648	5.74572233946425	5.25593456332993	5.609722300847	4.25813566651581	5.42641743042518	5.49601003396456	5.27065366536934	4.53350011467116	5.11066731927068	5.04516312792119	4.82972719474893	5.46855291883526
Medtr0020s0020	heat shock transcription factor B2A	9.31925112749935	9.72612713679689	9.60243172586365	9.37650057272558	9.44957177275889	9.63254594476859	9.40423016680314	9.04169072569389	9.67566572184824	10.8021865187332	10.346886824935	10.4217161775115	10.2815631662955	10.4304450705689	10.5337927956227
Medtr0020s0130	E3 ubiquitin-protein ligase XBOS32	8.47485698263058	8.49329461208648	8.60105638941885	8.34079097513773	8.31857061959413	8.12935283782222	8.3426903021604	8.28639851535037	8.23069651876393	8.03703377643044	7.91121176840696	7.81380776665819	7.94330431598477	7.9479120636627	7.93090647222184
Medtr0021s0120	hypothetical protein	11.0225566041802	10.0755856515974	11.1769660488727	10.6518462881868	13.1555565891866	11.7590903117351	15.6993406074506	10.1619179175182	12.6670367850269	16.0022354181486	12.3477294176165	10.9850629888822	11.6365109046512	11.3343658545817	13.2734924133129
Medtr0021s0140	hypothetical protein	6.50923923394689	5.77001434011172	6.47420539962774	6.81597692730273	7.3097873918232	6.82643634427903	7.33471357983831	6.95593703167295	6.83735217774908	7.34323892362375	6.72453520426289	6.39045104427257	5.78213833210095	6.48236438090779	7.24718580327794
Medtr0021s0160	hypothetical protein	8.40531673347936	9.28222117964112	10.689291974378	9.89140785751568	10.0465925962359	8.46569457903539	12.7664456221891	7.87583519494794	9.71184217251874	12.4355812495517	10.0534057427546	7.79470007199223	9.84314251325663	9.22037174488111	10.975075379382
Medtr0021s0360	phospholipid-transporting ATPase-like protein	4.96791301380672	5.51225785053452	5.5316442166013	5.47829442411046	5.14052263096718	5.1515558529029	5.32408400435486	5.10486963953569	5.52340951668534	4.05901404691968	4.86801229186732	4.78887698485727	4.17067398893789	4.5457554761341	3.59660085981276
Medtr0021s0370	clavaminate synthase-like plant protein	4.93068422487605	4.85302814985586	5.05324645411436	5.03458553979939	3.67253808917506	4.91790864830581	4.78161556228439	4.97951158977026	4.60661165966408	3.14307149926683	4.09724210330091	3.30468941035733	4.17067398893789	4.26991026514525	4.14125252491975
Medtr0022s0200	hypothetical protein	5.63323600830846	6.24362416303417	6.44567832263741	3.33327654993724	4.4305692203524	4.53256212425792	4.25813566651581	5.02251931438456	5.35061721445026	1.35997410068802	0	0.990448394283438	0	0	1.07705131081543
Medtr0022s0280	hypothetical protein	8.32509874975038	8.43865710449784	8.280056830676	8.30396480634846	8.45364986101138	8.42908797239994	8.31767728408642	8.44498252626723	8.33101999747289	8.0197182749117	8.30956342835417	8.13064818603821	8.27691488127902	8.345050440177	8.14398922481169
Medtr0022s0300	phosphoprotein phosphatase inhibitor	8.76920230618261	9.10057830852264	9.39054048324181	9.12058280604077	9.17681473958141	9.34093738139901	8.93442137588383	8.84607363493735	9.02764416474542	9.09341330941098	8.93517947570772	8.82636512430617	8.63741566201998	9.17797199174955	8.26342239770137
Medtr0022s0360	RNA-binding (RRM/RBD/RNP motif) family protein	8.49093159199207	8.84800344849809	8.41124904040696	8.55792095671561	8.52057699820431	8.45480979472851	8.60291485337844	8.71783236246465	8.4248183786617	8.82094493866997	8.61769204311354	8.48868077564686	8.38016901971839	8.54276780678346	8.53347243369876
Medtr0022s0430	plant regulator RWP-RK family protein	9.10829303920634	8.53729657341102	8.59132263997642	8.6842910940496	8.75117788397325	8.51891970880394	9.09392581873105	9.07782144092671	8.73422848687554	8.43988930971244	8.49819947130858	8.36026943696879	8.79195413237913	8.42400561088439	8.93450663394963
Medtr0024s0020	extra-large G-like protein	7.64613916137357	8.54162384776173	9.07381746165151	8.0310339011517	8.40446527281296	8.49786470086031	6.86770455327021	7.17190066366556	8.10937406616701	6.56998230054345	7.12925487399807	7.78181954974803	8.07225244876048	8.79792877671723	8.01995028658031
Medtr0024s0060	cytochrome C oxidase biogenesis Cmc1-like protein	7.24491990775357	7.13445775255342	6.94074939303295	7.56174399000372	7.39619117363739	7.40338607894097	7.40764352679298	7.29977963907639	7.36229477700434	7.11768364637983	6.76517992729377	6.96966973484265	7.34951632380035	6.94186731896448	7.07976294599575
Medtr0024s0070	chromosome condensation regulator RCC1 repeat protein	8.93347636980531	8.72782953936917	8.70701296585803	8.40402495079013	8.53968474855612	8.77955477757366	8.67854066230943	8.5442421853991	8.4248183786617	8.35268609891751	8.72117000005703	8.62473755470855	8.82415852337705	8.83049781179403	8.72725064742349
Medtr0024s0220	ribosomal protein L7Ae/L30e/S12e/Gadd45 family protein	10.9277230771212	11.2550153509619	10.9815406768043	11.055420099939	11.1308939258327	11.3939507669752	10.9986331128396	10.9897120060929	11.0842438211836	10.9246930807716	10.9314800203284	10.8627220615079	11.0451867774488	11.1742006702256	10.825182949922
Medtr0024s0260	S54 family peptidase	7.26749136375095	7.06400885606279	6.01202923278227	5.88521849848671	6.92419152048034	6.82643634427903	5.99491251504012	6.47293768419291	5.31969385711704	8.98159993220518	7.38536534535238	7.30288181092747	7.37582768881828	7.44932522599514	7.34889694303161
Medtr0024s0320	serine carboxypeptidase-like protein	9.15947564234174	8.10612855814726	9.1923119103437	6.98059441858905	6.34515639927466	6.0753571592639	7.48831554994074	6.50361897459168	6.07953637846537	11.7645849667601	9.44708487613997	9.93940523586361	11.0007926463596	10.2746577849287	9.9908176375714
Medtr0024s0330	zinc-finger of monoamine-oxidase A repressor R1	6.75266526155889	6.74176798567065	6.56982927026255	6.98059441858905	7.6281115081691	7.0454001709316	7.09079388432865	7.06281459170115	7.12356878191494	5.08333763136439	5.65403742626453	5.93534061143548	5.55536501663953	6.38046563181034	5.79119581111873
Medtr0025s0060	tripeptidyl peptidase II	11.9999165415568	11.9640706608546	12.0088688263326	11.854282757013	11.9750297861216	11.9263448659083	11.8453324323423	11.872638777083	12.0741014821814	11.6608964521332	11.9325983212266	11.7695569151048	11.9274594591723	11.8208493122674	11.8763713314058
Medtr0026s0010	phloem protein	7.8493292920115	7.82296556587045	7.90374378285	6.66926188983827	6.98121291138534	7.19243286608778	8.01721934342933	7.97769581693912	7.68701870045001	8.18417642008557	8.02715659256859	7.27557676904748	7.41864091200676	7.76455371422297	6.87676942720232
Medtr0026s0160	diacylglycerol kinase domain protein	6.52181134984049	6.87118505756382	6.84569596344804	6.65633459596059	6.7382134559083	6.90317663760149	6.58285042611933	6.39325234169406	6.78170965327647	7.01656394081643	6.48600539389461	6.40732222374812	6.41017464234231	6.1726172651061	6.86308166233982
Medtr0026s0200	PPR containing plant-like protein	7.97807598782547	7.4703080239304	7.43737884761241	7.5123804555944	7.36224807301092	6.88166418294684	7.66728233888779	7.87583519494794	7.59316427138577	8.04561421169045	7.59529685899698	7.86355793333838	7.7012289399994	7.44091220381333	8.05649140843756
Medtr0026s0210	[phytogb1.3]_Non-symbiotic hemoglobin	4.72860311861527	4.31993697923422	4.76078669968728	4.51029939661108	5.14052263096718	4.91790864830581	4.62730859318858	4.97951158977026	4.92694346150617	5.08333763136439	5.79155977251852	5.06886335137341	6.37582291279724	5.27051614125001	6.19242653951741
Medtr0027s0010	hypothetical protein	4.59220235668946	4.90769043082334	4.76078669968728	5.25639869865527	5.32804613207167	5.00006788145407	4.54348949141364	4.93518227719358	4.79825926145398	3.75856390082818	5.56475687221997	4.37406905714013	6.83367609310215	6.7234127123124	5.79119581111873
Medtr0027s0090	hypothetical protein	8.0051905026483	8.77269586105562	9.34878352714743	8.78274347894792	8.86159675440929	9.2702651514313	7.94555423469135	8.09315306811128	9.02285239273631	6.39301632357863	7.81769698220726	7.96390296538837	8.36273439743609	8.55840760653928	7.92433085636958
Medtr0027s0180	hypothetical protein	4.14914601704511	4.31993697923422	5.01492454645538	4.1898282120239	4.14137106797976	3.74422593762469	4.85299114030684	3.26180758372895	5.00676843339441	2.51106749689373	4.59491941680246	3.88900946850104	2.80803469172313	4.4815796345124	3.72322174807554
Medtr0027s0230	cytosolic class I small heat shock protein	5.40796047984594	5.51225785053452	5.68595556423427	4.11621078362144	5.36279380627452	5.38352583838604	6.49632790899824	4.69046575755885	4.92694346150617	6.15999758603051	5.81755834218707	5.30324351204285	5.1300533983707	5.85568054414271	4.04754496164089
Medtr0027s0250	50S ribosomal protein L20	7.19868913147125	7.40530911121215	7.25211332107849	7.29607477701846	7.28282390428154	6.99619997577586	7.55404493510504	7.32576743240716	7.43623630054833	7.4112145144829	7.56492206286235	7.25708201105599	7.72870974833892	7.66693539077382	7.36840615219685
Medtr0027s0260	chitinase	6.26191363320198	6.06275734698037	6.35654794426705	5.59128005940597	5.09990489445294	4.63896856653492	5.63879135559573	5.10486963953569	5.41054378839537	7.94830004427391	5.43641228516404	6.88788450513991	6.79520175732653	6.41523773209067	6.37711082446283
Medtr0028s0090	CRT (chloroquine-resistance transporter)-like transporter, putative	8.53810794462321	8.81263249184486	8.48319209138956	8.36482967479711	8.46568840103889	8.52239919484752	8.55020141809227	8.55892445634356	8.49915390205016	8.74921500925103	8.61398800612027	8.78500731438971	8.54768537353498	8.39816437564901	8.68508612173524
Medtr0032s0040	2OG-Fe(II) oxygenase family oxidoreductase	8.17797077666894	8.17459776004961	7.97034572054653	8.06566798962361	8.19866928248754	8.30123938370539	8.0854923618726	8.16688946801173	8.21397697717823	8.88450182861393	9.03273617772948	8.97239288160995	8.75901441721934	8.80777692004369	9.2187079016477
Medtr0032s0050	F-box-like protein	5.00420523033529	4.39838052679666	4.89344435715871	4.45164862813503	5.01506890014227	4.15618534286115	4.45449856376652	4.79338448733602	4.12437212960381	4.70425732983239	4.00974119048337	5.26673000026484	4.39307270263967	3.928550109318	5.35578830592749
Medtr0032s0060	F-box plant-like protein	5.70113550718276	4.14896397766119	4.76078669968728	5.35570260207528	5.14052263096718	4.29284824537805	4.78161556228439	5.22020059805096	4.0509579145713	5.27065366536934	4.86801229186732	4.981435964045	5.21022497149896	5.30800637860815	5.60638139439649
Medtr0032s0080	transmembrane protein, putative	6.92347379212037	6.78620949961606	7.02028481352115	6.54852156924882	6.36243000703713	6.16712876375161	7.20431996583299	6.91086587244616	6.96274142742296	7.53825160135189	7.79170093347189	7.37326539680013	7.07760275780765	7.59292875388777	6.89032854711975
Medtr0032s0170	[NCR006]_Nodule Cysteine-Rich (NCR) secreted peptide	12.6105553589794	12.0783105733054	12.1111815242734	12.9077420118659	12.1330905499655	11.9015080480409	12.1021806569598	12.8403172849448	12.0062309825408	11.5966594379085	12.0666848547043	12.6836580346901	11.1893815395029	11.3884143767374	12.2563986835675
Medtr0034s0060	rhamnose biosynthetic-like enzyme	11.8079635148297	11.9624577630219	11.7582814406608	12.0302444587117	11.9286715284816	11.9015080480409	11.7474646452211	11.734769671357	11.960605008394	11.6782439328699	11.4871308425486	11.6165573128855	11.6616800589318	11.5977802330233	11.3169239790373
Medtr0034s0170	trehalose-6-phosphate synthase	8.50366355682472	8.31771549997904	8.67049856592981	7.79783599549081	7.91823968754857	7.82006632317592	8.42697087936243	8.04181486912231	8.27166680769242	7.86348782191054	8.3897355533039	7.77533590590024	7.94330431598477	8.53092567740537	8.51170542259486
Medtr0034s0190	transmembrane protein, putative	5.63323600830846	6.24362416303417	5.63633000414567	5.563852325097	5.46228097856054	6.1127691913103	6.25417169531738	6.76653319688667	5.94416457802208	6.30998168865084	6.07632296078543	6.11039175885296	6.26756927782883	6.00010890783097	6.67220594646792
Medtr0035s0150	indole-3-acetic acid-amido synthetase	7.83428824987605	9.80743806828128	10.2976751774615	9.22495753434858	9.0887447482075	9.79958290781305	6.30596392699972	7.35129536945853	9.38213588068661	6.3381942548602	7.28644589387558	8.12555954942223	7.4683941043687	9.34057079894174	7.95045538498213
Medtr0036s0010	octicosapeptide/phox/Be.1 domain kinase, putative	6.97923552418901	7.09966327684673	6.95093443822961	6.93850011750571	6.8648233303295	7.03569344679011	6.68418094720404	7.18142045266144	6.82639403319414	6.30998168865084	6.59524294472887	6.69526239440406	6.35833536957989	6.23233665199673	6.55790709935724
Medtr0036s0040	N-acetyltransferase ESCO2-like protein	6.30619225343315	6.53159992426959	6.5565506778074	6.37000286154701	6.25554279093454	6.47069910628024	6.45103962091681	6.7410088358597	6.50764052557961	6.74876697684164	6.89294359723053	6.45678333855135	6.74225261036753	6.89336229936402	6.95627604987701
Medtr0036s0050	eukaryotic aspartyl protease family protein	4.81286148792515	4.67539473146357	4.93508472108904	3.67837204437314	2.5597973345067	3.30123249733603	4.70652412992456	3.11056220209367	3.8918719886851	5.71985666719739	4.59491941680246	3.44201775086532	4.58572249983806	2.82725845042867	3.83962063561553
Medtr0036s0110	eukaryotic aspartyl protease family protein	11.9243965246051	11.970905430849	12.1286718611463	12.5614959452205	12.4888986892035	12.4258554327787	12.0119892520056	12.3437710353172	12.3258414739979	10.8147905377595	11.2289471630456	11.7390619136431	10.9557159261035	10.920271312394	9.98608955841378
Medtr0036s0140	plant invertase/pectin methylesterase inhibitor	8.90496623109856	9.22686763238269	8.87421484032602	8.9901451517256	9.01146585264767	9.02005771833035	9.09760413042359	8.77868114940039	8.95906625154271	9.63832241881779	9.58402187402256	9.28692529940248	9.55346107531064	9.16781184024703	9.01716853995017
Medtr0036s0150	NAC transcription factor-like protein	10.8090070944735	10.7469859236614	10.6854846836591	10.7287299670494	10.7179593164022	10.5376212517396	10.8914694737231	10.7596283416996	10.5537688870053	11.1611968658549	10.830561507845	10.8271175207441	10.9024137773869	10.8337530731233	10.9542465165317
Medtr0036s0210	RP/EB family microtubule-associated protein	7.83428824987605	7.97788384004819	7.80051394046973	7.93795836316238	7.9414140376839	7.47696050556446	7.69668274333571	7.93893331646918	8.11388734813277	7.86348782191054	7.51812603620441	7.64626409096666	7.20045998499977	7.27097038140777	7.45307294626841
Medtr0036s0240	transmembrane protein, putative	4.63911686536257	3.1394975601637	4.76078669968728	4.25987078993509	4.67136372864492	4.08267121308825	4.98594928695606	3.84449455836281	4.2608622769681	5.38325322334944	5.2955250557637	5.02581181937067	5.28617492359162	4.82972719474893	5.60638139439649
Medtr0036s0270	hypothetical protein	4.68455370288409	4.05522540757899	4.26884161365928	4.11621078362144	4.8776579524573	3.01543663115634	4.70652412992456	3.84449455836281	3.50887150858114	4.61483265815975	4.33179872460034	4.73643507471851	4.39307270263967	3.72186297366386	5.09978289462561
Medtr0036s0280	hypothetical protein	5.17311726976048	4.23698173734033	5.1269653489115	4.86516720230777	4.82878346548154	4.41767823541467	5.55565626281883	5.0642819759981	4.44406985609856	5.7621200692443	5.62488685511116	5.86380317093281	5.00076825777774	5.10998020272008	5.43193537650036
Medtr0036s0320	hypothetical protein	7.8935338256721	7.61694785896019	7.81731251038011	7.94860162312054	7.73807324378666	8.26431135695911	7.92085232457888	7.70814209032443	7.85818455534082	7.63239561010759	7.8745299897817	7.92342606602687	7.98378347450917	7.91791533402265	8.26342239770137
Medtr0037s0060	base excision DNA repair protein, HhH-GPD family protein	5.92588127603281	5.15367399470628	5.01492454645538	5.50738115477112	5.01506890014227	5.18706666245082	5.5978225573318	4.57963714394846	4.75268086868086	4.05901404691968	4.91693379289775	5.3736098774799	5.24869968320206	5.19247997613955	5.09978289462561
Medtr0037s0250	base excision DNA repair protein, HhH-GPD family protein	6.55888342195923	6.36579378866486	5.73393072616957	5.74572233946425	6.19897493550681	6.16712876375161	5.82781246380167	5.74162037552426	5.9642986197185	5.63142379331195	5.73811341075419	5.50481447518442	6.00078064568035	5.80413556066105	5.81982101088158
Medtr0039s0080	MATE efflux family protein	8.03180480452766	7.74254979732642	8.16664801086132	8.39627062181152	8.62087642894989	8.41418123112857	8.73631070015987	8.91331740094857	8.70461278574868	5.63142379331195	6.68271212893886	6.95826617721454	7.67321448909209	7.52291301062803	7.50687725206004
Medtr0040s0030	[NCR491]_Nodule Cysteine-Rich (NCR) secreted peptide	3.16553727250943	2.71811443046346	2.42001653576603	4.32666968620192	2.7814642612287	1.87076789444502	4.03077120218953	4.02453086409459	2.81906278767297	4.70425732983239	5.2955250557637	5.4731149338565	5.0882325564339	3.19056045013097	5.95500077676174
Medtr0040s0110	Sel1 repeat protein	4.89246924096253	4.61096660254991	4.50835624951384	5.03458553979939	5.01506890014227	5.1515558529029	4.92100134250484	4.69046575755885	4.2608622769681	4.5194966161357	5.5337251881827	4.9356517165353	5.21022497149896	4.72274874243927	5.53911246870841
Medtr0041s0030	EIN2-like protein, nramp transporter	11.1869878247419	10.9330701334802	11.1166061538904	10.8781758087507	10.9333826189347	10.7550767982361	10.9857890209366	10.9323709826399	11.0563777540956	10.9500519321119	10.7760828127578	10.882464373283	11.0403971747958	10.8757113150097	11.2593084037003
Medtr0041s0140	heavy metal-associated domain protein	3.28834917870019	2.94413634327843	1.85242356458346	2.87878029885708	3.4319567929664	2.18365458529521	3.22804308223475	1.54067096214512	3.27096415094711	5.4364202028672	5.2955250557637	4.78887698485727	4.85874668987769	3.928550109318	5.39436417393667
Medtr0042s0040	Ent-copalyl diphosphate synthase-like protein	5.17311726976048	4.73706819767631	4.80637477602803	5.44860917705416	5.32804613207167	5.8278878621254	5.27294980226674	6.39325234169406	5.49601003396456	2.86140414960935	4.86801229186732	3.56740263066294	2.32256255653854	4.66612979376153	4.04754496164089
Medtr0042s0190	benzyl alcohol O-benzoyltransferase	7.60537483242027	7.94559241522851	7.86656556483316	7.74996146135121	7.82786145262502	7.64598543323086	7.97784565606902	8.17167377674087	7.86355461379108	8.52825617584371	8.38539652395115	8.17565583418027	8.6907890852445	8.27578424137118	8.74228272715429
Medtr0043s0080	hypothetical protein	4.59220235668946	3.6041003779212	5.09057671171286	4.1898282120239	4.61482719305829	4.15618534286115	5.5978225573318	5.0642819759981	5.04508349829503	4.05901404691968	4.00974119048337	4.73643507471851	4.70120225838944	4.26991026514525	4.78833449415432
Medtr0043s0110	LRR and NB-ARC domain disease resistance protein	4.77134733831099	4.14896397766119	4.3935637281823	3.33327654993724	3.4319567929664	4.08267121308825	4.62730859318858	4.459580824637	4.79825926145398	3.3786273521568	2.00779820714461	3.68275629614509	4.52432051888024	2.01743055228527	4.66754206028909
Medtr0044s0180	peptidyl serine alpha-galactosyltransferase	8.18589215865216	8.28195231253661	8.25561407255381	8.13719725277869	8.1497631956276	8.01544502620493	8.07059734512961	8.34687101522154	7.96696018457087	8.02840200350983	7.93515817696603	7.93510723857672	8.05607248846509	8.18298513376797	8.00756130490362
Medtr0045s0060	cytochrome P450 family 90 protein	8.91691399960447	8.66575121694389	8.56504026054188	9.50644194583473	9.11954963341406	8.53967185014567	9.12669780639699	8.81583036028849	9.05606530722558	8.73336908224231	8.99336138863729	9.28464440638036	9.09618860687983	9.12906099928721	8.76085521393911
Medtr0045s0070	cytochrome P450 family 90 protein	4.89246924096253	5.51225785053452	5.61086205957531	4.11621078362144	5.69824583819118	5.22172435790783	5.32408400435486	5.22020059805096	5.94416457802208	3.75856390082818	4.33179872460034	4.9356517165353	5.32270130783891	5.19247997613955	5.43193537650036
Medtr0045s0110	DUF642 family protein	11.0269731546119	10.9704625697255	11.150143776868	11.5748898836291	11.1991811139202	11.1006009792451	10.9867810979425	10.8630753056468	10.9947008008453	10.2036390797691	10.638827271827	11.0204468129272	10.1390641301743	10.8102675526756	10.5207749422022
Medtr0045s0130	transmembrane protein, putative	8.7586186093592	9.16930524057659	8.85536105768689	9.41154272192077	9.24592240527079	9.11299343354256	9.25081282698437	9.5386096096679	9.02285239273631	9.17779650545277	9.54175574319494	9.50245981970239	8.89560913120467	9.05657334052391	9.14991665117002
Medtr0047s0090	hypothetical protein	7.44959599882852	7.36680827599371	7.57544273608461	7.97487123898195	7.73144079762428	7.03569344679011	7.6271259287923	8.10820492666917	7.36986181274918	7.10131492268699	7.40264407913964	7.61028719390465	6.98947147759308	6.98879445211249	7.80770043875037
Medtr0047s0100	hypothetical protein	6.18495517059422	6.75673445124301	6.14217538476057	6.32169460660373	6.81550455188243	6.25341016224183	6.49632790899824	6.54845113659897	6.72383469295771	5.71985666719739	6.31403798795558	5.86380317093281	6.52434637194748	6.57753830604316	7.00694607778225
Medtr0048s0180	[NCR230-TC38228]_late nodulin	12.3156951732214	11.7876779600822	12.0137354545474	12.5224014916692	12.040882922699	11.8890958994799	11.964938797644	12.183058452791	11.8949242402824	11.2895513514712	11.7289180750939	11.9773113397354	11.1893815395029	11.2764414033519	11.5392356108436
Medtr0048s0220	transmembrane protein, putative	5.98155180479544	5.54711058730519	6.51596546575588	5.03458553979939	4.97070371144226	4.95957304089373	4.85299114030684	5.22020059805096	5.2227361129084	5.08333763136439	5.76508407552696	5.86380317093281	5.21022497149896	5.51453594866577	4.78833449415432
Medtr0049s0070	NSP-interacting kinase-like protein	8.0793579984058	7.5325043035031	8.0671588307383	7.13766913763124	7.26456414684123	7.44797941855325	7.93736716904379	7.49564711789693	7.42174806538509	7.28645394682584	7.55722737663171	7.43215449222226	8.18566565193022	8.01178834768492	7.60059106215482
Medtr0049s0110	F-box/RNI/FBD-like domain protein	8.05793701566501	7.60044993503043	7.97534382099699	7.83846139309764	7.69099275952244	7.66499947889651	7.78145142770348	7.79131849356402	7.75793995336559	7.43753261359011	7.65419270457937	7.67441329472305	7.50858331753928	7.65970324338604	7.58399874954972
Medtr0050s0100	[NCR097]_Nodule Cysteine-Rich (NCR) secreted peptide	10.1389605974333	7.95210878069164	9.06914966667351	10.0015602066046	9.97259350456231	9.62932250842041	10.047676210149	10.4088236741941	8.8057123840688	7.94830004427391	7.66138846347933	9.99487225934817	7.91965299465013	8.22768739579075	8.76454119162462
Medtr0050s0130	hypothetical protein	5.60987363650312	5.10771860883022	5.44782253266616	5.76992861255207	5.64277333621142	5.52899701933854	4.92100134250484	5.51943174315096	5.67770235479106	5.80318053141341	6.03259682924136	5.50481447518442	5.28617492359162	5.23202562175058	5.00324919530704
Medtr0050s0160	potassium efflux antiporter	9.55310741111205	9.23757620371218	9.59433258187469	9.53849913981742	9.50894859343217	9.48699116638265	9.65946305090789	9.5551809062817	9.47803062450227	9.64115602153678	9.54759273969604	9.46668934769865	9.50461767943948	9.53689036939945	9.63582562758747
Medtr0050s0180	CDGSH iron-sulfur domain protein	6.59502669223995	6.96438382500107	6.40180133860296	6.90610326017768	6.8648233303295	6.95559487742884	6.93504052965011	6.8761137159722	6.22013156464561	9.3400520560524	8.74168294615047	8.45256269364422	8.03421300899729	7.86858425879957	7.6088162027862
Medtr0050s0240	embryo-specific protein	10.3127054645067	9.8516744885345	10.1001977018611	10.1356793999418	10.2295168920526	10.1705316288601	10.6001292480196	10.5311388310742	10.0214649849242	8.40697041736038	8.37667911789087	8.86961708341001	8.66967606979175	8.74765370734779	9.11569424820733
Medtr0052s0030	hypothetical protein	5.17311726976048	4.61096660254991	5.41876363812747	4.39051208119245	6.90073658856501	5.00006788145407	9.97953999350474	4.84221543747553	6.81535201742056	9.90436109637908	6.50212635161608	4.73643507471851	5.32270130783891	4.34397144565079	7.24718580327794
Medtr0052s0060	senescence-associated protein	5.35273548924011	4.05522540757899	5.63633000414567	5.29026518476173	6.68428533106716	5.22172435790783	9.9874918479775	3.84449455836281	6.91181354196763	9.94391252239679	7.32320612397211	5.70911758950874	6.19060673182866	5.72319142297274	8.04441357962151
Medtr0052s0080	senescence-associated protein, putative	7.98717089930129	6.88487348357723	8.49715999603697	7.98524659860663	9.65278046709377	8.23067361737807	12.7402125799459	6.89937458345501	9.74422541953555	13.1617113367668	9.44082582072653	8.06305336681039	8.38449495224942	8.44097948570516	10.5175020419561
Medtr0052s0100	senescence-associated protein	4.27330251767158	4.96035699790082	6.37179067383855	5.1497508755539	6.52466272849013	3.4253693834234	9.97953999350474	3.6387442251198	6.39348399392073	9.58044926029503	6.54943577670668	4.62546090254504	6.52434637194748	5.60767732069598	7.10324079193015
Medtr0052s0170	hypothetical protein	1.76205146492254	2.94413634327843	3.62229857146323	2.68871369102273	4.8776579524573	4.15618534286115	6.70362015654548	1.95007517290989	4.50030994461616	7.81412237897042	4.81737346809968	4.06943050959812	4.70120225838944	4.26991026514525	5.81982101088158
Medtr0053s0020	U6 snRNA phosphodiesterase-like protein, putative	6.33497392375323	6.47842073650781	6.62175421172045	6.75664793090143	6.52466272849013	6.31890248184077	6.47386146578574	6.6202078868269	6.40825740640584	6.92652182729299	6.68271212893886	6.69526239440406	6.85876719397111	6.88097687936237	7.0438138720989
Medtr0053s0030	ubiquinone biosynthesis protein UbiB	7.26749136375095	6.72664462953324	7.09566362139028	6.40133248326939	6.58477044956433	6.30280601339572	7.49948051991406	6.9448005593919	6.78170965327647	9.99353810497596	8.81772008758205	8.81059826936981	9.22479338189556	8.6633815184843	9.30729237849216
Medtr0054s0090	F-box protein interaction domain protein	5.74468905571187	6.38518617578733	4.3935637281823	7.21904495227511	7.00340504004092	7.46254273291989	6.40428346489937	5.81684632419324	5.94416457802208	4.41741199869689	6.27704037691868	5.59593668979002	6.68728586340087	6.96552167939032	6.10208908013859
Medtr0054s0140	pentatricopeptide (PPR) repeat protein	5.80764908797673	5.28336001280984	5.05324645411436	5.9288727661827	5.42987493326568	5.3525847708591	5.71739569922635	6.18187113624234	5.31969385711704	5.58508787328046	5.5337251881827	5.56619754768743	5.64463336685306	5.10998020272008	4.84513832541375
Medtr0054s0190	[NCR008-TC35568]_Nodule Cysteine-Rich (NCR) secreted peptide	14.4965146642614	14.8332724149621	14.2502512369964	15.2282579033916	15.0987507594523	14.9543118263915	14.9663843124901	15.1167956293687	14.9613843091109	14.7923760650971	15.0001372278526	14.9942436287247	13.817676633319	14.1116499322326	14.4425817013316
Medtr0055s0030	hypothetical protein	7.55733145660635	6.47842073650781	7.96533024436648	6.94913939620326	8.97823667469013	7.80300149237816	13.0393288091887	6.37677316598334	9.34230377113951	12.6790582075697	8.94994640330648	7.1904168585673	8.08825295996091	7.9479120636627	9.83125993486014
Medtr0055s0140	senescence-associated protein, putative	2.53196820210036	2.71811443046346	3.98148949600139	2.87878029885708	4.36352112965107	3.4253693834234	8.57151847010752	3.11056220209367	5.52340951668534	8.26722640289446	4.96425064035934	1.98564877202102	4.64461751028053	4.4144155990715	5.84788927688833
Medtr0056s0160	flavonol synthase/flavanone 3-hydroxylase	6.39086992869964	4.54352618355921	5.75733301449399	4.32666968620192	3.87867589729181	4.15618534286115	4.92100134250484	4.3955856483801	4.60661165966408	8.46569408256128	6.68271212893886	6.86363968383516	7.09881932945065	6.46587325224251	5.95500077676174
Medtr0057s0080	glutamine cyclotransferase	9.64647954107304	9.81639452949394	9.74971871589812	9.70153832619482	9.70279993776434	9.77499820773881	9.7626909489822	9.76284016223042	9.82901818980461	9.52630103581071	9.61955375514136	9.38387365252057	9.51056695026463	9.48872810974785	9.15834689644583
Medtr0057s0100	albumin-2 protein	6.88506476428909	6.93836424527732	6.97109132286419	7.54079466341131	8.00878391626951	7.25232954576397	7.90414623980922	7.52585421728056	8.05877312607878	8.25987088590286	8.82093685172481	9.07626542498768	7.43541667835716	7.62298848483663	7.63321395215895
Medtr0057s0130	glutamine cyclotransferase	8.78232366808101	9.213369164356	8.92159401398978	8.6969713818413	9.07309208369054	9.1584271745466	8.90952645044152	8.56257179525752	9.008380837737	8.45284939001937	8.69335766917538	8.55831246583439	9.39525455005439	8.96859141420775	8.91805240304354
Medtr0058s0010	hypothetical protein	8.12950678555423	8.33277529154205	7.06785605241643	7.7681010921395	7.75124735781624	8.15647799992352	8.51762336330496	8.48397165132831	8.12287177401473	10.1940228496999	9.32098475137342	9.36672437039198	9.36929829556539	8.81755829337698	9.52284517324784
Medtr0059s0060	50S ribosomal protein L1p	9.39295870472858	9.46191209398721	9.56147352316522	9.20955341758493	9.37280587225692	9.58342143060222	9.70357684528028	9.22086414781598	9.47978007612433	10.7945709115578	10.9262622917157	10.7801255779138	9.90918482925993	10.1563159731399	10.112948345605
Medtr0062s0020	glycoside hydrolase family 18 protein	5.1408800198898	5.61438749919965	5.95244544149849	5.29026518476173	7.0574363015528	5.91518001234988	6.17282092144907	6.57758350202505	6.09787853083349	7.06800955793008	7.39403057987989	7.07900604257782	5.52433775430988	4.97664814969899	5.27539705440862
Medtr0063s0090	myb transcription factor	6.27682468218819	6.40432134833817	6.5565506778074	6.35407916776709	6.55502960362385	6.05628092539382	5.32408400435486	5.93411259285102	6.13387772365173	5.1485162698418	5.73811341075419	6.00349775376039	5.49262851157523	5.77765559996212	5.67065299238637
Medtr0065s0100	NBS-LRR type disease resistance protein	5.48702585965757	6.13326591299833	6.26154633149902	6.27171255429695	5.92443799519818	6.1127691913103	5.46743599703181	6.00015386843856	6.20328841517545	5.38325322334944	6.27704037691868	6.69526239440406	6.00078064568035	5.72319142297274	6.0304186443597
Medtr0066s0040	hemolysin-III-like protein	4.33159106384906	3.6041003779212	3.51655123336494	2.21150713564327	2.2977780086042	2.44062975492806	2.71808192052263	2.94158378113254	1.44920863966429	4.70425732983239	4.59491941680246	4.68201476223595	5.70121750508412	4.34397144565079	4.95244684370022
Medtr0067s0010	DUF247 domain protein	4.27330251767158	4.4727779250024	3.62229857146323	3.95664724679894	4.92493081834419	4.29284824537805	4.54348949141364	4.52085746044368	4.75268086868086	4.86802011919323	4.09724210330091	4.9356517165353	5.28617492359162	4.60719773172261	4.46497360988362
Medtr0067s0070	NB-ARC domain disease resistance protein	7.95508465921575	8.24528000185375	8.26380775814427	7.88353141960773	7.86469489916576	8.01544502620493	7.88724443370575	8.07794251405616	8.03040580510228	7.92987906827018	7.42818025221978	7.8010974637683	8.13521653228708	8.02872926759463	8.12117042402429
Medtr0067s0100	zinc finger, C3HC4 type (RING finger) protein	8.6251604179816	9.04983659365414	9.0408212263983	8.69381174310349	8.47762731645129	8.68025358189999	8.29222293481578	8.40491037548724	8.57966816424057	8.85062717632971	8.55339233995657	8.55453095785907	8.77886835705283	8.720106331857	8.95077531524202
Medtr0068s0080	disease resistance protein (CC-NBS-LRR class) family protein	5.00420523033529	4.85302814985586	4.85056632022743	5.18618317393047	5.25593456332993	4.87500513254143	5.32408400435486	5.51943174315096	5.2227361129084	3.58106677887522	4.53350011467116	4.30372563917768	4.75565117180213	4.19184041786765	4.72920210566448
Medtr0069s0020	transmembrane protein, putative	4.77134733831099	5.67866638740873	5.41876363812747	5.47829442411046	5.46228097856054	5.609722300847	5.46743599703181	5.14434661714814	5.15427721352742	4.18862744512045	5.21956185337542	4.50523374358374	5.32270130783891	5.51453594866577	5.3161525626431
Medtr0071s0100	histone-lysine N-methyltransferase	5.56198235309144	5.64688490476208	4.93508472108904	5.38734091567599	6.34515639927466	5.89384712542889	4.45449856376652	5.93411259285102	5.49601003396456	4.30755009874315	4.65383036251043	4.83947930705986	5.21022497149896	5.34454700982088	4.84513832541375
Medtr0072s0020	core-2/I-branching enzyme	8.66254143366099	8.45710047885065	8.59132263997642	8.50842416637977	8.64224896146986	8.57695908781425	8.4211114224294	8.60563542743471	8.74299593069304	8.76488878074404	8.71772263933717	8.56584587545693	8.62649986941167	8.44939211668598	8.79369481672668
Medtr0072s0040	ultrapetala developmental regulator	8.85864031216874	8.44329009948216	8.44406807115916	8.18748616138228	8.68062808621017	9.10837036258249	8.5394235999986	8.79117080930751	8.53997263011714	6.39301632357863	6.79165388135541	6.73589927510932	7.58575140494415	7.78463944679676	7.18252899906258
Medtr0072s0050	Gar1/Naf1 RNA-binding region protein	8.01855902406137	7.99060071599583	8.0671588307383	7.86117239856131	7.74467533834166	7.72058274420829	7.95369510208375	7.85218853097365	7.53377368538698	8.29627909257605	7.70382522252788	7.55836297301767	8.83999509053416	8.93303949721275	8.81162112831951
Medtr0076s0010	S-adenosyl-L-methionine decarboxylase leader peptide protein	9.00685877741105	8.72021426632767	8.88222021270107	9.02072798967044	9.1986183340213	9.29692063274676	8.81884709203093	8.63017477861961	9.11578844409994	9.71294144954208	9.2391897093232	9.62110224376063	9.21024505988945	9.45361345477037	9.02640869684729
Medtr0076s0020	S-adenosylmethionine decarboxylase proenzyme	11.5965567059859	11.6279576146585	11.6254877640371	11.6138599542931	11.5026019216663	11.6076249403216	11.2011156095452	11.1048741110348	11.5816694567572	12.4286277758016	12.2256157194176	12.2189432602205	11.8579962912878	12.1006722827773	12.1331536114023
Medtr0077s0010	hypothetical protein	9.17746573105506	9.45275058286316	8.86885314006934	8.9798050873796	8.96698799820006	8.84493257456494	9.68658139641323	9.19524857803644	9.44796070141346	9.98464131461583	9.87611044706259	9.54881462532614	9.20291551126982	9.00042851997519	9.25059776976939
Medtr0078s0060	UDP-glucosyltransferase family protein	7.26000671418006	6.95143269352976	7.50114725297123	7.7438638773722	7.62095246945286	7.54696415631001	7.17676491792115	6.71502474854379	7.24375151699539	9.02996714406682	8.09249911595589	8.1952172136978	8.38016901971839	8.01178834768492	7.39718405217585
Medtr0079s0070	caffeic acid O-methyltransferase	3.94024241787728	3.8472246445932	3.62229857146323	4.03863387790945	3.67253808917506	3.4253693834234	3.90206734763371	4.84221543747553	3.9736066414136	4.61483265815975	5.05446869035306	5.65363674979472	3.90763077374652	4.4815796345124	3.94732537411671
Medtr0082s0050	hypothetical protein	3.28834917870019	3.6041003779212	3.51655123336494	3.1970907759194	4.4305692203524	3.01543663115634	6.96756549325272	3.11056220209367	4.55443965586456	6.19126777499943	4.71042981991303	2.30661502336505	3.58568946472194	3.928550109318	4.78833449415432
Medtr0082s0090	NADH-quinone oxidoreductase protein	5.1408800198898	5.51225785053452	5.44782253266616	5.81715577192709	6.29205887128654	5.89384712542889	9.36813962015348	5.29226476195756	6.46588316834688	8.39358962390968	6.03259682924136	5.19080788017657	6.26756927782883	5.23202562175058	6.29793195953801
Medtr0082s0160	cytochrome C oxidase subunit 3	5.1408800198898	4.54352618355921	5.09057671171286	4.51029939661108	6.71150135884294	5.41381723071483	10.055262204157	4.32861947164833	6.49385526316037	9.65804174789649	5.76508407552696	4.30372563917768	5.28617492359162	4.34397144565079	6.21415391587521
Medtr0082s0180	hypothetical protein	2.53196820210036	2.94413634327843	2.42001653576603	1.89673355638031	5.09990489445294	3.16539999276467	7.43115663008708	2.26861270614542	4.79825926145398	7.06800955793008	4.09724210330091	2.30661502336505	4.17067398893789	3.82890474927768	4.46497360988362
Medtr0085s0010	cytochrome b5-like heme/steroid-binding domain protein	9.16749894530576	9.30276191052648	9.33523970152313	9.51899341343534	9.42100347685855	9.37405368299785	9.569621126787	9.47035275468	9.34422568459726	9.56859073343495	9.14992127004665	9.16821829730649	9.01481197029834	8.99756309551774	8.81872974595331
Medtr0086s0010	BAG family molecular chaperone regulator-like protein	10.7902936146082	10.7600429539643	10.7408316417199	11.3333431441538	11.1871134379099	11.2349729890135	10.66726013104	11.1079974406067	10.9687740630698	10.1998002759059	10.5792876106905	10.8779323749834	10.1027679830284	10.2876181433394	10.1876065024874
Medtr0088s0100	arginase family protein	11.8719647714761	12.5811945656406	12.546640130022	11.8446993058791	12.3003914528766	11.9436418961471	12.21823111394	12.0458228709839	12.2435388693579	9.43454758552406	10.5773868174514	10.6138404762898	9.43542011542564	10.549677889441	8.9475362223106
Medtr0089s0100	Ulp1 protease family, carboxy-terminal domain protein	4.96791301380672	4.67539473146357	4.80637477602803	5.03458553979939	4.55598441112216	5.22172435790783	5.04809889790487	5.60681067478504	5.08240726268066	5.21087708844786	5.79155977251852	5.70911758950874	5.17069601209649	5.51453594866577	5.50426401794373
Medtr0090s0020	S-locus lectin kinase family protein	7.03292196809964	6.08664513923822	6.40180133860296	6.21993654033377	6.14009822527796	6.64680807013725	6.49632790899824	6.8761137159722	6.20328841517545	7.65500207266058	6.50212635161608	6.81389238534108	6.74225261036753	6.04520803766913	7.19350837207547
Medtr0092s0090	ABC1 family protein	5.20464988955537	5.01116845915735	5.05324645411436	5.07400433162417	4.92493081834419	4.47626342406156	5.37346769717221	5.18277208125671	4.44406985609856	4.5194966161357	4.81737346809968	4.8883667397118	4.90765720165787	5.75068051055226	5.43193537650036
Medtr0092s0100	GRAS family transcription regulator	10.0430093810322	10.1138675412212	10.1759618120356	10.3575558665923	10.1595994254463	10.0848783944089	10.164510623563	10.1142534023469	10.2559622447619	9.91376533524452	10.1319124961344	9.97379039988105	10.0574300041618	10.010435592702	9.9813459331739
Medtr0093s0090	[Legin42, MtN16]_leginsulin related MtN11/16/17 family	11.3434609698974	11.9198767179077	11.6557691013263	12.0017824075038	12.1970701686881	12.5020706927475	11.6864894737008	12.0185303438066	12.1266913647496	9.96893867972822	10.893025837381	11.2370497056429	11.4069977467747	11.1767361808084	10.5294665495729
Medtr0094s0010	formin-like 2 domain protein	4.59220235668946	4.14896397766119	5.05324645411436	5.53589302749162	4.4305692203524	4.47626342406156	3.76074702235932	4.25839294725774	3.27096415094711	4.61483265815975	4.53350011467116	3.78956558997842	3.32264184462989	4.97664814969899	4.95244684370022
Medtr0094s0110	ribosomal protein S10	4.14914601704511	4.90769043082334	4.76078669968728	4.03863387790945	4.77819501307593	5.3525847708591	6.08660736728592	5.57826837419645	4.88531117669277	5.21087708844786	4.40221270626644	4.83947930705986	3.80809132474018	4.10930299688283	4.04754496164089
Medtr0094s0140	hypothetical protein	6.01750676252219	4.96035699790082	5.82534491650461	6.41674580026516	6.19897493550681	6.45621830771578	6.11592140709063	7.53330819219061	5.94416457802208	4.94342012051319	5.89285586923573	5.44070319806279	5.00076825777774	4.4144155990715	6.14796477868104
Medtr0097s0060	F-box protein	7.22967366413628	7.28657997581872	7.00080824105242	7.29607477701846	7.13988597560549	7.54696415631001	7.45429265330737	7.15267053523501	6.91181354196763	7.64374312022562	7.19022597285213	7.20013113851299	7.38449257854429	6.95374297810781	7.24718580327794
Medtr0097s0070	CASP POPTRDRAFT-like protein	7.27493738355483	7.49729255151427	6.84569596344804	7.09039487635584	7.26456414684123	7.29363980349727	7.06095944562767	6.75382746320452	6.73559691243149	7.79389332026092	7.48606354886717	7.78181954974803	7.37582768881828	6.84316957994188	7.47123158492529
Medtr0100s0160	zinc finger AN1 and C2H2 domain stress-associated protein	7.61126930347174	7.91256164058366	7.72537132628844	7.66215686436179	7.55487040758676	7.56731959880538	7.46572300192461	7.48030303091993	7.47183284116425	7.86348782191054	7.86209250190199	7.76228054314808	7.69427616094399	7.70958307924139	7.53304517377619
Medtr0101s0020	transmembrane protein, putative	6.15298429894263	5.19821060208645	5.29629549786751	5.50738115477112	5.90098710279959	5.11514886751054	5.86281673618956	5.76713401448694	5.49601003396456	5.67631770790496	6.05462554864671	5.86380317093281	6.80814087680651	6.44919143530857	7.28873463072259
Medtr0103s0090	nodulin MtN21/EamA-like transporter family protein	10.7060443986854	10.3016192791712	10.3321757539407	10.5117435140436	10.3588650119262	10.3555155075994	10.8625764450772	10.9692483631876	10.4143669107337	11.9485439122313	11.1505743875555	11.0821610655637	11.3204648442453	10.7288128591461	10.7966649980007
Medtr0103s0100	sister chromatid cohesion protein DCC1	6.05258739388024	5.91047599290911	6.12428657909738	5.97124481033345	6.07871613563144	5.97734888241164	5.93037596397771	6.12380521790423	5.77209814532095	5.88195360572356	6.09769888375966	6.22901449833995	5.58573901711245	6.41523773209067	5.87542186766842
Medtr0107s0100	[NCR174]_Nodule Cysteine-Rich (NCR) secreted peptide	8.707257708695	8.31771549997904	8.51099396176887	9.44387437944924	9.32954478357636	8.95459862019667	8.39145176154445	8.96107940045473	9.15134892678646	8.0197182749117	8.44081081910234	9.42587565702848	7.15053456976233	7.22271006348688	6.64046259480468
Medtr0110s0030	glycoside hydrolase family 1 protein	6.9883231517193	7.54117457836755	7.02028481352115	7.29607477701846	7.38777997308824	7.30983829313139	7.09079388432865	7.67482932743268	7.51342079898812	4.61483265815975	5.21956185337542	5.3736098774799	6.06687039081784	5.23202562175058	5.39436417393667
Medtr0110s0040	glycoside hydrolase family 1 protein	7.64613916137357	7.56687708098009	7.34771793184342	7.10949086966804	6.81550455188243	7.38820997728743	7.07595378434916	7.14295848733544	7.2519647380781	6.25184545230753	6.53383771177228	6.88788450513991	7.0342099829742	6.86848421014357	6.17036693316385
Medtr0110s0050	5'-3' exonuclease family protein	5.2657199263062	5.19821060208645	5.50424123489434	5.79373543344255	5.75166413063218	6.30280601339572	5.42121677668737	5.60681067478504	6.09787853083349	2.86140414960935	3.59448793334441	3.15290040087952	3.1706299416121	5.57729346929153	2.93702756750174
Medtr0110s0060	pentatricopeptide (PPR) repeat protein	7.19083789360086	6.82932282675578	6.76717719283294	7.13766913763124	7.29186784236575	7.02592097134227	6.86770455327021	7.29977963907639	6.84822771559841	6.92652182729299	6.90511904836407	6.59573984480701	6.72870600862836	6.62286986816095	7.22595388127976
Medtr0111s0050	[NCR493]_Nodule Cysteine-Rich (NCR) secreted peptide	9.50642698279048	9.51128615582386	9.30180829957899	10.0979320200116	9.72634035719981	9.47626647386139	9.72037441072799	9.91610341124734	9.51433085577427	9.6884947706022	9.61400131087919	9.89673248141339	8.95498774544412	9.09996723711093	9.81713135532086
Medtr0112s0040	[Legin47]_leginsulin related MtN11/16/17 family	7.38224812638997	7.01505611816418	6.12428657909738	6.97018542692616	7.0574363015528	7.49123561673348	6.58285042611933	6.7410088358597	6.91181354196763	5.4364202028672	6.36781403841425	6.44048398942983	7.10931174520306	6.69539399746237	6.31813778337262
Medtr0112s0050	[Legin41]_leginsulin related MtN11/16/17 family	9.93552832749311	10.0711024256086	10.2836405705829	10.4726412653245	10.4383943102573	10.5461927831201	10.4120550180794	10.3178771250327	10.3555553817376	8.45284939001937	9.65062023556637	9.97803148907141	10.6007053648289	10.4441903227624	9.5075298216495
Medtr0113s0040	F-box protein	9.73147059465616	9.14391476127843	9.00216336473804	8.85524118933943	8.8916526613268	8.86699555666353	9.79703063276287	9.83699549949566	9.27941036341028	10.8750068880161	10.5042365415557	10.5955552782397	9.5687480643389	9.55843861670004	10.3048882541992
Medtr0115s0030	[NCR495]_Nodule Cysteine-Rich (NCR) secreted peptide	14.3330333739491	14.5083337762747	14.2203685065637	15.2998506232313	15.0278258954514	14.8390530594451	15.0155773756716	14.9102794360186	14.9211907485144	13.8081134576407	14.4431906588506	14.724721536588	13.9275522556799	14.1185899578775	14.398560300324
Medtr0115s0040	hypothetical protein	6.44468082469358	6.08664513923822	6.41657576823649	6.63012722518621	6.42952766438677	6.56818832322152	7.07595378434916	6.30890704509871	5.74907189042818	5.71985666719739	6.51806915943869	6.81389238534108	5.7556658537958	6.02283469231173	6.0304186443597
Medtr0116s0090	viral movement protein	5.72307663007148	2.94413634327843	4.61468431232134	3.86971918847893	3.9716580978512	3.9233504864651	4.35965536924056	4.63611542842686	2.15742037811669	5.63142379331195	4.17973810404254	5.02581181937067	5.83366913852944	5.06689096410895	5.00324919530704
Medtr0117s0040	WRKY DNA-binding protein	5.48702585965757	6.58288836225041	6.97109132286419	6.90610326017768	6.30997606282488	6.7092024602806	5.32408400435486	5.32699042538942	6.25323917962057	5.63142379331195	5.98750388373233	5.78853255900454	5.907670415432	6.2708189839124	5.81982101088158
Medtr0117s0080	TPX2 (targeting protein for Xklp2) family protein	8.0007066580833	8.44790826392336	8.280056830676	8.56139230107617	8.61368130775817	8.56688504035387	8.17873288026997	8.5442421853991	8.73129412529723	7.2121776535165	7.63238754608842	8.0361880992062	7.20045998499977	7.37178123863191	6.82122149284439
Medtr0118s0070	expansin-like protein B1	6.83556925394633	4.96035699790082	5.58493643701011	1.89673355638031	4.21928429431485	5.55641040487741	5.37346769717221	6.10391869150492	3.71304426562448	1.35997410068802	1.00520348546756	2.30661502336505	4.64461751028053	1.60046669219655	0
Medtr0121s0010	transmembrane protein, putative	10.2317987363858	10.1211143958387	10.2856538927398	10.3046854124356	10.3415484096391	10.318967847627	10.0777837504006	10.2505084391823	10.2477718145016	10.0733322645933	9.92625693404647	10.1706742071165	10.0789431078017	10.0852188634688	9.87454051100493
Medtr0122s0020	expansin-like protein B1	7.98263061046937	8.53729657341102	8.85264743350642	8.46460334097569	8.41691951193688	8.51193545963548	7.66728233888779	7.59871560834686	8.38055544357698	7.72077072181711	8.18027733069312	8.16080875097356	7.76234061238853	7.98310377387317	7.47123158492529
Medtr0123s0070	myb transcription factor	8.91453234848918	9.00666623949865	8.6643219611369	8.9901451517256	8.75117788397325	8.84770896993322	9.02606024319218	9.03645452877775	8.95906625154271	9.24266682301973	9.3003905822884	9.12807208294222	9.04518565128965	8.83371463886677	9.11280539706011
Medtr0126s0070	hypothetical protein	6.73117288651625	6.44184672471799	6.59602533627277	7.04151889782666	6.81550455188243	6.68456756416662	6.66447622780746	6.59193201246382	6.80422483665614	6.3381942548602	5.98750388373233	5.86380317093281	5.97806037254772	6.30830145369168	6.05470655187384
Medtr0126s0080	BZIP family transcription factor	9.36357680894226	9.11516891228621	9.21784139330166	9.74797596255186	9.54343599922313	9.366329723518	9.46813877187431	9.85940854570592	9.20732812423152	8.40697041736038	8.19026166713969	8.51616051196245	7.41017930598584	7.88728164064436	8.16086955028231
Medtr0129s0050	F-box protein interaction domain protein	7.36839289043021	7.50617638649075	7.13192577523849	7.36919937886737	7.10951684283759	7.20980144907959	7.17676491792115	7.47256935208355	7.02157279381097	7.18136225433792	7.08712719177032	7.28473599057278	7.43541667835716	7.19295945885133	7.41605527471839
Medtr0131s0030	hypothetical protein	5.2657199263062	4.23698173734033	4.93508472108904	4.90942315823444	4.14137106797976	4.22613440643254	5.04809889790487	5.0642819759981	4.50030994461616	4.94342012051319	5.56475687221997	6.04721027201759	3.90763077374652	5.15181972248276	5.67065299238637
Medtr0133s0020	disease resistance protein	7.90317579561592	7.96505387146482	9.00705262669021	7.74996146135121	7.6281115081691	8.43279071505109	7.77227493095832	7.70814209032443	8.5566453697004	8.03703377643044	8.53392209870537	8.23356182140956	8.80492228102223	8.97443248137255	8.59686972820555
Medtr0133s0030	disease resistance protein RGA1	7.42971968005964	7.44280913499346	8.46553986184608	7.53374340380998	7.13988597560549	7.82006632317592	7.40764352679298	7.18142045266144	7.85818455534082	7.06800955793008	7.42818025221978	7.36465295416355	7.49264172526867	8.1158671067221	7.37806270862191
Medtr0135s0090	hypothetical protein	5.60987363650312	6.13326591299833	6.24508623050089	6.18435719554543	6.27391636042322	6.36614159694255	6.14465165883308	6.06330388565176	6.00374285430575	5.88195360572356	6.09769888375966	6.48883978376585	5.83366913852944	6.04520803766913	6.33806451665676
Medtr0136s0010	Pmr5/Cas1p GDSL/SGNH-like acyl-esterase family protein	9.44669318010635	9.22686763238269	9.46705057882737	9.59039392797514	9.51861141649395	9.69708717456655	9.11947920626204	9.56430559417232	9.40809248026876	8.98159993220518	9.05202778074383	9.31848485241276	9.30228797201555	9.32693859096615	9.15834689644583
Medtr0136s0060	activator of 90 kDa heat shock ATPase-like protein	9.81045165027552	9.51569203425078	9.69774543178652	9.99515733266168	9.85089507212763	9.70016286164591	9.69145770310059	9.5029878992885	9.68933841693155	10.0001748768776	10.0089685819993	9.99487225934817	10.3605419904384	10.1395174820157	9.94931679587768
Medtr0140s0050	DUF3223 family protein	8.23634738636752	8.68152301287066	8.45126090066961	8.27888120152413	8.18901979631361	8.36464229083179	8.61323029337722	8.18119505806409	8.50603772992424	8.69024213695531	8.54174175520875	8.06836690496105	8.67321643227139	8.41544319216318	8.14398922481169
Medtr0144s0010	NBS-LRR resistance protein	8.32150775933782	8.64579087007021	8.66122371390038	8.0310339011517	8.08360121862277	8.51543181065768	8.65376993755613	8.47238515075852	8.63723577879227	8.70114533749781	8.57641499720367	8.66387465764635	9.15053875717856	8.79792877671723	9.08654207928466
Medtr0144s0030	Ulp1 protease family, carboxy-terminal domain protein	5.94467782202736	6.08664513923822	6.10617317196638	6.05242885357045	6.29205887128654	5.66113416616029	6.25417169531738	5.79220428176622	5.83905068301583	6.19126777499943	6.35011047813358	5.93534061143548	6.37582291279724	5.77765559996212	5.84788927688833
Medtr0146s0070	hypothetical protein	4.33159106384906	4.79621292896324	4.26884161365928	4.45164862813503	5.21848047456428	5.89384712542889	4.35965536924056	5.54914997559836	5.43959874831187	3.75856390082818	4.65383036251043	3.44201775086532	3.80809132474018	4.4144155990715	2.71118614456022
Medtr0147s0030	cytochrome P450 family protein	5.76598248726648	4.61096660254991	5.32790087994691	5.79373543344255	6.09946836839022	6.23656176020352	5.89699177601828	5.84107452542905	5.6280825327274	6.15999758603051	5.05446869035306	6.40732222374812	5.24869968320206	4.88038161964678	5.43193537650036
Medtr0147s0060	rad3-related DNA helicase family protein	3.6042774275971	3.8472246445932	4.56249961982637	4.45164862813503	5.42987493326568	4.08267121308825	4.54348949141364	4.18457228515352	4.65696263577504	3.91659620526489	3.91658863710115	4.37406905714013	4.85874668987769	4.88038161964678	5.09978289462561
Medtr0147s0070	60S ribosomal protein L37-1	11.6583556335023	11.9908220427346	11.6238972062028	11.7791292083981	11.8105349512636	12.1290862227736	11.8990159706152	11.8183752925829	11.8233569062779	11.8250204676987	11.8987482812939	11.5937077866477	11.454577806329	11.5299897805442	11.3300428799723
Medtr0147s0080	sorting nexin carboxy-terminal protein	7.55733145660635	7.0397401068398	7.2846905682396	7.39277316604833	7.08890968230844	7.03569344679011	6.88483547191668	7.23725657005356	7.21042291468167	7.42443357609008	6.81765077034751	7.05779164294656	7.18069665578767	7.16258240978223	7.23660890029448
Medtr0148s0050	protein phosphatase 1 regulatory subunit, putative	10.80258155312	11.0515913565755	11.0949551999403	10.9474677824741	10.8168226357265	11.0765420960103	10.7302214364856	10.7572431266003	10.9505964051162	11.7768762996803	11.5659326033153	11.5718941572487	11.2397944632258	11.351860230996	11.2395802923957
Medtr0148s0080	S-locus lectin kinase family protein	6.13672919303061	6.13326591299833	6.44567832263741	6.30522557820089	6.53992606254036	6.44159068571458	6.35596109238123	5.79220428176622	6.61342275007059	5.7621200692443	5.56475687221997	5.83914675385424	4.64461751028053	5.06689096410895	3.83962063561553
Medtr0149s0050	hypothetical protein	6.93291837295823	6.20048849860257	6.27782075121477	6.35407916776709	6.47787923610018	6.35056645951518	6.88483547191668	6.99964267744752	6.33282938937294	6.8502095606958	7.23913795297973	7.62478578918256	6.41017464234231	6.19279964898642	7.2989375270457
Medtr0149s0080	[NCR503]_Nodule Cysteine-Rich (NCR) secreted peptide	9.95767468107794	9.94610156690676	9.01435559130494	10.6105552250816	9.77068286485735	9.53428947192398	9.67431803019272	9.31684900246028	9.76014847787941	10.0879443219421	10.6260113103125	10.8907362410424	10.1184354212601	9.96568537179899	10.6578919434952
Medtr0151s0030	inositol monophosphatase family protein	8.51313933148955	8.47982799756533	8.48669676624551	8.58204677070757	8.75772041547114	8.66459337295401	8.66372932220557	8.72761233329919	8.72540743622968	9.07676527836899	8.87764484527364	8.82949792280652	8.63741566201998	8.76797445251559	9.04471333992506
Medtr0152s0100	hypothetical protein	7.318824074021	6.88487348357723	7.18466527685637	7.0315418137287	6.79019816747288	7.02592097134227	7.38374084788575	7.13318061574087	7.26013146608992	7.64374312022562	7.31410350481853	7.32080223025541	7.57064446908805	7.70256210667649	8.39289841744647
Medtr0153s0070	plant organelle RNA recognition domain protein	7.47567882632192	7.15719644373637	7.37822825196941	7.20135396116158	7.37080900991336	7.38056163799447	7.20431996583299	7.54810159011461	7.35468784226622	7.38440737728905	7.07640021295441	7.22888757589887	7.65184078029413	7.41537470872345	7.60059106215482
Medtr0157s0070	40S ribosomal protein S20-2	4.5437108247715	4.79621292896324	4.93508472108904	4.86516720230777	3.87867589729181	4.47626342406156	4.78161556228439	4.459580824637	5.52340951668534	4.18862744512045	4.76489235288622	4.22977579858727	5.32270130783891	3.82890474927768	4.14125252491975
Medtr0160s0030	C2H2-type zinc finger protein, putative	9.96574892217158	9.6836859708533	10.0214418245872	10.3455258315672	10.1645316316606	10.123193720656	9.7533939560916	10.005908283988	10.1762092789195	8.96360190743817	9.23678318281509	9.49852883973838	9.25345716622862	9.26633026423419	9.57415391905377
Medtr0160s0040	CASP POPTRDRAFT-like protein	4.59220235668946	5.01116845915735	4.80637477602803	4.81951057535809	4.77819501307593	4.83078652396729	4.70652412992456	5.0642819759981	4.96740797103302	4.18862744512045	4.46934931428185	4.15182966321899	4.0007434816534	4.60719773172261	3.30418352685737
Medtr0167s0040	hypothetical protein	7.3544033013631	7.41477589420369	7.44460502137313	7.68779389209146	7.50907185360388	7.11157787964174	7.64734384503802	7.45697650114798	7.42174806538509	7.66617383895075	7.63238754608842	7.34727227627665	7.46022014747301	7.54663115239866	6.54081358480079
Medtr0167s0060	20S proteasome alpha subunit E1	11.5408977841403	11.3382131242832	11.4422449777515	11.4981772963083	11.4163260555983	11.54613766925	11.4443948423803	11.4886126557127	11.3898477879119	11.4637204821828	10.9940893515947	11.1312235863145	11.2241911166049	11.0682604123062	10.9420916412764
Medtr0168s0080	5-formyltetrahydrofolate cyclo-ligase	8.71822352524253	8.98140479212934	8.68277300551614	8.6842910940496	8.65632341926108	8.89679155014865	9.07539225723775	8.83706703490403	8.7746949296625	9.47322474886388	9.37231631323758	8.82007904461989	8.88343440314348	9.18806109067931	8.93123076663812
Medtr0168s0110	plant/T23J7-180 protein, putative	9.97720572354847	10.2107954990336	9.84016852146823	9.97967349018132	10.1283851272449	9.94538841559065	10.1325958736572	10.2961337836197	9.9475374582173	10.5052447810711	10.4657081183368	10.4575928729036	10.0655350579694	10.1026577681812	10.1444088601744
Medtr0168s0120	EF hand calcium-binding family protein	12.8459145158853	13.0430917567247	12.9109977305413	12.9460901053622	12.8692984391264	13.061016842728	12.9760427450856	12.7757946252112	12.8627460053398	13.4262398729999	13.1617208521023	12.9794259162099	12.8753901203102	12.8966352958812	12.7763380316689
Medtr0171s0010	cytochrome P450 family protein	7.07618331948468	6.61609491048332	6.72031290975664	7.07104272775256	6.93577752278802	6.69693759356587	7.44277101929432	7.21888360023937	6.92214395746703	6.94498544651023	6.73821107122854	7.04706630284542	7.7012289399994	7.01169775333569	7.50687725206004
Medtr0172s0010	DNA topoisomerase type I	9.26045153527899	9.3772855291085	9.33912235761072	9.38827611519748	9.22718648721055	9.17620747216911	9.3342442670477	9.26182362609305	9.21784872134371	8.62875551862009	9.21738507628698	8.96671312206891	9.33170868051062	9.38290878847006	9.41909074978419
Medtr0172s0020	maltose excess protein	7.96432520477264	7.89913463215617	7.72537132628844	7.63605600585583	7.49347678485474	7.47696050556446	7.61690971820698	7.29977963907639	7.45769944476402	5.88195360572356	6.59524294472887	6.24787022904573	6.60069770228432	6.70947137307749	5.87542186766842
Medtr0172s0030	RNA polymerase sigma factor	7.62298648411715	7.58376116474017	7.36305374497768	7.26234599720037	7.47771129455541	7.23546844504098	7.29681782272881	6.99964267744752	6.95269865805346	8.38008356273613	8.05474318117591	7.68828457738696	7.72870974833892	7.78463944679676	7.9044222485563
Medtr0172s0050	cell number regulator-like protein	9.23012793524214	9.44121626989458	9.22415379556088	9.41921561471251	9.48154322408953	9.46546145875004	9.569621126787	9.27744345889559	9.40809248026876	9.64962358901304	9.64699988729661	9.50442130036871	9.43750343157936	9.40470270439745	8.8845700169347
Medtr0173s0030	COP9 signalosome complex subunit-like protein	9.46471165813886	9.4388982998821	9.54139274727983	9.44950550418653	9.2917245540739	9.48342511989145	9.31541464803469	9.43098874258097	9.30726418640493	9.52015716976829	9.10312645352368	9.12807208294222	9.36273560232446	9.22527900870282	9.38357798602394
Medtr0174s0090	[NodGRP4, MtN25]_Nodule-specific Glycine Rich Peptide	13.3541814419745	14.2521077691117	13.9117190520725	14.6237146736494	14.817932518446	14.6729278762714	14.1786068250618	14.5391030098685	14.6587368717276	12.3975441743366	13.2590560467608	13.4785619141914	12.2951264353113	12.407164177442	11.1480106494739
Medtr0175s0030	telomerase activating protein Est1	10.568145197364	10.5289428047642	10.5819759528896	10.4578167182044	10.4566050182887	10.3681398946387	10.520160173051	10.5542217423548	10.5320128574683	11.0192089940475	10.7892808552568	10.7890036628339	10.8765419629617	10.6607103573369	10.9940387169706
Medtr0176s0050	hypothetical protein	9.44669318010635	9.01602639821979	9.36601225087919	9.64048665675931	9.49335218499498	9.44727130059933	9.47946037089182	9.45080500061558	9.19673024361396	9.95534189311274	9.28882106044205	9.45253551869763	9.46839746376317	9.48872810974785	9.4964898798888
Medtr0177s0060	pentatricopeptide (PPR) repeat protein	5.10790592732342	5.15367399470628	4.85056632022743	5.07400433162417	4.8776579524573	5.41381723071483	5.46743599703181	5.68919824455415	5.5502983156552	5.21087708844786	5.09754663967551	5.3736098774799	4.85874668987769	5.06689096410895	5.46855291883526
Medtr0178s0030	DUF641 family protein	8.55655484741364	8.45710047885065	8.23908575946339	8.39237777160669	8.28272777961543	8.22214019171256	8.3974326750334	8.50686917564706	8.33875241892799	9.00378624083179	8.75855704791959	8.9233868506396	8.7012308458098	8.47021154649035	8.59686972820555
Medtr0180s0050	phospholipase A2	8.65685317452769	8.66575121694389	8.32773400477354	8.67149836633258	8.61368130775817	8.50491723438149	8.73631070015987	8.82800385415998	8.48528691701354	8.80081198714537	8.76190831327167	8.51616051196245	8.66256917367797	8.3762707100607	8.48960495896694
Medtr0180s0070	Got1/SFT2-like vescicle transporter family protein	7.98717089930129	7.50617638649075	7.8339177289361	7.9272360002657	7.58461450189918	7.98550516688277	7.5105597476796	8.06256988248225	7.88483716560107	8.38008356273613	8.28181779979469	8.01432977261661	7.74225631512739	7.92998897200715	7.9044222485563
Medtr0181s0030	cytochrome P450 family protein	5.1408800198898	3.73077790251427	4.20218936721082	4.11621078362144	4.36352112965107	4.58674612834467	5.21993641475078	4.52085746044368	4.44406985609856	4.61483265815975	3.00909382007785	4.37406905714013	4.80811964041506	4.4144155990715	4.60312857793935
Medtr0184s0010	UDP-glucosyltransferase	4.89246924096253	4.39838052679666	5.32790087994691	5.25639869865527	3.9716580978512	4.95957304089373	5.16490043444014	4.10676965721706	4.44406985609856	6.56998230054345	5.8430966774878	5.76254361349382	6.79520175732653	6.68117790446152	6.83531026830696
Medtr0185s0010	transmembrane protein, putative	6.6759979880347	6.17842717493749	6.72031290975664	6.07203060471504	6.29205887128654	5.41381723071483	7.5105597476796	6.88779102917186	6.20328841517545	7.75256384798853	7.6968385494624	7.20013113851299	6.98947147759308	6.62286986816095	6.76344885906363
Medtr0189s0010	MAP3K-like kinase	7.15092771817965	7.47935906305155	9.05269241586995	7.13766913763124	6.62826282445413	8.4620754347203	5.63879135559573	6.255826655663	6.90140862173313	9.80425891791045	8.15500993706972	8.59190727251574	7.98378347450917	8.70963892908003	7.42539911888673
Medtr0189s0030	P-loop nucleoside triphosphate hydrolase superfamily protein	6.41802624786234	6.28550745313564	6.62175421172045	5.97124481033345	6.19897493550681	6.31890248184077	6.70362015654548	6.97795535301781	6.16900046354076	5.95664734153051	5.8430966774878	5.76254361349382	6.04517514042813	5.77765559996212	5.90243884733343
Medtr0189s0050	DNA-directed RNA polymerase	6.64185092013834	6.68029943735771	7.07718492273251	6.58990132055112	6.79019816747288	7.38820997728743	6.54023769549784	6.9448005593919	6.88037091331924	7.47613089406671	6.98758604121991	7.02537341320439	7.17071252924481	7.31766843817106	7.28873463072259
Medtr0190s0020	HXXXD-type acyl-transferase family protein	5.80764908797673	4.96035699790082	3.8130438487945	5.35570260207528	5.21848047456428	5.58331259309977	4.78161556228439	5.76713401448694	4.92694346150617	4.30755009874315	4.71042981991303	3.68275629614509	5.55536501663953	4.19184041786765	4.14125252491975
Medtr0191s0020	high mobility group (HMG)-box protein	7.3891261635813	5.93699880110355	6.43120042756976	6.30522557820089	5.49397507670969	6.1127691913103	5.93037596397771	5.74162037552426	5.81707660668874	6.12803457610529	5.59513511014786	6.24787022904573	4.32268148704155	4.72274874243927	4.14125252491975
Medtr0192s0050	[NCR504]_Nodule Cysteine-Rich (NCR) secreted peptide	9.0356359681506	9.04983659365414	8.88222021270107	9.58528764876841	9.09392479024802	9.00023094037312	8.80990612931367	8.93035571087485	8.7574909644479	8.35268609891751	8.75519797971686	9.10240128626901	8.12491150367016	8.59298930716682	7.91772513243675
Medtr0194s0020	CRS2-associated factor 1	6.6759979880347	6.15602324939202	6.34114244707755	6.20225654615132	6.17961511730763	5.91518001234988	6.35596109238123	6.255826655663	6.20328841517545	7.01656394081643	6.38530298613333	6.44048398942983	7.05606950794625	6.49866913155976	6.90376141774217
Medtr0194s0030	tyrosine kinase family protein	9.15947564234174	9.21065424861646	9.58291684697251	9.3016805448281	9.23658486085956	9.18501611640563	9.0183187176574	9.19054194010901	9.42271780636959	9.23142902177479	9.10840146475432	9.1229743357583	9.37147924267673	9.45778922711975	9.41909074978419
Medtr0194s0040	metal-dependent phosphohydrolase	8.0708277339992	8.21850276211074	8.09497971294645	8.526297163439	8.47762731645129	8.42165385478902	8.25976014188697	8.26417182199782	8.05408380485674	7.64374312022562	7.70382522252788	7.62478578918256	7.44373197290688	7.80444937386419	7.17146542831042
Medtr0196s0020	multidrug resistance-associated protein ABC domain protein	6.29158319248621	5.85592117127659	6.08782945164702	6.73221589276247	6.8648233303295	6.56818832322152	6.33117908278768	6.70185507341551	6.00374285430575	6.12803457610529	6.05462554864671	6.48883978376585	6.50857896139012	5.88077848674545	5.39436417393667
Medtr0197s0090	hypothetical protein	3.94024241787728	5.01116845915735	4.20218936721082	4.45164862813503	4.21928429431485	4.83078652396729	3.90206734763371	4.57963714394846	4.0509579145713	5.01507442158024	5.25804336459004	4.9356517165353	4.0007434816534	4.4815796345124	4.89979006360552
Medtr0197s0100	histone H3.2	5.23550802463797	5.40234379141199	5.5316442166013	5.25639869865527	5.75166413063218	5.75876789307991	5.32408400435486	5.71564739991349	5.60261761044969	1.35997410068802	4.86801229186732	3.15290040087952	3.70117176451667	5.15181972248276	2.93702756750174
Medtr0199s0040	60S ribosomal protein L37a-2	8.69897829879788	9.35286956787233	8.98491927099949	9.25313600642549	9.27585867682324	9.51345920163311	9.42194242490878	9.12051174070855	9.29340449488341	9.48903913753507	9.1267135812691	9.11272448255261	9.39953555087274	9.26156089436011	9.17782798586004
Medtr0202s0060	hypothetical protein	4.49353254790701	4.39838052679666	3.98148949600139	4.39051208119245	4.21928429431485	4.63896856653492	4.70652412992456	5.29226476195756	4.65696263577504	3.91659620526489	5.36768779063445	4.9356517165353	4.95496376894143	5.34454700982088	4.312173907051
Medtr0202s0070	hypothetical protein	6.08683521379535	5.24141341749745	5.55853638532978	6.37000286154701	6.11992632175217	6.03694906962413	6.81505639811051	6.47293768419291	5.7018866204901	5.48769728528009	5.21956185337542	6.35610500842163	6.34063324848164	5.75068051055226	6.57480045370732
Medtr0204s0010	endomembrane protein 70 family protein	9.61014700362879	9.57177667638123	9.61529652017769	9.67133541386797	9.58449753008684	9.57003405650009	9.02606024319218	9.2116019327625	9.57451067427291	9.8143364908227	9.31415264051327	9.41548923881156	9.27225477850732	9.54672494333872	9.16672816646362
Medtr0204s0020	sugar porter (SP) family MFS transporter	7.86421513804646	7.71981731442604	8.13125884652716	8.50842416637977	8.30969304706889	8.01049799910475	7.83531744028971	7.98314926756137	8.17131023293982	7.52603960597968	7.77852511306034	7.94669459047384	7.29540873257877	7.34497853230928	6.98183350513786
Medtr0206s0010	hypothetical protein	10.344900746647	9.89628530621197	9.93813720210336	10.0640729416952	10.0887172573574	10.0297121909516	10.4938837919238	10.4962836844051	10.1478808302163	10.6245883611131	10.4921804637438	10.4606269045477	10.524354450936	10.295805433947	10.5971763185539
Medtr0209s0040	transmembrane protein, putative	5.00420523033529	4.90769043082334	4.3935637281823	4.7236197591456	4.82878346548154	4.87500513254143	5.75514808843533	4.74284267773123	4.50030994461616	4.61483265815975	3.81700364883767	5.15129399623666	4.17067398893789	4.82972719474893	5.00324919530704
Medtr0212s0040	ATP synthase F1, alpha subunit	10.3772582647636	9.90806390202761	9.92269544866288	10.3252501331504	10.8706314900114	10.5150939678418	12.693276624457	10.6516156644948	10.6594285706757	12.2122798449214	10.962396210291	10.5287045237973	10.5350953813286	10.3552129477103	11.5354651259348
Medtr0212s0080	NADH dehydrogenase [ubiquinone] iron-sulfur protein	3.03128977014393	2.94413634327843	4.05886866790001	3.45770838706116	5.1800280574974	2.65867851656147	8.4211114224294	3.26180758372895	5.5502983156552	7.81412237897042	3.71003154123502	3.15290040087952	4.17067398893789	3.02031527923901	4.66754206028909
Medtr0216s0030	albumin-2 protein	5.20464988955537	5.74020309019406	5.29629549786751	4.56665865428805	5.36279380627452	5.32096554835622	4.92100134250484	4.69046575755885	4.96740797103302	2.51106749689373	4.65383036251043	5.3736098774799	3.32264184462989	5.0224750454166	2.71118614456022
Medtr0219s0020	hypothetical protein	5.76598248726648	5.88345643728487	5.55853638532978	5.50738115477112	6.03629409067106	5.71077678678726	5.27294980226674	5.84107452542905	4.92694346150617	6.63964835525726	6.29565777868204	5.88804526790804	6.65899666654806	6.23233665199673	6.07859233070123
Medtr0221s0020	transmembrane protein, putative	9.96689870514858	9.87415232170026	9.74679871983349	9.76614041845419	9.79314967540506	9.75147058520286	9.91011884445751	9.76284016223042	9.6525859415055	10.032908354724	10.104456485942	10.0361336984047	10.0022004543906	9.93605971755885	9.93303156591773
Medtr0221s0060	eukaryotic aspartyl protease family protein	6.18495517059422	6.20048849860257	6.05042710961007	5.99197311319595	6.09946836839022	6.1127691913103	6.45103962091681	6.6202078868269	5.74907189042818	6.59358008773953	6.36781403841425	6.50460479528382	6.37582291279724	6.13138520697566	6.77811035207342
Medtr0223s0010	nucleotide-diphospho-sugar transferase family protein	4.5437108247715	4.79621292896324	5.71014255585842	4.95236183186714	5.32804613207167	5.22172435790783	5.32408400435486	4.84221543747553	4.92694346150617	4.05901404691968	5.18002571667024	4.68201476223595	5.83366913852944	5.48210284620187	5.53911246870841
Medtr0227s0020	60S acidic ribosomal protein	9.93435325920931	10.2189241734196	10.0678060955218	9.97967349018132	9.9341201620282	10.1311920252517	9.99342710747111	9.84150605121215	10.0286535804653	9.89013878867356	9.80479248034658	9.51613450894952	10.181944607469	10.2555960504404	9.79387315159653
Medtr0227s0030	transmembrane protein, putative	6.08683521379535	6.59958717375301	5.82534491650461	6.50591981726118	5.92443799519818	5.87219405226533	6.45103962091681	6.18187113624234	6.16900046354076	5.84310464116676	5.79155977251852	5.70911758950874	6.17070702354972	6.32668371774739	5.98058063438213
Medtr0230s0010	LRR and NB-ARC domain disease resistance protein	7.76723508001041	7.72743467754582	7.76631836015572	7.66860895789346	7.60652692722881	7.75648310346705	7.87871869146213	7.85813663207348	7.59961480035028	7.46337919828529	7.19022597285213	7.52009567147983	7.63014564943167	7.48249513048357	7.84299297841099
Medtr0240s0020	hypothetical protein	6.53427485400576	5.24141341749745	5.75733301449399	7.22780975665868	6.17961511730763	5.95692215113453	5.7919377145648	6.23769014678305	6.42288106910757	5.38325322334944	5.96441762029986	6.42399838646995	5.95497655645912	5.88077848674545	5.79119581111873
Medtr0240s0030	nucleosome/chromatin assembly factor group protein	5.84814601442078	5.47654225057504	5.71014255585842	5.50738115477112	5.82825667314733	5.28863777635318	6.14465165883308	6.21932273310702	5.04508349829503	5.88195360572356	6.09769888375966	6.19054721087972	6.10930600012848	5.69516836809814	6.12520926966489
Medtr0240s0040	[NCR200-TC35956]_Nodule Cysteine-Rich (NCR) secreted peptide	14.7855846334618	14.9031445126671	14.5364544620624	15.2292812341058	15.0660941175941	14.9798065743528	14.6608449476245	14.9274860490112	14.9432712160587	14.4368135534332	14.8435250811631	15.0716490785065	13.9088102429641	14.0705724561654	14.5920955700547
Medtr0240s0050	hypothetical protein	5.17311726976048	4.23698173734033	4.93508472108904	5.07400433162417	4.67136372864492	4.41767823541467	4.98594928695606	5.32699042538942	5.25578469023841	4.61483265815975	5.1393755154649	5.56619754768743	4.64461751028053	4.34397144565079	4.78833449415432
Medtr0240s0070	[NCR505]_Nodule Cysteine-Rich (NCR) secreted peptide	4.77134733831099	4.79621292896324	4.80637477602803	5.53589302749162	6.01460593068898	5.50105263193186	5.04809889790487	5.54914997559836	5.15427721352742	4.41741199869689	4.59491941680246	5.02581181937067	4.39307270263967	4.02175548254733	4.60312857793935
Medtr0246s0020	basic helix loop helix (bHLH) DNA-binding family protein	6.6759979880347	6.92517633539073	6.6344486031388	6.64329041871789	6.64247371684039	6.65950469370214	6.83282011687062	6.91086587244616	6.62611639057552	4.86802011919323	6.36781403841425	6.00349775376039	6.22960115305967	5.63743444996028	5.57313896680382
Medtr0246s0040	hypothetical protein	8.2093986379987	7.79423941034928	7.88261654388892	7.95389395255675	7.84024405094178	7.75056140613174	8.3733587975103	8.26864463971202	8.18852864516219	8.82593458124667	8.6287474342287	8.36026943696879	8.69775864931068	8.3405347336436	9.19431921445487
Medtr0249s0070	zinc finger A20 and AN1 domain stress-associated protein	10.314513065267	10.4401782361287	10.2271436308939	10.3354236015083	10.1828786672626	10.0515508704381	10.2627929001191	10.1951927701847	9.93866052179262	10.6116446391696	10.5082329491228	10.4018600580495	10.5125451442195	10.4525843058587	10.2348723107592
Medtr0251s0050	myb-related transcription factor	6.57103206624297	8.57155670538542	9.47059463732758	7.84986158514607	8.27818415771294	8.52239919484752	3.22804308223475	4.32861947164833	7.90581031719145	1.35997410068802	5.01006476678497	5.91188673923601	6.74225261036753	8.53883122092101	6.10208908013859
Medtr0256s0050	NBS-LRR type disease resistance protein	5.65622608093793	4.79621292896324	5.73393072616957	5.07400433162417	3.55725650560564	5.18706666245082	5.04809889790487	5.25668259351314	5.6280825327274	5.08333763136439	4.81737346809968	5.06886335137341	6.28618508800103	5.88077848674545	6.31813778337262
Medtr0257s0060	[NCR506]_Nodule Cysteine-Rich (NCR) secreted peptide	11.7902110337321	11.1561804680372	11.2249687779093	11.838274787842	11.6032076904465	11.4076564846231	11.4800589668537	11.8814266883943	11.0842438211836	10.570616186337	11.0146036974232	11.5464176314231	10.1014546504274	10.5029584009093	10.9542465165317
Medtr0258s0040	ELMO/CED-12 family protein	6.50923923394689	6.11014383705025	5.82534491650461	6.93850011750571	6.34515639927466	5.75876789307991	6.54023769549784	7.01036529676474	6.34823378066876	6.86966938184418	6.95281861927374	6.96966973484265	6.46021564281808	5.88077848674545	6.2774391161768
Medtr0260s0030	hypothetical protein	8.707257708695	8.70871545230797	8.9111989568552	9.01314284399564	8.93847650452426	8.95717197170274	8.75971510982694	8.86981991645263	8.84696210397904	8.54044950200552	8.25352809201603	8.36890800933285	8.53994971335843	8.60809683030697	8.50290582181114
Medtr0262s0030	tRNA-splicing endonuclease subunit Sen2	8.7506295702279	8.0157030440357	8.4796788820463	8.67790890967304	8.5089896813262	8.42537570203226	8.61836048584346	8.77868114940039	8.43567512989054	8.69024213695531	8.6287474342287	8.86351705635278	8.8680700755074	8.6849155343813	9.08359419980732
Medtr0268s0020	transcription initiation factor TFIID protein	7.14281146463528	6.58288836225041	6.89927457562378	7.08075125025334	7.26456414684123	7.03569344679011	6.93504052965011	7.62686012619475	7.2763275277544	7.19685222796544	7.33225167047075	7.30288181092747	7.84627963739269	7.08911172236869	7.84994905356054
Medtr0268s0070	hypothetical protein	7.21426457744212	6.88487348357723	7.30070742318278	7.07104272775256	6.29205887128654	7.18366952746181	7.23135856902811	7.11342378960578	7.30028572590804	7.57427934740654	7.81124175284519	7.93510723857672	7.23919252235797	7.36290221585261	7.32912029500217
Medtr0268s0080	ribonucleoside-diphosphate reductase small chain	3.94024241787728	4.79621292896324	4.71371093688723	4.32666968620192	4.8776579524573	4.68936651578943	4.85299114030684	4.10676965721706	4.0509579145713	2.04740277835722	3.81700364883767	3.44201775086532	2.00059481597136	3.72186297366386	1.6868094645683
Medtr0275s0010	glucose-6-phosphate 1-dehydrogenase	8.12126877664141	7.83005861430641	7.96533024436648	7.80371013448956	7.73144079762428	7.65868926679141	8.114828837285	8.34687101522154	7.78082621622342	8.01098196139172	7.9469839600999	8.16080875097356	8.41441863752658	7.80444937386419	8.61739782651042
Medtr0275s0020	hypothetical protein	10.8507127004588	10.8980615808635	10.9827821593051	10.9770106941613	11.0073101907735	10.7513749754439	10.9332376785874	10.9575221410227	10.9562622964488	10.8421377680492	10.7982849752938	10.7556312013955	10.6652398295368	10.8385647768525	10.6166808021706
Medtr0275s0040	hypothetical protein	9.01799496159068	9.10057830852264	8.90597320536537	8.96415469414591	9.19621192137158	9.21757765822939	9.0865409404285	9.0019480147397	9.07238936817213	9.28676259982699	8.63607090839556	8.73910090352595	9.28156252898355	9.0946138442147	9.33234409692595
Medtr0276s0010	heat shock protein 70 (HSP70)-interacting protein, putative	8.30341749676076	8.35261355107992	8.21815547207574	8.10425773434954	7.99777181419077	7.96519440685555	8.21981528637512	8.38444903054454	8.23898418482618	7.51372335649751	8.01597254305486	7.8010974637683	7.78214914328967	7.77128007753101	8.21035686976712
Medtr0276s0020	hypothetical protein	6.3770976424721	6.03846735766636	6.30982897985097	5.38734091567599	5.29244085326178	5.38352583838604	5.37346769717221	6.12380521790423	5.67770235479106	5.5372142295541	5.2955250557637	5.78853255900454	5.24869968320206	5.41496373980321	5.50426401794373
Medtr0276s0040	DUF4057 family protein	10.3279983591708	10.8048338261772	10.3321757539407	10.5081504762815	10.7379505470009	10.8536692126463	10.2346730671074	10.7012657372215	10.6717255051534	9.18945822124523	9.67037136814442	9.62290897020532	9.20046402998655	9.78305589414586	9.7084267958757
Medtr0276s0050	annexin D8	11.4838085330416	11.994772582201	11.6262823858465	11.7201749794898	11.8026470875262	12.0148477506132	11.6593693839255	11.7033126630269	11.8744561838994	11.394036797274	11.6442884228069	11.4565733346421	11.3079935297462	11.321820522179	10.6814803525905
Medtr0277s0010	disease resistance protein (TIR-NBS-LRR class)	6.33497392375323	6.03846735766636	7.19327075428415	6.75664793090143	6.2369322014023	6.41188284656651	6.14465165883308	5.84107452542905	6.78170965327647	5.1485162698418	5.2955250557637	5.93534061143548	6.00078064568035	6.30830145369168	6.35771976427845
Medtr0279s0020	ubiquitin carboxyl-terminal hydrolase	7.88382698169327	7.19064630114878	7.91419250125812	8.27888120152413	8.10428380190265	7.97538552931251	8.28578855025686	8.51442163085052	8.18852864516219	8.54044950200552	8.37230058203918	8.49263864399464	8.55153770468347	8.01745745303238	8.86066123512846
Medtr0279s0030	ion channel protein	7.79857037872872	7.26580587753757	8.0671588307383	8.2053469723927	8.24131065207356	7.93418184896992	8.43861887894346	8.24614057606295	7.90059554404921	8.42022824544816	8.34127300244952	8.45662075755177	8.32271865081321	8.12114235637673	8.86410112984119
Medtr0280s0030	DNA repair metallo-beta-lactamase family protein	5.63323600830846	5.06025106712177	5.26398219341745	5.35570260207528	5.55534794300764	5.52899701933854	5.10768138461044	4.97951158977026	5.41054378839537	2.04740277835722	3.59448793334441	4.37406905714013	4.46018861459308	5.0224750454166	4.22924294754749
Medtr0280s0040	G-type lectin S-receptor-like Serine/Threonine-kinase plant	8.8461979376968	9.88951125103316	10.4976404633384	9.3626398495306	9.51282149242259	9.69554686862609	8.19255740939458	8.04703168208917	9.09310964401968	8.62875551862009	8.60281849159147	9.2499910795494	9.24158305519901	9.9539080123562	9.15834689644583
Medtr0288s0020	UDP-glucosyltransferase family protein	7.68578324725405	8.18015951357726	7.81173469227225	7.77409730346633	7.74467533834166	7.98045422097546	7.94555423469135	8.30393656421224	7.86890475769412	6.54599210303808	6.75175851575003	6.86363968383516	7.14033876305906	7.11048789856908	7.36840615219685
Medtr0288s0040	glycogen/starch/alpha-glucan phosphorylase family protein	13.2193364409523	13.185047045809	13.2106757282422	13.5312682809575	13.5394881682702	13.3324223625454	13.0306966634984	13.1708566833355	13.459495002859	10.9374282236104	11.6102977779962	11.8133329037568	11.8396028027463	12.0832092155941	11.390927662861
Medtr0291s0020	[NCR507]_Nodule Cysteine-Rich (NCR) secreted peptide	7.61713978923501	6.26471779346126	6.89927457562378	8.29565196842903	8.09397957332662	7.27725737098174	7.38374084788575	8.51442163085052	6.97271477090049	6.12803457610529	6.23906894163336	8.39451763962752	5.42703935048981	5.57729346929153	6.00571483590184
Medtr0291s0030	hypothetical protein	7.65186973687344	7.61694785896019	7.5353929193129	8.27888120152413	7.64232388381725	7.61372764708898	7.38374084788575	7.68155370136119	7.37738936586479	7.42443357609008	7.83052143151275	8.27551532470162	7.06687630738823	7.24220834031135	8.0684689640152
Medtr0291s0040	[NCR509]_late nodulin	6.57103206624297	5.93699880110355	6.08782945164702	7.23652163361916	6.47787923610018	6.14923552510981	5.42121677668737	5.57826837419645	6.437357987446	6.19126777499943	6.50212635161608	7.54317763811899	6.72870600862836	5.80413556066105	7.46218083486929
Medtr0294s0020	proton-dependent oligopeptide transport family protein	6.59502669223995	6.72664462953324	6.50217931771082	6.07203060471504	6.34515639927466	6.36614159694255	6.88483547191668	6.70185507341551	6.07953637846537	4.05901404691968	4.33179872460034	4.15182966321899	5.52433775430988	4.4815796345124	5.14573082888652
Medtr0305s0020	C2 calcium/lipid-binding and GRAM domain protein	8.87343088488804	8.58838642918336	8.93704749809718	9.07273588794752	9.01965492212182	9.00521323803386	9.05661750276576	8.86687291840608	8.86581564997789	9.10166583333216	8.96746948506139	9.20727753289106	8.56303336030049	8.79463106640289	8.27896876788956
Medtr0308s0020	pentatricopeptide (PPR) repeat protein	4.96791301380672	4.39838052679666	4.26884161365928	4.95236183186714	4.72576799946935	4.58674612834467	4.92100134250484	5.02251931438456	4.79825926145398	3.91659620526489	4.53350011467116	4.06943050959812	4.17067398893789	3.82890474927768	5.05232330299173
Medtr0311s0030	cornichon family protein	6.75266526155889	6.84341230267753	6.97109132286419	5.99197311319595	6.61391055764089	7.19243286608778	6.35596109238123	6.72807529067586	6.54822317901796	5.4364202028672	5.73811341075419	5.78853255900454	6.49263732071764	6.2708189839124	6.67220594646792
Medtr0314s0030	2OG-Fe(II) oxygenase family oxidoreductase	6.3770976424721	7.00255392052946	6.62175421172045	6.30522557820089	6.36243000703713	6.52721115772121	6.62424053514094	6.51871835580402	6.60061643165693	8.50355593372547	7.30494308823761	7.53552460856183	7.88953293715765	7.1523129086035	7.48022590888906
Medtr0316s0010	50S ribosomal protein L6	6.741959096175	6.98994243277923	7.2438527565487	6.64329041871789	7.10951684283759	7.56056631237089	6.42785094905388	7.02100880937392	6.6386993187101	5.84310464116676	6.56486700141648	5.83914675385424	6.41017464234231	6.88097687936237	6.37711082446283
Medtr0318s0020	DUF3475 domain protein	8.73990823110908	8.49775569392519	8.13573025783288	7.91100153922541	7.7836657478533	7.91313014326388	8.68344417627775	8.56983892612334	8.03992368892877	8.42022824544816	8.35020632565502	8.13064818603821	8.37147804506866	8.32232922231019	8.26862315737789
Medtr0325s0020	FKBP12-interacting protein of 37 kDa-like protein, putative	7.03292196809964	6.69591384204432	7.1048149656325	6.79253728756854	6.91251171946199	6.98615533927785	7.13441968936082	6.82843569611461	6.94258548944501	6.63964835525726	6.77847762925176	6.37338023283293	7.18069665578767	7.22271006348688	6.84926278804035
Medtr0330s0020	[NCR510]_Nodule Cysteine-Rich (NCR) secreted peptide	12.183961797951	12.3883578991381	11.9839764012627	12.6558493644726	12.3123848776982	12.2197485479188	12.1235360188889	12.3275175389306	12.3209700963423	12.094205696329	12.3698613496421	12.4547958861282	11.9054274483592	11.9849998895876	12.3596185214157
Medtr0330s0030	[NCR511]_Nodule Cysteine-Rich (NCR) secreted peptide	9.15544719599682	8.14646275498106	8.280056830676	9.72494397881531	9.32734729880084	8.85048003252673	9.450988022493	10.1278574458727	8.24311023255033	7.78367141963514	7.79824399224068	9.60473907335196	7.29540873257877	7.65243465892509	8.42119660587838
Medtr0330s0040	[NCR308]_Nodule Cysteine-Rich (NCR) secreted peptide	10.2222015552868	10.1326341755522	10.1285167562556	10.7899342693545	10.5367742154421	10.4635360085203	10.2644300626371	10.4741847267481	10.3198637183699	9.56561080863049	9.98622595949317	10.2511440785198	9.44373539022206	9.72013405409872	9.90157384693113
Medtr0330s0050	[NCR320]_Nodule Cysteine-Rich (NCR) secreted peptide	11.6375674411965	9.71275807335202	10.9367612664885	11.9973040721423	11.9969709024785	11.6822369902138	11.6253734140051	11.8634274219665	11.2118261022352	10.154903851998	9.87456330896129	11.9559693782983	9.87269742501434	10.3719047589133	10.7142505466006
Medtr0331s0010	cytosine-specific methyltransferase, putative	7.50763290460531	7.61694785896019	7.52179204430649	7.68779389209146	7.31866438560269	7.30983829313139	7.54329589932098	7.65446608220581	7.2271834568147	7.80404330508724	7.90516254175619	7.77533590590024	7.56303126290026	7.74418438772595	8.14963797386992
Medtr0332s0010	transmembrane protein, putative	6.24684685939748	6.22221754093113	5.68595556423427	5.76992861255207	6.25554279093454	6.47069910628024	6.76041395078518	6.34323913181008	6.30151820672793	6.54599210303808	6.48600539389461	6.66752097160975	6.53994331966098	6.06723970866148	6.64046259480468
Medtr0332s0020	thioredoxin protein	10.1682445639644	10.2602078744116	9.89658612815192	10.0028373784247	10.1321666977729	10.1105346743538	10.2871573781964	10.1388933952259	10.0570550387663	10.3284288702639	10.3668323452608	10.2394149134733	10.4499411117449	9.87647893038709	9.90825376698565
Medtr0332s0040	ubiquitin-conjugating enzyme	9.15140746949109	9.2295522362056	9.23461347468417	9.23368659976022	8.92691224397197	9.02742307077124	9.41015844758198	9.16677563427896	9.20097874252274	9.15021355515235	9.16265492122857	9.17562290910052	8.97520604710719	9.09192968	9.37877620981041
Medtr0334s0010	[PCY30]_plastocyanin-like domain protein	11.4603248989116	12.279868542449	12.4568031071688	11.7010252700885	11.7986869240477	12.286495803513	10.6771271388752	10.9589066537536	11.7930723453406	11.4451945855549	11.2228802937447	11.5024401313985	11.8726980596055	12.2879253750615	11.8025478230994
Medtr0337s0030	[NCR007]_Nodule Cysteine-Rich (NCR) secreted peptide	16.0922761954307	16.6212686412388	16.2950949133403	17.1779083168955	16.8206682831799	16.7852470078125	16.6906390286414	16.6116704141504	16.6647275661386	16.1382898238473	16.674196412416	16.7926845947985	16.4088241632338	16.5459594168685	16.8116658364404
Medtr0337s0040	hypothetical protein	6.96088671432475	6.69591384204432	6.29391363218652	6.41674580026516	6.19897493550681	6.45621830771578	7.24469018344662	7.64072913315645	6.37855773294662	5.67631770790496	5.73811341075419	5.9584192858314	5.1300533983707	4.97664814969899	4.84513832541375
Medtr0337s0090	[NCR005]_Nodule Cysteine-Rich (NCR) secreted peptide	5.6788555343106	5.58114117158619	5.16245870227618	7.10949086966804	6.2369322014023	5.58331259309977	6.25417169531738	5.86490255638842	6.06095802114728	4.30755009874315	5.56475687221997	6.58094487234567	6.00078064568035	5.38018495483393	5.81982101088158
Medtr0339s0020	methyl-CpG-binding domain protein	7.50763290460531	7.76492963491796	7.41548058780451	7.64262562348835	8.0142586060741	7.89176669803754	7.89572008812626	7.68155370136119	7.90581031719145	7.93911895698064	8.15500993706972	8.00881304979596	7.92560227446322	8.05101208713782	7.55874689935617
Medtr0339s0030	thylakoid lumenal 16.5 kDa protein	5.2657199263062	4.23698173734033	4.3935637281823	4.39051208119245	5.01506890014227	5.1515558529029	3.60406519448673	5.18277208125671	3.8918719886851	5.5372142295541	4.46934931428185	4.9356517165353	5.04516312792119	4.72274874243927	4.14125252491975
Medtr0340s0020	DNA-binding protein, putative	8.14584301152114	7.83711696012835	7.81731251038011	7.95916693874273	8.1447801528486	7.59402099239541	8.13644622922114	8.49164460977273	8.17994512638889	7.90179893888159	8.37230058203918	8.29377675819283	8.52826789098374	8.17793162374402	8.93777507973478
Medtr0340s0030	ICE-like protease (caspase) p20 domain protein	8.07509917083573	7.99691736386865	8.25971673227426	8.38847438882688	8.8736943595033	8.61656622604762	8.34887637857932	8.46850221280244	8.35790407788853	8.03703377643044	8.26774228616109	8.62473755470855	8.68027119928426	8.76123262341612	8.43514023693096
Medtr0349s0020	disease resistance protein (TIR-NBS-LRR class)	4.59220235668946	5.19821060208645	5.71014255585842	4.7723617108991	5.32804613207167	5.47255626444693	3.42827035638078	2.26861270614542	5.43959874831187	3.58106677887522	4.46934931428185	5.15129399623666	4.17067398893789	5.63743444996028	4.78833449415432
Medtr0349s0030	Serine/Threonine kinase family protein	5.46114921685635	4.96035699790082	4.71371093688723	5.44860917705416	5.46228097856054	4.7851696449554	5.67862879981621	5.0642819759981	5.41054378839537	5.32805168787253	5.18002571667024	5.33885566056212	4.32268148704155	5.30800637860815	5.00324919530704
Medtr0361s0010	heat shock protein HSP20, putative	3.86329802887942	5.51225785053452	5.8473212432493	5.88521849848671	5.72520220843484	4.91790864830581	4.85299114030684	5.0642819759981	5.79476265387042	4.61483265815975	4.81737346809968	4.78887698485727	3.46015257617206	4.77722932227089	4.66754206028909
Medtr0361s0030	mediator of RNA polymerase II transcription subunit 6	4.33159106384906	4.90769043082334	4.85056632022743	4.90942315823444	5.05811039264917	3.9233504864651	3.22804308223475	3.93731926946678	5.25578469023841	3.3786273521568	3.4688785858561	4.62546090254504	3.1706299416121	3.19056045013097	3.83962063561553
Medtr0365s0010	TPR1-like protein	8.38137128115408	7.97788384004819	8.03400818508824	8.19644420669733	7.99777181419077	8.36851395941944	8.51762336330496	8.50686917564706	7.90059554404921	9.96215630435192	9.01599268152953	9.02252889246234	8.5895056097962	9.03157819367567	8.84681904560279
Medtr0370s0010	proton pump interactor, putative	10.9212131214319	10.7839825969649	11.1856174361063	11.8930259148957	11.5622156303318	11.4081267810847	11.294614073157	11.6256783220957	11.2665632164934	10.375131162196	10.7510062653512	10.8967224945827	10.2499058347394	11.0161212958043	9.80644337189794
Medtr0380s0040	YbaB/EbfC DNA-binding family protein	8.94519129411212	8.78369776672575	8.83350778912073	8.94301985406314	8.97543271729618	9.06846436996985	8.79185623468552	9.09806843726834	8.93120707425873	9.07257307917923	8.92025983447296	8.79144773568154	8.92560390577372	8.87801293695092	8.63763792381217
Medtr0384s0020	hypothetical protein	6.0698129266337	6.4232060403247	6.34114244707755	6.32169460660373	6.75138629546636	6.63399871546231	6.93504052965011	6.88779102917186	6.90140862173313	6.90781884387981	7.55722737663171	6.9235044936037	4.80811964041506	5.92970131424966	6.41512813865818
Medtr0386s0010	[NCR183-TC33762]_Nodule Cysteine-Rich (NCR) secreted peptide	11.7784718106467	11.4489036970415	11.2627642674026	11.9290772998057	11.4276533981835	11.3510565679392	10.8571617982978	11.1768394087647	11.3767626887954	10.8147905377595	11.2975193145694	11.7552139097052	10.7689769036574	10.7227528670773	11.5060424894233
Medtr0392s0010	sucrose nonfermenting-like protein	9.55157548797734	9.24024097284723	9.56147352316522	9.68412958021722	9.62263164178583	9.43993052983549	9.5184006073845	9.71611811506477	9.51944283901774	9.53851082779267	9.38541211299787	9.65857632921791	9.22237882674153	9.17543865405949	9.76103765448232
Medtr0392s0020	nuclear transcription factor Y protein	7.50763290460531	8.40104758032931	8.23075004720002	8.27465787025112	8.49339371947727	8.85048003252673	8.114828837285	8.32126397077496	8.55332620066065	6.02766352224692	7.58018939909865	7.70884459354549	8.50063673045991	8.10525838511736	7.42539911888673
Medtr0393s0030	cell division cycle-like protein	7.28971511460287	7.48835367248734	7.4228170017328	7.28771621973405	7.30085543899893	7.53323253347461	6.90176535855689	7.41724072405572	7.49969092095641	7.05106403959952	7.36787715816149	7.08949739593208	7.4519996149272	7.32682936510016	7.66511544083298
Medtr0405s0060	hypothetical protein	5.786966204483	5.01116845915735	5.41876363812747	5.29026518476173	4.92493081834419	5.8278878621254	5.86281673618956	5.93411259285102	5.83905068301583	5.67631770790496	4.96425064035934	5.88804526790804	6.21023568534203	4.72274874243927	6.12520926966489
Medtr0416s0030	[Legin38, MtN11]_leginsulin related MtN11/16/17 family	11.6594227803302	12.2733785235119	12.2091051705348	12.6481160088085	12.6432832970808	13.0022672506747	12.3451088371508	12.5014845914338	12.4530703088346	10.3665958766145	11.2020599914968	11.4940738436498	11.4861189461857	11.9605622031557	10.2612019685524
Medtr0417s0020	glutamate-ammonia ligase-like protein	8.48130833477294	8.24528000185375	8.6643219611369	8.06566798962361	8.22723643673914	8.28084061595219	8.41522807042896	8.44102502848273	8.59266094902853	7.08475834713111	7.47793533943119	7.54317763811899	7.74225631512739	8.22768739579075	7.18252899906258
Medtr0419s0040	disease resistance protein (TIR-NBS-LRR class)	6.49655659670356	7.39577979784168	8.63303594051453	7.58239346112099	7.71808372514115	8.03018513397885	6.88483547191668	6.53366134092387	7.49277666968979	5.84310464116676	6.72453520426289	6.94677176331012	6.64464129507397	7.6884168184763	6.62432510182543
Medtr0419s0050	sucrose synthase	4.14914601704511	5.43991997597446	6.40180133860296	5.1497508755539	4.8776579524573	5.87219405226533	4.98594928695606	4.32861947164833	5.9642986197185	3.91659620526489	2.8162637257946	4.15182966321899	5.0882325564339	5.85568054414271	4.72920210566448
Medtr0425s0020	LRR and NB-ARC domain disease resistance protein	8.30341749676076	7.87189980698947	8.56835186188959	8.07541262642818	8.10940844832047	8.2890347664583	8.44440780124646	8.1524406035763	8.21397697717823	8.12062467832794	8.02715659256859	8.42383206833517	8.60812131436437	8.65613148888365	8.69284462746356
Medtr0428s0010	UDP-glucosyltransferase family protein	4.27330251767158	5.15367399470628	5.73393072616957	5.22171806514281	4.4305692203524	4.68936651578943	2.37433859866948	4.88944757224612	4.55443965586456	2.86140414960935	2.33024468683672	3.44201775086532	4.46018861459308	4.4144155990715	4.53570420719268
Medtr0428s0030	disease resistance protein (TIR-NBS-LRR class)	9.9189896327968	10.5980915835378	10.9834025001603	10.5757918797713	10.5963896817943	10.6006997880781	8.49548864749208	8.94440218585506	10.4316432068333	9.55963242986918	9.54759273969604	10.0775659040109	10.3079932168749	11.0413833344205	10.558420051005
Medtr0429s0020	pentatricopeptide (PPR) repeat protein	5.40796047984594	5.40234379141199	5.58493643701011	5.69605619126855	6.30997606282488	5.8278878621254	5.82781246380167	6.06330388565176	5.3808916323285	5.38325322334944	5.2955250557637	5.62507516216586	5.35832570100031	5.57729346929153	5.43193537650036
Medtr0438s0020	F-box/RNI/FBD-like domain protein, putative	7.3753371410681	7.40530911121215	7.90897760138838	7.65567578577503	7.52450014587588	7.38820997728743	7.8441027720395	7.57724094398052	7.79213462546915	8.47842542388823	8.22467253919437	8.21930175668218	8.11973125434276	8.0838040034159	8.07442065696321
Medtr0449s0040	peroxisomal acetoacetyl-coenzyme A thiolase	7.13464929256215	7.05192551140115	7.4731531204632	7.52665751141007	7.46177161681096	7.61372764708898	7.17676491792115	6.95593703167295	7.3081841862322	6.30998168865084	6.96450110302323	6.8758130238616	6.98947147759308	7.47427387657183	6.23555892107983
Medtr0459s0020	boron transporter-like protein	7.07618331948468	6.74176798567065	6.44567832263741	6.86174376249574	6.77737654217076	6.6720905530815	6.56170138605364	6.48835988888816	6.83735217774908	5.95664734153051	5.94095591025561	6.30300238804208	6.75567319473661	6.38046563181034	6.31813778337262
Medtr0468s0010	disease resistance protein (TIR-NBS-LRR class)	4.77134733831099	4.14896397766119	4.26884161365928	3.67837204437314	5.01506890014227	4.41767823541467	3.42827035638078	3.6387442251198	2.98592465037161	6.25184545230753	5.59513511014786	5.40754652906739	4.80811964041506	4.97664814969899	5.76199112792476
Medtr0475s0020	UDP-glycosyltransferase superfamily protein	4.89246924096253	4.05522540757899	3.62229857146323	4.81951057535809	4.82878346548154	4.22613440643254	4.45449856376652	4.74284267773123	4.92694346150617	2.04740277835722	2.00779820714461	3.30468941035733	1.00039657122851	3.72186297366386	1.6868094645683
Medtr0475s0040	hypothetical protein	10.5444658068534	10.7948990900272	10.4801652055899	10.9487937272226	11.1669784062001	11.1464205087594	10.7859974269687	10.8377124877342	11.1461436505518	8.04561421169045	8.92923012136585	9.13568508795339	9.44994054463762	9.69382226676237	8.91805240304354
Medtr0478s0010	hypothetical protein	6.5466316069952	6.64855430770697	5.99244012714309	6.32169460660373	5.85290979704	6.3967963296277	6.68418094720404	6.20071845920738	6.37855773294662	6.74876697684164	7.07640021295441	6.88788450513991	7.04518114664409	6.23233665199673	6.79262434432736
Medtr0490s0050	hypothetical protein	5.51244653699606	5.98862496456165	6.01202923278227	5.9072107419331	5.94751378436414	5.7349718831527	5.93037596397771	6.27373799335228	6.40825740640584	6.86966938184418	7.4365928439805	7.32080223025541	6.21023568534203	5.97701940258516	7.30906877379281
Medtr0493s0030	alpha/beta hydrolase family protein	10.8525800622214	10.7967105016903	10.9914427515728	11.1999505936699	11.117603060073	10.9098774197581	11.1700091177003	11.1413054398937	10.9780871902021	10.6655231010106	10.664122624045	10.9306695942533	10.3136753654781	10.446293401577	10.5784519302535
Medtr0508s0010	ribosomal protein S8e family protein	9.60276939246958	10.0423804799411	9.76133995624606	9.66004668093064	9.66675305119165	9.68316485771046	9.83938610396511	9.82185765726917	9.68631121875202	9.72367507364161	9.70908048121781	9.58448427407931	9.99231410075487	10.152456722803	10.1143933511447
Medtr0511s0010	disease resistance protein (TIR-NBS-LRR class), putative	7.30434300874827	7.2762303184535	7.63981664246817	7.45381596810538	7.08890968230844	7.27725737098174	7.79963115012997	7.57001109635001	7.69908367374856	7.25720069873812	7.38536534535238	7.47279341429052	7.57064446908805	7.29917020335581	7.61699471568405
Medtr0511s0020	disease resistance protein RGA4	6.41802624786234	6.17842717493749	6.52962112169547	6.40133248326939	6.41304353366943	6.64680807013725	6.60369390790747	6.64794020884491	6.31725874071763	6.12803457610529	5.73811341075419	5.91188673923601	6.67321060272562	6.06723970866148	6.64046259480468
Medtr0512s0010	hypothetical protein	9.37228083281894	9.67976504763854	9.41281765972785	9.54377342974533	9.40650434828565	9.40265572582733	9.52933603194404	9.4329826617908	9.44617221189959	9.95988840840654	9.70734332567436	9.34061205684197	9.54768643344999	9.55649293053645	9.58253073270364
Medtr0512s0030	[NCR014]_Nodule Cysteine-Rich (NCR) secreted peptide	9.46958698154137	9.78023015426137	9.11289554014418	10.1275061396022	9.80741003664458	9.77791236450893	9.12669780639699	9.2116019327625	9.78724466493162	9.23142902177479	9.80641623593826	10.1407213315734	9.10670010318032	8.6633815184843	9.02333521555594
Medtr0536s0020	UDP-glucosyltransferase family protein	7.8983628656564	8.52860289079506	8.17969829954441	8.70640898957614	8.78359781776445	9.14720217248747	8.06309176848074	8.42107304412693	8.67742868627457	8.24504638146879	8.30956342835417	8.63909237010851	8.98378504134089	8.97151490389325	8.01995028658031
Medtr0542s0020	transmembrane protein, putative	7.0503824853934	7.2762303184535	7.44460502137313	7.27930895304402	7.64937791042026	7.88096516093654	6.17282092144907	7.78508781843807	7.71699403572693	8.06262348674473	8.14477775412596	8.71897057454507	7.28619017017889	8.68847349373065	7.01934032114537
Medtr0549s0030	[NCR758]_Nodule Cysteine-Rich (NCR) secreted peptide	6.03515370333198	4.05522540757899	4.71371093688723	6.92778179525772	6.7382134559083	5.52899701933854	6.81505639811051	7.64761395755506	5.00676843339441	4.61483265815975	4.59491941680246	6.76236823859343	3.70117176451667	4.10930299688283	4.89979006360552
Medtr0554s0020	cytochrome P450 family 71 protein	6.65332331364745	6.22221754093113	6.01202923278227	6.82755546693605	6.44582557434343	6.03694906962413	6.96756549325272	7.32576743240716	6.39348399392073	7.10131492268699	7.23913795297973	6.17092197526126	6.28618508800103	5.83013824173026	6.23555892107983
Medtr0570s0040	disease resistance protein (TIR-NBS-LRR class)	4.01329002462836	4.05522540757899	4.85056632022743	4.7236197591456	5.01506890014227	5.03945704161602	4.62730859318858	5.10486963953569	4.70561543175844	4.70425732983239	4.25777089375752	4.56659935386805	5.21022497149896	5.0224750454166	5.00324919530704
Medtr0572s0010	pentatricopeptide (PPR) repeat protein	4.49353254790701	4.14896397766119	3.51655123336494	4.25987078993509	3.4319567929664	4.58674612834467	4.54348949141364	5.25668259351314	3.80522715505824	4.05901404691968	4.65383036251043	4.44114151543181	4.17067398893789	3.928550109318	4.46497360988362
Medtr0590s0010	glucose-6-phosphate 1-dehydrogenase	6.45782568752137	5.98862496456165	6.37179067383855	5.97124481033345	6.2369322014023	6.3967963296277	6.77885901355047	6.9448005593919	6.04213729586896	6.68429097330417	6.11876270560538	6.40732222374812	6.75567319473661	6.51479166994405	7.06787917509241
Medtr0590s0020	sucrose synthase	4.5437108247715	4.90769043082334	4.45210141582435	4.11621078362144	4.2932045139343	4.63896856653492	4.14892780259349	5.10486963953569	3.61456673822919	4.78846110249531	4.25777089375752	4.9356517165353	5.1300533983707	5.51453594866577	4.72920210566448
Medtr0603s0010	LRR and NB-ARC domain disease resistance protein	5.51244653699606	5.98862496456165	5.93202448721558	5.61819606609389	5.97022628137503	5.91518001234988	5.89699177601828	5.60681067478504	5.81707660668874	5.84310464116676	6.48600539389461	5.88804526790804	4.58572249983806	5.60767732069598	5.46855291883526
Medtr0623s0010	Ulp1 protease family, carboxy-terminal domain protein	4.85321438817354	4.54352618355921	4.05886866790001	4.45164862813503	4.82878346548154	4.58674612834467	4.92100134250484	4.3955856483801	3.8918719886851	3.3786273521568	3.33128089798726	3.56740263066294	4.85874668987769	4.10930299688283	3.94732537411671
Medtr0658s0030	Na+ dependent neutral amino acid transporter	4.33159106384906	4.14896397766119	4.89344435715871	5.1497508755539	4.67136372864492	4.08267121308825	4.70652412992456	4.97951158977026	4.44406985609856	5.58508787328046	5.5337251881827	5.30324351204285	5.17069601209649	4.72274874243927	4.84513832541375
Medtr0667s0010	F-box protein interaction domain protein	7.31160171053726	6.88487348357723	7.05846646619233	7.19242644425265	7.00340504004092	6.78067950062432	7.25789973060486	7.0933926448491	7.41444901829726	7.28645394682584	7.34124085553892	7.18063672456493	7.57821771063958	7.39809506704814	7.49804806246317
Medtr0672s0010	[NCR011-TC36630]_Nodule Cysteine-Rich (NCR) secreted peptide	12.4463263843139	11.3579772587234	11.7028595166477	13.0544497603655	12.5509542638673	12.1820209262947	12.4292522825246	12.7532305539604	11.7015838583615	11.0493866273974	11.2511753254289	12.8282846508404	10.8368429548281	11.2627832631595	11.5435327045591
Medtr0683s0010	[NCR514]_Nodule Cysteine-Rich (NCR) secreted peptide	8.34645898872167	8.59672823656555	8.92934144726916	9.4306489775624	9.3383014031929	9.19377130404248	8.62347250007819	8.98845337165635	9.10449360672404	8.06262348674473	8.54174175520875	9.05233135481901	6.34063324848164	6.94186731896448	6.43376759698934
Medtr0684s0020	legume lectin beta domain protein	5.40796047984594	6.20048849860257	6.01202923278227	6.64329041871789	6.17961511730763	5.32096554835622	5.96300507626625	5.71564739991349	6.16900046354076	6.59358008773953	7.2487244588267	7.64626409096666	5.78213833210095	5.95355434441846	5.09978289462561
Medtr0690s0010	receptor-like kinase	4.14914601704511	4.96035699790082	5.93202448721558	4.32666968620192	4.67136372864492	4.08267121308825	4.45449856376652	2.52938230257245	5.04508349829503	3.75856390082818	2.8162637257946	3.88900946850104	3.58568946472194	5.06689096410895	4.66754206028909
Medtr0691s0020	NB-ARC domain disease resistance protein	4.77134733831099	4.67539473146357	4.50835624951384	4.51029939661108	3.14306644659413	4.29284824537805	5.5978225573318	4.02453086409459	4.79825926145398	5.08333763136439	3.17916270671644	4.56659935386805	6.08824421562753	4.82972719474893	4.95244684370022
Medtr0693s0030	CASP POPTRDRAFT-like protein	4.08281659456894	2.94413634327843	4.20218936721082	4.7236197591456	4.67136372864492	4.95957304089373	1.26002176604513	1.95007517290989	3.39481629182402	7.2121776535165	7.04373225494672	7.36465295416355	4.32268148704155	5.57729346929153	4.53570420719268
Medtr0699s0020	60S ribosomal protein L35a-3	10.8624987082949	10.9840398784666	10.9206570683676	10.7675676289898	10.814471081121	10.7617162367157	10.9218714445063	10.8872729691415	10.9109481118101	10.8917598051377	10.6542379909399	10.6950901314421	10.9636886416116	11.252604354766	11.2081200908637
Medtr0703s0020	hypothetical protein	7.45616104728819	7.33724301821213	7.2187834245708	7.35326676504253	7.71135852632318	7.46976962991812	7.28396142372494	8.02075690471007	7.40711285517774	7.93911895698064	8.06019775922742	8.15082512441877	7.82096848785408	7.74418438772595	7.98877603982481
Medtr0722s0020	receptor-like kinase, putative	6.82546307086302	6.30600177851814	6.64703226914472	6.32169460660373	6.34515639927466	6.36614159694255	7.49948051991406	7.32576743240716	6.23678034110497	7.4112145144829	6.80471088198032	7.20978044532383	7.06687630738823	6.41523773209067	6.74863683649112
Medtr0753s0030	VAMP-associated protein	4.59220235668946	5.19821060208645	5.1970997700555	5.81715577192709	5.64277333621142	5.41381723071483	5.42121677668737	5.51943174315096	5.11878973009548	4.70425732983239	5.43641228516404	4.62546090254504	4.08820923776398	3.82890474927768	4.14125252491975
Medtr0768s0010	RNase P Rpr2/Rpp21 subunit domain protein	7.46269635647931	7.75750819650038	7.70746046600636	7.59599738278907	7.379319445833	7.54011468209011	7.65734753621151	7.50325839393547	7.68701870045001	7.43753261359011	7.84954685722266	7.37326539680013	8.00641449778174	7.93598811045576	8.00756130490362
Medtr0795s0020	metal ion-binding protein, putative	12.203603117124	12.2474536581972	12.1108976771972	12.253213783189	12.2069649859602	12.3372618583094	12.2846786402183	12.6074655809257	12.1844215789215	11.184693437379	10.7194658996976	11.0702924648038	10.8313078050796	11.1672049514172	10.8548780462639
Medtr0807s0020	albumin-2 protein	5.60987363650312	5.10771860883022	5.9725813724853	5.07400433162417	5.80317493581319	5.91518001234988	4.98594928695606	5.32699042538942	5.3808916323285	2.51106749689373	6.88066451766277	6.83898044850091	4.0007434816534	6.1726172651061	1.6868094645683
Medtr0874s0010	hypothetical protein	8.6251604179816	8.11196008648818	8.10413538266484	8.37670047121088	8.56974032375727	8.06400411503541	8.10755045451036	8.45679029802226	8.29172374487127	8.15275045834021	8.44915029294534	8.37320797535577	8.70815026886829	8.22278833107128	8.61739782651042
Medtr0874s0020	ABC transporter C family-like protein	5.82803964179699	5.74020309019406	5.23092852535335	6.03255710275293	5.87714871057058	5.97734888241164	5.10768138461044	5.79220428176622	6.00374285430575	5.27065366536934	5.2955250557637	4.981435964045	4.58572249983806	4.66612979376153	5.27539705440862
Medtr0888s0020	[NCR190]_Nodule Cysteine-Rich (NCR) secreted peptide	10.525862673997	10.604310570743	10.5387371535311	11.2916289882389	11.0031862799808	10.6412702453523	10.1199913839558	10.5000926629979	10.8827958665146	10.6388353716106	11.3651846626181	11.5521180880501	9.83684252112132	9.55649293053645	9.9541667328181
Medtr0911s0010	hypothetical protein	5.07416051873474	6.20048849860257	5.89029441111456	6.38575271514794	6.09946836839022	5.85021103483572	5.89699177601828	5.51943174315096	6.37855773294662	5.88195360572356	6.20007102847846	6.52019939554664	5.88342264522406	5.72319142297274	5.53911246870841
Medtr0911s0020	hypothetical protein	7.78298780293135	8.83748291862947	8.48319209138956	8.60577576185595	8.37498033263142	8.15199240843653	8.13644622922114	7.99399471286724	8.40285665684949	7.86348782191054	8.61027443473966	8.53547329545586	8.05607248846509	7.77128007753101	8.26862315737789
Medtr0922s0020	hypothetical protein	7.28234517029696	7.21252296568632	7.71942571210386	7.58921145670197	7.38777997308824	7.23546844504098	7.6271259287923	7.5915928448871	7.50657219301858	7.2121776535165	7.35017437718873	7.26635902674914	7.62284082848291	7.68129182289066	7.65720595767085
Medtr0929s0010	trichome birefringence-like protein, putative	9.95071775344406	8.54593818152606	9.15975134743231	9.66489552944494	9.81055995420056	9.85995969954659	10.0571524863865	10.4517419882067	8.90018883330403	8.90822011424449	8.3546523289881	9.9709560648092	8.79195413237913	8.49480464899568	8.52480499909547
Medtr0939s0010	dehydration-responsive element-binding protein	7.29704760114203	7.19064630114878	7.30070742318278	7.34523398581078	7.06800390275451	7.17485263235001	7.33471357983831	7.17190066366556	7.21042291468167	7.4112145144829	7.32320612397211	7.26635902674914	7.21024104223373	6.97720499320855	6.89032854711975
Medtr0959s0010	[NCR371]_Nodule Cysteine-Rich (NCR) secreted peptide	9.78850918151718	9.81460767997031	10.065464340738	10.8372375631466	10.5936495562099	10.3892557522826	10.0285348547983	10.3925224087697	10.3021756513771	9.60677984003802	10.1084109091529	10.7070626781917	9.12749608804438	9.17290086006324	9.41675023596836
Medtr1030s0010	F-box plant-like protein	4.85321438817354	3.8472246445932	5.4763076582043	5.59128005940597	4.92493081834419	3.9233504864651	5.16490043444014	4.84221543747553	5.18891268988456	4.30755009874315	4.71042981991303	5.22926830972866	3.80809132474018	4.10930299688283	4.72920210566448
Medtr1034s0010	glucose-6-phosphate 1-dehydrogenase	7.65186973687344	7.16843278996397	7.65235377612655	7.22780975665868	7.21787731570633	7.27725737098174	7.52155454013449	7.4491164182491	7.45769944476402	5.88195360572356	5.68261063823785	6.22901449833995	6.71503100049861	6.73722061919178	6.99444443167554
Medtr1088s0010	flavin-binding monooxygenase-like protein	7.51393966007531	6.80072423525017	7.57544273608461	5.07400433162417	4.72576799946935	4.53256212425792	6.77885901355047	5.18277208125671	4.50030994461616	10.4432787127061	7.5725759267306	9.1229743357583	9.94183983329044	9.63049506456324	8.70823757901922
Medtr1091s0010	transcription initiation factor TFIID subunit-like protein	7.26749136375095	7.14587189648328	7.41548058780451	7.24518121854002	7.23673373133209	6.82643634427903	6.95139466724362	7.67482932743268	6.84822771559841	7.51372335649751	7.42818025221978	7.23834707555277	7.78869200546285	7.28043170013069	7.77152284408513
Medtr1099s0010	Sec14p-like phosphatidylinositol transfer family protein	5.98155180479544	6.64855430770697	7.52179204430649	6.20225654615132	6.07871613563144	6.87078645544238	5.67862879981621	4.74284267773123	6.39348399392073	5.32805168787253	4.96425064035934	6.32092131894798	6.37582291279724	6.57753830604316	6.21415391587521
Medtr1160s0010	hypothetical protein	4.96791301380672	4.96035699790082	5.35882869426834	5.22171806514281	5.92443799519818	4.91790864830581	4.70652412992456	5.18277208125671	5.5502983156552	5.32805168787253	5.33205756822473	4.56659935386805	6.34063324848164	5.15181972248276	5.67065299238637
Medtr1173s0010	heavy metal transport/detoxification superfamily protein	7.91751899134555	8.9028528624293	9.45278663614986	8.89154775696228	8.98661599653306	8.56351133142743	5.32408400435486	6.84050373088132	8.3991636455837	2.51106749689373	6.41965742553603	7.39033755909252	6.80814087680651	8.4619197928543	6.73367116128932
Medtr1252s0010	hypothetical protein	5.65622608093793	5.82785012492171	5.8473212432493	6.11045277586612	5.87714871057058	5.03945704161602	5.96300507626625	5.76713401448694	5.46808009306726	5.32805168787253	6.20007102847846	6.17092197526126	6.21023568534203	5.30800637860815	5.92895917341294
Medtr1308s0010	flavin containing monooxygenase-like protein, putative	5.10790592732342	3.46521967910369	4.93508472108904	3.45770838706116	2.97356497868838	0	3.42827035638078	2.94158378113254	2.41317587483523	7.66617383895075	4.71042981991303	5.78853255900454	6.67321060272562	6.57753830604316	6.2774391161768
Medtr1319s0010	quinone oxidoreductase-like protein	8.19769327300127	8.32777280781184	8.33163688585028	7.84986158514607	7.55487040758676	7.75056140613174	8.75039885817345	8.10820492666917	7.89536185315947	9.03858958560263	8.86834695738248	8.89376249513839	9.24158305519901	8.93603584891939	8.78283112868848
Medtr1338s0010	hypothetical protein	9.50642698279048	9.18322033753428	9.55647947175867	9.73112188272992	9.73631269982348	9.66910687726206	9.99145139947704	9.82944643299562	9.55638727885413	10.0982916328482	9.98622595949317	10.0643302392557	10.6071977376332	10.2117633789529	11.0941027803506
Medtr1372s0010	flavin containing monooxygenase-like protein	6.61862876422171	5.28336001280984	6.01202923278227	4.03863387790945	3.87867589729181	3.01543663115634	5.27294980226674	4.10676965721706	3.61456673822919	8.98606457305608	5.98750388373233	7.27557676904748	8.29080934744993	7.86858425879957	6.77811035207342
Medtr1396s0010	transmembrane amino acid transporter family protein	5.53742703991655	3.31153158442718	4.97555686278406	4.62089874917471	4.05900869111133	4.41767823541467	5.16490043444014	5.36089985062082	4.70561543175844	5.84310464116676	5.01006476678497	5.33885566056212	5.70121750508412	4.97664814969899	5.43193537650036
Medtr1452s0010	RAB GTPase-like protein G3A	6.10365899571337	6.36579378866486	6.65950712462792	6.37000286154701	6.39636887742146	6.75724510212105	6.22756122339781	6.37677316598334	6.6635406468425	6.15999758603051	6.56486700141648	6.15102608814289	6.34063324848164	6.53073602368524	6.17036693316385
Medtr1643s0010	hypothetical protein	7.42303291773922	7.71215951840284	7.68322808682409	6.88409399846918	7.02526096533312	7.50537086201109	6.70362015654548	6.86434111366634	7.00222768199542	7.28645394682584	7.71769787563919	7.05779164294656	7.6007017889798	7.60050260767149	7.53304517377619
Medtr1663s0010	Rab GTPase-like protein G3A	5.00420523033529	5.24141341749745	5.63633000414567	5.03458553979939	5.52498783876286	5.18706666245082	5.42121677668737	4.84221543747553	5.3808916323285	4.86802011919323	4.96425064035934	4.68201476223595	4.85874668987769	5.63743444996028	5.53911246870841
Medtr1918s0010	transmembrane protein, putative	8.02740304312907	7.87189980698947	8.16227154882501	7.70672704981741	7.50129539133553	8.02037514781343	7.75374495322586	7.82814781584125	8.13624436832804	7.01656394081643	7.86209250190199	7.98090849702389	7.42705317877856	7.83044645012852	6.74863683649112
Medtr1949s0010	hypothetical protein	4.33159106384906	3.6041003779212	4.80637477602803	5.32335487346345	5.49397507670969	5.25556896999434	5.42121677668737	6.21932273310702	5.2227361129084	3.14307149926683	4.40221270626644	4.50523374358374	2.80803469172313	3.72186297366386	4.84513832541375
Medtr1999s0010	[NCR704]_Nodule Cysteine-Rich (NCR) secreted peptide	6.05258739388024	5.79922203337077	5.9113103246532	6.60343496076255	6.29205887128654	5.41381723071483	6.14465165883308	6.36010357992871	5.67770235479106	6.09534734805375	6.33218697262367	6.37338023283293	5.93151737400461	5.23202562175058	6.71854861217962
Medtr1g004990	casein kinase	14.3384848062227	14.1522708586384	14.1972924785807	14.3662325999002	14.2300082509757	14.1410618423169	14.2979133606189	14.6718757773666	14.2371877418271	13.4818307730673	13.9479453426675	13.941198348186	13.4658491311967	13.8358713618835	14.3234742977682
Medtr1g006490	major intrinsic protein (MIP) family transporter	9.66359941280165	10.0301138432492	9.84153775847937	9.92548022023029	9.717977089736	10.0025635802131	10.1272074282349	9.40481385557051	9.98003884266559	8.61728903698798	9.40911662763146	8.98929921597926	9.76068030226266	9.34057079894174	8.92794744401999
Medtr1g006600	exostosin family protein	7.18294369489406	7.07599183625719	6.90975559497727	6.60343496076255	6.32767346312014	6.31890248184077	7.33471357983831	7.25539849623003	6.74726401012705	6.86966938184418	5.1393755154649	5.50481447518442	7.09881932945065	6.43231446857862	6.64046259480468
Medtr1g006660	AP2 domain class transcription factor	6.65332331364745	5.98862496456165	5.86896782503648	5.69605619126855	6.09946836839022	5.8278878621254	6.74173000783674	7.22809933281568	5.60261761044969	4.05901404691968	4.00974119048337	4.30372563917768	4.58572249983806	4.02175548254733	4.22924294754749
Medtr1g006690	[NUP85-like]_Nup85 nucleoporin protein	8.02298781054293	7.91922857230633	7.96533024436648	7.77409730346633	7.75778957497545	8.00055276187381	7.87014226587524	7.61285649762078	7.62513231376976	8.17638387253364	7.91723573649619	7.88780411703753	8.25345586652923	8.3405347336436	8.55916661610732
Medtr1g006695	E3 ubiquitin-protein ligase HERC2-like protein	7.68578324725405	6.75673445124301	7.09566362139028	7.34523398581078	7.01437439023679	7.18366952746181	7.67714919535645	7.14295848733544	7.32385255137221	10.3459027783969	8.97903440297918	9.01978879972106	9.4866212364381	9.0675447910059	9.13575584013932
Medtr1g007060	exosome complex exonuclease RRP46	6.9883231517193	6.98994243277923	7.02992537791067	7.07104272775256	7.00340504004092	7.0929776793611	6.83282011687062	7.16231763975432	6.9324009276366	6.66214233450742	7.28644589387558	6.47290059544093	6.89560413445355	7.22271006348688	6.96911137080678
Medtr1g007120	thioredoxin-related transmembrane protein, putative	7.64613916137357	7.01505611816418	7.5353929193129	7.33715623034143	7.55487040758676	7.54696415631001	7.34712747637996	7.48030303091993	7.30028572590804	7.22734199022404	7.50218386038364	7.4155728825617	7.28619017017889	7.32682936510016	6.62432510182543
Medtr1g007150	casein kinase I-like protein	10.5973937527428	10.5687098293831	10.6310999175739	10.5000332733052	10.5128010031144	10.4608184349587	10.6560784810539	10.512402846472	10.6609714317258	11.0955689613517	10.7116885156821	10.7572771616816	10.7338078893484	10.7502502330215	11.0297028102552
Medtr1g007160	ATP-dependent protease LA (lon) domain protein	7.91275375291998	8.19121910742047	8.28811324832187	8.58204677070757	8.53968474855612	8.2517889338446	8.12927636240316	8.17644227202793	8.49915390205016	7.67725975901652	8.11887522334438	8.15082512441877	8.08293914930884	8.36741935945235	8.18307374042954
Medtr1g007170	phosphoribosylglycinamide formyltransferase	6.87530057675558	6.89843325227588	6.97109132286419	6.89514059963679	6.84037467721186	6.55465817738327	6.28030021398399	6.84050373088132	6.83735217774908	6.61679809569315	6.90511904836407	6.42399838646995	6.58574727567873	6.7911674690212	6.80699377412811
Medtr1g007180	transmembrane amino acid transporter family protein	8.57174911128532	8.29738807420466	8.47262669292243	8.33268823448265	8.21777676470918	8.4620754347203	8.62347250007819	8.39676062803948	8.36549411766946	9.31542838181533	8.94405775772033	8.74242881857259	9.73550172316744	9.02877403387551	9.27922355223613
Medtr1g007300	disease resistance protein (TIR-NBS-LRR class)	9.03782600372337	8.73540482612899	9.02162177421051	9.78852902545832	9.54154150795072	9.13133898153705	9.15874185686776	9.32546152210096	9.30726418640493	8.83586239203944	9.13449103213296	9.57144520417056	8.82733977447668	9.09192968	9.66963718000646
Medtr1g007320	haloacid dehalogenase-like hydrolase	7.94111190996281	7.89237397391411	7.92972504432094	7.92184478605676	8.20825465651437	7.85360211641403	7.8264782820717	7.94453498925699	8.17994512638889	8.25247767486905	8.37230058203918	8.12045290074846	8.47652423743128	8.27578424137118	8.26862315737789
Medtr1g007325	tyrosine-tRNA ligase-like protein	6.08683521379535	5.47654225057504	5.73393072616957	5.50738115477112	5.77764941740191	5.52899701933854	5.42121677668737	5.32699042538942	5.6280825327274	5.80318053141341	5.71062891802797	5.53583244887686	5.70121750508412	5.66659018999279	5.84788927688833
Medtr1g007340	tyrosine-tRNA ligase-like protein	6.10365899571337	5.47654225057504	6.06924948573207	5.9072107419331	5.39672421933715	5.03945704161602	5.82781246380167	5.71564739991349	5.86069508140968	5.71985666719739	5.56475687221997	5.78853255900454	6.06687039081784	5.90544726659992	5.87542186766842
Medtr1g007360	early nodulin 93	7.74596026498042	7.51500585117323	7.37822825196941	7.78601547469162	7.4211344842262	7.72662851940191	7.94555423469135	8.06771231483277	7.54049467058329	8.11248019827426	7.4365928439805	7.48078561286087	8.04518414974269	7.60803690783055	7.28873463072259
Medtr1g007370	RNA polymerase sigma factor	7.91275375291998	7.81583747190047	7.73718954680515	7.48339536090348	7.76430225889033	7.75648310346705	7.80863581931252	7.98314926756137	7.61879512350838	8.25247767486905	8.22467253919437	7.95818961681233	7.92560227446322	8.15753868562924	7.91108902344004
Medtr1g007380	transmembrane amino acid transporter family protein	11.704579002912	11.2357826342168	11.2990965936711	11.5843050270332	11.6408567936173	11.5803420774223	11.8480645857116	11.7371923014132	11.4760743956922	12.3183224418936	11.831362102186	11.9624051819483	12.4568905773453	12.0344159311494	12.2586874300142
Medtr1g007390	auxin-independent growth promoter-like protein	8.08783812199685	8.17459776004961	8.13573025783288	8.22298936481611	8.07838390918899	8.04960722928966	7.961790289675	8.06256988248225	8.05877312607878	7.78367141963514	8.06563179212497	7.85128030230177	8.12491150367016	8.38067610371339	8.38812761396823
Medtr1g007420	serine esterase family protein, putative	7.8493292920115	7.9258648367024	7.88792742998279	8.07541262642818	7.99223408110929	7.92369439390445	7.8615145507407	7.96672668048641	8.11388734813277	7.59780752266536	7.73825989898673	7.54317763811899	8.05063859116723	7.88107606544102	7.94396846883486
Medtr1g007460	hypothetical protein	8.33225402646664	8.28195231253661	8.18402229363761	8.17394392948123	8.22251435402892	8.14749282695156	8.43280663454147	8.32556349941047	8.23898418482618	8.42681174970731	8.41974876234791	8.62473755470855	8.28156125435878	8.25673748312048	8.32462730368055
Medtr1g007480	ribosomal protein L28	8.77708943530462	8.79461640710016	8.78023979080966	8.8749043380517	8.97823667469013	8.80834462973043	8.78274588998033	8.97209139482618	8.95906625154271	8.50977075324112	8.88073087250879	8.63193281613621	8.47652423743128	8.81430519859887	8.43975832611577
Medtr1g007490	hypothetical protein	6.82546307086302	6.20048849860257	6.84569596344804	6.16623297693355	6.27391636042322	6.49923181970263	6.66447622780746	6.84050373088132	6.33282938937294	6.09534734805375	6.07632296078543	6.17092197526126	5.72869852917817	6.21270358501246	6.39624470504168
Medtr1g007590	Rab GTPase activator	9.82574194572623	9.77288720768227	9.59108015027359	9.4883197075506	9.69429868150547	9.5717142877081	9.81947790713933	9.92604770751649	9.80409949787855	9.78132365602292	10.0257933219544	9.79943667356424	9.91368154728354	9.8208299226142	10.0584394575615
Medtr1g007610	pentatricopeptide (PPR) repeat protein	6.47085186381489	6.11014383705025	6.14217538476057	5.76992861255207	5.75166413063218	6.1127691913103	5.67862879981621	6.20071845920738	5.77209814532095	6.02766352224692	5.40245922084469	5.86380317093281	6.5706402963565	6.80434477704743	6.50600669985947
Medtr1g007630	TLC ATP/ADP transporter	7.82417305773577	7.71981731442604	7.82286884628377	8.06566798962361	8.06261781041696	7.60061983200549	7.64734384503802	7.74070296879105	7.58668477145322	6.90781884387981	7.58018939909865	7.34727227627665	7.26757442600934	7.38060594982402	7.49804806246317
Medtr1g007640	appr-1-P processing enzyme family protein	7.87405438477905	7.76492963491796	7.86117530763453	7.78006869611524	7.84639572204163	7.63959131923469	8.04033787019011	7.68824687846333	7.66258177762129	7.57427934740654	7.5101769688588	7.51231888157879	7.85253864278659	8.039913697469	7.4439071930908
Medtr1g007670	histone-lysine N-methyltransferase ATXR6-like protein	4.68455370288409	4.67539473146357	4.76078669968728	4.25987078993509	4.8776579524573	5.11514886751054	4.85299114030684	4.18457228515352	4.88531117669277	1.35997410068802	2.593624579089	3.9820385474513	2.58562339222029	4.60719773172261	0
Medtr1g007700	histone-lysine N-methyltransferase ATXR6, putative	5.00420523033529	4.73706819767631	4.61468431232134	4.7236197591456	4.05900869111133	3.83656643397435	4.54348949141364	4.25839294725774	5.08240726268066	3.91659620526489	3.17916270671644	4.56659935386805	4.58572249983806	4.97664814969899	4.312173907051
Medtr1g007740	transducin/WD40 repeat protein	9.01799496159068	9.01602639821979	8.90072845624623	8.8749043380517	9.04126787755836	8.71411912354316	9.04523424190802	8.90472218822882	8.96657176138448	9.11395677704091	9.07376400410061	9.24530710232159	9.32046391371013	9.01467089101672	9.37395839827855
Medtr1g007800	enoyl-(acyl carrier) reductase	8.38137128115408	9.06794991385473	9.53632857499081	8.71889719155583	8.84939684735564	9.16956551345138	8.13644622922114	8.14272700245835	8.81959375038213	8.35268609891751	8.24875873474765	8.47674160282525	8.52042712605781	9.03157819367567	8.03223378445549
Medtr1g007840	transmembrane protein, putative	9.86943478471608	9.71275807335202	9.62327914833141	8.75875305786282	8.900548674338	9.04446405777643	9.79929114239665	9.56066264145206	9.31903886015954	10.2489252322652	9.62139983125506	9.55639766347736	10.6127394687051	10.0316005328328	10.343598818354
Medtr1g007860	alpha/beta fold hydrolase	7.28971511460287	7.94559241522851	8.55505960150691	7.79783599549081	7.5772357713082	7.94977145808666	7.39574168944377	7.45697650114798	7.68701870045001	8.21493240394349	8.34574657855375	7.99771591174251	7.81457070106463	8.27104607419796	8.04441357962151
Medtr1g007870	transcription factor Pcc1	7.91275375291998	8.51546334281929	8.0292095774909	7.98006824577022	8.1497631956276	8.47290574406458	8.10755045451036	7.86995976554107	7.94179529654184	8.17638387253364	8.51815447374642	8.16080875097356	8.11973125434276	8.16777118694319	7.82897939436815
Medtr1g007880	ABIL1-like protein	5.56198235309144	5.91047599290911	6.01202923278227	5.9072107419331	5.92443799519818	5.52899701933854	6.08660736728592	6.02151248678703	5.6280825327274	5.7621200692443	6.09769888375966	5.70911758950874	5.21022497149896	5.88077848674545	5.67065299238637
Medtr1g007905	hypothetical protein	9.63928586435899	10.2562639128248	10.3668217557545	9.92548022023029	9.74786064093903	9.93236912937868	8.1435806395668	8.66791260873294	9.92844811590802	8.54650773588457	9.69687623581399	9.94951917815856	9.81296945710472	10.5700733291669	10.0969570216573
Medtr1g007920	IQ calmodulin-binding motif protein	7.61126930347174	8.33776048929371	7.63350698176771	7.56866003890547	8.10940844832047	8.34905087086274	7.41944798010081	8.54792678510831	7.63144178895099	6.36586567675148	5.89285586923573	6.48883978376585	6.85876719397111	6.49866913155976	6.52351510992748
Medtr1g008050	gamma-irradiation and mitomycin C induced protein, putative	5.6788555343106	6.72664462953324	6.48826015953954	6.70736296001611	6.7382134559083	6.49923181970263	6.40428346489937	7.02100880937392	6.72383469295771	6.06190232084706	6.35011047813358	6.22901449833995	6.79520175732653	6.88097687936237	6.48828319636312
Medtr1g008060	transcription factor jumonji (JmjC) domain protein, putative	10.7046666336634	10.1847483177589	10.3715685636781	10.0591704027213	10.2758345299578	10.2066657955819	10.1017917686119	10.2994162493417	10.3546022620076	9.28676259982699	9.68280092744586	9.97661917750245	10.4886325151996	9.83534596109288	10.2348723107592
Medtr1g008120	ubiquitin ligase SINAT3	9.55463770930222	9.41078821776332	9.34105977421948	9.42684791544501	9.46364654229254	9.37981963530448	9.49069381462389	9.51244763916924	9.37086705266567	10.0393668614687	9.9021610779598	9.88322840490306	9.48259135630897	9.36078058884414	9.87964799729168
Medtr1g008140	pectinesterase/pectinesterase inhibitor	10.344900746647	10.5462740360335	10.3233826718084	10.2775053956113	10.4137501816376	10.3079213469424	10.1127390650918	10.4644698826977	10.5914745002992	10.3406827925982	10.5495401253307	10.462646053287	10.3888097271682	10.4111943640721	9.61351759206231
Medtr1g008160	O-acyltransferase (WSD1-like) family protein	6.84560513467396	6.91186675965377	6.8887168552638	6.76871052286814	6.85265079308425	6.72136393731048	7.24469018344662	7.08327180161154	7.05011261676293	7.59780752266536	7.91121176840696	7.52783076556523	7.63741367001697	7.47427387657183	6.95627604987701
Medtr1g008200	nuclear movement family protein	10.5643521314477	10.871665866486	10.6569940471954	10.8578518902087	10.8743992619965	10.8844150182057	10.9260149889273	10.7484634434228	10.7309511189732	10.5237879148703	10.2783369599691	10.5200049068036	10.8703864529784	11.0559177953988	10.6459515159894
Medtr1g008220	CCT motif protein	12.1012997487882	11.7229450301197	11.8465084925017	12.0129178022481	12.0073029190161	12.1452561947798	12.2350277406756	12.4186318361404	11.8651164964499	10.0754287841708	10.4324454922514	10.8216215729912	10.8486329589306	10.6230922664283	10.8496819518171
Medtr1g008230	histone-lysine N-methyltransferase ATX3	9.2339534246423	9.48681033369821	9.4383802562546	9.44950550418653	9.46963680444775	9.55312323061497	9.46529443515623	9.40278059455781	9.51433085577427	8.77524415212881	9.37669480141819	9.27778001069002	9.26991842767315	9.09192968	9.45603160453892
Medtr1g008280	[nodule signal peptide peptidase]_signal peptide peptidase-like protein	13.7850247141715	13.8660401409852	13.8381778707424	14.2068445265199	14.0421343323551	13.7920410749094	13.6223203121742	13.7911248864505	14.0191859804426	13.4360630195404	13.7056157816448	13.8497534069031	13.1479978710273	13.3599775018438	13.4716867090704
Medtr1g008300	rhomboid protease YdcA-like protein, putative	6.70935548324264	6.20048849860257	6.48826015953954	6.70736296001611	6.49364290126322	6.5409999384087	6.64449864487484	6.66160899074012	6.78170965327647	6.30998168865084	6.4025824623398	6.47290059544093	6.00078064568035	6.59280763970445	6.45216930406134
Medtr1g008310	PPR containing plant-like protein	6.77384215070541	6.93836424527732	6.8887168552638	6.37000286154701	6.64247371684039	6.73342375319168	6.86770455327021	6.7410088358597	6.91181354196763	6.41966543572786	6.41965742553603	6.39045104427257	6.46021564281808	6.97720499320855	6.71854861217962
Medtr1g008350	peroxisomal membrane 22 kDa (Mpv17/PMP22) family protein	8.59275577524107	8.18569990822681	8.37009575523581	8.54043782972593	8.23194311401816	8.50491723438149	8.74571807478927	8.66791260873294	8.33875241892799	8.90350754936559	8.43242285866265	8.6426588672084	8.09354727030723	8.02872926759463	8.26342239770137
Medtr1g008360	PPR containing plant-like protein	7.5326961745445	7.44280913499346	7.45179518097338	7.35326676504253	7.44565385950514	7.53323253347461	7.55404493510504	7.8816867934686	7.50657219301858	7.28645394682584	7.1802413885193	7.4072100580093	7.47652201041613	7.55445133285051	7.6088162027862
Medtr1g008370	diphthamide biosynthesis protein	8.5442831570922	8.44329009948216	8.44406807115916	8.44218347041458	8.44556799442109	8.309318811042	8.59772934215489	8.57345881027189	8.64661094850745	8.48474920960284	8.3810444052173	8.40295414685982	8.4437342511179	8.75106043708436	8.73853936538475
Medtr1g008380	indole-3-pyruvate monooxygenase	4.77134733831099	4.79621292896324	5.82534491650461	5.72110298035872	5.49397507670969	5.50105263193186	5.51222035444866	5.32699042538942	5.83905068301583	4.30755009874315	3.71003154123502	4.22977579858727	2.32256255653854	4.10930299688283	1.6868094645683
Medtr1g008600	ATP-binding protein	7.17500606261195	6.72664462953324	7.25211332107849	7.12833740041145	6.87689402220436	7.13903612902692	6.79707122742079	6.8761137159722	7.2271834568147	6.19126777499943	6.4025824623398	6.42399838646995	7.11972840247979	6.70947137307749	6.67220594646792
Medtr1g008610	bromo-adjacent-like (BAH) domain protein	8.73721540064545	8.99092974500107	8.6203290579462	8.70326997506349	8.80270574687388	8.73226156453648	8.74571807478927	8.69475125569998	8.68351401748374	8.63445476386294	8.75183107224343	8.84815318436183	8.72530501232687	8.81104475192292	8.63763792381217
Medtr1g008670	bromo-adjacent-like (BAH) domain protein	7.3891261635813	7.89913463215617	7.57544273608461	7.49069641130954	7.53215285814511	7.88096516093654	7.60662064692808	7.43326660424197	7.74635921970218	7.53825160135189	7.41971831738644	7.30288181092747	7.97233342879619	7.60803690783055	7.57563048016219
Medtr1g008675	transmembrane protein, putative	4.21255944923406	5.01116845915735	4.05886866790001	4.03863387790945	3.87867589729181	4.08267121308825	5.27294980226674	4.32861947164833	4.2608622769681	5.27065366536934	4.86801229186732	3.56740263066294	3.90763077374652	4.66612979376153	4.14125252491975
Medtr1g008700	[phytogb3.2]_2-on-2 hemoglobin	8.66254143366099	9.24820587471577	8.63303594051453	9.02576268820177	9.28494624639637	9.35466568982595	8.65376993755613	9.32760664240069	9.35570370714602	8.74395234821476	8.70036117887564	8.35593067576217	8.39739546208811	8.90884197770071	7.92433085636958
Medtr1g008740	NAC transcription factor-like protein	8.04056824082903	7.95859584532938	7.74306254968165	8.19644420669733	7.88276487328755	7.93418184896992	8.15774448153181	8.04181486912231	8.10484662067102	8.42681174970731	8.19026166713969	8.20971613376689	8.61181580312125	8.04547356451289	8.42119660587838
Medtr1g008980	ABC1 family protein	9.19915326282087	8.91290895557913	9.47413001098659	9.22495753434858	8.99217529489656	9.17178289905048	9.26068944864853	9.22317044004052	9.424535591169	10.0067812576585	9.65963155762873	9.61385262648722	9.543823790976	9.33377079645129	9.57205209369801
Medtr1g008990	BZIP transcription factor	11.704579002912	11.8892192042023	11.6002304771818	11.7205631553731	11.7601058209005	11.5824271207917	11.7462934918716	11.8474450022953	11.7581795581344	11.7143448943165	11.990168138477	11.8117497049725	11.5016346394601	11.6147091402606	11.7100030674776
Medtr1g009010	26S proteasome non-ATPase regulatory subunit-like protein	10.2106000246638	10.3505333005031	10.3165063625624	10.2838233103193	10.3695832806088	10.2927203176263	10.2871573781964	10.1352241174432	10.2302112096579	10.0089766790003	10.036901788797	10.0469403180333	9.99797173866492	10.2216197089377	9.9541667328181
Medtr1g009030	plant/F12B17-70 protein	8.1129834571603	7.57534382235045	7.98528837338357	5.99197311319595	7.036066005227	6.80373931915493	7.93736716904379	7.95567350382551	7.71699403572693	10.5360189044078	10.2818429238468	9.75728816198753	9.56303440899945	9.32007387602487	9.18334603399992
Medtr1g009180	nucleotide-diphospho-sugar transferase-like protein	4.93068422487605	4.39838052679666	4.45210141582435	4.11621078362144	4.49463919824398	4.87500513254143	5.46743599703181	5.22020059805096	4.79825926145398	4.78846110249531	5.56475687221997	4.981435964045	4.17067398893789	4.60719773172261	4.04754496164089
Medtr1g009190	arabinose kinase-like protein	8.40870529762273	8.14646275498106	8.3120160321922	7.75603338217828	8.07314766356787	7.93418184896992	8.42697087936243	7.97222167379059	8.56655730338633	10.2207884027741	9.7382965187209	9.62110224376063	9.74562594694838	9.49483705684458	9.9702164392241
Medtr1g009200	[LATD/NIP]_peptide/nitrate transporter plant	9.00013557097011	8.97181653549353	8.84447580089246	8.62248922735109	8.97262329964233	9.09207194359125	8.91370555135463	8.66112420186602	8.91836375566319	8.65141864575329	8.5953238153755	8.78823111891642	9.14289868756508	9.03717021475816	8.96365945004518
Medtr1g009220	Myb/SANT-like DNA-binding domain protein	7.85927023568401	7.99060071599583	7.56884449947269	7.79783599549081	7.76430225889033	7.84250991006259	7.87871869146213	7.98858218150591	7.84738409789355	7.45051378693364	7.61766550145998	7.73580995582506	7.66612504516113	7.8239909673402	7.57563048016219
Medtr1g009610	viral A-type inclusion protein, putative	11.1840246546636	11.0447481464839	11.1018275102007	11.0116817063575	11.0691104373693	11.2022638463005	10.8052454690209	11.5551156777572	11.1367491131777	10.8347306946242	10.8590055976292	10.8200474489783	11.2516832438755	10.8385647768525	11.3005144873967
Medtr1g009613	WRKY family transcription factor	9.49371948981518	9.90134505557755	10.1856977358504	9.71250823503412	9.4312715025882	9.84891645327674	9.38629774594872	9.35099482506815	9.62597458153502	9.79156214582286	9.76859953259759	9.89673248141339	9.45817278478829	10.0259868392777	9.97658665928235
Medtr1g009620	exocyst complex exo70-like protein	8.8758813050793	8.80904722845194	8.74262595921674	8.77079813459819	8.75445285846525	8.6864703765562	8.64374132189288	8.76924243147411	8.78038429474866	8.24504638146879	8.51020556351898	8.52777917807235	8.22479205611521	8.33600484833446	8.65759798950984
Medtr1g009640	hypothetical protein	10.727233198591	10.2536286024531	10.3409155676179	10.1848955126886	10.237730571204	10.2587033439766	10.9083221415941	10.9074907678349	10.539580975764	11.3110625964063	11.0609122958256	11.1545186178351	10.8415705247839	10.5949317755225	11.6455012578489
Medtr1g009650	pentatricopeptide (PPR) repeat protein	6.97923552418901	7.07599183625719	7.02028481352115	6.69477407705426	6.87689402220436	6.63399871546231	7.14867331202974	7.22809933281568	6.99245697387506	6.90781884387981	6.95281861927374	7.17078983754605	6.89560413445355	6.69539399746237	7.20440481922569
Medtr1g009680	zinc finger, C3HC4 type (RING finger) protein, putative	8.00966045475095	8.26634961199202	7.97034572054653	7.83846139309764	8.0359519489812	8.05922109858037	7.961790289675	7.85218853097365	7.9316051351651	8.61728903698798	8.36790871699956	8.15082512441877	8.03970900825792	7.99464613209613	7.84299297841099
Medtr1g009690	transcriptional regulator of RNA polII, SAGA, subunit	8.38825349001062	7.9258648367024	7.7835174633335	7.90554920032823	7.69781334202791	7.88096516093654	8.32397131235784	8.3803217059264	8.03517259603643	8.07105350878683	8.20017738048315	8.28010239913169	8.06148599581443	7.73733019737681	8.23713360347908
Medtr1g009710	transcriptional regulator of RNA polII, SAGA, subunit	8.80564551484972	8.44790826392336	8.41493268566514	8.60577576185595	8.36644418583064	8.66144082867439	8.7689715872603	8.86687291840608	8.4922370704103	8.80081198714537	8.67924782223899	8.75895420932402	9.00079148500788	8.6524927654592	9.1300523663234
Medtr1g009750	class III peroxidase	7.28234517029696	6.22221754093113	6.97109132286419	7.44632537907089	7.46976346934746	7.12994132275533	7.40764352679298	7.45697650114798	7.17630612310206	6.44583120662294	7.14986621000171	7.13071612052554	6.39310101794405	6.70947137307749	5.00324919530704
Medtr1g009760	plasma membrane H+-ATPase	10.2990757821478	9.81817916865297	10.2049746665514	9.59717430745941	9.38342144665975	8.88872620784137	10.66726013104	9.72265319952487	10.0906438118852	8.89403598586809	9.60842741455254	9.09461012255757	9.08559996121473	9.65069904551352	9.86255225142742
Medtr1g009770	C2H2-type zinc finger protein	10.2732839695344	10.3870623816367	10.2916770560133	10.2743360324894	10.2792491372853	10.2355714289821	10.5351568992521	10.2127078323882	10.2415983320737	10.9420314535292	10.7237686204982	10.7307137610537	10.4704342916077	10.5720007982726	10.3124621290606
Medtr1g009780	hypothetical protein	7.08468206938508	7.13445775255342	7.17600816076818	7.01137823659846	6.67048233048914	6.76900988289375	7.25789973060486	6.86434111366634	7.10555238953301	7.35709268291535	6.99899145138295	6.52019939554664	7.53217020849704	7.35396820882396	6.89032854711975
Medtr1g009790	DUF1644 family protein	9.78460209866818	9.85515549381195	9.74825945661995	9.71250823503412	9.7899614724238	9.58342143060222	9.84377308646167	9.7485014752256	9.61964109807449	9.78645198344297	9.84168415209195	9.81216155224917	9.72018091394914	9.5911200100493	9.92646565089345
Medtr1g009840	plastid developmental protein DAG	7.10153083247684	7.41477589420369	7.33998845661773	7.02149525146939	7.46976346934746	7.23546844504098	6.96756549325272	7.26438461968481	7.5538434322813	6.66214233450742	7.17018722116128	6.68145836157208	7.44373197290688	7.34497853230928	6.99444443167554
Medtr1g009860	Serine/Threonine kinase, ABC1 family protein	7.42303291773922	6.85736550938659	7.01057939407288	7.34523398581078	7.3097873918232	7.28547184082443	7.16278748752066	6.97795535301781	6.6635406468425	10.3125193266406	9.69337026174809	9.42380434678184	8.34064058939755	8.21787257353953	8.37853841528655
Medtr1g009890	replication protein A 32 kDa subunit-like protein	7.39597156531253	7.54979305794038	7.54886676989831	7.61616572593427	7.40455361931889	7.73864459006879	7.56471447536618	7.46479399272901	7.42174806538509	7.28645394682584	7.34124085553892	7.02537341320439	7.34063814242973	7.63778669708869	7.50687725206004
Medtr1g009900	flowering-promoting factor-like protein	8.7318146139184	9.1467580935095	8.72195869319746	8.70954118904943	8.79953861513121	8.86699555666353	8.99878118716969	9.01265357702215	8.9913118169792	8.81091358228812	9.17276153467171	9.23825249857639	8.99797096291522	8.91188895588833	9.64984412970559
Medtr1g009960	core-2/I-branching enzyme	10.1256378400358	10.3041684451161	10.1529858440743	10.2647859523417	10.1496841370851	10.3681398946387	10.1397493030078	10.1715035881282	10.2113816607249	9.96893867972822	9.95582160893865	9.81532531203606	10.1313628890423	10.2191619321255	9.84002054632967
Medtr1g009980	plastid lipid-associated protein	7.95508465921575	7.71981731442604	7.67095753496555	7.31264799840137	7.80277278320807	7.73864459006879	7.64734384503802	7.56274483487435	7.51342079898812	8.14478583035612	7.61024775626966	7.70202375900346	7.92560227446322	8.03433232085478	7.34889694303161
Medtr1g010010	transmembrane protein, putative	7.55733145660635	7.54117457836755	7.82840386482013	7.70672704981741	7.47771129455541	7.42585503799778	7.12002383653645	6.99964267744752	7.53377368538698	6.96321575104363	7.32320612397211	7.03626063041743	8.17571597266824	8.1158671067221	7.85687175028284
Medtr1g010020	PPR containing plant-like protein	6.99735389384547	6.74176798567065	6.70835505009674	7.07104272775256	6.76443994502909	7.02592097134227	7.03049498949529	7.14295848733544	6.57465763298025	6.68429097330417	6.56486700141648	6.55089182559081	7.15053456976233	6.7911674690212	6.80699377412811
Medtr1g010030	pre-mRNA-splicing factor ATP-dependent RNA helicase DHX16, putative	5.43479995225898	5.54711058730519	5.23092852535335	5.64461909086739	5.80317493581319	5.38352583838604	5.96300507626625	5.63479923162929	5.15427721352742	5.27065366536934	5.68261063823785	5.19080788017657	5.55536501663953	5.57729346929153	5.79119581111873
Medtr1g010040	ubiquitin carboxyl-terminal hydrolase	8.8758813050793	8.76160941036601	8.77164630946475	8.77976640249927	8.81843794604619	8.80263243743854	8.65376993755613	8.79427640255848	8.80292001083827	8.58233242568662	8.4069623363715	8.68478297195085	8.61181580312125	8.4619197928543	8.38812761396823
Medtr1g010050	GGL domain protein	6.57103206624297	6.82932282675578	7.21032923187254	6.44708704683269	6.15999196807217	6.95559487742884	6.30596392699972	6.6202078868269	6.72383469295771	5.71985666719739	6.23906894163336	6.0685796886278	6.49263732071764	6.54650608832625	6.4703392487263
Medtr1g010070	16S rRNA (cytosine(1402)-N(4))-methyltransferase	7.95971233026044	8.54162384776173	7.81173469227225	7.5123804555944	7.74467533834166	7.98550516688277	7.83531744028971	8.23246769144898	8.04465918683391	7.98445104464144	8.26301976500898	8.2846749350905	8.20536149021293	7.73044328751385	8.4443616798813
Medtr1g010080	DUF1997 family protein	4.81286148792515	4.67539473146357	4.20218936721082	3.95664724679894	5.01506890014227	3.9233504864651	4.54348949141364	4.02453086409459	4.2608622769681	5.71985666719739	5.79155977251852	5.26673000026484	5.32270130783891	5.15181972248276	6.07859233070123
Medtr1g010090	hypothetical protein	11.817236692753	11.7243732544912	11.5293587537628	11.713559959235	12.0733712959452	11.6938556711816	11.9168226116552	12.2991040481815	12.0074443113071	11.2258576078163	11.6310630255986	11.698086865212	11.6020993044276	11.6894111727293	11.6469996942915
Medtr1g010100	pre-mRNA-splicing factor cwc-21, putative	8.04056824082903	8.10027336244394	7.90897760138838	7.96965544336174	8.45767387972069	8.12478197661841	8.19942031199717	8.7046884087753	8.48179924402379	7.59780752266536	7.6968385494624	8.05236721734281	7.94915705527812	8.04547356451289	8.05046513300718
Medtr1g010120	glucan endo-1,3-beta-glucosidase-like protein	9.84087188615008	9.79117497045533	10.005649933659	10.0480783958145	10.0519259360901	10.019898977394	10.0419604224079	10.0032268123081	10.2415983320737	9.80930650363344	10.0764678052091	10.2569730943255	9.65004822367656	9.70616084174584	10.2388525235386
Medtr1g010130	endonuclease V-like protein	5.0396068434686	4.23698173734033	4.26884161365928	3.45770838706116	4.36352112965107	4.35661294247388	4.45449856376652	4.3955856483801	4.70561543175844	4.94342012051319	4.65383036251043	5.15129399623666	5.393091579571	4.77722932227089	4.66754206028909
Medtr1g010140	DUF581 family protein	6.26191363320198	7.21252296568632	7.32440414990467	6.98059441858905	7.13988597560549	8.03506522533218	5.99491251504012	6.3261752119397	7.39232765738033	5.27065366536934	5.65403742626453	6.70893559793981	6.39310101794405	6.77786869158443	5.3161525626431
Medtr1g010150	CHY and CTCHY and RING-type zinc finger protein	7.87894895798109	7.17958229845902	7.46606888119966	6.63012722518621	7.01437439023679	6.36614159694255	7.59625766821986	7.3428361476738	7.1934653655984	7.80404330508724	6.91719260556525	7.07900604257782	8.73888343638498	8.19804031466124	9.12432625517473
Medtr1g010170	hypothetical protein	6.73117288651625	5.91047599290911	6.82369467529544	5.64461909086739	5.72520220843484	5.85021103483572	6.79707122742079	6.53366134092387	6.07953637846537	6.5215962233407	5.91710633983485	6.0685796886278	7.64464525916809	7.20294464949949	7.89772452305116
Medtr1g010210	sulfate transporter-like protein	11.7093957270984	11.323210285139	11.4290991843498	10.9776603807891	11.0385412033442	11.3298663821239	11.3672633617704	11.3904473663657	11.0616438055917	14.1874259732673	12.2026788732548	12.727560180197	12.6778518281295	12.0723566927713	11.6614049027788
Medtr1g010220	wall-associated receptor kinase-like protein	10.5921874870195	11.0741704291039	10.9721953478352	11.2779794372308	11.3311558458009	11.2757456137396	11.0687077949455	11.2873176752812	11.2726310122783	10.1529197791127	10.7263441068121	10.9466270608556	10.1210301984953	9.9627500331506	10.1259015858044
Medtr1g010250	wall-associated receptor kinase-like protein, putative	6.97923552418901	6.96438382500107	7.30864965805919	6.98059441858905	7.5397651910358	7.53323253347461	6.83282011687062	6.53366134092387	7.53377368538698	6.8502095606958	7.20014193068603	7.11025395890417	6.49263732071764	6.23233665199673	6.87676942720232
Medtr1g010270	sulfate transporter-like protein	7.19083789360086	7.62512660789156	7.34771793184342	7.42361739567659	7.40455361931889	7.63959131923469	7.45429265330737	6.85247165429606	7.99658984809448	6.92652182729299	7.71077822358486	7.71563333194391	7.85253864278659	7.61553206534854	8.4761803274439
Medtr1g010290	enhancer of polycomb-like transcription factor protein	10.914077688065	10.7413536746171	10.6405698256915	10.7943662854534	10.924687386064	10.7015992838479	10.8549902365927	10.9024628182942	10.7736491742683	10.7649995570954	10.7211885282253	10.8427058368202	10.7498239548453	10.8053603775889	10.7592826901531
Medtr1g010300	embryo defective 2410 protein	11.7872851710131	11.3048711985147	11.2395829709904	11.1472171579882	11.0465784433427	11.3786745583825	10.7467133713609	11.7592122047267	11.2528166413238	11.5671650682582	11.3221325135539	11.4206709583687	11.5159997930225	10.7680146786206	11.6152009847727
Medtr1g010310	[NCR518]_Nodule Cysteine-Rich (NCR) secreted peptide	11.2619685102573	10.9089886191335	11.113209109844	11.7588626221908	11.2916887297772	10.9760817283545	11.0488956459985	11.174457787496	10.8668407743543	10.6696921875183	10.8668082161023	11.7548020069096	11.1986236939768	11.0696253186757	11.9121208979106
Medtr1g011280	CTC-interacting domain protein, putative	10.3054523279429	10.3281634842782	10.2956785732169	10.2974179425661	10.1780088930412	10.2366309651184	10.5132916022075	10.3081331536756	10.2008136243265	11.0955689613517	10.5707142497855	10.5611042990072	10.2628872332313	10.1460016085408	9.9845100823873
Medtr1g011380	zinc finger, C3HC4 type (RING finger) protein	9.70553084250613	9.63591657699651	9.70378088111209	9.57330223928084	9.56224532933572	9.65014724496257	9.83498574072564	9.69300934547799	9.49196719506849	10.3937329134028	10.0656609776524	10.110133373151	9.77886926003267	9.82568484873399	9.94119715935983
Medtr1g011430	F-box/RNI/FBD-like domain protein	6.18495517059422	5.98862496456165	6.43120042756976	6.56244711076733	6.75138629546636	6.16712876375161	6.47386146578574	6.08375420755447	6.71197578789263	5.80318053141341	5.96441762029986	6.30300238804208	4.32268148704155	5.0224750454166	3.94732537411671
Medtr1g011460	protein phosphatase 2A regulatory B subunit family protein	8.80564551484972	8.53295628061129	8.43683920067003	8.53338482159199	8.68062808621017	8.53278758369722	8.56089931594911	8.56620993642661	8.58942370622034	8.58821766429457	8.68278824227948	8.88776392130655	8.60070383232321	8.68134877873219	9.04774166098552
Medtr1g011470	carboxy-terminal domain cyclin	5.40796047984594	6.01376139549671	6.47420539962774	5.69605619126855	6.14009822527796	5.99749043022972	5.93037596397771	5.76713401448694	5.83905068301583	3.91659620526489	5.43641228516404	4.83947930705986	4.75565117180213	4.92931768133107	4.22924294754749
Medtr1g011510	2Fe-2S iron-sulfur cluster-binding domain protein	6.4837614776794	7.56687708098009	6.84569596344804	6.49143501595381	6.62826282445413	6.99619997577586	6.88483547191668	6.255826655663	6.9324009276366	7.8731614001579	7.88686116978672	7.63198081064969	7.53217020849704	7.42393753270079	7.70402519564176
Medtr1g011520	PPR containing plant-like protein	7.92700250764651	7.59212968124129	7.39324481085	7.68779389209146	7.50907185360388	7.23546844504098	7.76303969177106	7.58443474091249	7.573637809504	7.48877086691016	7.61766550145998	7.43215449222226	7.9780698108796	7.56996566251642	8.0684689640152
Medtr1g011540	[Lb4]_leghemoglobin Lb120-1	16.5034426679093	16.6900226969195	16.5872731563097	17.5076734196478	17.2486520185537	17.1472207549202	16.9291445067895	17.0941449339781	16.9652874690753	15.1830189292456	15.7759331904665	15.8907265260065	15.4067322085581	15.7850566763417	15.1008833486792
Medtr1g011580	gibberellin 2-beta-dioxygenase	6.60687599307319	6.58288836225041	6.05042710961007	6.07203060471504	6.17961511730763	6.13111757296995	6.99937333255732	6.9448005593919	5.92374556689208	5.99259235624606	6.92916596014976	7.23834707555277	6.84627619035618	6.68117790446152	7.34889694303161
Medtr1g011600	2-oxoglutarate-dependent dioxygenase	6.12028884880527	6.06275734698037	5.9725813724853	7.27930895304402	6.64247371684039	6.49923181970263	6.98355707160294	6.71502474854379	5.90303340368182	3.91659620526489	4.00974119048337	4.37406905714013	2.00059481597136	4.19184041786765	2.4433092421033
Medtr1g011610	transcriptional corepressor leunig-like protein	9.77806668799039	9.90470839013307	9.94579653808803	9.73420094230061	9.65453445864577	9.48342511989145	9.79929114239665	9.71611811506477	9.72370217144626	9.77875263997605	9.60469948375899	9.62290897020532	9.79845366852608	9.95094858846709	10.1930873467453
Medtr1g011640	drug resistance transporter-like ABC domain protein	6.03515370333198	5.24141341749745	5.86896782503648	5.11237466636628	4.49463919824398	5.03945704161602	5.04809889790487	5.42641743042518	5.18891268988456	7.32925084000058	7.07640021295441	7.08949739593208	8.70469470568365	7.65243465892509	8.14398922481169
Medtr1g011650	ABC-2 and plant PDR ABC-type transporter family protein	9.65077859238048	9.37970455151598	9.56975871660475	9.12762492047456	9.50894859343217	9.64217326474709	9.59326305612126	9.58058599511036	9.5092006945201	10.0585706962671	9.91726808384822	9.97379039988105	10.9330073797051	10.2191619321255	10.7840089131456
Medtr1g011690	FAD/NAD(P)-binding oxidoreductase family protein	6.6759979880347	6.26471779346126	6.51596546575588	6.20225654615132	6.47787923610018	6.44159068571458	6.02612951392514	6.14342134569202	5.94416457802208	6.49678070465835	6.66849726489572	6.69526239440406	6.75567319473661	6.11031868646999	6.80699377412811
Medtr1g011710	pre-mRNA splicing factor-like protein	6.49655659670356	6.22221754093113	6.26154633149902	6.79253728756854	6.11992632175217	6.05628092539382	6.58285042611933	6.51871835580402	6.2856040393663	6.90781884387981	6.94104076166895	6.83898044850091	7.09881932945065	6.96552167939032	7.48022590888906
Medtr1g011720	carbon catabolite repressor-like protein	8.81589098402778	8.63772875904697	8.68582536722468	8.96415469414591	8.81216563796672	8.83377325225247	8.77816905262364	8.92469860296332	8.90279931119424	8.30345176150168	8.76858757984022	8.71558804121936	8.53606627312666	8.61184912080764	8.99223481890807
Medtr1g011750	core histone H2A/H2B/H3/H4	10.1712402890664	10.4969892435032	10.1059061579744	10.2838233103193	10.387623554975	10.5237999855303	10.3986996148024	10.325410530743	10.4415515211002	9.73698076910346	9.92924081462446	9.86502406554359	9.54961388343621	9.59681124147857	9.47415327454582
Medtr1g011800	plant/F18G18-200 protein	7.08468206938508	6.97721972729372	6.65950712462792	5.64461909086739	6.42952766438677	6.52721115772121	6.99937333255732	6.48835988888816	6.6511734490272	2.51106749689373	6.05462554864671	5.40754652906739	4.52432051888024	5.63743444996028	3.30418352685737
Medtr1g011850	core histone H2A/H2B/H3/H4	10.0817344314617	10.4528700132296	10.1562906128758	10.1564861708406	10.1694470333545	10.3921113895132	10.403165167152	10.2334490246387	10.3295975171386	10.1843420926647	10.0965149730235	10.029338222514	9.89105647507537	9.94352335990414	9.71033916742137
Medtr1g011880	cytochrome B-c1 complex subunit 7	11.308514749689	11.60901086986	11.3447110832841	11.567572227079	11.5798605357207	11.7635077101204	11.6035501284204	11.5357630169586	11.5008392748283	11.4386946242551	11.3413011304087	11.3100763694954	11.1986236939768	11.2717053975152	10.9734837921029
Medtr1g011980	peptidyl-prolyl cis-trans isomerase	9.81811705453761	9.82529573057576	9.72619157249581	9.63555493136681	9.60641171869328	9.57003405650009	9.92053972134914	9.77389477585095	9.62913092710573	9.8466107697526	9.90670981295099	9.81848214903079	9.81777577777876	9.93306341547639	9.73309205696146
Medtr1g012020	cysteine-rich polycomb-like protein	5.98155180479544	6.51409043242675	6.32557066852714	5.81715577192709	6.30997606282488	6.52721115772121	5.32408400435486	6.30890704509871	6.2856040393663	4.05901404691968	4.86801229186732	4.78887698485727	4.64461751028053	5.77765559996212	4.312173907051
Medtr1g012030	substrate carrier family protein	7.97807598782547	8.37218271412909	8.38143630084753	8.03603282441663	8.16460988076657	8.2517889338446	7.56471447536618	7.74070296879105	8.15388383602081	8.18417642008557	7.58776290404317	7.88780411703753	8.14034157446996	8.22278833107128	7.95045538498213
Medtr1g012160	ubiquitin family protein	4.89246924096253	5.19821060208645	5.58493643701011	5.35570260207528	5.42987493326568	4.91790864830581	5.10768138461044	4.3955856483801	5.28809312944599	5.7621200692443	6.09769888375966	5.70911758950874	5.49262851157523	5.34454700982088	5.46855291883526
Medtr1g012360	kinesin-associated protein	8.17797077666894	8.26111098678087	8.65500718685569	9.07030137586155	8.88270145278273	8.93384487452085	9.12309302115525	8.95554172184824	9.1839091603191	8.62875551862009	8.54563574672054	8.51616051196245	8.10407795892007	8.55060889982172	8.68508612173524
Medtr1g012370	AFG1-family ATPase	7.70795730585492	7.30705917863908	7.18466527685637	7.57554309149291	7.67033537843005	7.2689958613251	7.30956066472232	7.20960862019508	7.35468784226622	9.27586436527061	9.18279783979237	8.71897057454507	8.97233500811264	8.60056284389781	8.68897059004141
Medtr1g012380	PPR containing plant-like protein	5.20464988955537	4.73706819767631	4.76078669968728	4.62089874917471	4.8776579524573	4.22613440643254	4.98594928695606	5.18277208125671	4.70561543175844	4.70425732983239	4.71042981991303	4.15182966321899	5.393091579571	5.30800637860815	5.81982101088158
Medtr1g012420	DEAD-box ATP-dependent RNA helicase-like protein	10.2862375117864	10.4654511103211	10.4200310814656	10.1438066172592	10.3085086823581	10.2794152786687	10.4208904252764	10.3178771250327	10.4271168331565	10.6766140034122	10.5466285158576	10.4227537044637	10.5095776513985	10.6443157540139	10.7921577023337
Medtr1g012430	alpha/beta hydrolase fold protein	8.39510302390092	8.9028528624293	8.81967946582075	8.88325004788901	9.0887447482075	8.830969882139	8.50105424569528	8.59142323119307	8.68047456039061	7.82413152585202	8.29112575744873	8.82322550815666	8.31820316192409	8.74765370734779	7.7788313034504
Medtr1g012440	IDS4-like protein	9.16749894530576	9.49352684448781	9.19016392024922	9.28917338347852	9.29622579750779	9.25361357743715	9.36813962015348	9.43497382904878	9.28342255718167	9.44755552470117	10.0575023990947	9.65857632921791	10.1543443691217	10.0427628112895	10.3249975596181
Medtr1g012480	DUF4050 family protein	7.12644067942508	6.56599400079724	6.79005055289124	6.49143501595381	6.15999196807217	6.18480279483313	6.45103962091681	6.47293768419291	6.5615009498564	6.47153085733432	6.18016950148525	5.73607789708991	6.34063324848164	6.15214853196209	5.81982101088158
Medtr1g012520	EIN3-binding F-box-like protein	10.2648948524245	10.1568124933151	10.2510393349586	9.52789235891398	9.57155882566025	10.8474406339991	10.9577302158401	10.6438894405363	10.1729688577497	11.2011083042263	10.5840286660385	10.2891873755918	10.5370397152821	10.9012329365342	10.8234169982425
Medtr1g012530	TPX2 (targeting protein for Xklp2) family protein	9.62187326587982	9.75808823323802	9.67026902664536	9.42684791544501	9.41894107287821	9.56329349425598	9.6963175833856	9.59846243348407	9.59563978005161	9.66362668810208	9.5821273121825	9.40502750291911	9.94769850467485	9.71839478591992	9.79747583297453
Medtr1g012540	N-acetyl-gamma-glutamyl-phosphate reductase	8.8461979376968	8.8859353556396	8.96495599969994	8.61582705793614	8.68406699646882	8.74720791061241	8.72684158006429	8.38444903054454	8.76037257665581	8.17638387253364	8.17022341468843	7.97526222943647	8.43541896973705	8.64152120408573	8.29944004808904
Medtr1g012590	UDP-sugar transporter-like protein	8.7318146139184	8.51105676486339	8.70099105090502	8.72510098763254	8.7868000991782	8.50491723438149	8.80990612931367	8.87862496277782	8.58617918306991	8.75445854291111	8.54951925620964	8.72234519575243	8.76234243915596	8.35403967002578	8.55491590518301
Medtr1g012600	hypothetical protein	6.18495517059422	5.40234379141199	5.8473212432493	5.61819606609389	5.61421616749531	5.6861689890443	5.63879135559573	6.20071845920738	5.11878973009548	7.34323892362375	6.1395234090492	6.53562722929885	6.85876719397111	6.66682033302411	6.52351510992748
Medtr1g012610	tyrosine kinase family protein	10.3027229729259	9.94773284422272	10.0713116160395	10.1145681540363	9.89607610671136	9.82797972851094	10.1574792197452	10.1498455651427	10.0142403909282	10.4318692882228	10.186552473231	10.2275896077115	10.842356949155	10.2627737474337	10.5509692030452
Medtr1g012620	myosin heavy chain-like protein	12.0271786682052	11.9852730503284	11.7462699805462	11.9847549055781	11.9672885170934	11.8522428285994	11.9246091498491	12.2692829581461	11.9546417066567	12.4923901536102	12.5835603566654	12.51781204109	11.7447856633952	11.8725931150613	12.3672142274988
Medtr1g012760	FAR1 DNA-binding domain protein	6.01750676252219	5.77001434011172	5.66135615003843	6.16623297693355	6.05766103358288	5.8278878621254	6.11592140709063	5.29226476195756	5.46808009306726	8.41361456066116	6.98758604121991	7.46475669402459	6.55537345092153	6.637669290935	6.41512813865818
Medtr1g012790	nodulin MtN21/EamA-like transporter family protein	8.34292083886781	7.64938828533673	8.00497416641392	8.0310339011517	7.7707856750043	7.80871222651237	8.19255740939458	8.18119505806409	7.96696018457087	9.50156700845334	8.51815447374642	8.90865071001016	8.49264392753915	8.30389103453552	8.30451280056007
Medtr1g012800	beta-1,3-galactosyltransferase-like protein	9.94255870901578	9.87071690670157	9.75554103751091	9.73112188272992	9.9152235340705	9.82375567442899	9.83938610396511	9.88876103983413	9.89081008653631	9.42142129342294	9.46980518602447	9.44846593115469	9.36273560232446	9.35407539929935	9.5206671949008
Medtr1g012830	AmmeMemoRadiSam system protein B	9.43510858600385	9.40604948980754	9.46882369634866	9.52255958126766	9.50894859343217	9.42699361197897	9.7533939560916	9.57517958242689	9.43899599937886	9.46365223186172	9.40483558473177	9.37532449294558	9.38017021013361	9.36078058884414	9.2187079016477
Medtr1g012840	octicosapeptide/phox/Bem1p domain protein	10.2173789169739	9.95261563822236	10.3922709457804	10.1461202948744	10.2950779756658	10.0754345453937	9.95946646499999	10.1117660983506	10.0226655743673	10.2526356872291	10.2088245026277	10.2685609441198	10.7003650100256	10.4785050817526	10.4285298801126
Medtr1g012850	calcium-binding EF hand protein	9.52684087229313	9.37970455151598	9.41281765972785	9.3921800337418	9.28494624639637	9.24099754504057	9.46529443515623	9.40278059455781	9.4710115261921	9.55362917420268	9.41764079027625	9.41965278340134	9.6679036003784	9.62307744094374	9.96060805716345
Medtr1g012870	hypothetical protein	7.97807598782547	7.93904648304611	7.86656556483316	7.57554309149291	7.69099275952244	7.76825407448274	7.81758463374323	8.02075690471007	7.4788479543906	7.94830004427391	8.10310749534919	7.79470007199223	8.11973125434276	7.83044645012852	8.43975832611577
Medtr1g012890	mixed-lineage leukemia protein, mll protein, putative	6.8152855935214	6.38518617578733	7.12294532666943	6.83904182082797	7.22733633060848	6.31890248184077	7.38374084788575	6.93357745311414	6.6511734490272	6.49678070465835	7.07640021295441	7.21936564236306	7.19061216210285	7.00029155201203	7.16031635845495
Medtr1g012910	PHD-zinc-finger-like domain protein	8.25905230864086	8.10027336244394	8.2473735855673	8.24041861622909	8.31413866179901	8.12478197661841	8.52310438315822	8.69142360264687	8.30757091820526	8.21493240394349	8.11363843859841	8.06836690496105	8.1505373613745	8.05652942860038	8.49405221903063
Medtr1g012920	transmembrane protein, putative	10.0571136295545	9.71275807335202	9.85515912635348	9.91602078993327	10.0625338290539	9.9179108938572	10.3486440335949	10.2448443517112	9.89081008653631	10.1187662419582	9.97760418870952	10.2511440785198	9.9106852931138	9.72187122799455	9.78301081142876
Medtr1g012960	class II knotted-like homeobox protein	12.0802044653964	12.1502079589189	12.2685911925027	12.4144943911937	12.3062611638661	12.1133099064061	12.1266897307651	12.2496199359388	12.1570757396571	11.3609019331501	11.7539574408092	12.0104700717505	11.503624564347	11.9176270603097	11.8708247967239
Medtr1g012980	transporter TRS120	9.1734872755397	9.04374792834566	9.17068672398464	8.89154775696228	8.73469055975361	8.71107307770221	8.98693039367869	8.87862496277782	9.02285239273631	8.82593458124667	9.04654216683512	8.85739112750301	9.04245068071917	8.8965893019851	8.95400715215315
Medtr1g012990	ribosomal RNA processing brix domain protein	9.04655305153419	9.15807571383159	8.89809891431252	8.8749043380517	8.81843794604619	9.13133898153705	8.9426251280309	9.0495095590786	8.94646964021304	9.00378624083179	9.18529604468475	8.87265745203513	9.40167129695422	9.40037017985172	9.80106954018379
Medtr1g013000	mediator of RNA polymerase II transcription subunit 25	5.40796047984594	5.93699880110355	5.50424123489434	5.29026518476173	5.49397507670969	5.85021103483572	5.21993641475078	5.71564739991349	5.79476265387042	4.94342012051319	5.25804336459004	5.11066731927068	4.80811964041506	5.34454700982088	4.53570420719268
Medtr1g013040	Serine/Threonine kinase family protein	8.04927876617889	7.61694785896019	7.64609882783951	7.33715623034143	7.8216300692953	7.44797941855325	7.80863581931252	8.09818782317687	7.71104858627172	5.48769728528009	5.09754663967551	5.50481447518442	6.63014164529603	5.77765559996212	6.4703392487263
Medtr1g013050	aspartate aminotransferase	13.8180522072707	13.8865970442587	13.7454979345956	13.9835987339841	14.076640470991	14.1292012619611	13.9974008528508	14.1374640535591	13.9937759556417	13.827679144888	14.2555690267533	14.2544840269779	12.7856322157852	13.5455286149528	13.445088962355
Medtr1g013070	60S ribosomal protein L39-3	11.1651152417571	11.4914658998819	11.1188664142356	11.1797656651771	11.2580502587794	11.5457102836987	11.3642128088739	11.216157969981	11.3940286327289	11.3839222701589	11.3568980286666	11.0108197029334	11.2078070182837	11.263379791824	11.0088765596986
Medtr1g013090	ubiquitin family protein	8.07509917083573	8.2130871532769	8.31596160871042	8.33268823448265	8.40446527281296	8.13845134300666	8.36727703231411	8.18119505806409	8.18852864516219	9.10166583333216	8.8144961350183	8.63193281613621	8.28156125435878	8.22278833107128	8.18307374042954
Medtr1g013100	DUF868 family protein	8.31790780833701	8.38186864665235	8.15347859383039	7.93260714300162	8.47365864559969	8.46569457903539	7.92085232457888	8.39266842490237	8.14509106117074	9.13018349377481	8.42821051913492	8.46470280107462	9.61181681695295	8.66699291620783	8.81162112831951
Medtr1g013110	PPPDE thiol peptidase family protein, putative	7.98263061046937	7.84414094124758	7.7547373139958	7.7438638773722	7.42935399859583	7.65868926679141	8.06309176848074	7.95567350382551	7.60603661626243	8.61152143841811	8.08716553018457	8.16080875097356	8.66612699791277	8.30852272040518	8.32961241373842
Medtr1g013120	glycoprotein family protein	8.70450318139013	8.11776813802899	8.42592752253604	8.47199986931248	8.36644418583064	8.32932161506666	8.3733587975103	8.43307731548397	8.14509106117074	7.96648877530344	7.54171377882948	7.82640706760142	7.34951632380035	7.81099269300249	7.78610292587607
Medtr1g013130	zinc finger-like protein	9.10620747888043	8.16901448232432	8.09037999651477	7.70672704981741	8.05732392240876	7.84806667355938	9.48508802628294	9.30818475935431	8.17131023293982	9.30831515718847	8.58021663923656	8.81376545545548	8.74562502292004	8.39816437564901	8.7044047108892
Medtr1g013150	glycoside hydrolase family 18 protein	7.79339486514709	7.33724301821213	7.56884449947269	7.31264799840137	7.6281115081691	7.9393971254945	7.58581971262673	7.79752237547903	7.59961480035028	6.90781884387981	6.88066451766277	7.44854768473984	7.22960643852575	6.83034372131156	6.29793195953801
Medtr1g013350	transmembrane protein, putative	8.12126877664141	8.64176544616712	8.19691705717213	8.44218347041458	8.45364986101138	8.42165385478902	8.51762336330496	8.36786840982256	8.37304443502882	8.84080079532253	8.34574657855375	8.30732272299528	8.38449495224942	8.61184912080764	8.06249261621171
Medtr1g013360	histidine kinase cytokinin receptor	5.56198235309144	5.47654225057504	5.09057671171286	5.47829442411046	5.61421616749531	5.71077678678726	4.85299114030684	5.02251931438456	5.52340951668534	4.18862744512045	5.50201132720324	5.44070319806279	4.58572249983806	5.69516836809814	3.30418352685737
Medtr1g013410	transmembrane protein	6.34915226181668	6.46024962677266	6.08782945164702	6.12928682665196	5.75166413063218	6.1127691913103	6.47386146578574	6.84050373088132	6.45169107726295	6.02766352224692	6.36781403841425	5.4731149338565	4.90765720165787	5.92970131424966	4.312173907051
Medtr1g013440	39S ribosomal protein L53/MRP-L53	6.83556925394633	7.14587189648328	6.82369467529544	6.97018542692616	6.87689402220436	6.63399871546231	6.38032458599524	6.59193201246382	6.6511734490272	7.18136225433792	7.25824768394946	7.17078983754605	6.88342936404689	7.16258240978223	7.37806270862191
Medtr1g013450	zinc finger constans-like protein	7.23731692593087	7.62512660789156	7.32440414990467	7.35326676504253	7.52450014587588	7.52631739723203	7.33471357983831	7.52585421728056	7.54049467058329	8.07105350878683	8.20017738048315	7.96959377723064	7.6007017889798	7.78463944679676	7.97611524863418
Medtr1g013560	F-box/RNI/FBD-like domain protein	8.17000566064339	8.38668733561453	8.16227154882501	8.08026037302403	8.07314766356787	8.28084061595219	8.65376993755613	8.42508557640326	8.06344725454807	8.36644986620535	8.28647928522593	8.08419109830668	8.2861927112611	8.23743589759568	8.43975832611577
Medtr1g013640	hypothetical protein	8.34292083886781	6.66451418593695	6.51596546575588	5.88521849848671	6.17961511730763	6.56818832322152	6.49632790899824	6.63414068266015	6.31725874071763	6.49678070465835	5.68261063823785	6.28485809378622	6.28618508800103	6.51479166994405	6.6080050564794
Medtr1g013650	monogalactosyldiacylglycerol synthase	9.3335840599304	9.04374792834566	9.16850626968264	9.27444331972079	9.48351810898805	9.34879811788785	9.49348856162662	9.66613797010421	9.11803683895877	9.10166583333216	9.11103175520493	9.54500810705846	9.21267999106488	9.21791183930195	9.14709558680346
Medtr1g013660	ER membrane protein complex subunit-like protein	8.27399280758563	8.06463420371715	8.10869152032571	8.25763981520879	7.95286309569721	7.96519440685555	8.17177061901372	7.79131849356402	7.90581031719145	8.5704894314575	8.23917245741501	8.36026943696879	8.32271865081321	8.15239508990151	8.60922160498044
Medtr1g013680	GTP-binding elongation factor Tu family protein	6.18495517059422	5.54711058730519	5.61086205957531	5.47829442411046	5.80317493581319	5.07779929954257	5.42121677668737	5.42641743042518	4.88531117669277	6.54599210303808	5.89285586923573	5.53583244887686	6.08824421562753	6.1726172651061	6.07859233070123
Medtr1g013700	CBL-interacting kinase	10.3598578872373	10.1240029757678	9.9368566833347	10.0393919316551	10.3073942200197	10.190353279771	9.92675630720811	10.6862985714426	10.2239619599146	9.38469577156265	9.53393616271435	9.66385118527852	9.77228159586528	9.73912888071374	9.57834840572461
Medtr1g013760	WRKY family transcription factor	4.5437108247715	5.54711058730519	6.19454822237199	4.03863387790945	5.36279380627452	4.63896856653492	0	3.11056220209367	5.25578469023841	3.14307149926683	2.33024468683672	4.62546090254504	5.1300533983707	6.11031868646999	4.95244684370022
Medtr1g013790	WRKY family transcription factor	7.66892614060986	7.33724301821213	8.23075004720002	8.00067106062078	8.1497631956276	7.83133175972286	7.55404493510504	8.01544403443197	7.84195339623339	9.05992289182298	8.34574657855375	8.68478297195085	8.07760569417052	8.48665344064289	7.95045538498213
Medtr1g013800	actin-binding FH2 (formin 2) family protein	7.30434300874827	7.29685591496965	7.65858172248866	7.53374340380998	7.56981910776499	7.30983829313139	7.29681782272881	7.49564711789693	7.49969092095641	5.58508787328046	6.33218697262367	6.35610500842163	6.58574727567873	6.76444618445731	5.81982101088158
Medtr1g013820	chorismate mutase	9.07028374547935	9.47780606692647	9.96602483402626	9.45137767202404	9.4434974390025	9.68005267885404	8.56089931594911	8.55526787306039	9.62913092710573	7.80404330508724	8.13963431928894	8.89675245486738	9.31140456660714	9.53095728393498	8.80447731075131
Medtr1g014040	enoyl-CoA hydratase/isomerase	8.78232366808101	8.44790826392336	8.81411080911856	8.75269259670024	8.77394810364803	8.72019198897422	8.61323029337722	8.44892919781801	8.62779928702169	8.0197182749117	7.92323465608147	8.14077192823431	8.34064058939755	8.62676144476759	8.30451280056007
Medtr1g014070	phototropic-responsive NPH3 family protein	5.10790592732342	4.73706819767631	5.23092852535335	4.45164862813503	5.21848047456428	5.00006788145407	4.54348949141364	4.93518227719358	5.74907189042818	2.51106749689373	3.71003154123502	2.30661502336505	3.46015257617206	3.48053264154105	2.4433092421033
Medtr1g014080	endomembrane protein 70 family protein	11.0942814114597	10.8421493737113	10.948245979952	10.9227153990328	10.780337349448	10.7821790022322	10.8209062157334	10.733171540514	10.8979223470369	11.0159379171169	10.5990961846937	10.6083792097015	10.6062720426707	10.8029005166043	10.4401001862153
Medtr1g014120	[PCY59]_plastocyanin-like domain protein	8.08360429093535	8.19121910742047	8.3080596354553	8.11374601701649	8.2962734130618	8.629530601071	7.90414623980922	8.13784556583585	8.12734309215187	6.09534734805375	6.75175851575003	7.14083938768861	5.93151737400461	7.02301448214398	5.79119581111873
Medtr1g014130	Sas10/Utp3/C1D family protein	6.6759979880347	6.40432134833817	6.15984509080197	6.53446030097957	6.56997666287466	6.41188284656651	6.70362015654548	6.59193201246382	6.52129531257933	6.02766352224692	6.18016950148525	6.19054721087972	6.55537345092153	6.41523773209067	6.35771976427845
Medtr1g014140	aspartate-tRNA ligase	10.4055178507613	10.5803241276687	10.8207580832231	10.4400124002514	10.3491500111239	10.4833099881995	10.4252879200736	10.3446034220696	10.4664698345438	10.1745959368304	10.248784441154	10.1267823043617	10.3159419734286	10.7880526168021	10.3920606313876
Medtr1g014190	protein phosphatase 2C-like protein	9.65933845290947	9.8056400842935	9.85515912635348	9.87615726058078	9.96413210108109	9.99757210777983	9.63435970752719	9.93310904295719	9.94880114494696	9.05992289182298	9.37231631323758	9.35590161827073	9.16569857893984	9.30624566986561	9.01407528930075
Medtr1g014210	phospholipid hydroperoxide glutathione peroxidase	7.77775598351719	6.56599400079724	7.14085066820006	6.88409399846918	7.00340504004092	7.30983829313139	7.66728233888779	7.63381129541299	6.9324009276366	7.90179893888159	7.39403057987989	8.30282151859087	7.53217020849704	7.42393753270079	7.60059106215482
Medtr1g014220	folate/biopterin transporter	7.03292196809964	7.66533899111762	7.54214557419369	7.25378913543149	7.3274870925385	7.10230775508918	7.32219193818979	7.3428361476738	7.12356878191494	7.38440737728905	7.50218386038364	7.51231888157879	7.49264172526867	7.56222935216574	7.34889694303161
Medtr1g014230	enhancer of rudimentary-like protein	9.52528078740914	9.30530906008202	9.47941688019621	9.50463993156773	9.41273611185829	9.32906538157331	9.81278032117994	9.5162142354963	9.35570370714602	9.60967601504727	9.42188405881474	9.13568508795339	9.54768643344999	9.24474282962424	9.41440591891796
Medtr1g014240	lectin receptor kinase	8.76127182145744	8.54593818152606	8.56835186188959	8.29147751816906	8.61728335385805	9.14042500885298	8.68833108034262	8.94160381038491	9.02285239273631	7.92987906827018	7.90516254175619	8.22407078998154	8.34508650195786	8.49480464899568	8.57184411659582
Medtr1g014250	folate/biopterin transporter	8.96143399995794	8.86881711248886	9.22205272880705	9.74797596255186	9.56411284476576	9.38937863954398	9.00662797798488	9.10808636685885	9.46748912918717	8.62875551862009	9.0018897805888	9.33841454590507	8.35834262097205	8.74081601887914	8.45808426158207
Medtr1g014260	ubiquitin carboxyl-terminal hydrolase	7.85430832613594	7.30705917863908	7.11390862651402	7.66215686436179	7.63523519716278	7.40338607894097	7.77227493095832	7.92199660319164	7.45058048335329	8.52212064804605	8.32776843578107	8.2846749350905	8.06687926566433	7.66693539077382	8.40239295440418
Medtr1g014270	lamin-B receptor of tudor domain protein	11.0036339487582	10.9720665481204	11.0874730682625	11.0846636668198	11.0795931803679	10.8715132886571	11.1373239297289	11.1630910831244	11.2002005883954	11.1972627514329	11.1569523803346	11.0368024260973	11.205363841787	11.252604354766	11.2067660203932
Medtr1g014280	hypothetical protein	5.92588127603281	3.73077790251427	5.26398219341745	5.563852325097	6.19897493550681	5.32096554835622	5.46743599703181	5.63479923162929	4.92694346150617	5.27065366536934	4.17973810404254	5.78853255900454	4.24867881918222	4.97664814969899	4.53570420719268
Medtr1g014320	NADP-dependent glyceraldehyde-3-phosphate dehydrogenase	8.18589215865216	8.68934472103421	8.20544997862678	8.6842910940496	8.98103519300765	9.21972251870231	8.19942031199717	9.13528229390595	8.70461278574868	7.91121983960459	8.09249911595589	8.12045290074846	7.72870974833892	7.8239909673402	7.19350837207547
Medtr1g014340	PPR containing plant-like protein	6.32065486145457	5.79922203337077	6.17730099935115	6.50591981726118	6.21807839667888	5.93620204446539	6.38032458599524	6.60613922210522	5.79476265387042	6.39301632357863	6.62499248874473	6.6248822532929	6.82096497980785	6.23233665199673	6.87676942720232
Medtr1g014420	armadillo/beta-catenin-like repeat protein	10.5899504660069	10.4132745113506	10.4535488992329	11.120991989708	10.8834019691738	10.9085484382393	10.810858128322	10.8218215109385	10.8032923780962	10.5601741327163	10.9616677577295	10.9415688049167	10.6210123552892	10.6733341453197	10.5637186240427
Medtr1g014510	nodulin MtN21/EamA-like transporter family protein	8.93347636980531	8.50220302378053	8.47615709654835	7.73159084575962	7.80908597168359	8.10635232284715	8.77357764938647	8.63364657358374	8.38429633453916	4.41741199869689	4.76489235288622	5.06886335137341	6.28618508800103	5.92970131424966	5.98058063438213
Medtr1g014680	ubiquitin carboxy-terminal hydrolase	9.33892240983605	9.22417802366565	9.29382820803854	9.27444331972079	9.10422940871715	9.2557055650724	9.17971585568162	9.11306936552932	9.3092333177493	9.24266682301973	9.11889397544775	9.12807208294222	9.28850414452059	9.3314969877778	9.5075298216495
Medtr1g014690	gamma-tocopherol methyltransferase	8.52567765361785	8.5502396518702	8.44766896856156	8.19197213686461	8.76423341089301	8.89410810949085	8.60291485337844	8.61268936564705	8.82510911359843	9.12614389281098	9.43663798015395	9.04964733703173	8.95498774544412	8.98024999502586	8.43050731768715
Medtr1g014700	F-box only protein	8.43220497854614	8.42934623973687	8.04830897964439	7.66215686436179	7.7247777194961	7.63316873992143	8.05554694000441	8.11318751656292	8.23069651876393	8.25987088590286	8.66499861406614	8.34721381086949	8.11453233737292	8.28521414577392	8.38812761396823
Medtr1g014710	RING-finger ubiquitin ligase	9.79370222011523	9.90302770296688	9.71278697562995	9.89140785751568	9.79314967540506	9.7440388153674	9.75804994146602	9.82033510017694	9.72959580848958	10.4400280739115	9.85743437775022	9.79463575852401	10.3461976708049	10.0004513467049	9.79927380555509
Medtr1g014720	2OG-Fe(II) oxygenase family oxidoreductase	8.87097629557129	8.94919296498129	8.86077304138406	8.56139230107617	8.72470695919511	8.68336532786596	8.44440780124646	8.75017769462106	8.85776570926324	8.87971101772	8.89910968179543	8.71897057454507	8.71846757336941	8.65976105790996	8.90475255048719
Medtr1g014730	DUF1350 family protein	6.92347379212037	6.4232060403247	6.87808130300712	6.41674580026516	6.68428533106716	6.65950469370214	6.79707122742079	6.8761137159722	6.07953637846537	6.81048430937447	6.48600539389461	6.73589927510932	6.61549478761446	6.44919143530857	6.57480045370732
Medtr1g014880	Smr (small MutS-related) domain protein	11.8255002028496	11.7305459403129	11.7730667954925	11.8300238269182	11.6641158051649	11.6841799466306	11.8354536155305	11.8459492247881	11.7257429741511	12.1603881346191	12.05101801418	11.9645440856362	12.0441619596078	11.9631348458743	12.2299804092788
Medtr1g014930	DUF1677 family protein	6.15298429894263	6.49636582041158	6.06924948573207	5.59128005940597	6.01460593068898	5.8278878621254	6.22756122339781	6.00015386843856	5.88201954816834	6.81048430937447	6.09769888375966	6.19054721087972	6.15052898652178	5.92970131424966	6.59149828128564
Medtr1g015010	G-protein coupled receptor, putative	7.10988199475971	7.29685591496965	7.19327075428415	7.13766913763124	7.0574363015528	7.08358687198229	7.28396142372494	7.0315743739601	6.95269865805346	7.2121776535165	6.80471088198032	7.55079028495803	7.39310573710742	7.20294464949949	7.6088162027862
Medtr1g015020	kinase 1B	6.52181134984049	5.93699880110355	5.55853638532978	6.05242885357045	6.15999196807217	5.7349718831527	6.99937333255732	6.47293768419291	5.92374556689208	6.41966543572786	6.48600539389461	6.42399838646995	6.75567319473661	5.69516836809814	6.23555892107983
Medtr1g015110	protein phosphatase 2C family protein	8.68786465204039	8.39627669653507	8.40755596558497	8.33268823448265	8.08879972833627	8.13845134300666	9.0183187176574	8.57706963445165	8.279723074109	8.74395234821476	8.77523606576045	8.47273982072914	8.89560913120467	8.69556319633136	8.65362800747569
Medtr1g015120	hypothetical protein	8.7263935331343	8.45251169246578	8.54164373323587	8.44969553950094	8.5585427310704	8.59689857236114	8.72684158006429	8.92186170869087	8.74590661161001	8.65141864575329	8.47388332067167	8.71558804121936	8.69775864931068	8.1158671067221	8.80805364130126
Medtr1g015185	PHD finger alfin-like protein	10.0020949385669	10.0362601988205	10.0525163005364	9.96925782788205	9.92688148972488	9.85306758297143	10.0571524863865	9.83850058418201	9.92716646721124	9.97119240437919	10.0561381391074	10.015650484784	10.0695705732723	10.1767260802644	9.76656239813471
Medtr1g015275	hypothetical protein	4.81286148792515	5.01116845915735	4.97555686278406	5.03458553979939	4.55598441112216	4.7851696449554	4.54348949141364	4.3955856483801	5.04508349829503	3.14307149926683	4.65383036251043	3.9820385474513	4.24867881918222	4.66612979376153	4.312173907051
Medtr1g015300	thermospermine synthase ACAULIS protein	8.71000698682125	8.46623449566566	9.026445644142	8.19197213686461	8.5472575470843	8.17869911484004	8.80990612931367	8.96107940045473	9.07470637160831	7.95742307382855	8.1083825757716	8.46470280107462	7.56303126290026	8.29458281342853	7.2576857272961
Medtr1g015390	peroxisome biogenesis factor 10	7.93172099042027	8.0825638303622	7.92456608863666	8.11374601701649	7.6841397783397	7.84250991006259	7.97784565606902	7.91059398100025	8.17994512638889	7.96648877530344	7.99903220491775	7.92927847474309	8.02869599243578	8.23256988068446	8.16645271801037
Medtr1g015410	[MtCKX1]_cytokinin oxidase/dehydrogenase-like protein	11.409644217164	11.4115638188357	11.5483493594282	11.3856818152689	11.351303102682	11.6559457208387	11.2523394364906	11.3723782562887	11.709433436953	12.1598942534892	11.5887575770073	11.7168178250772	11.5937169324465	11.7764043333843	11.7740315670457
Medtr1g015450	F-box-like protein	11.5447529361141	11.4694903173299	11.4756974411993	11.4190700472687	11.4918501567709	11.4823594213847	11.6003127961859	11.552366855185	11.5743194928006	11.7217256662867	11.7121248017372	11.6537063148422	11.7878791336888	11.647068449075	12.0069713684448
Medtr1g015500	50S ribosomal protein L33	8.42218052091764	8.79098603420924	8.0292095774909	8.6585911867593	8.5585427310704	8.49432546335676	8.58206003131519	8.48781323161313	8.39546115668034	8.50355593372547	8.33678551131218	8.09984360550277	8.49664586419711	8.63046556520024	8.00756130490362
Medtr1g015620	myosin heavy chain	8.66820735317359	8.51985650226743	8.62351628638046	8.49032696713749	8.46568840103889	8.51891970880394	8.68833108034262	8.63711003384832	8.44286783885516	8.55254063608407	8.41974876234791	8.43209936750403	9.02315932185894	8.52297657504259	8.91805240304354
Medtr1g015650	hypothetical protein	8.97749586997381	8.84450512257843	8.18402229363761	7.82697039860838	7.93565525553646	8.23067361737807	9.9226148944283	9.14017239651158	8.89757362333291	12.3023004334496	11.5132165077551	11.4676748733064	10.8033089546921	10.853696821241	11.5858140395602
Medtr1g015700	chalcone-flavanone isomerase family protein	8.44216026235989	7.97148311791402	8.43321113683516	8.7001241157905	8.46967902731665	8.29718263894306	8.1435806395668	8.55160199842824	8.48876617898533	8.19192710313353	8.3546523289881	8.05236721734281	8.23919514758221	8.20302399672584	8.29944004808904
Medtr1g015750	heterotrimeric GTP-binding protein alpha subunit, putative	8.10882288553058	8.0884911950145	8.60105638941885	8.14647204096588	8.11451495571962	8.44016781195609	8.37941503225758	8.32126397077496	8.33875241892799	8.38008356273613	8.10310749534919	8.48868077564686	8.18566565193022	8.34955205641839	8.9764295395142
Medtr1g015770	S-adenosyl-L-methionine-dependent methyltransferase	7.59945617928087	7.60044993503043	8.02439495576647	7.79783599549081	7.49347678485474	7.42585503799778	7.49948051991406	7.52585421728056	7.66872992294629	7.08475834713111	7.02153528372683	7.02537341320439	7.33170498726258	7.45768947225027	7.35868452464086
Medtr1g015780	hypothetical protein	6.83556925394633	4.79621292896324	5.09057671171286	6.03255710275293	5.58508229433239	5.07779929954257	6.42785094905388	6.53366134092387	4.96740797103302	7.92057962008285	7.02153528372683	7.47279341429052	7.63741367001697	6.76444618445731	7.98877603982481
Medtr1g015810	DUF3511 domain protein	6.30619225343315	6.17842717493749	5.73393072616957	5.61819606609389	5.46228097856054	5.7821777686951	6.49632790899824	6.30890704509871	5.98415553673951	5.71985666719739	5.73811341075419	6.11039175885296	6.08824421562753	5.10998020272008	5.79119581111873
Medtr1g015820	magnesium transporter NIPA protein	9.60128933212045	9.53535365484464	9.38866843082478	9.36859647305924	9.38130457146803	9.30097811328163	9.56697016982205	9.62312305722566	9.49543040312831	9.61545098120572	9.61585450103386	9.47271302320184	9.53022251480021	9.25197459156395	9.81890501307972
Medtr1g015830	lysine decarboxylase family protein	8.33225402646664	8.39627669653507	8.21815547207574	8.56831003208772	8.5472575470843	8.87518295637775	8.24656769604518	8.53313158540175	8.61512051016844	7.74204379595471	8.06019775922742	8.04699431287138	7.94330431598477	8.01745745303238	7.61699471568405
Medtr1g015860	cytochrome P450 family protein	6.05258739388024	4.54352618355921	5.78036174049306	5.03458553979939	5.36279380627452	5.50105263193186	5.04809889790487	5.45809321550142	5.6280825327274	5.84310464116676	4.71042981991303	4.8883667397118	5.83366913852944	6.15214853196209	5.00324919530704
Medtr1g015890	glutaredoxin-like protein, putative	10.3288929127308	10.7309704273694	10.6279294174548	10.4891388003312	10.5233983268194	10.5376212517396	10.3158617926488	10.3624985552578	10.5866119039907	12.0786124277503	10.7760828127578	10.7548075165174	10.7862450524478	10.5920852566639	10.046377994565
Medtr1g015910	fructan exohydrolase	8.0708277339992	7.88558148511988	8.14463171862701	7.7681010921395	8.09914088714207	7.84250991006259	8.12207068492997	8.18593223801415	8.17994512638889	5.58508787328046	7.08712719177032	7.50449994390441	6.9433010931465	7.66693539077382	6.39624470504168
Medtr1g015930	C2H2 type zinc finger protein	8.49093159199207	8.33776048929371	8.20969758796504	7.94860162312054	8.16460988076657	7.88096516093654	8.34887637857932	8.32985025262825	8.23069651876393	8.46569408256128	8.3322840183063	8.29377675819283	8.41441863752658	8.39381214172278	8.86753284213545
Medtr1g015970	fructan exohydrolase	7.91275375291998	7.91256164058366	8.0292095774909	8.04101448625804	8.03055911740476	7.76825407448274	8.00943010313227	7.79752237547903	8.24722451359408	8.03703377643044	7.81124175284519	8.17565583418027	7.88343272344657	7.57766070883921	7.82192122434148
Medtr1g015980	fructan exohydrolase	9.34777599670972	9.42725225448124	9.67488492130486	9.53320549705532	9.77874694882358	9.40076646377768	9.08283427706724	8.84007548671953	9.53130082619881	9.83922668479336	10.0341326805098	9.93940523586361	9.73888436474133	9.70616084174584	9.85565682381617
Medtr1g016010	C2H2-type zinc finger protein	9.41334438761566	9.07990033943269	9.17068672398464	9.3016805448281	9.27129333544662	9.18501611640563	9.55096131217481	9.65593075140803	9.18819552718552	9.09341330941098	9.19276480805911	8.98087081342766	9.22237882674153	8.97443248137255	9.11280539706011
Medtr1g016050	BAAT/acyl-CoA thioester hydrolase carboxy-terminal protein	7.00632845830552	6.92517633539073	6.97109132286419	7.02149525146939	7.08890968230844	6.80373931915493	7.39574168944377	7.0315743739601	6.95269865805346	7.25720069873812	6.66849726489572	7.07900604257782	6.7821455395691	7.00029155201203	6.86308166233982
Medtr1g016070	fatty acid/sphingolipid desaturase	9.42844681183769	9.39652508171757	9.34299459253159	8.89705316741957	9.1889685059296	9.42327594164017	9.58804267386896	9.43497382904878	9.42997524346703	8.45928603120166	8.67214081015074	8.50052195500281	7.83999335949272	7.7912730255471	7.80770043875037
Medtr1g016080	alkaline phytoceramidase (APHC)	6.86546985445044	6.26471779346126	6.79005055289124	6.57623952071684	6.53992606254036	6.7092024602806	6.54023769549784	6.68856407020602	6.50764052557961	7.16570416076476	6.01022652772472	6.61038463230123	7.65900059139356	6.59280763970445	7.06787917509241
Medtr1g016100	plant/MHM17-10 protein, putative	8.0051905026483	7.9258648367024	7.97034572054653	7.85552807650505	8.04667751067954	8.09704845158111	8.13644622922114	7.8875147536397	7.84738409789355	8.10428947883709	8.71426702131609	8.46066743880292	8.34951875575606	8.61184912080764	8.17755464872278
Medtr1g016110	cytosolic Fe-S cluster assembly factor NUBP1-like protein	9.30295451802271	9.34298629694783	9.15315011269348	9.21176410119788	8.94135314373245	9.09674745343239	9.13388046763594	9.32116168908794	9.19033394437668	9.59221110770561	9.36131160059614	9.08677665470153	9.43958374366887	9.19558188106916	9.32237554989884
Medtr1g016120	ZIP zinc/iron transport family protein	10.6908161293621	10.7413536746171	10.5336636345227	10.5304615381261	10.7053226470888	10.936855180651	10.0457734626019	10.8630753056468	10.5446044214629	11.2538966991181	11.2210552468149	10.9255549791812	11.2879279023101	11.3895077483394	10.9670998262001
Medtr1g016210	disease resistance protein (CC-NBS-LRR class) family protein	6.13672919303061	5.96304279775949	6.30982897985097	6.33797775339016	6.34515639927466	6.56818832322152	6.20045068384858	6.08375420755447	6.16900046354076	6.12803457610529	6.05462554864671	5.73607789708991	6.44372741647406	5.97701940258516	6.33806451665676
Medtr1g016230	glycine dehydrogenase [decarboxylating] protein	11.4874185272513	11.247750331839	11.4098455386323	11.3419469033415	11.2956281829015	11.4189015011627	11.3672633617704	11.1786230481387	11.2492312295341	11.5506824104778	11.6037760434921	11.2222284625709	12.0448453775404	11.7843232705199	11.3777517333319
Medtr1g016235	hypothetical protein	4.59220235668946	3.8472246445932	4.33255004196228	4.45164862813503	4.2932045139343	4.47626342406156	4.70652412992456	3.52370467516021	3.9736066414136	5.27065366536934	3.81700364883767	4.37406905714013	5.52433775430988	5.66659018999279	4.14125252491975
Medtr1g016255	transmembrane protein, putative	5.23550802463797	6.13326591299833	5.58493643701011	5.84020197620177	5.82825667314733	6.0753571592639	5.46743599703181	5.10486963953569	5.77209814532095	5.58508787328046	5.94095591025561	5.68164385230391	6.37582291279724	6.25170612348065	5.7017460052239
Medtr1g016270	hypothetical protein	9.3705442240032	9.38453046202619	9.18585832193162	9.53320549705532	9.45159088051465	9.3643922549243	9.39529181826275	9.56612362676863	9.59079122613376	9.43127719197424	9.5514709919068	9.51613450894952	9.60441835941929	9.52897415418107	9.28179795002083
Medtr1g016290	CHUP1-like protein	5.0396068434686	5.88345643728487	5.78036174049306	5.79373543344255	6.05766103358288	5.95692215113453	4.98594928695606	5.74162037552426	5.46808009306726	3.14307149926683	3.71003154123502	4.9356517165353	4.0007434816534	4.19184041786765	3.59660085981276
Medtr1g016300	MAP kinase kinase kinase-like protein	10.0902006388124	10.0530288912925	9.94961101093967	10.0677389438545	10.1271223978132	9.873645936159	9.83057191486823	10.0324523997146	10.1346161578778	10.1106112339427	10.0965149730235	9.89374248024657	9.99089621777089	9.95242905925083	10.0852146157239
Medtr1g016340	ubiquitin-protein ligase, putative	8.13360821679175	7.96505387146482	7.66478289905282	7.71298328682168	7.60652692722881	7.6523513331175	7.43115663008708	7.90485869478563	7.53377368538698	7.62095813814763	7.27710759563726	7.61755470471188	7.57064446908805	7.20294464949949	7.46218083486929
Medtr1g016360	DUF1230 family protein	8.05793701566501	7.88558148511988	7.22718836418419	7.49796069923742	7.7247777194961	7.51936895560502	7.91252346364795	7.7662326942304	7.53377368538698	8.72270760587432	8.57260331100033	8.30732272299528	8.08825295996091	7.70256210667649	7.93090647222184
Medtr1g016390	protein reversion-TO-ethylene SENSITIVITY protein	9.58040745699482	9.52882950900616	9.32548709847766	9.33653978091203	9.33392973705041	9.66910687726206	9.17971585568162	9.32331320750586	9.13145411621431	8.20730465826768	8.48609262547439	8.68131922787063	7.96657414687297	8.53883122092101	8.31962490825333
Medtr1g016410	Myo28B1, putative	9.49690687186148	9.637938869245	9.58127862872012	9.47733608089147	9.45360716639953	9.3950837877676	9.57754489554117	9.27744345889559	9.42635108845532	9.46365223186172	9.43663798015395	9.48468544339867	9.19800837596325	9.30624566986561	9.17228875112113
Medtr1g016430	calcineurin B-like protein 4-1	5.1408800198898	5.36376267136662	5.35882869426834	5.32335487346345	5.29244085326178	5.85021103483572	4.85299114030684	5.71564739991349	5.5502983156552	4.78846110249531	5.76508407552696	5.76254361349382	5.61548669759177	5.15181972248276	4.312173907051
Medtr1g016440	histone deacetylase superfamily protein	8.93112192627658	8.72021426632767	8.62986969686	8.69064516926638	8.57715739128812	8.66773904338366	8.97498144687054	8.86687291840608	8.68047456039061	9.30116668687408	9.23437263532708	9.06301776894487	9.03145865382301	8.85919425627502	9.36670137939982
Medtr1g016450	potassium efflux antiporter	8.46186708170082	8.32275291780891	8.56835186188959	8.31634493728726	8.33178538406105	8.09237391869987	8.58206003131519	8.40491037548724	8.42118122967734	8.19192710313353	8.72460914284376	8.12045290074846	8.77228068875281	8.6633815184843	8.7044047108892
Medtr1g016480	abscisic acid receptor	6.15298429894263	5.85592117127659	6.05042710961007	5.50738115477112	5.32804613207167	5.58331259309977	5.7919377145648	5.36089985062082	5.92374556689208	6.92652182729299	4.46934931428185	5.81406160781885	6.97806666477583	6.56210563304128	5.57313896680382
Medtr1g016490	BEL1-like homeodomain protein	4.93068422487605	5.64688490476208	5.38910738401439	4.7236197591456	5.42987493326568	5.07779929954257	5.42121677668737	5.22020059805096	5.31969385711704	3.91659620526489	4.91693379289775	3.9820385474513	2.80803469172313	4.34397144565079	2.93702756750174
Medtr1g016510	pollen-specific SF21-like protein	7.95044209640852	7.64134630851727	7.80613522520394	8.0459790054742	7.59925970254864	7.92369439390445	7.73497387639077	7.91630655742322	7.78649150078597	7.80404330508724	7.73825989898673	7.74910595896994	8.26757700009271	7.923964783223	7.35868452464086
Medtr1g016620	protein phosphatase 2C-like protein	9.93552832749311	9.90973873583204	9.92786108596734	10.5987787539192	10.3759762266525	10.0309341625911	10.254579103383	10.2459789496	10.265121238132	10.7321540258637	10.8185422704026	10.834932732644	9.70642447135798	9.98895552525464	10.0837400720787
Medtr1g016630	PHAX RNA-binding domain protein	7.8983628656564	7.65738568236261	7.74306254968165	7.54079466341131	8.00328837213686	7.52631739723203	7.6271259287923	7.59871560834686	7.45058048335329	7.42443357609008	7.85583331660099	7.44854768473984	7.9780698108796	7.73044328751385	7.62512712652831
Medtr1g016740	hypothetical protein	8.24774451288398	8.05860780013662	8.11776085567056	7.97487123898195	8.32739389821848	8.11559657814792	8.35503604316973	7.89910051749733	8.04937919179495	8.45284939001937	8.47796458031802	8.41134160626124	8.52042712605781	8.62304778951747	9.25846129986389
Medtr1g016750	26S proteasome regulatory particle non-ATPase subunit 12	10.9394846221039	11.0749170126431	11.0381684165333	11.009777243189	11.0499141232202	10.9843053747696	11.1435646761646	11.0526625379212	11.0135427004266	11.4074134630628	11.2180083620224	10.9878697712	11.0862651278094	11.1817938726621	10.8145546689994
Medtr1g016760	RNA-binding KH domain protein	10.9194325689101	10.7262259518993	10.7156653377126	10.5920059285402	10.6649954229364	10.4184949192824	10.8808357031369	10.8256209836157	10.6694277996425	10.7453821073091	10.4790050085881	10.625602773004	10.8918168061349	10.654356797766	11.2928774622524
Medtr1g016780	vacuolar processing enzyme	14.1733700658277	13.2356677771397	14.0427853988243	12.8262230414494	12.6997986957934	12.1795437844341	14.0064785125396	13.1768182123174	12.7056717761287	15.7085913822473	13.9741868366351	14.3681109359635	15.4324538409034	14.4765924805307	14.5849473566448
Medtr1g016790	hypothetical protein	5.46114921685635	4.73706819767631	5.32790087994691	4.86516720230777	5.01506890014227	5.03945704161602	5.93037596397771	6.00015386843856	3.61456673822919	5.4364202028672	4.33179872460034	5.56619754768743	4.32268148704155	5.0224750454166	4.84513832541375
Medtr1g016800	DUF1639 family protein	9.30477436972132	9.14106581420469	9.20087203200635	9.15774967699153	9.19380148812273	8.95717197170274	9.32799499414716	9.3382846599723	9.10449360672404	9.43781058230057	9.20512746109034	9.31177996745379	9.19800837596325	9.09729302375854	9.23739588352646
Medtr1g016850	transmembrane protein, putative	13.6027865637807	14.2510346666681	14.0052502893168	14.0401290765091	14.2442011918726	14.2781979784124	13.641660704127	13.5855563395614	13.9361671349061	14.1120705907838	13.621642832078	13.7553127362862	13.8197745180505	14.3911538710195	14.0375016883586
Medtr1g016880	core-2/I-branching enzyme	8.14584301152114	7.91922857230633	8.14018785349568	7.99040643092406	8.1497631956276	7.9905384908587	8.1435806395668	8.01011152663274	7.92648293576734	8.38008356273613	7.63969261208968	7.86965778792618	7.85253864278659	7.71657004917981	7.84299297841099
Medtr1g016900	hypothetical protein	10.1389605974333	10.3105217232874	10.0322742841574	10.3465321747898	10.3173935234171	10.4147552555995	10.1145555655009	10.2829287233272	10.1290530124323	10.1389543385241	10.1228184268204	9.88322840490306	10.2804029767047	10.078455060103	10.229548221171
Medtr1g016920	EARLY flowering protein, putative	8.67666472743306	8.35261355107992	8.4222718792463	8.40015299612894	8.3621570973934	8.08768419043249	8.3974326750334	8.44498252626723	8.35027389551308	8.59407899253896	8.41974876234791	8.41551712060044	8.63014765149532	8.71662562919687	8.79369481672668
Medtr1g016970	3'-5' exonuclease	10.4114418009542	10.5876666579715	10.3706204507209	10.3684959642576	10.4805338142121	10.5461927831201	10.6143212837024	10.5669886550487	10.5487773058119	10.8384389849987	10.8480105474276	10.7307137610537	10.7371945000729	10.4431376325809	10.9710931141228
Medtr1g016980	clathrin interactor EPSIN-like protein	11.0666615991826	11.1653230704179	11.1429431618246	11.2518988851526	11.15711387562	11.2280640996108	11.0536375614608	11.0435564220341	11.1143999743854	11.1453171558629	10.9718327738653	10.9313987756127	10.6643506489049	10.928569258297	10.5982094709004
Medtr1g017020	endo-1,4-beta-xylanase A-like protein	7.78820071810048	7.70446085794961	7.8339177289361	7.46126786619736	7.27372291390117	7.30983829313139	7.75374495322586	7.74712787839653	7.59316427138577	7.68826114212484	7.98762711820928	7.92342606602687	8.54768537353498	8.0003828654323	8.0803478976428
Medtr1g017080	homeobox knotted-like protein	8.55960652906837	8.37218271412909	8.25971673227426	7.80371013448956	7.89468699672701	8.11098185470524	8.2531789983848	8.03132430753838	8.0681062883916	8.86038708111801	8.68984312357169	8.49658568408394	8.52826789098374	8.63046556520024	7.85687175028284
Medtr1g017140	myb transcription factor	8.52879528137191	8.2346286715029	8.40755596558497	8.66505921087927	8.48946824260614	8.14749282695156	9.0414197744024	8.73409567474417	8.62779928702169	9.27586436527061	9.23195805339963	9.04156519258639	9.5706475986288	9.03995811804834	8.78646145507346
Medtr1g017160	transmembrane protein, putative	8.36052544967203	8.12355290103968	8.25561407255381	8.28729095404203	8.40446527281296	8.37622626487359	8.20625072226626	8.02605028157102	8.35409403104607	8.27454460825858	8.25352809201603	8.26166593866383	7.98947459892429	8.30852272040518	8.00132668843658
Medtr1g017170	ERD (early-responsive to dehydration stress) family protein	10.6018413612427	9.92472538346598	10.4126804506603	10.336437013727	9.99768397181147	9.92844032223386	9.79249895991985	9.85495370583764	10.0226655743673	9.93701118375797	9.83215081493041	10.015650484784	9.60627153380291	9.82568484873399	10.1876065024874
Medtr1g017220	transmembrane protein, putative	9.02463564330739	9.14106581420469	9.35838042970865	8.86651006886578	8.86765823735791	9.27439818722909	8.85840956138416	8.74697560024614	9.12028173521666	8.33179106401599	8.56494959279726	8.49263864399464	8.66612699791277	9.32236574559777	8.14398922481169
Medtr1g017260	heat shock protein-binding protein	7.87405438477905	7.83005861430641	7.85033399648173	7.58921145670197	7.58461450189918	7.75648310346705	7.89572008812626	7.97222167379059	7.54718449031562	8.70114533749781	8.54174175520875	8.39874206004875	8.38449495224942	8.0838040034159	7.95045538498213
Medtr1g017270	squalene monooxygenase	10.9400701898569	11.5856270668086	11.2117941060535	11.5072051683761	11.6514356545885	11.8033824372587	10.837499057771	11.187508316838	11.4965251930277	10.6889901941607	11.1169465166539	11.0039036504206	10.9923144901536	11.3033757901333	10.5857625416956
Medtr1g017290	DNA-binding protein	6.82546307086302	6.93836424527732	7.08645385731333	6.76871052286814	6.98121291138534	7.12078881854498	6.68418094720404	6.59193201246382	7.04066193535757	6.8304836622796	7.31410350481853	6.93518503372425	7.48460438159686	7.45768947225027	7.07976294599575
Medtr1g017300	hypothetical protein	6.84560513467396	6.46024962677266	6.62175421172045	6.82755546693605	6.49364290126322	6.49923181970263	6.90176535855689	7.14295848733544	6.70001859453942	6.81048430937447	6.48600539389461	6.73589927510932	7.19061216210285	6.76444618445731	6.82122149284439
Medtr1g017350	transcription factor	9.61602204864151	9.35286956787233	9.91100469225145	9.65029981788241	9.8168392319109	10.273232860026	9.40125686619759	9.63356420561581	9.93356335515159	9.15814835690917	9.21738507628698	9.43824145397044	9.51451954486561	9.6973583549015	9.59293381133221
Medtr1g017380	TCP-1/cpn60 chaperonin family protein	10.3677140383729	10.437858596371	10.282632854905	10.0294000763957	10.1961864039358	10.1594007751988	10.2025824615557	10.1833968009222	10.221872846698	10.2017209546502	10.4261224612304	10.216863319628	10.4499411117449	10.4958688967497	10.6459515159894
Medtr1g017390	TCP-1/cpn60 chaperonin family protein	8.47162045592875	8.85497475393097	8.61072490589877	8.64229311096142	8.48158509993626	8.50139527710577	8.23325350025824	8.35530668060646	8.45359010849076	7.63239561010759	8.1083825757716	7.94091254781916	8.43541896973705	8.69202270006022	8.24242982478754
Medtr1g017450	transmembrane protein, putative	7.27493738355483	6.80072423525017	7.31654840911408	7.21904495227511	7.42935399859583	7.2689958613251	7.58581971262673	7.22809933281568	7.08730816000301	8.12062467832794	7.6968385494624	7.85128030230177	7.60811928149967	7.64512926837581	7.68858699235725
Medtr1g017490	growth-regulating factor	6.78431515614525	5.85592117127659	5.75733301449399	5.25639869865527	5.55534794300764	5.85021103483572	6.47386146578574	6.20071845920738	6.22013156464561	5.80318053141341	6.76517992729377	6.35610500842163	5.88342264522406	6.39795643985661	6.48828319636312
Medtr1g017500	hypothetical protein	5.76598248726648	5.40234379141199	6.05042710961007	5.59128005940597	5.01506890014227	5.3525847708591	6.42785094905388	5.22020059805096	5.43959874831187	7.50130105752732	5.91710633983485	6.63923563615216	8.23441007629516	7.12105837533112	7.09154962707813
Medtr1g017520	pre-mRNA-processing 40A-like protein	10.4181823776452	10.3529975592335	10.3496027543559	10.3435110367647	10.387623554975	10.2163654991574	10.4585639893994	10.5733299927548	10.4198449663159	10.176550442343	10.3175809099869	10.2777646732897	10.5725451560763	10.4692271624341	10.7785507036677
Medtr1g017530	hypothetical protein	6.97009029005742	6.15602324939202	6.14217538476057	6.47680330961699	6.81550455188243	5.55641040487741	7.61690971820698	7.2821906741478	6.07953637846537	6.56998230054345	6.4025824623398	6.6248822532929	6.90767702227368	5.30800637860815	6.31813778337262
Medtr1g017540	kinesin motor domain protein	5.63323600830846	4.96035699790082	5.55853638532978	5.35570260207528	5.52498783876286	5.7349718831527	4.92100134250484	5.71564739991349	6.16900046354076	3.58106677887522	4.76489235288622	3.44201775086532	3.46015257617206	5.38018495483393	4.46497360988362
Medtr1g017700	[PSK4]_phytosulfokine precursor protein	10.4148160259713	10.3344121946393	9.96602483402626	10.2732780289874	10.3006893061941	10.3700723402323	10.4642735881859	10.5441107324296	10.2343623879947	11.4090768591144	10.7602516869035	10.5900242195337	11.0816101950574	10.9773789627376	10.8712099576552
Medtr1g017770	E3 ubiquitin ligase PUB14	7.62298648411715	7.69672089459433	7.81173469227225	7.50518859304828	7.24607031537071	7.63316873992143	6.98355707160294	7.53330819219061	7.56047178021225	5.63142379331195	6.48600539389461	6.80118283122263	6.71503100049861	7.28983137475582	6.71854861217962
Medtr1g017780	40S ribosomal protein S11-1	10.1389605974333	10.2615201359542	10.0990532951584	10.1530391477471	10.3251231259075	10.44440460826	10.2161813971656	10.1987128352902	10.2802581864431	10.116731807491	10.1332069819355	9.89374248024657	10.3136753654781	10.22774589471	9.92975234370668
Medtr1g017830	hypothetical protein	10.2451284292678	11.0371063145966	11.4359136862481	10.6263853578504	10.9203200377735	11.3353168239379	9.26068944864853	10.3103041751133	10.7243253232682	11.0705620340112	10.6560402416505	11.1470046077948	10.4144203812576	11.6277400898097	10.8092110217919
Medtr1g017870	FKBP-type peptidyl-prolyl cis-trans isomerase	8.22100979488896	7.94559241522851	8.12677353367319	7.73774041238803	7.90651140523056	7.77992978269149	8.27283304427519	8.19536018726387	7.97690450653695	8.48474920960284	8.55339233995657	8.39451763962752	8.49664586419711	8.27578424137118	8.61739782651042
Medtr1g017880	transducin/WD-like repeat-protein	9.96114060488391	10.0146324072662	10.2071007342821	9.98872591517892	10.1334250217751	9.99256330575052	10.2611538776471	10.0904490629454	10.0917882124848	10.2245718371464	9.94111500256208	10.0018316381392	10.205363505848	10.3971295658813	10.3908687165017
Medtr1g017900	hypothetical protein	9.90825661418687	9.81639452949394	9.79282394509257	9.70153832619482	10.0237033333935	9.89661864899819	9.62674272963821	9.99784887068275	9.88685986028896	9.87336692744249	10.0737736779916	9.88172011948714	10.3170739434066	9.86865929073863	9.68333249553275
Medtr1g017910	exocyst subunit exo70 family protein	8.84869501203868	9.1495958329864	9.12419049642114	9.34462097901362	9.38553522029803	9.62770808540158	9.02606024319218	9.36776937953066	9.35570370714602	8.9681225070873	9.1267135812691	9.16326069143437	9.47246713122657	9.19307930463387	8.76085521393911
Medtr1g017920	hypothetical protein	6.78431515614525	7.86501000239347	7.77207420677756	7.82119039616096	7.98667500970566	8.24759052173784	6.60369390790747	6.8761137159722	7.9569468415706	7.42443357609008	8.00470111481996	7.95818961681233	7.82096848785408	8.56616438272589	7.92433085636958
Medtr1g017940	F-box protein	9.51431269951473	9.49352684448781	9.25530804451927	9.62564061459671	9.59183930749812	9.4690721294545	9.59586618057407	9.76916745261651	9.39887578393715	9.404843677642	9.69687623581399	9.68302897700059	9.44787512384689	9.34733890058584	9.46285393349427
Medtr1g017950	GATA type zinc finger transcription factor family protein	5.74468905571187	5.70976281218615	4.97555686278406	5.53589302749162	5.92443799519818	6.23656176020352	5.63879135559573	5.51943174315096	5.11878973009548	4.05901404691968	5.8430966774878	6.13085197990413	4.85874668987769	5.60767732069598	4.14125252491975
Medtr1g017990	ZCF37, putative	6.78431515614525	5.88345643728487	6.76717719283294	6.68207437644666	7.02526096533312	6.64680807013725	7.64734384503802	7.6198753027511	6.5615009498564	8.41361456066116	7.54171377882948	7.57339013548695	7.82096848785408	6.76444618445731	7.37806270862191
Medtr1g018000	ZCW7-like protein	7.76194571615396	8.15213382168361	8.3080596354553	7.56174399000372	8.07314766356787	8.44016781195609	7.61690971820698	7.6949091468698	7.87954588886659	7.77337657684184	7.83689115816008	7.95818961681233	8.30912956261838	8.13163533873484	7.84299297841099
Medtr1g018020	hypothetical protein	8.91453234848918	9.46191209398721	8.97497216525816	9.58869384224692	9.46364654229254	9.43993052983549	9.34975003528319	9.18581989700842	9.33265561052447	9.36768820647212	9.41125239466024	9.24765099185985	9.15053875717856	9.00042851997519	8.82580350883584
Medtr1g018040	TPR 7B-like protein	5.17311726976048	5.19821060208645	5.29629549786751	5.67056686788825	5.61421616749531	5.7821777686951	5.27294980226674	5.02251931438456	5.57669511977518	4.41741199869689	5.05446869035306	4.62546090254504	4.90765720165787	5.97701940258516	4.39059574198089
Medtr1g018140	F-box/kelch-repeat plant protein	7.82923951888997	8.15778268333839	8.63619525051436	8.07541262642818	7.9414140376839	8.70802058695785	7.52155454013449	7.70814209032443	7.98678075246978	7.60942926652361	8.21980666627743	8.5507395119615	7.78869200546285	8.05652942860038	8.10962423573627
Medtr1g018180	armadillo/beta-catenin-like repeat protein	9.74225458704748	10.6187181287155	10.5319684888651	10.3303458348555	10.3207112825024	10.4975227186316	9.32799499414716	9.59846243348407	10.4655872663656	9.35047774929929	9.97037981003049	10.1644851007299	10.0328380031813	10.3641392737026	10.2215250647147
Medtr1g018205	porin/voltage-dependent anion-selective channel protein	7.12644067942508	7.05192551140115	7.11390862651402	6.76871052286814	6.88886455882057	6.85982608783875	6.86770455327021	6.60613922210522	6.54822317901796	6.72759353722081	6.48600539389461	5.98113457793315	6.90767702227368	7.28983137475582	6.4703392487263
Medtr1g018320	sigma factor sigb regulation rsbq-like protein	7.8935338256721	8.15213382168361	7.92972504432094	7.36919937886737	7.14986860027885	7.16598152211219	7.94555423469135	7.44121327739617	7.91618365383883	9.53241884847596	9.35910054896857	8.93506833942978	8.49664586419711	8.59298930716682	9.1300523663234
Medtr1g018350	SPOC domain protein	9.23204194791331	9.12096408586295	9.34299459253159	8.9849843831789	9.0169303938179	8.93645547854904	9.30908309650643	9.19993991097948	9.05371814701024	8.87490424478231	8.5953238153755	8.68823841989587	9.04791544688368	8.83692430922345	9.44688468874819
Medtr1g018420	C2H2-type zinc finger protein	11.1337208440381	11.9920083408563	12.1295128132456	11.3343580183168	11.5872258882155	11.6428180297667	8.83656448278084	9.98838896241855	11.3545280445675	11.2087687944015	11.3984016935709	11.4726929247297	11.8364485074038	12.6561858244201	11.9881783700008
Medtr1g018440	DUF566 family protein	5.63323600830846	6.61609491048332	6.52962112169547	6.50591981726118	5.97022628137503	5.91518001234988	5.16490043444014	4.3955856483801	5.88201954816834	5.58508787328046	5.05446869035306	5.40754652906739	4.17067398893789	6.39795643985661	5.57313896680382
Medtr1g018480	calcium-binding EF hand-like protein	6.64185092013834	7.25530556447282	7.02028481352115	6.99092884740695	7.01437439023679	6.58159275624761	6.62424053514094	6.86434111366634	6.88037091331924	7.0339171156453	6.66849726489572	6.69526239440406	7.04518114664409	6.98879445211249	6.94332551025316
Medtr1g018510	subtilisin-like serine protease	8.47808626479215	8.47982799756533	7.8339177289361	8.29981437472293	8.24597171032237	8.37622626487359	8.3974326750334	8.06771231483277	8.14949414723683	8.49731422623651	8.50221261390779	8.64976551960041	10.1184354212601	8.82404255933944	9.10701028273637
Medtr1g018550	syntaxin 6, amino-terminal protein	8.32509874975038	8.59256336201189	9.05505497679123	8.20977783776875	8.20825465651437	8.34905087086274	8.34887637857932	8.01011152663274	8.41387930695518	8.54650773588457	8.41123708234658	8.72571194176971	8.35834262097205	8.82727379601873	8.57604531438096
Medtr1g018620	lipase	8.85118777181106	9.21065424861646	9.08542130013153	8.85524118933943	8.78038841258407	9.142687602599	8.99089148430471	8.79737532496362	9.03718022523607	8.97262898593975	8.95873454860293	9.13568508795339	9.05064008704797	8.88733101828102	8.8845700169347
Medtr1g018640	[GASA1]_gibberellin-regulated family protein	5.70113550718276	4.73706819767631	5.58493643701011	6.35407916776709	6.03629409067106	6.63399871546231	6.11592140709063	5.66225512260397	5.72567215402814	3.3786273521568	4.76489235288622	4.06943050959812	2.58562339222029	5.10998020272008	2.71118614456022
Medtr1g018680	carboxy-terminal domain cyclin	7.52647105866751	7.62512660789156	7.61441071781505	7.66215686436179	7.42935399859583	7.44797941855325	7.52155454013449	7.20027362595305	7.59961480035028	7.69917926781714	7.41971831738644	7.61755470471188	7.72870974833892	7.9057398007365	7.46218083486929
Medtr1g018710	MFP1 attachment factor-like protein	7.54506639856523	8.10612855814726	7.97534382099699	7.80371013448956	7.6841397783397	8.07352283730844	8.13644622922114	7.80369969362965	7.60603661626243	7.47613089406671	7.51812603620441	7.21936564236306	7.27691232380269	7.6741314645817	7.22595388127976
Medtr1g018760	isoaspartyl peptidase/L-asparaginase	11.4463787894226	11.9285766725776	11.5617033026621	11.515282231884	11.5021149394771	11.5572054849868	11.0910220278979	11.0687818610395	11.5677546070039	9.9868706610461	10.7686055089391	10.8192597424308	9.90165901215212	10.6561749574765	8.88795344067764
Medtr1g018770	hypothetical protein	4.33159106384906	3.46521967910369	3.7208213293578	3.1970907759194	4.2932045139343	3.01543663115634	4.78161556228439	3.52370467516021	3.39481629182402	5.38325322334944	5.2955250557637	6.15102608814289	4.80811964041506	4.5457554761341	6.82122149284439
Medtr1g018790	F-box SKIP2-like protein	11.115173336729	11.1604073312558	10.9951385775586	10.9030135823535	10.9837839462356	11.0148875766798	11.1462310397849	11.081548888745	11.078482610052	12.0665423983169	11.4382211168288	11.4118152897403	11.3871941609591	11.1899749920806	11.3200583644135
Medtr1g018800	mannose-P-dolichol utilization defect 1-like protein	9.05089685830609	9.09175258749729	9.17937573500163	9.10876901890362	9.01420071050794	8.88872620784137	9.31857003397144	9.23235891642105	9.14033014166585	9.51707539720107	9.13449103213296	9.09721185499407	9.35614291949546	9.24956802983512	9.2426911438411
Medtr1g018830	hypothetical protein	6.78431515614525	6.88487348357723	6.85657205250414	6.41674580026516	6.46194142404345	6.7092024602806	6.72280091600382	7.23725657005356	6.74726401012705	6.5215962233407	7.05470397139854	6.95826617721454	6.65899666654806	7.01169775333569	7.20440481922569
Medtr1g018840	papain family cysteine protease	14.9306424750453	14.9705909252952	14.6800784984098	14.5037862958855	14.6041071964538	14.5031504198605	14.9957560569897	14.8866041755826	14.7389015965996	14.4695642341898	14.0929525614023	14.1080225081707	14.3158009981791	13.989247576418	14.5062965101815
Medtr1g018910	Serine/Threonine kinase, plant-type protein, putative	5.70113550718276	4.85302814985586	5.71014255585842	4.81951057535809	4.49463919824398	5.11514886751054	5.7919377145648	5.66225512260397	4.84244170627219	5.5372142295541	5.33205756822473	4.44114151543181	5.1300533983707	5.30800637860815	4.89979006360552
Medtr1g018930	hypothetical protein	7.83931937435544	8.10027336244394	7.67710585644367	7.84986158514607	7.69099275952244	7.75648310346705	7.80863581931252	7.82207451623696	7.63772379041524	8.65141864575329	8.54563574672054	8.32962046823607	8.29999853498689	8.27104607419796	8.01376909432474
Medtr1g018940	chromosome-associated kinesin KIF4A-like protein	9.03124589816707	8.9228954391373	9.21994859770451	9.21837589944909	9.27129333544662	9.0101783887007	8.89268792707264	9.2277719933557	9.33265561052447	7.92987906827018	8.39406157177445	8.70879908919555	8.39310809668331	8.8012189663175	8.39289841744647
Medtr1g019050	NYN domain protein	8.54736087954534	8.11776813802899	7.95017834272586	8.2053469723927	8.15472908629237	8.02528847907923	8.19255740939458	8.26864463971202	7.94686351272048	8.55854841359739	8.45744183752498	8.36459518889885	8.3361809336311	7.95383728570428	8.34446521603603
Medtr1g019110	dehydration-responsive element-binding protein	9.75429099873362	9.96233192676542	8.67971417212151	8.9901451517256	9.60459819662874	9.75886426780115	9.86335107915661	10.6300509272057	9.9651291325645	10.9557536683796	10.3951642786727	9.85275895841616	10.4499411117449	9.55064007806468	9.57415391905377
Medtr1g019120	zinc finger C-x8-C-x5-C-x3-H type family protein, putative	8.74527886005394	8.84800344849809	8.84720482447412	8.81799729886035	8.71801263574682	8.80263243743854	8.89691601861293	8.78805851642894	8.78605131154347	9.13018349377481	8.94994640330648	8.94376780051438	8.67321643227139	8.7544591412358	8.62957592746527
Medtr1g019130	wuschel-related homeobox protein	5.35273548924011	5.40234379141199	5.09057671171286	4.7236197591456	4.67136372864492	4.53256212425792	4.35965536924056	3.6387442251198	4.50030994461616	3.58106677887522	4.76489235288622	4.50523374358374	3.58568946472194	4.88038161964678	4.46497360988362
Medtr1g019150	polyadenylate-binding protein	11.6889868463329	11.6131285995251	11.8248658521228	11.5166240236418	11.533908279214	11.4952540959379	11.4566198231737	11.5773704870056	11.6589824997212	11.4946002768223	11.2748266630427	11.3301217531064	11.583875542565	11.7361442172787	11.7252149861121
Medtr1g019160	hypothetical protein	4.93068422487605	1.69244906074992	4.76078669968728	1.89673355638031	2.2977780086042	1.47067461336414	3.60406519448673	2.26861270614542	1.84634224793871	6.76963415782837	4.25777089375752	5.22926830972866	4.64461751028053	4.4815796345124	4.78833449415432
Medtr1g019170	plant organelle RNA recognition domain protein	7.96892337707181	7.28657997581872	7.30864965805919	7.25378913543149	7.56236411923801	7.30983829313139	7.79056992457009	7.59871560834686	7.21882752510828	7.86348782191054	7.19022597285213	7.61755470471188	7.48460438159686	7.22271006348688	7.33904250635395
Medtr1g019200	zinc finger (C3HC4-type RING finger) family protein	10.0549526998697	10.0130750871544	10.1296380373208	10.2215591855631	10.0141717618536	9.72453511735845	10.0457734626019	9.90752483025607	10.1890986676183	10.0285865647765	9.83374408563038	9.90418048514618	9.88190615341384	9.9255453212286	9.96060805716345
Medtr1g019240	helix loop helix DNA-binding domain protein	7.72979570424992	6.59958717375301	7.37822825196941	7.66215686436179	7.52450014587588	7.07413453713664	7.73497387639077	8.11318751656292	7.26825222444154	7.24234858937149	7.52603154508559	8.05772018619196	6.84627619035618	7.41537470872345	7.7788313034504
Medtr1g019250	SBP (S-ribonuclease-binding protein) family protein	10.1642405627776	10.1483251623609	10.0898652133866	10.0895414570201	10.0796070130645	9.95314396290311	10.3237349212789	10.1619179175182	10.1054506772818	10.7779312104487	10.3886753495913	10.3005203473342	10.4038044715156	10.2969712632097	10.1971843586801
Medtr1g019270	triacylglycerol lipase-like protein	7.69135879486814	8.55452833527213	8.84992869553887	8.47568396148938	8.35354451186994	8.830969882139	7.2179026102839	7.20960862019508	8.23898418482618	8.24504638146879	7.84323288503557	8.11018505399369	8.10931461773177	8.50694575502219	7.64925287211672
Medtr1g019280	carboxy-terminal region remorin	7.93172099042027	8.11776813802899	8.44766896856156	8.09470663601676	7.89468699672701	8.36464229083179	8.06309176848074	8.01544403443197	8.38429633453916	7.05106403959952	7.89908784383284	7.87573196028589	7.90165652423362	8.32690218326297	7.58399874954972
Medtr1g019285	hypothetical protein	4.59220235668946	4.85302814985586	4.66504710661753	5.11237466636628	4.49463919824398	4.63896856653492	5.04809889790487	4.97951158977026	4.50030994461616	4.94342012051319	5.33205756822473	5.40754652906739	5.17069601209649	4.97664814969899	5.84788927688833
Medtr1g019290	RNA cap guanine-N2 methyltransferase	7.56342510422743	7.70446085794961	7.77780718081587	7.34523398581078	7.53215285814511	7.49832055110087	7.94555423469135	7.54072385251114	7.612429973609	7.42443357609008	7.86832464876323	7.45667495325406	7.86497577548498	7.75779584323181	8.59686972820555
Medtr1g019340	AGC kinase	10.6789377405275	10.701299974818	10.7863337913916	10.8408128375941	10.9203200377735	11.0448349322554	10.5050059178662	10.7879475040791	10.8046888799835	10.2783450583097	10.5072348846059	10.6265036053736	10.548651009932	10.5854214562557	10.637935972569
Medtr1g019360	cold regulated protein, putative	5.86797601830364	5.43991997597446	5.5316442166013	2.87878029885708	3.67253808917506	4.08267121308825	4.98594928695606	5.71564739991349	5.28809312944599	2.86140414960935	0	2.56900784372943	2.80803469172313	2.82725845042867	5.19026043765678
Medtr1g019430	sterol carrier protein, putative	9.98290018588813	9.94446844299245	9.84836451831676	9.90513351575698	9.94705894451557	9.87636767190909	10.1627559827768	10.0350801465697	9.90259628054893	11.7330585568318	10.7116885156821	10.9335841109943	10.564941999806	10.3473568485007	10.1330478924117
Medtr1g019440	alpha amylase domain protein	9.49849792603231	8.50220302378053	9.39054048324181	7.70044356447983	7.5397651910358	6.74538359347127	8.31767728408642	7.78508781843807	7.5538434322813	11.9531118673034	9.62324354814379	10.2685609441198	11.424433939941	10.5996635283169	10.0539282176632
Medtr1g019490	WEAK movement UNDER BLUE LIGHT-like protein	8.44875915735333	8.46623449566566	8.45126090066961	8.71266660301121	8.68749772898617	8.71715875163837	8.59772934215489	8.83706703490403	8.70461278574868	9.05568139261709	9.04103561513132	9.20486706816475	8.83368130900968	8.68134877873219	8.80089209271579
Medtr1g019500	vacuolar protein sorting-associated-like protein	9.94489457681813	10.0083930150284	9.97103790026158	9.99644018281332	10.0559130419313	10.1436718795886	9.79476657565453	9.98159370502051	10.0094038170734	9.82184874151571	9.80153947623868	9.94230217593119	9.90165901215212	9.91950250973738	10.062936634985
Medtr1g019540	UDP-glucuronate:xylan alpha-glucuronosyltransferase	6.30619225343315	6.20048849860257	5.35882869426834	6.11045277586612	6.07871613563144	5.95692215113453	6.02612951392514	6.36010357992871	6.11599040913753	6.66214233450742	6.11876270560538	6.52019939554664	5.35832570100031	5.38018495483393	5.7017460052239
Medtr1g019550	disease resistance protein (TIR-NBS-LRR class), putative	7.40956569101093	6.92517633539073	7.1048149656325	6.94913939620326	6.90073658856501	7.17485263235001	6.99937333255732	7.8875147536397	7.05950179215487	7.10131492268699	7.2487244588267	6.80118283122263	8.03421300899729	7.22271006348688	8.23713360347908
Medtr1g019620	cytosolic Fe-S cluster assembly factor NUBP1-like protein	7.53889454489856	8.00320647566026	7.62080426564654	7.73774041238803	7.66338332773759	7.69614305776621	7.89572008812626	7.64072913315645	7.42174806538509	7.64374312022562	7.74504929388377	7.47279341429052	7.6154988326088	7.49879841184171	7.91108902344004
Medtr1g019740	phosphatidic acid phosphohydrolase	8.57476885514282	8.32275291780891	8.280056830676	8.00067106062078	8.40028985292641	8.01544502620493	8.722083611131	8.67466922320369	8.15388383602081	9.23518469017955	8.6287474342287	8.55831246583439	9.15560975162354	8.78801294555269	9.01716853995017
Medtr1g019760	catalytic/protein phosphatase type 2C	8.28509751292863	8.20219456381505	8.75139352243882	8.34482534355504	8.3834662696428	8.89679155014865	7.77227493095832	8.1181529574547	8.34644361771962	8.20730465826768	7.95871359478764	8.08419109830668	7.9780698108796	8.22768739579075	7.91772513243675
Medtr1g019770	origin recognition complex second largest subunit 2	4.77134733831099	5.79922203337077	5.71014255585842	5.38734091567599	5.67077618970959	6.20226292437878	5.32408400435486	5.42641743042518	5.67770235479106	4.5194966161357	5.18002571667024	4.8883667397118	4.0007434816534	5.97701940258516	3.72322174807554
Medtr1g019780	plant/F17M5-140 protein	7.97350694057846	7.9258648367024	7.89321883719042	7.76207985496749	8.0359519489812	7.76825407448274	7.99372431136088	8.02075690471007	7.78649150078597	8.12872343814269	8.04377176404767	7.99213516821285	7.90768032568318	8.03433232085478	8.05046513300718
Medtr1g019790	hypothetical protein	6.10365899571337	6.74176798567065	5.63633000414567	5.563852325097	5.80317493581319	5.93620204446539	6.49632790899824	6.56309085185634	5.92374556689208	6.96321575104363	6.51806915943869	6.37338023283293	6.65899666654806	6.53073602368524	6.07859233070123
Medtr1g019810	succinate dehydrogenase	10.7367012696068	10.8395157502722	10.655437866744	10.7980492599225	10.7994882253356	10.7372207796907	10.6422932709051	10.7086914914505	10.8486778212268	10.4253088752743	10.8377252780216	10.6318968192033	10.1390641301743	10.3851205393141	10.1570839134578
Medtr1g019870	LisH and RanBPM domain protein	8.37098601586045	8.2130871532769	8.28811324832187	8.45343695661233	8.34921886131167	7.83133175972286	8.48429262141977	8.23703973281505	8.17131023293982	8.58233242568662	8.42398584451484	8.21451690636628	8.39310809668331	8.51898553877172	8.19950545404876
Medtr1g019930	26S proteasome non-ATPase regulatory subunit-like protein	10.7481152985609	10.8351156659544	10.8297548479998	10.7773024429693	10.8089691683232	10.709252332744	10.8999204153192	10.7964908612629	10.7764987241057	11.1572432946123	11.0355228659281	11.0286477970239	11.0431360373501	10.8678875023502	10.7228018398913
Medtr1g019940	patatin-like phospholipase	9.37747815198177	10.2575797650272	10.6295155384598	9.63060628946314	9.73962155444732	10.1870685258179	9.95946646499999	9.31684900246028	9.93356335515159	8.55254063608407	7.84323288503557	8.17072376414969	8.77557828299545	9.48464105989835	8.86410112984119
Medtr1g019960	alpha/beta-hydrolase family-like protein	8.32150775933782	8.2292733711434	8.20544997862678	8.39237777160669	8.29177231841913	8.17428218839595	8.5394235999986	8.2000511578812	8.57312762730063	8.82094493866997	8.37230058203918	8.45662075755177	8.56303336030049	8.57002718730059	8.64565511875492
Medtr1g019970	heme oxygenase 1 protein	7.18294369489406	7.37653023705734	7.22718836418419	7.37710018510743	7.30085543899893	7.00617516065366	7.5105597476796	7.5915928448871	7.24375151699539	7.60942926652361	7.84954685722266	7.30288181092747	7.6154988326088	7.42393753270079	7.2989375270457
Medtr1g019990	P-loop nucleoside triphosphate hydrolase superfamily protein	4.59220235668946	4.05522540757899	4.85056632022743	5.22171806514281	4.8776579524573	4.87500513254143	4.78161556228439	5.18277208125671	4.55443965586456	4.94342012051319	4.59491941680246	5.15129399623666	3.00069392812821	4.66612979376153	4.53570420719268
Medtr1g020000	calcineurin-like metallo-phosphoesterase superfamily protein	11.2440598001596	10.7903605854743	11.0915067295452	11.2508242925262	10.9955950237232	10.9880851510538	10.9907425979366	11.1241306429893	11.0237718249181	10.853177557652	11.2577181906499	11.0755794563452	10.8971250214287	10.9839086995608	11.6258786199691
Medtr1g020070	casein kinase II beta chain 2	8.67103199027217	8.23996416642208	8.5006309436027	8.76177376807853	8.61007024574136	8.3133416203142	8.91370555135463	8.67466922320369	8.55332620066065	9.11803059859297	8.70385022549486	8.9175104443679	8.85254035884064	8.60433475505847	9.30981721671385
Medtr1g020080	polyadenylate-binding protein RBP47C	9.39637638525723	9.70313231927604	10.1485676767274	9.59548219772573	9.58633648007905	9.9179108938572	9.37421775779399	9.23693130197308	9.68023769963763	9.02129285946388	8.85585581921278	9.32293752652026	9.18814374678698	9.99471488621329	9.15273220995512
Medtr1g021040	transcription factor	5.98155180479544	6.20048849860257	6.46001236987153	5.84020197620177	5.87714871057058	6.23656176020352	5.82781246380167	5.51943174315096	6.00374285430575	6.06190232084706	6.72453520426289	6.28485809378622	6.87115097684275	6.84316957994188	6.57480045370732
Medtr1g021070	DUF1645 family protein	10.9277230771212	11.2733447112512	11.7197107833133	11.2165582853	11.278668547214	11.6673843811346	10.5132916022075	11.187508316838	11.0080977756573	11.1631695959873	11.0299740128673	11.4826769670986	10.8649787528006	11.2447717356313	10.7984639807462
Medtr1g021080	organellar single-stranded DNA-binding protein	6.44468082469358	6.46024962677266	6.3868740393234	6.07203060471504	6.21807839667888	6.41188284656651	6.72280091600382	6.51871835580402	6.25323917962057	6.99899949288639	6.88066451766277	6.28485809378622	6.4270485693637	6.8174028145673	7.1148379761936
Medtr1g021100	disease resistance protein (CC-NBS-LRR class) family protein	9.43676923415839	9.50907816061225	9.34105977421948	9.31613649798297	9.41687571636798	9.3170948753744	9.55364182182082	9.23006727785284	9.40256953120221	10.1588638306679	9.9142593114658	9.97379039988105	10.5866939673471	9.90886630051181	9.96702075016077
Medtr1g021110	disease resistance protein (CC-NBS-LRR class) family protein	10.8618807867122	10.9022740878833	10.8352635610244	10.6055199323413	10.6297634796942	10.8591832418826	11.0384082427283	10.8331900412909	11.0038485810137	11.9289671100999	11.404847120053	11.4611252032704	11.6178010087199	11.4149662925551	11.2800585559542
Medtr1g021120	nucleobase-ascorbate transporter-like protein	8.73990823110908	8.55452833527213	8.77164630946475	8.63901128449094	8.5585427310704	8.59359440395705	8.95078249394556	8.52940895573519	8.60553776556129	8.80081198714537	8.96165207431585	8.52391667674668	9.0203822342507	8.69909502518991	8.64964707076521
Medtr1g021150	ubiquitin-conjugating enzyme E2	12.0865655015086	12.5059612760628	12.1140169277125	12.0858388121486	12.1574166121887	12.1517299449799	12.2814481672655	12.1555495080585	12.2667771151304	12.1969555106739	12.5265789814291	12.2069482542661	12.1361815088352	12.2702269350078	12.4257090604927
Medtr1g021180	signal peptidase I, putative	8.76920230618261	8.39627669653507	8.61713477263517	8.60240970766335	8.5089896813262	8.46569457903539	8.87992879278083	8.79737532496362	8.64036760950424	8.93617674221768	8.81126496183403	8.78500731438971	8.27225349563255	8.53883122092101	8.42585947282992
Medtr1g021270	B3 DNA-binding domain protein	9.66501694076315	9.33303485277579	9.28781403773207	9.35465923365928	9.41066184681767	9.2325251456274	9.41311347780606	9.53118304582773	9.40256953120221	9.78900932721658	9.34128907563621	9.56582075273134	9.4663583169057	9.44312083754502	9.48312945847821
Medtr1g021320	[PCY26]_plant-specific B3-DNA-binding domain protein	7.83931937435544	7.4520337929674	7.73718954680515	7.75603338217828	7.7247777194961	7.59402099239541	7.75374495322586	7.4491164182491	7.56047178021225	7.0339171156453	6.65414094699803	7.22888757589887	7.56303126290026	7.6884168184763	7.4439071930908
Medtr1g021330	plant-specific B3-DNA-binding domain protein	5.80764908797673	5.06025106712177	5.44782253266616	4.95236183186714	5.32804613207167	5.44348567040412	4.98594928695606	5.02251931438456	4.50030994461616	4.78846110249531	5.25804336459004	4.68201476223595	4.52432051888024	4.66612979376153	4.46497360988362
Medtr1g021360	[PCY28]_plant-specific B3-DNA-binding domain protein	8.17399371557261	8.51985650226743	8.82799235502611	8.32861973444701	8.25061775810983	8.62306297610107	8.29222293481578	8.23246769144898	8.37680482730626	8.14478583035612	8.02157540539753	8.04160132373323	8.35393743446023	8.76123262341612	8.47167754613707
Medtr1g021400	plant-specific B3-DNA-binding domain protein	9.66218049067029	9.51128615582386	9.4951622275145	9.62398158423749	9.67541769177249	9.32109609016624	9.73697864781052	9.75170018842646	9.59240922198558	9.69941113503996	9.5687952556699	9.74903958046953	9.39310927646981	9.53293769141875	9.36184300707114
Medtr1g021410	plant-specific B3-DNA-binding domain protein	7.50129845799576	7.25530556447282	7.36305374497768	7.27085240591191	7.13988597560549	7.11157787964174	7.92085232457888	7.29977963907639	7.39232765738033	7.16570416076476	6.71072845678273	6.89985581811342	7.4519996149272	7.1523129086035	7.6729817970933
Medtr1g021435	plant-specific B3-DNA-binding domain protein	7.61126930347174	7.75004838360785	7.60798870971838	7.32903299214545	7.27372291390117	7.6202371636029	7.69668274333571	7.40103482207925	7.45058048335329	7.18136225433792	7.37664775032473	6.8758130238616	7.58575140494415	7.63040656466462	7.17146542831042
Medtr1g021440	plant-specific B3-DNA-binding domain protein	8.16199632498101	7.83711696012835	8.26788721595718	8.29981437472293	8.09397957332662	8.17869911484004	8.36116952050695	8.11318751656292	8.09574888154116	7.77337657684184	7.4532722768799	7.96390296538837	8.02315779721122	7.95973827206029	7.77152284408513
Medtr1g021500	plant-specific B3-DNA-binding domain protein	10.004336446477	9.98951128045966	10.0214418245872	10.2454940202457	10.2165144526029	10.156044703685	10.0514741932413	10.1963670797772	10.0488288782809	10.1369481939602	10.1097266452049	10.197595201033	10.0078195298985	10.180521036987	9.96861947953177
Medtr1g021520	myb-like DNA-binding domain, shaqkyf class protein	6.87530057675558	6.46024962677266	6.27782075121477	6.60343496076255	6.52466272849013	5.80521384164871	7.33471357983831	6.77912800806793	6.45169107726295	5.67631770790496	6.01022652772472	6.00349775376039	5.28617492359162	5.80413556066105	5.76199112792476
Medtr1g021570	adenine nucleotide alpha hydrolase-like domain kinase	6.32065486145457	5.77001434011172	6.14217538476057	6.11045277586612	6.25554279093454	6.18480279483313	6.58285042611933	6.53366134092387	6.54822317901796	5.27065366536934	5.98750388373233	5.11066731927068	5.85876035930568	6.04520803766913	5.3161525626431
Medtr1g021590	transducin/WD40 repeat protein	4.14914601704511	4.61096660254991	4.66504710661753	4.62089874917471	5.1800280574974	4.68936651578943	5.27294980226674	4.57963714394846	3.80522715505824	5.32805168787253	5.89285586923573	5.98113457793315	5.907670415432	5.63743444996028	5.90243884733343
Medtr1g021635	cysteine-rich receptor-kinase-like protein	4.89246924096253	5.06025106712177	6.01202923278227	4.86516720230777	5.32804613207167	4.83078652396729	5.10768138461044	5.36089985062082	5.74907189042818	4.86802011919323	5.21956185337542	5.56619754768743	6.24871011509883	6.21270358501246	5.60638139439649
Medtr1g021638	salt stress response/antifungal domain protein	6.15298429894263	6.89843325227588	7.51494321975815	6.92778179525772	6.92419152048034	7.11157787964174	5.42121677668737	5.97847428514812	6.85902188287173	7.53825160135189	6.54943577670668	7.07900604257782	6.88342936404689	7.44091220381333	6.25665098154409
Medtr1g021642	cysteine-rich receptor-kinase-like protein	5.00420523033529	6.34613717770004	7.43011629709793	5.69605619126855	5.82825667314733	5.95692215113453	4.62730859318858	4.32861947164833	5.90303340368182	6.15999758603051	4.25777089375752	5.78853255900454	6.47651755637553	6.95374297810781	5.19026043765678
Medtr1g021652	cytochrome P450 family fatty acid hydroperoxide lyase	10.2067120226452	11.1604073312558	11.6278703176605	10.6752645356754	10.6244036861168	11.041201134546	9.24419064757308	9.76284016223042	10.8213423060725	8.99495261778245	9.45538826559057	9.92775895206391	9.44994054463762	10.5825560923076	9.88473746562174
Medtr1g021670	plant/MJB21-3 protein	7.96892337707181	8.0157030440357	8.20969758796504	8.27888120152413	8.30076050831019	7.95493078238751	8.15774448153181	7.98858218150591	7.96696018457087	7.74204379595471	7.92323465608147	8.20489933256271	8.39739546208811	8.53092567740537	8.6051160518175
Medtr1g021680	exocyst complex component SEC3B	10.2555160381685	10.2175725709258	10.1573905223468	10.0431211080629	10.211757086911	10.1892591925526	10.1715079238871	10.3135545938445	10.2922544252943	10.0500672012973	10.0174054781469	9.8589045459541	9.86652545457938	9.87491838947869	9.98292887524028
Medtr1g021760	30S ribosomal protein S9P	8.34998848263352	8.04647894290742	8.00007784355378	7.64916546053559	7.70460183075612	8.09704845158111	7.8264782820717	7.79752237547903	7.98185108070411	6.66214233450742	7.06559287716988	6.9235044936037	7.26757442600934	7.70958307924139	7.24718580327794
Medtr1g021820	F-box/FBD-like domain protein	5.07416051873474	4.31993697923422	5.26398219341745	4.86516720230777	5.14052263096718	4.53256212425792	5.21993641475078	5.14434661714814	5.25578469023841	5.21087708844786	4.53350011467116	4.68201476223595	5.907670415432	5.23202562175058	5.43193537650036
Medtr1g021825	ubiquitin-protein ligase, putative	8.16600655093204	7.83005861430641	8.16664801086132	7.8667947241072	7.96422201023256	7.76825407448274	8.12927636240316	8.25968509397539	8.1406744957954	8.6057306895924	8.07643883748772	8.14580728307573	8.27691488127902	8.0838040034159	8.10381630322751
Medtr1g021835	zinc ion-binding protein	7.8493292920115	8.12931456153457	8.40014133327437	7.84986158514607	7.85862092668373	7.97029896675995	7.6271259287923	7.75989249129409	8.10937406616701	7.69917926781714	7.51812603620441	7.62478578918256	8.01201721596806	8.03433232085478	8.36888505311342
Medtr1g021845	LysM-domain receptor-like kinase	5.72307663007148	6.08664513923822	6.8887168552638	5.9288727661827	6.14009822527796	6.75724510212105	4.45449856376652	5.14434661714814	6.20328841517545	5.4364202028672	5.46958462091055	5.86380317093281	7.26757442600934	7.38060594982402	6.6080050564794
Medtr1g021855	CAZy family GT8 glycosyltransferase	9.90825661418687	9.92638099714429	10.1149929650104	9.75557229878114	9.647505661279	9.95571990809023	9.87839682306103	10.0072471531673	9.79990421426318	10.2264598400874	10.5290343703167	10.627403875606	10.3439781385967	10.2817415006493	10.3124621290606
Medtr1g021875	hypothetical protein	5.72307663007148	4.54352618355921	5.5316442166013	5.22171806514281	5.29244085326178	5.50105263193186	5.63879135559573	5.32699042538942	5.25578469023841	4.30755009874315	5.25804336459004	5.06886335137341	6.52434637194748	5.66659018999279	6.39624470504168
Medtr1g021885	glutamate dehydrogenase (NADP+)	5.2657199263062	5.01116845915735	4.3935637281823	4.39051208119245	5.01506890014227	4.35661294247388	4.35965536924056	4.32861947164833	4.84244170627219	3.58106677887522	4.96425064035934	4.30372563917768	4.52432051888024	4.72274874243927	5.27539705440862
Medtr1g021895	zinc finger, C3HC4 type (RING finger) protein	10.4415294330926	10.5256698919184	10.4828000268074	10.3283097134697	10.3886777550237	10.7565548718508	10.6385106945472	10.586825435415	10.5562582161147	10.9165299734542	10.7610892492203	10.7938233253268	10.7631746157588	10.7123047181399	10.9404632262697
Medtr1g021915	GNS1/SUR4 membrane family protein	8.4877309665504	9.43425115704093	9.852445121968	9.21176410119788	9.35565678928998	9.7499872907489	6.49632790899824	7.58443474091249	8.81128096851818	5.95664734153051	8.10310749534919	8.48073231538011	8.05607248846509	9.40902225698369	7.72687709546378
Medtr1g021925	phospholipid/glycerol acyltransferase family protein	8.39510302390092	8.30758758821483	8.33941111505566	8.2053469723927	8.30523369097673	8.3332891095176	8.3974326750334	8.29080305556832	8.41387930695518	8.65702923425344	8.41549919953935	8.48868077564686	8.54768537353498	8.6849155343813	8.67728566672462
Medtr1g021950	metalloendopeptidase/zinc ion-binding protein	6.39086992869964	6.40432134833817	7.27661496103132	6.50591981726118	6.42952766438677	6.80373931915493	6.83282011687062	6.20071845920738	6.6386993187101	6.30998168865084	6.48600539389461	6.65344762270489	6.50857896139012	6.85588241806242	6.73367116128932
Medtr1g021955	PPR containing plant-like protein	10.3288929127308	10.1943994465706	10.3016601154772	10.5331158264276	10.3251231259075	10.273232860026	10.5446197385056	10.5180492346389	10.2569827868367	10.0307490780636	10.5329627650849	10.3934171316777	9.65900353502068	9.91343428108269	10.4109985514305
Medtr1g021970	histone deacetylase complex subunit SAP30 Sin3-binding protein	10.1491258019689	9.92638099714429	10.1093204211405	10.1882673436453	9.97820699531559	10.1346063422323	10.0907607675237	10.17746245007	10.1234683319933	9.78900932721658	10.0355178990314	10.3859888210853	10.0231600841822	9.87803778510629	10.2454619063151
Medtr1g021985	methyltransferase-like protein	7.45616104728819	7.63325925211576	7.09566362139028	7.08075125025334	7.036066005227	7.00617516065366	6.90176535855689	7.05247616817275	7.11458870915582	6.96321575104363	7.44495666479084	6.93518503372425	7.21024104223373	7.45768947225027	7.84299297841099
Medtr1g021995	peroxisomal biogenesis factor 11 family protein	7.91275375291998	8.0884911950145	8.18833336672675	8.13719725277869	7.83406603666569	8.11098185470524	7.61690971820698	7.78508781843807	7.96696018457087	7.92057962008285	7.98189058500911	8.08942749247229	7.64464525916809	7.91184041167156	7.64125570077311
Medtr1g022015	PPPDE thiol peptidase family protein, putative	7.43637559276573	7.80867398436828	7.60153798684689	7.35326676504253	7.15978262529662	7.55378126492548	7.58581971262673	7.55544179089208	7.58668477145322	6.12803457610529	6.81765077034751	6.76236823859343	6.64464129507397	6.94186731896448	6.07859233070123
Medtr1g022025	nucleotide-diphospho-sugar transferase family protein	9.48732352172596	9.56753903657042	9.38491702262235	9.32228783792445	9.31187046480306	9.42884886079504	9.46529443515623	9.40887180101241	9.31316353574444	9.29398261985077	9.40697769412303	9.3207129072844	9.62832591565376	9.40470270439745	9.07471424747646
Medtr1g022030	protein phosphatase 2C family protein	9.81173204934279	9.47780606692647	9.77286833237484	9.62895296284437	9.50700823816351	9.41581173682464	9.71079976327555	9.80809644891674	9.51433085577427	9.9756893190463	9.53197462724645	9.91896212339022	9.44580674187605	9.6543422901087	10.0940303680731
Medtr1g022045	plant/F18O14-17 protein	10.4340661467905	10.1080437334952	9.87668929611533	9.95876642163167	9.95134621292627	9.91526648522235	10.1957346205476	10.1904859498893	9.95510302838483	9.95078100460354	9.96602775409319	10.0775659040109	9.78869469601756	9.65252181784865	10.4331691436395
Medtr1g022050	outer envelope pore protein 24B	10.5726837517938	10.8138064192888	10.6295155384598	10.9227153990328	10.7053226470888	10.7937430066149	10.6869271215406	10.7201672254887	10.7850137585986	10.289224640033	10.5668874520379	10.4646623800409	10.1014546504274	10.3189448793453	10.1903495273524
Medtr1g022115	transmembrane protein, putative	6.44468082469358	6.30600177851814	6.19454822237199	6.88409399846918	6.92419152048034	6.56818832322152	7.14867331202974	7.19087783580303	6.67580272990841	7.98445104464144	7.07640021295441	7.03626063041743	6.91964971854163	7.07830367622445	7.10324079193015
Medtr1g022135	DNA-directed RNA polymerase	5.35273548924011	5.06025106712177	4.85056632022743	4.7723617108991	4.2932045139343	5.03945704161602	4.25813566651581	5.25668259351314	4.75268086868086	4.61483265815975	4.76489235288622	5.11066731927068	5.58573901711245	5.75068051055226	5.46855291883526
Medtr1g022145	GYF domain protein	11.764984751496	11.69893074445	11.8189697175971	11.544955590316	11.5770888052772	11.5753256442357	11.4480011908437	11.5019708287144	11.6246045362834	11.4764691750676	11.5285460971447	11.5180580215505	11.6062722971045	11.6889671960766	11.7308783563013
Medtr1g022160	glucan endo-1,3-beta-glucosidase-like protein	9.02021192021543	9.33801915524799	9.29782377141453	8.58546061542253	8.77394810364803	9.01265457071526	8.99089148430471	9.18108234755888	9.38587268113794	9.2903771264409	9.70037371046657	9.16077548530133	9.42705663583003	9.52698829466265	9.57205209369801
Medtr1g022165	60S ribosomal L13-like protein	12.3161463499811	12.7343559951221	12.3648122712311	12.1127048540413	12.2701073143801	12.53085955919	12.4952262781156	12.2781832791246	12.28039193352	12.686621252503	12.8137107414783	12.4676715118622	12.6929724899923	12.7506859259677	12.811951359685
Medtr1g022185	Sec14p-like phosphatidylinositol transfer family protein	10.6047988344069	10.7271760960364	10.7216264372983	10.6959418319978	10.7601144517375	10.7297150487438	11.0583639420271	10.8346990991655	10.8039907980133	9.93239188196631	10.0410455109877	9.92921988940613	9.86342953946096	10.028796416495	9.59913984057422
Medtr1g022190	erythronate-4-phosphate dehydrogenase family protein	4.3876157734096	3.95497035138594	3.51655123336494	4.7236197591456	4.4305692203524	4.87500513254143	5.55565626281883	4.32861947164833	4.60661165966408	7.31512580173777	7.03267645859696	7.20978044532383	7.1606588260796	6.11031868646999	7.2989375270457
Medtr1g022225	tRNA wybutosine-synthesizing-like protein	7.77250512224916	7.68893918276976	8.06246940704104	7.74996146135121	7.6841397783397	7.77992978269149	7.89572008812626	7.66128581625846	7.90581031719145	8.12062467832794	8.05474318117591	7.79470007199223	8.02315779721122	8.18298513376797	8.39289841744647
Medtr1g022235	flavodoxin family protein	9.62333236970947	9.58860384921427	9.51931845263558	9.37255393591384	9.60459819662874	9.4436055841578	9.20038929737363	9.48580246911059	9.42271780636959	9.47957132175051	9.51816869230723	9.52968079776644	9.6679036003784	9.58731334452641	9.85046353855614
Medtr1g022245	P-loop nucleoside triphosphate hydrolase superfamily protein	6.43141509263095	6.11014383705025	6.83473725928074	7.05142745813548	6.99235164634907	7.41840419945717	6.95139466724362	6.4095454079496	7.09645911399632	7.56236978673316	7.35017437718873	7.14083938768861	6.80814087680651	6.66682033302411	6.07859233070123
Medtr1g022250	P-loop nucleoside triphosphate hydrolase superfamily protein	7.96432520477264	7.47935906305155	7.22718836418419	7.38495795875941	7.73144079762428	7.13903612902692	8.37941503225758	8.69807125100348	7.75793995336559	8.6057306895924	8.11363843859841	8.42383206833517	7.86497577548498	7.65243465892509	7.68080549420621
Medtr1g022255	methyltransferase PMT16, putative	9.39637638525723	9.05287131724982	9.026445644142	8.76478816675373	9.00323003464663	8.90214350396977	9.31857003397144	9.37815528733399	8.89232893830574	7.95742307382855	7.75853297531886	7.85743217842581	8.15560836071704	8.09992462633907	8.86753284213545
Medtr1g022265	LRR receptor-like kinase family protein	10.0320653471264	10.1764242219398	10.2836405705829	9.59548219772573	9.66849014740613	9.77936723845473	9.97354720705728	9.92746274227328	9.85351377576548	9.4081744749358	9.12411175241545	9.32737650035229	9.55346107531064	9.52499969785436	9.69496874239499
Medtr1g022295	Maf DDB-G0281937-like protein	8.29611739566752	7.87875686462562	8.30011414279619	8.33268823448265	8.24131065207356	8.29718263894306	8.28578855025686	8.15727298824855	8.22653476367663	7.74204379595471	7.53389397027612	7.81380776665819	7.7150347758256	7.56996566251642	7.82897939436815
Medtr1g022300	hypothetical protein	6.43141509263095	5.88345643728487	6.48826015953954	6.37000286154701	5.97022628137503	6.01735464812539	6.95139466724362	6.70185507341551	6.6386993187101	6.79020381363141	7.2487244588267	6.48883978376585	6.72870600862836	6.34483470582068	7.1148379761936
Medtr1g022305	DEAD-box ATP-dependent RNA helicase-like protein	10.3054523279429	9.78023015426137	10.2017796787518	10.3262707143792	10.3480665172077	10.0124950130657	10.5187890724546	10.4586094197703	10.1997525504629	10.5691290836672	10.5649702399037	10.5430883140946	10.7046961316121	10.5130262093695	10.9331125270156
Medtr1g022315	sugar porter (SP) family MFS transporter	7.10153083247684	6.8150943936959	6.84569596344804	6.71984294260471	7.46177161681096	7.50537086201109	7.25789973060486	6.85247165429606	7.21882752510828	8.82593458124667	8.3635034413704	8.50444751535694	6.98947147759308	7.63040656466462	8.40711689349719
Medtr1g022325	4-hydroxyphenylpyruvate dioxygenase	6.76329256193631	7.05192551140115	6.89927457562378	7.34523398581078	7.379319445833	6.84878181485312	6.91849887675369	6.71502474854379	7.01193266250931	6.28120638992696	6.97608974514075	7.48078561286087	6.68728586340087	7.14196978188316	7.12634267877198
Medtr1g022345	FACT complex subunit SSRP1	10.7115423387765	10.7041981253882	10.7297829383263	10.7132094696841	10.6942806140558	10.6516343124752	10.7325890009705	10.671174500341	10.6571111809669	10.6501325400574	10.6694858326533	10.6047268461581	10.6696775307553	10.7979681762396	10.8634968308929
Medtr1g022350	ubiquitin-protein ligase, putative	5.76598248726648	5.64688490476208	6.59602533627277	6.16623297693355	5.82825667314733	6.23656176020352	5.7919377145648	5.81684632419324	5.72567215402814	5.4364202028672	5.18002571667024	5.88804526790804	5.32270130783891	5.15181972248276	5.76199112792476
Medtr1g022355	nuclear fusion defective protein, putative	9.34777599670972	9.15525462138214	9.15094297183291	9.3646281246044	9.42922373553222	9.24310789341049	9.00662797798488	9.2277719933557	9.20309830949615	8.34575465850765	8.68984312357169	8.9233868506396	8.89257506760855	9.19558188106916	8.90808902578494
Medtr1g022360	nuclear fusion defective-like protein	7.59945617928087	8.00320647566026	7.93486561772913	7.75603338217828	7.84639572204163	7.57404142019259	7.66728233888779	7.72125475860072	7.76942846648647	7.57427934740654	7.28644589387558	6.77542281136792	7.44373197290688	7.95383728570428	7.55023043170736
Medtr1g022385	60S ribosomal protein L7	11.145954687706	11.5103547315403	11.1979636126242	11.1303712056643	11.3284115356516	11.4778861237063	11.2744442802661	11.1552619411369	11.3270945752282	11.4264276967058	11.4139291277741	11.2458699114941	11.2959876738715	11.4420925773016	10.9694971250886
Medtr1g022395	hypothetical protein	10.4975003134895	10.7535292102522	9.96853354456359	9.28707827417816	10.1106055414574	10.0989292589316	10.3594079760056	10.9713078388103	10.1223487970118	10.176550442343	9.58780355012536	9.50049566858604	10.1856676952717	9.95980871002026	10.7840089131456
Medtr1g022400	PPR containing plant protein	7.0152475397111	7.11135492403194	6.99097045797426	6.75664793090143	6.79019816747288	6.81513246603178	6.99937333255732	6.53366134092387	6.88037091331924	6.15999758603051	6.72453520426289	7.00334935545102	6.58574727567873	6.88097687936237	6.05470655187384
Medtr1g022405	gamma carbonic anhydrase-like protein	10.0678699920134	10.3054413409852	10.2071007342821	10.4456585897548	10.4404291109927	10.1979887459762	10.298388168961	10.2254184004931	10.3218157390943	9.36768820647212	9.89912060065277	9.79142624979489	9.32722128568317	9.81758420488296	9.32736843331689
Medtr1g022410	20S proteasome subunit alpha type 1	11.4558276579539	11.7210385288949	11.5929321413256	11.5143870102404	11.518099188145	11.5465649282296	11.5918615764817	11.4842925559484	11.548712434594	11.746936207316	11.4361249322236	11.2120623356413	11.5228838327902	11.5280053194979	11.2928774622524
Medtr1g022415	auxilin-like protein	10.211570390184	10.4203413866504	10.5671548733141	10.2005637358165	10.5021252603316	10.6690056501107	10.3095322075092	10.5921884623295	10.6290082109043	9.90200042695036	10.1512088730186	10.1075548598672	10.4069974546539	10.424056667414	10.4412521295382
Medtr1g022450	50S ribosomal protein L31	8.51628414268637	8.44790826392336	8.14463171862701	7.9644207225613	8.09397957332662	8.61004008741079	8.36116952050695	8.26864463971202	7.89536185315947	8.67925590733471	8.1600989425339	7.86965778792618	8.21024372067212	8.28050689815809	8.21035686976712
Medtr1g022475	inositol-pentakisphosphate 2-kinase-like protein	8.76920230618261	9.1467580935095	9.15975134743231	8.82955969984068	8.95280268309064	9.18061851712991	9.01053542675368	8.64056519933559	8.90018883330403	9.05142738669617	8.78185405342976	8.62112642204659	8.85254035884064	9.05932403518043	8.63361255708704
Medtr1g022480	Sec14p-like phosphatidylinositol transfer family protein	11.7500352854459	11.4824907334042	11.6420835974585	11.4176343399101	11.4302154378961	11.2486922956168	11.4559035670908	11.5315820265109	11.3865876226044	13.7010120197242	12.4024353841322	12.5499798804351	12.3297482411635	11.8776668701758	11.8746669754262
Medtr1g022485	nuclease in basal defense response protein	10.4927185663939	10.3269104878423	10.2856538927398	10.5428066490363	10.7437295205822	10.3642672207184	10.7219042291736	10.6971237427388	10.4848801298167	11.4796388231362	11.0117914156648	10.9983468375759	10.9600701409974	10.4598891907512	10.6278535085605
Medtr1g022495	BZIP transcription factor bZIP124	9.2529301784788	8.47077990916491	9.15975134743231	8.92157078902322	8.71128710476008	8.68025358189999	9.57226722154261	9.45669718744642	8.98639762987679	10.1804515276021	10.3368096961342	10.4565801094389	9.46839746376317	9.47024451151334	9.746200727747
Medtr1g022505	C3HC4-type RING zinc finger protein	8.36750758105734	8.57155670538542	8.57824129952539	7.90007617735657	7.95286309569721	7.69614305776621	8.21981528637512	8.01011152663274	8.02082471175209	9.04288155815437	8.53783722493682	8.5695978798115	8.65900255381231	8.54669368036952	9.13290692170577
Medtr1g022940	NAD-dependent epimerase/dehydratase family protein	7.02411181987015	6.82932282675578	6.77865920339851	7.15615346062052	6.81550455188243	7.0646198632625	7.14867331202974	7.04206312393623	6.82639403319414	7.10131492268699	7.01030740139362	6.65344762270489	7.41017930598584	7.14196978188316	7.05589670156791
Medtr1g022960	nucleotide-binding protein	8.94285590706441	9.00353264257342	9.19445670710701	8.89705316741957	8.91525453783691	8.86972985582918	8.91370555135463	8.81277086879591	8.95906625154271	9.15418641118567	8.9819112048919	8.90865071001016	9.33170868051062	9.3740981951652	9.45375030667824
Medtr1g022970	peroxidase family protein	5.38061221340966	4.23698173734033	4.26884161365928	4.81951057535809	4.92493081834419	5.28863777635318	5.21993641475078	4.97951158977026	5.92374556689208	4.70425732983239	4.09724210330091	5.19080788017657	3.90763077374652	3.48053264154105	3.83962063561553
Medtr1g022980	GTP-binding protein HflX	8.38481648942555	8.18015951357726	8.23492392366174	8.06077087712085	8.13977983905827	8.04477616298972	8.46733396460391	8.16208924060932	8.17994512638889	8.47207379695207	8.47796458031802	8.32074268222256	8.74898403930776	8.60056284389781	8.45352455520954
Medtr1g023000	40S ribosomal S3-like protein	12.440337307893	12.8024268462557	12.5814747596981	12.3900561179579	12.402296123793	12.4925670718609	12.4448580957451	12.3535412295855	12.574901569536	12.5702762494954	12.4994817854616	12.1912041459568	12.3333889375598	12.6625313518266	12.3328693026643
Medtr1g023020	lectin-like receptor kinase family protein, putative	6.87530057675558	7.33724301821213	6.40180133860296	7.12833740041145	7.06800390275451	7.05504202263453	6.66447622780746	7.06281459170115	6.70001859453942	6.15999758603051	6.38530298613333	6.85136275146084	5.70121750508412	6.02283469231173	5.98058063438213
Medtr1g023030	peptide N-acetyl-beta-D-glucosaminyl asparaginase amidase A	11.0395959386471	10.6125610707598	10.7969593453721	10.888576897044	10.9166704543095	10.6524284730304	10.5805486943778	10.9125012552629	10.7316854436116	9.66362668810208	9.85743437775022	10.5170933375792	9.52435391233815	9.77471161607522	9.85392780504532
Medtr1g023035	peptide N-acetyl-beta-D-glucosaminyl asparaginase amidase A	6.59502669223995	5.43991997597446	5.66135615003843	5.61819606609389	5.61421616749531	5.7349718831527	6.45103962091681	5.86490255638842	5.43959874831187	4.05901404691968	4.09724210330091	4.68201476223595	5.00076825777774	5.30800637860815	3.94732537411671
Medtr1g023050	BEL1-related homeotic protein	10.4307366972258	10.5332951705427	10.5080249074882	10.3384617050658	10.3317156968227	10.4072467208254	10.4001896685753	10.4799823868109	10.4005800716372	10.6710792100263	10.7108217681285	10.6541540198884	10.5725451560763	10.4702609937424	10.7812823896896
Medtr1g023070	DEAD-box ATP-dependent RNA helicase, putative	5.6788555343106	5.28336001280984	5.95244544149849	6.40133248326939	5.58508229433239	5.63565723547323	5.86281673618956	6.0425595054439	5.72567215402814	6.47153085733432	6.03259682924136	5.83914675385424	5.52433775430988	5.83013824173026	5.90243884733343
Medtr1g023120	beta-like galactosidase	11.1021513798401	10.8836463481949	10.9043710746377	11.0541886593365	11.0459103808698	10.9931094975776	11.0687077949455	11.2549969813252	10.9568904685671	10.7107335307239	11.0167093169796	10.9262867495515	10.4006044059661	10.8248897183497	10.7132972665573
Medtr1g023140	thioredoxin H-type 1 protein	8.7901395817913	9.03149296248993	8.76300133375942	7.62282633521421	8.08360121862277	8.02528847907923	8.73158390891213	8.51818308370126	8.48179924402379	9.78389009843076	8.74168294615047	8.68131922787063	9.62650087297671	9.14468645788864	8.26342239770137
Medtr1g023160	GTP-binding protein Obg2, putative	7.33316122876955	7.0397401068398	7.31654840911408	7.09997446789931	6.96998750707999	6.87078645544238	7.0150180785144	7.0933926448491	7.05011261676293	7.2121776535165	6.79165388135541	6.86363968383516	7.35834020384538	7.1523129086035	6.84926278804035
Medtr1g023180	auxin-induced 5NG4-like protein	8.00966045475095	7.83005861430641	8.25561407255381	7.53374340380998	7.25534686483408	7.30983829313139	7.92085232457888	7.53330819219061	7.85818455534082	5.27065366536934	7.1395973501564	7.09991300609626	7.65184078029413	7.75100616799072	7.8909955582061
Medtr1g023190	eukaryotic translation initiation factor 3 subunit C	10.0342608055484	10.1582222067618	9.9394165853068	9.76162070027796	9.70449419414181	9.64696293972009	9.6569722818613	9.65079993227096	9.74568025430502	9.80930650363344	9.7982791206432	9.77851633404049	9.8834352429912	9.91950250973738	9.97658665928235
Medtr1g023210	papain family cysteine protease	14.7438533989783	14.5285722089765	14.5500754868424	14.0211893296943	13.9583465095315	13.8859434434321	14.7255672770931	14.3309872615006	14.2023153536724	15.2530533574641	14.7865638745718	14.6627310897207	15.8052013779171	14.8886367897988	15.3361895862841
Medtr1g023230	zinc finger, LRP1 type protein	6.3770976424721	6.82932282675578	6.17730099935115	6.27171255429695	6.46194142404345	6.98615533927785	7.25789973060486	7.02100880937392	6.40825740640584	7.24234858937149	6.21970175154909	6.6248822532929	6.63014164529603	6.1726172651061	5.98058063438213
Medtr1g023260	salt tolerance-like protein	9.59535385989653	9.55475091780389	9.13092526652048	8.87211167167099	8.85550969665084	8.78245975411334	9.75804994146602	9.53675654966969	9.39331737014064	9.95078100460354	9.95728405765342	9.77364517581083	10.0842716301027	9.67959060104852	10.0387880500396
Medtr1g023270	Novel GRP family	5.65622608093793	5.47654225057504	5.32790087994691	5.22171806514281	4.72576799946935	4.73806316815966	5.46743599703181	5.66225512260397	5.18891268988456	6.3381942548602	6.1395234090492	5.53583244887686	5.61548669759177	5.66659018999279	4.66754206028909
Medtr1g023310	protein accumulation AND replication OFs protein	9.70965772726429	9.79480486853905	9.50901527132458	9.40189386138368	9.69088410271989	9.51869503293269	9.59586618057407	9.77546711425846	9.68631121875202	9.79665427139323	10.0033164487012	9.96527063466687	9.58575450188545	9.51301020854875	10.2215250647147
Medtr1g023330	mediator of RNA polymerase II transcription subunit 11	7.87405438477905	8.26111098678087	8.01471723987891	8.00577611781362	8.16460988076657	8.02037514781343	8.22655003980939	7.8816867934686	8.1406744957954	8.00219242220453	8.32776843578107	7.97526222943647	7.99514336125149	8.13685334898065	7.80053713228974
Medtr1g023340	alpha/beta fold hydrolase	7.70244566047557	7.89237397391411	7.7547373139958	7.61616572593427	7.53215285814511	7.24392362769582	7.90414623980922	7.5915928448871	7.5270212429897	8.86038708111801	8.17525913069399	8.1558255736689	9.21267999106488	8.55451352281049	8.50731233124855
Medtr1g023500	DNA-directed RNA polymerase subunit beta	11.1651152417571	10.9616086697364	11.2191867391355	11.1627264424324	11.0645001766121	10.937506913656	11.0910220278979	11.0872573966029	11.1244999527709	11.0397553424193	11.1670988808181	11.1191134892234	11.1918519089083	11.2142436228408	11.3837557137121
Medtr1g023505	hypothetical protein	6.15298429894263	5.74020309019406	5.99244012714309	6.20225654615132	6.07871613563144	6.23656176020352	6.14465165883308	6.27373799335228	6.42288106910757	5.99259235624606	6.11876270560538	6.0685796886278	5.7556658537958	6.00010890783097	5.50426401794373
Medtr1g023510	polyamine oxidase	11.0874258722303	10.7281256148302	10.8075072131897	10.8564396302755	10.5566083580023	10.7821790022322	10.394220197368	11.0350489664984	10.7353514707311	10.9223654737233	10.7442449121214	10.7946250393339	11.0259322153253	10.3417190413113	11.1072255631969
Medtr1g023590	60S ribosomal protein L13a-4	11.1661166772127	11.4948172442688	11.2254932705215	11.1256892196657	11.2289159348183	11.3743488188613	11.2873853899729	11.1648917904849	11.3261224597121	11.2922578631913	11.5596881852651	11.3585931747933	11.3621882653062	11.6057991987677	11.5360043703279
Medtr1g023600	disease resistance protein RGA4	8.33937399051083	7.7723130916498	8.15347859383039	8.03603282441663	7.82786145262502	7.87553391334156	8.23325350025824	8.35950608836297	8.08199378929632	8.00219242220453	8.50221261390779	8.14580728307573	8.01201721596806	7.7978762423469	8.29434939603164
Medtr1g023605	hypothetical protein	6.08683521379535	5.91047599290911	6.17730099935115	6.56244711076733	6.14009822527796	5.99749043022972	6.68418094720404	6.06330388565176	6.67580272990841	6.49678070465835	6.18016950148525	6.50460479528382	6.44372741647406	6.28968194376717	6.62432510182543
Medtr1g023630	core histone H2A/H2B/H3/H4	11.0019523252878	11.3683678547591	11.3045676674556	10.9639551406372	11.0425654202594	11.0544805497116	11.1621265564725	10.7714956210379	11.1494448176362	11.7768762996803	11.7986958477473	11.5354283949909	11.4689076400045	11.4979061114682	11.3765479330521
Medtr1g023660	GAGA-binding transcriptional activator BBR/BPC6-like protein	9.76358371590214	9.82351987845915	9.62009139538509	9.62729773934145	9.73796807575207	9.8010161023583	9.99933804926646	10.0139229245134	9.71926608951715	9.8143364908227	10.0656609776524	10.0183984411675	9.95789427743749	9.82568484873399	10.0204075914753
Medtr1g023690	BZIP transcription factor	10.3537178329923	10.2654497740231	10.4355279175768	10.2764497146671	10.3502326919244	10.273232860026	10.0999591157204	10.1449881957294	10.260040088695	10.3476385849612	9.99906276931339	10.3317870842515	10.1669554261177	10.1472949440533	9.9231714533618
Medtr1g023730	cytochrome P450 family 71 protein	9.19327074034406	8.13505330330817	8.6643219611369	7.88906744725267	7.75124735781624	7.72662851940191	8.59252512527739	8.40084125647011	7.85818455534082	11.1778797112519	9.26066969168641	9.67608469489244	10.1428993891723	9.50899146754547	9.43767940982973
Medtr1g023760	IQ calmodulin-binding motif protein	10.0462764676318	10.3079837684259	10.0418353267269	9.71718420969765	9.77874694882358	9.81951921645023	10.01303678821	10.0828495640495	9.93100800261138	9.87577487818998	9.81934090587139	9.76548985038077	9.95498854465401	9.96715080454288	9.9541667328181
Medtr1g023910	[NodGRP5]_hypothetical protein	5.96323261841854	6.22221754093113	5.9113103246532	6.2546595144123	6.01460593068898	6.03694906962413	5.93037596397771	6.54845113659897	6.22013156464561	6.19126777499943	5.86819078980304	6.33862041619614	6.06687039081784	6.19279964898642	5.98058063438213
Medtr1g023920	transmembrane protein, putative	7.10988199475971	7.09966327684673	7.12294532666943	7.23652163361916	7.50907185360388	7.40338607894097	7.16278748752066	7.2821906741478	7.38487784623159	7.31512580173777	7.39403057987989	7.52783076556523	6.88342936404689	6.7234127123124	6.84926278804035
Medtr1g023955	small RNA degrading nuclease	7.62880958017116	8.02191096944321	7.69539515353076	7.74996146135121	7.67725408921395	7.70229190280926	7.49948051991406	7.72125475860072	7.8033550839165	7.94830004427391	7.77189180191209	7.8010974637683	7.90165652423362	7.91184041167156	7.89772452305116
Medtr1g023985	ATP-dependent RNA helicase DHX8	9.38953290863723	9.17767039402443	8.94725861886292	9.26595811971138	9.1889685059296	9.05411214688214	9.02219467306287	9.18581989700842	9.06774416783715	8.87971101772	9.04928758105755	8.97522439806725	9.32946672780936	9.1159092492232	9.02025517261597
Medtr1g023995	hypothetical protein	5.51244653699606	5.19821060208645	5.16245870227618	5.38734091567599	4.8776579524573	4.95957304089373	4.92100134250484	5.29226476195756	5.2227361129084	5.21087708844786	4.86801229186732	5.44070319806279	5.42703935048981	5.41496373980321	4.95244684370022
Medtr1g024005	ATRAD3-like protein	8.91691399960447	8.59256336201189	8.84720482447412	9.03577967979907	9.03589491747674	9.13133898153705	8.91787258148973	9.05469867181394	8.99620932191518	8.0197182749117	8.25828173436294	8.47674160282525	7.84627963739269	8.39381214172278	7.72687709546378
Medtr1g024015	hypothetical protein	6.91396697482596	6.26471779346126	6.41657576823649	6.46202168786815	6.81550455188243	6.36614159694255	6.86770455327021	7.15267053523501	6.437357987446	7.65500207266058	7.05470397139854	7.14083938768861	7.30456876382499	7.00029155201203	7.32912029500217
Medtr1g024025	auxin response factor 2	8.44875915735333	8.67365866730583	8.91640584784629	8.63901128449094	8.46967902731665	8.7708045858379	8.43280663454147	8.51065034534612	8.83060347208498	7.28645394682584	8.3322840183063	8.44441216045183	8.69775864931068	8.79463106640289	8.26342239770137
Medtr1g024085	SAUR-like auxin-responsive family protein	6.72030542666447	6.61609491048332	7.44460502137313	6.58990132055112	7.22733633060848	7.07413453713664	7.8264782820717	7.54072385251114	7.17630612310206	6.88887020838215	7.81124175284519	7.06843783633709	5.78213833210095	7.01169775333569	6.10208908013859
Medtr1g024095	filament-plant-like protein	11.4256217482161	11.3786841503245	11.3105125436419	11.3619909104653	11.4434651920302	11.4996739463153	11.4018887982233	11.4413556283936	11.6190589865556	11.6183911302927	11.7186069070319	11.728612139935	11.6634611644489	11.528501690725	11.5753593073997
Medtr1g024175	GTP-binding elongation factor Tu family protein	6.23162107376536	5.91047599290911	5.95244544149849	5.64461909086739	5.67077618970959	5.50105263193186	6.42785094905388	6.255826655663	5.98415553673951	6.19126777499943	6.20007102847846	6.02551956339619	5.72869852917817	6.06723970866148	6.07859233070123
Medtr1g024820	transcription factor bHLH140-like protein	7.06763420760685	7.13445775255342	7.15853650734372	7.17440394869447	7.18912237161157	6.94526248630119	7.39574168944377	7.0933926448491	7.15017841406309	6.56998230054345	6.58013491727978	6.68145836157208	7.14033876305906	7.30844896860459	7.14908045772611
Medtr1g024830	Myb/SANT-like DNA-binding domain protein	6.79471268214005	6.51409043242675	6.59602533627277	6.79253728756854	7.00340504004092	7.00617516065366	7.25789973060486	6.91086587244616	7.05950179215487	6.3381942548602	6.95281861927374	6.78836031523797	7.10931174520306	6.56210563304128	6.14796477868104
Medtr1g024860	RNase L inhibitor ABC domain protein	5.92588127603281	5.70976281218615	5.9725813724853	5.97124481033345	5.55534794300764	5.7821777686951	5.75514808843533	6.23769014678305	5.7018866204901	5.5372142295541	6.05462554864671	4.9356517165353	6.39310101794405	5.80413556066105	6.12520926966489
Medtr1g024920	tRNA (guanine-N(1))-methyltransferase, putative	8.27770388137171	8.36731525226735	8.40385341279877	8.33268823448265	8.45767387972069	8.52933309225102	8.28578855025686	8.28198048690478	8.59911372379726	8.40029553370142	8.08716553018457	7.91164954111684	8.32722005076639	8.69202270006022	8.31962490825333
Medtr1g024930	abscisic acid-responsive (TB2/DP1, HVA22) family protein	6.76329256193631	6.61609491048332	6.84569596344804	7.06126842949711	6.72491922968711	6.78067950062432	6.64449864487484	6.66160899074012	7.00222768199542	6.5215962233407	6.48600539389461	6.72248042881369	7.06687630738823	6.86848421014357	6.74863683649112
Medtr1g024980	C2H2-like zinc finger protein	7.52021896545694	7.57534382235045	6.99097045797426	6.95970078865318	6.79019816747288	7.28547184082443	7.39574168944377	7.37637944205797	7.26013146608992	6.41966543572786	6.96450110302323	6.76236823859343	5.67320282996128	6.43231446857862	4.72920210566448
Medtr1g025060	uridine 5-monophosphate synthase-like protein	7.7134479747592	7.38618712254027	7.4731531204632	7.36125506611225	7.38777997308824	7.12078881854498	7.29681782272881	7.41724072405572	7.68094816526553	6.86966938184418	7.09777499977742	7.01440341108979	7.79520532858103	7.65970324338604	7.66511544083298
Medtr1g025075	RNase L inhibitor ABC superfamily protein, putative	8.53190618653542	8.36731525226735	8.37766601522621	8.77379375591587	8.62087642894989	8.30528475320002	8.77816905262364	8.35950608836297	8.6246400235341	8.43336534763616	8.24875873474765	8.46470280107462	8.56684497978454	8.51097019061509	8.64565511875492
Medtr1g025140	hexokinase	9.88289794732679	10.3689134526586	9.90053277652349	9.72957988513692	10.0425796125751	10.2217261770449	10.0533694419473	10.1130102863838	10.0488288782809	9.82683526461213	10.3401765660241	9.87111773739749	9.42915205550472	9.33377079645129	9.14143685490459
Medtr1g025190	clathrin adaptor complex small chain	9.49212315416069	9.26662140239092	9.64068698702144	9.71094620285285	9.74621658354934	9.93106071542502	9.65946305090789	9.58776317310732	9.4317839126276	9.23518469017955	9.0437915181924	9.44642682442701	9.13521794299299	9.36078058884414	8.87777927147492
Medtr1g025200	hypothetical protein	6.47085186381489	6.30600177851814	6.50217931771082	6.05242885357045	6.34515639927466	6.0753571592639	6.83282011687062	6.72807529067586	6.60061643165693	6.98121856392797	7.22948731979361	7.1904168585673	6.9433010931465	6.32668371774739	7.46218083486929
Medtr1g025250	[GASA3]_GASA/GAST/Snakin	4.89246924096253	5.82785012492171	4.71371093688723	4.81951057535809	5.58508229433239	6.1127691913103	5.16490043444014	6.44158970154854	5.31969385711704	5.91978381651962	6.07632296078543	6.33862041619614	5.00076825777774	6.30830145369168	3.72322174807554
Medtr1g025290	hypothetical protein	5.88753714810485	5.15367399470628	5.80302864311011	5.59128005940597	5.32804613207167	6.09418444319941	6.22756122339781	6.36010357992871	5.5502983156552	7.43753261359011	6.05462554864671	6.73589927510932	6.46021564281808	6.28968194376717	6.96911137080678
Medtr1g025320	ribosomal protein L32	7.59351314482173	7.83711696012835	7.76053945771164	7.8095604530476	7.85252127366738	7.63959131923469	8.1435806395668	8.00475923560459	7.77513859705674	8.26722640289446	8.1083825757716	8.01432977261661	8.0007899365375	7.6884168184763	7.8909955582061
Medtr1g025340	DUF668 family protein	2.88325630470391	3.8472246445932	5.1269653489115	3.33327654993724	1.97737119572497	4.00520901064044	3.42827035638078	2.52938230257245	3.61456673822919	5.38325322334944	3.4688785858561	4.62546090254504	4.95496376894143	5.44892381670779	4.39059574198089
Medtr1g025370	[CTLA2]_cathepsin propeptide inhibitor domain protein	3.40152171500192	3.73077790251427	4.26884161365928	4.90942315823444	4.2932045139343	4.53256212425792	4.62730859318858	4.88944757224612	4.92694346150617	4.41741199869689	4.86801229186732	4.73643507471851	4.75565117180213	4.92931768133107	4.84513832541375
Medtr1g025420	pathogenesis-related thaumatin family protein	6.1690582943471	7.35702035633617	7.97534382099699	7.28771621973405	7.11971108331668	7.91842193825959	5.55565626281883	5.76713401448694	7.18491125544745	5.63142379331195	6.56486700141648	6.85136275146084	6.53994331966098	7.42393753270079	6.33806451665676
Medtr1g025430	heat shock protein 81-2	12.7245568850479	12.7983641193678	12.9217179190086	12.7176295604326	12.7915268976965	12.9397227316288	12.7005511652416	12.7252320095131	12.8654250571285	12.3627750596582	12.4929423534174	12.309511807095	12.9352209728239	12.9644223744066	12.3553473927167
Medtr1g025490	transmembrane protein, putative	6.69832179457483	4.61096660254991	5.32790087994691	3.77721563186097	2.7814642612287	3.30123249733603	6.45103962091681	3.6387442251198	5.15427721352742	10.1429582780444	7.89908784383284	8.92923941811612	9.16066298421313	8.79463106640289	8.94103613754471
Medtr1g025500	transcription elongation factor (TFIIS) family protein, putative	9.76490637414125	9.85341604106548	9.74679871983349	9.68412958021722	9.59914391219074	9.52737941209861	9.61395771192242	9.60555144454961	9.79710056555883	9.91376533524452	9.94111500256208	9.91011132684296	9.80814707069513	9.77805512093856	10.0387880500396
Medtr1g025530	cAMP-regulated phosphoprotein-like protein	4.93068422487605	4.90769043082334	4.13230801288619	4.7236197591456	4.05900869111133	4.15618534286115	4.70652412992456	4.459580824637	4.44406985609856	4.61483265815975	4.71042981991303	4.78887698485727	4.32268148704155	5.15181972248276	4.14125252491975
Medtr1g025550	calcium-dependent lipid-binding (CaLB domain) family protein	9.78980919464439	9.49352684448781	9.52444258099073	9.25098786437587	9.2575099850988	9.2723331493709	9.52933603194404	9.55151481038009	9.1839091603191	9.55663392458189	9.42822565235438	9.15079162774297	9.89560996399484	9.42617228634129	9.48982513504924
Medtr1g025610	vacuolar protein sorting-associated 35A-like protein	9.85584480007562	9.71659046405949	9.59919752235274	9.568134996831	9.56224532933572	9.63093512686617	9.85468253256297	9.76916745261651	9.75726641757858	9.76062608288112	9.68633264943105	9.60290943382824	9.90617921178379	9.665217145221	9.77572354762061
Medtr1g025620	hypothetical protein	11.7131690465604	11.4791105984524	11.5079606858183	11.3525047217829	11.3168280857712	11.3298663821239	11.5675335427974	11.679156450633	11.4351839264427	11.5671650682582	11.4160577874875	11.4402715992995	11.7265850708947	11.5379004401234	11.9550930798997
Medtr1g025920	LA-related protein 6 LA RNA-binding domain protein	9.62915407265842	9.39652508171757	9.7187599556374	9.45511473495649	9.54910459198467	9.43440033539194	9.39230001994564	9.40278059455781	9.42816430397854	9.28313899463173	9.31415264051327	9.25698865436189	9.29999979342593	9.27582196219056	9.77206606568403
Medtr1g025950	cinnamyl alcohol dehydrogenase-like protein	6.49655659670356	7.09966327684673	7.15853650734372	7.47605717403712	7.53215285814511	7.75648310346705	7.2179026102839	6.64794020884491	7.49277666968979	6.47153085733432	6.63964033167608	7.01440341108979	6.9433010931465	6.80434477704743	6.00571483590184
Medtr1g025960	transmembrane protein	4.5437108247715	4.96035699790082	5.41876363812747	5.22171806514281	4.61482719305829	4.83078652396729	2.71808192052263	3.3986908653167	4.96740797103302	4.86802011919323	4.65383036251043	5.33885566056212	6.97806666477583	6.08893998426492	6.62432510182543
Medtr1g025980	peroxidase family protein	3.86329802887942	3.73077790251427	3.40243533227105	5.03458553979939	4.77819501307593	4.29284824537805	5.27294980226674	4.79338448733602	4.38554813464344	4.78846110249531	4.96425064035934	5.53583244887686	4.39307270263967	3.48053264154105	4.14125252491975
Medtr1g026030	26S proteasome non-ATPase regulatory subunit 3	9.13921997283522	9.1495958329864	9.18585832193162	9.02576268820177	9.11700753377161	9.06369614234236	9.15874185686776	9.04690798677434	9.14254064157647	9.18945822124523	9.1902795139523	9.14325813043485	9.03421452200646	9.21544773223042	9.00475554413114
Medtr1g026070	anaphase-promoting complex subunit 11 RING-H2 finger protein	9.0157745909692	8.44329009948216	8.45484391201494	9.02827346399993	8.69433481572605	8.45844718858333	8.84096004065802	8.79117080930751	8.60232932030313	8.28182587861982	8.82093685172481	8.97522439806725	8.37583007682287	8.56616438272589	9.22674669668707
Medtr1g026075	calcium-dependent kinase family protein	5.74468905571187	5.58114117158619	5.5316442166013	5.81715577192709	5.49397507670969	4.63896856653492	6.35596109238123	5.74162037552426	5.77209814532095	5.21087708844786	5.98750388373233	6.2664826951871	4.95496376894143	5.83013824173026	7.17146542831042
Medtr1g026078	complex 1 protein, LYR family protein	8.76920230618261	9.26400496096278	8.90072845624623	9.12528136626957	8.99494693131089	8.90214350396977	9.30908309650643	9.20927705780901	8.97651875185505	9.52936318499809	9.3003905822884	9.15579219289453	9.15307648243354	9.04828964841702	9.16672816646362
Medtr1g026090	60S ribosomal L23-like protein	10.2658293891609	10.6491153285261	10.4080672148589	10.2519533705652	10.3173935234171	10.6476569390084	10.3776756387713	10.2917455127866	10.4180212580034	10.6260194100508	10.4779865105942	9.96099181007982	10.4154776884664	10.5398634931338	10.3299813926592
Medtr1g026100	LYR family of Fe/S cluster biogenesis protein	5.10790592732342	5.19821060208645	5.9725813724853	5.03458553979939	5.05811039264917	6.27006407071788	5.67862879981621	5.25668259351314	5.15427721352742	4.30755009874315	4.17973810404254	4.37406905714013	4.85874668987769	5.48210284620187	5.46855291883526
Medtr1g026110	syringolide-induced protein 14-1-1	11.2046401635282	12.0685976726009	12.1788226379145	11.8141066727118	11.845890025948	11.9620157893525	9.95744366467095	10.974049241028	11.5566081698629	9.23893060709191	10.6497224895372	10.937944875989	10.7473068931391	11.6388165542102	10.8295883950413
Medtr1g026125	CDSP32 protein (drought-induced stress protein of 32 kDa)	5.72307663007148	5.70976281218615	5.44782253266616	4.39051208119245	4.21928429431485	5.1515558529029	4.25813566651581	4.459580824637	3.39481629182402	6.99899949288639	5.81755834218707	6.04721027201759	6.44372741647406	4.97664814969899	5.92895917341294
Medtr1g026140	glutathione S-transferase, amino-terminal domain protein	6.43141509263095	6.82932282675578	5.99244012714309	6.5202606341471	6.37949923985901	6.03694906962413	6.90176535855689	6.79161381673083	6.57465763298025	7.72077072181711	7.67567319686626	7.06843783633709	7.20045998499977	7.00029155201203	6.71854861217962
Medtr1g026160	ACT-like tyrosine kinase family protein	15.0774865212773	14.628957407378	14.8697180431151	15.5894009196387	15.4139230975425	14.9857659099468	15.4021326984818	15.4434678025319	15.322674215874	14.6721555202135	14.9364985798283	15.0729714004741	14.6397379332101	14.7953017692952	15.4049988163918
Medtr1g026170	alpha amylase domain protein	11.2469023125528	11.2101866908943	11.0225595476591	11.3444676866074	11.1949688998625	11.2269982507956	11.2349095258408	11.3445782626622	10.9398330723032	11.0126594066927	11.2002083983411	11.1890756421754	10.7003650100256	10.9263109112979	10.9718904470386
Medtr1g026190	calcium-dependent kinase	6.12028884880527	5.10771860883022	5.80302864311011	5.44860917705416	5.46228097856054	5.85021103483572	6.51844985027978	6.10391869150492	5.92374556689208	5.91978381651962	6.25817958071142	6.47290059544093	5.61548669759177	5.57729346929153	6.80699377412811
Medtr1g026290	scythe protein ubiquitin-like domain protein	11.1590919870549	10.9470022293104	11.1041110247326	11.257794879732	11.2615071681784	11.1035077302987	11.1029663288844	11.224240162637	11.1233812183539	10.7983837402378	11.0751262028908	11.0563212193441	11.0994827686291	11.0579822450941	11.234273580661
Medtr1g026310	acyl:CoA ligase	7.00632845830552	7.74254979732642	7.60153798684689	7.40827770891862	7.3536360321998	7.46254273291989	7.29681782272881	7.35970527971403	7.61879512350838	6.90781884387981	7.40264407913964	7.44854768473984	6.79520175732653	6.98879445211249	6.84926278804035
Medtr1g026380	prolyl oligopeptidase-like protein	8.26280196370425	8.16340951315501	8.22656406020606	7.13766913763124	7.23673373133209	7.77992978269149	6.68418094720404	8.17644227202793	7.48582912158335	8.19963636909869	9.34128907563621	8.05236721734281	10.6437467611372	10.3292377644818	8.92794744401999
Medtr1g026400	tRNA pseudouridine synthase Pus10, putative	8.86358737039552	9.00353264257342	8.83625761918786	8.60240970766335	8.94422405852312	8.97251642694821	8.88844740787738	9.01797671443303	8.86313732408659	8.74395234821476	9.00472141124678	8.95241511805729	9.15813858037019	8.94498774504847	9.5075298216495
Medtr1g026410	multi-copper oxidase-like protein	8.08783812199685	8.7391776054491	8.94471260620985	8.47935866985938	8.50121277492153	9.32707718193671	7.63727030333901	7.68824687846333	9.14915189208041	5.99259235624606	8.44081081910234	8.27551532470162	6.85876719397111	8.83692430922345	5.79119581111873
Medtr1g026480	hypothetical protein	7.30434300874827	6.80072423525017	7.22718836418419	7.11894490983842	6.69795752182228	6.93485556183566	7.38374084788575	7.32576743240716	7.30028572590804	7.18136225433792	7.4532722768799	7.37326539680013	7.37582768881828	7.42393753270079	7.61699471568405
Medtr1g026490	fanconi anemia group J-like protein	6.76329256193631	6.53159992426959	7.02992537791067	7.14694090239006	6.85265079308425	7.20980144907959	7.1906082275337	6.91086587244616	6.98261964178517	5.71985666719739	6.4025824623398	6.04721027201759	6.26756927782883	6.75089762367882	6.48828319636312
Medtr1g026510	phloem protein 2-B5	7.7513084532137	8.02191096944321	7.89321883719042	7.95389395255675	7.8767666611586	7.89176669803754	8.04796244699168	7.82207451623696	7.99658984809448	8.33878975509632	7.88686116978672	8.0361880992062	8.01759826009597	7.98310377387317	8.09212982015178
Medtr1g026540	3-beta-hydroxy-delta5-steroid dehydrogenase	9.72196802012924	9.83061020881073	9.68559825378678	9.72649093671979	9.65628632032911	9.55482326118924	9.68658139641323	9.69134446825919	9.81937866505766	9.50779038327346	9.67748708074086	9.57891052525485	9.77722516191242	9.74597455113997	9.60120259859377
Medtr1g026550	light-harvesting complex I chlorophyll A/B-binding protein	6.741959096175	6.34613717770004	6.22843616225085	6.28856637523387	6.55502960362385	6.44159068571458	6.38032458599524	6.21932273310702	6.62611639057552	6.81048430937447	6.73821107122854	5.91188673923601	7.23919252235797	6.57753830604316	6.48828319636312
Medtr1g026560	hydroxyproline-rich glycoprotein family protein, putative	7.69135879486814	7.85113089066374	7.52860850937535	7.27930895304402	7.48561557487368	7.21840795221304	7.66728233888779	7.66807346449926	7.71699403572693	7.18136225433792	7.65419270457937	7.74910595896994	8.14034157446996	8.01745745303238	7.95691326395353
Medtr1g026590	nucleotide/sugar transporter family protein	10.9051084799491	10.7022666720341	10.8543800800215	11.0449191970503	11.049247603958	11.1011827981679	10.9218714445063	11.0764556273344	10.9662803753507	10.7675951774628	10.8128988400289	10.8458033896669	10.6652398295368	10.8321455990191	10.6559087224504
Medtr1g026650	transmembrane protein, putative	5.2657199263062	4.4727779250024	4.13230801288619	4.51029939661108	4.67136372864492	5.00006788145407	4.54348949141364	4.25839294725774	4.75268086868086	4.70425732983239	4.91693379289775	4.62546090254504	3.80809132474018	4.26991026514525	3.30418352685737
Medtr1g026740	peptide/nitrate transporter plant	5.94467782202736	5.93699880110355	5.95244544149849	5.88521849848671	6.39636887742146	6.23656176020352	5.67862879981621	5.66225512260397	5.86069508140968	1.35997410068802	4.17973810404254	4.78887698485727	5.00076825777774	5.83013824173026	3.59660085981276
Medtr1g026760	hypothetical protein	5.29531210721768	5.01116845915735	5.1970997700555	4.67317328809614	4.92493081834419	5.41381723071483	5.46743599703181	5.25668259351314	5.18891268988456	5.48769728528009	5.1393755154649	4.73643507471851	5.58573901711245	5.19247997613955	5.09978289462561
Medtr1g026790	hypothetical protein	7.85927023568401	7.64134630851727	7.52860850937535	7.97487123898195	7.85252127366738	7.49832055110087	7.98580682915128	7.93330980878989	7.77513859705674	7.97549786468798	7.75180688715107	7.65335304986171	8.31367349562811	8.1158671067221	8.22112727412912
Medtr1g026800	hypothetical protein	5.1408800198898	4.85302814985586	4.61468431232134	5.9288727661827	5.01506890014227	5.3525847708591	4.92100134250484	5.3940305299664	5.35061721445026	4.30755009874315	4.25777089375752	4.73643507471851	5.393091579571	5.19247997613955	4.66754206028909
Medtr1g026810	hypothetical protein	7.56342510422743	7.37653023705734	7.51494321975815	7.61616572593427	7.60652692722881	7.37287253540626	7.53246617452181	7.51082972554625	7.41444901829726	7.30086110050358	7.35905292054519	7.51231888157879	7.7150347758256	7.37178123863191	7.40665051893731
Medtr1g026820	photosystem I reaction center subunit X psaK	6.741959096175	6.95143269352976	5.82534491650461	4.51029939661108	6.29205887128654	6.35056645951518	2.99547867790202	5.02251931438456	4.75268086868086	8.19192710313353	6.50212635161608	5.62507516216586	6.04517514042813	6.08893998426492	7.09154962707813
Medtr1g026830	DEAD-box ATP-dependent RNA helicase	5.20464988955537	5.01116845915735	4.20218936721082	4.39051208119245	3.77928558581684	4.35661294247388	4.78161556228439	4.79338448733602	4.44406985609856	4.78846110249531	4.81737346809968	5.06886335137341	4.52432051888024	4.5457554761341	4.53570420719268
Medtr1g026840	ENTH/VHS/GAT family protein	10.6866349153117	10.8084295626084	10.6991441629059	10.7787942935361	10.6109164331234	10.6468601467912	10.7396684712672	10.8452185368359	10.7585959930317	11.0799905003719	10.8424814385762	10.7768835895805	10.7176120237336	10.6498013485394	10.7085213949985
Medtr1g026860	branched-chain-amino-acid aminotransferase-like protein	8.98886012961488	8.87568880280717	8.9573979749	9.41730121385829	9.67886902948068	9.47626647386139	8.99089148430471	9.38641051443008	9.27135234568581	8.00219242220453	8.44915029294534	8.66387465764635	7.56303126290026	8.12639838720493	7.78610292587607
Medtr1g026870	transcription repressor MYB5	8.33581840077497	8.19121910742047	8.40755596558497	7.94328980799512	8.23663448605729	7.98045422097546	8.31767728408642	8.16688946801173	8.24311023255033	8.46569408256128	8.44498658178857	8.36026943696879	8.34951875575606	8.30852272040518	8.59272882304366
Medtr1g026890	RNA recognition motif protein	10.250803667484	10.2771748718159	10.308607380668	10.3495469994883	10.3502326919244	10.2185121611687	10.442745072024	10.2414351944188	10.3697771279154	10.205554658044	9.96747989861402	10.1204015864257	10.3973972265162	10.6433994569653	10.1917190864978
Medtr1g026910	sulfite exporter TauE/SafE family protein	7.41631501850143	6.69591384204432	6.99097045797426	7.27930895304402	7.3097873918232	7.48411571716443	7.03049498949529	7.18142045266144	6.85902188287173	5.63142379331195	6.56486700141648	6.42399838646995	6.80814087680651	7.18290467669736	6.45216930406134
Medtr1g026920	Got1/SFT2-like vescicle transporter family protein	7.50129845799576	6.71136105864631	7.39324481085	7.22780975665868	7.14986860027885	7.15705552588301	7.55404493510504	7.40103482207925	6.85902188287173	7.27190146681795	7.31410350481853	7.160875280017	7.28619017017889	7.08911172236869	7.27845906416958
Medtr1g026990	stress-induced receptor-like kinase	4.21255944923406	4.85302814985586	4.56249961982637	4.39051208119245	4.2932045139343	4.68936651578943	3.60406519448673	4.25839294725774	2.41317587483523	4.61483265815975	4.65383036251043	4.15182966321899	4.46018861459308	4.4144155990715	3.30418352685737
Medtr1g027020	NADH glutamate synthase	15.8327746436892	15.5984882878709	15.7006393667239	15.5211009942355	15.7504427791721	15.7009517375871	15.7445806987928	16.1351477116646	15.9540059624823	14.8356916225484	15.5695559933082	15.5665002909407	14.825105411333	14.9698257011534	15.4179293386809
Medtr1g027030	stress-induced receptor-like kinase	4.68455370288409	5.47654225057504	5.86896782503648	4.56665865428805	5.61421616749531	5.80521384164871	3.76074702235932	4.02453086409459	4.70561543175844	5.27065366536934	4.17973810404254	4.06943050959812	5.00076825777774	5.15181972248276	5.95500077676174
Medtr1g027040	receptor-like kinase	5.88753714810485	6.30600177851814	6.30982897985097	5.47829442411046	5.69824583819118	6.14923552510981	4.62730859318858	5.0642819759981	5.88201954816834	5.84310464116676	4.46934931428185	5.33885566056212	6.24871011509883	6.19279964898642	6.17036693316385
Medtr1g027050	stress-induced receptor-like kinase	4.96791301380672	4.39838052679666	6.47420539962774	4.95236183186714	4.67136372864492	5.97734888241164	4.03077120218953	3.84449455836281	5.15427721352742	4.5194966161357	3.81700364883767	4.37406905714013	5.32270130783891	4.60719773172261	4.84513832541375
Medtr1g027060	receptor-like kinase	5.58612670880652	6.54889945513006	6.98106512988731	5.47829442411046	5.77764941740191	6.0753571592639	4.45449856376652	4.459580824637	6.06095802114728	5.01507442158024	4.40221270626644	4.44114151543181	5.61548669759177	5.38018495483393	4.39059574198089
Medtr1g027070	stress-induced receptor-like kinase	7.55733145660635	7.38618712254027	7.97034572054653	6.82755546693605	7.28282390428154	7.42585503799778	7.20431996583299	7.46479399272901	7.3393525771075	6.63964835525726	5.59513511014786	6.30300238804208	7.15053456976233	6.83034372131156	7.1377563629931
Medtr1g027150	receptor-like kinase	6.83556925394633	6.8150943936959	7.16729878254293	6.56244711076733	6.65654599282116	6.92437302091274	5.86281673618956	6.08375420755447	6.30151820672793	5.7621200692443	5.96441762029986	6.40732222374812	6.65899666654806	6.69539399746237	6.54081358480079
Medtr1g027160	stress-induced receptor-like kinase	6.52181134984049	6.06275734698037	6.47420539962774	6.16623297693355	5.72520220843484	6.51328931585709	5.86281673618956	6.60613922210522	6.52129531257933	6.96321575104363	7.01030740139362	6.91172861148981	6.13006472444059	6.08893998426492	5.92895917341294
Medtr1g027170	transmembrane protein, putative	5.74468905571187	5.77001434011172	5.23092852535335	4.86516720230777	5.61421616749531	5.3525847708591	5.7919377145648	6.27373799335228	5.15427721352742	6.02766352224692	6.07632296078543	6.11039175885296	6.04517514042813	5.06689096410895	5.23345666737248
Medtr1g027180	wall-associated receptor kinase galacturonan-binding protein	5.20464988955537	4.23698173734033	4.26884161365928	5.32335487346345	5.36279380627452	5.66113416616029	5.46743599703181	5.66225512260397	5.49601003396456	5.84310464116676	5.46958462091055	5.02581181937067	5.64463336685306	4.97664814969899	5.46855291883526
Medtr1g027360	wall-associated receptor kinase galacturonan-binding protein	5.1408800198898	4.73706819767631	4.50835624951384	3.45770838706116	3.77928558581684	3.9233504864651	5.55565626281883	4.459580824637	3.61456673822919	4.61483265815975	4.81737346809968	5.06886335137341	4.39307270263967	4.66612979376153	4.72920210566448
Medtr1g027370	receptor-like kinase	6.27682468218819	5.91047599290911	6.65950712462792	5.59128005940597	5.72520220843484	5.58331259309977	5.32408400435486	5.42641743042518	5.67770235479106	5.4364202028672	6.59524294472887	6.86363968383516	6.04517514042813	6.65231843883545	5.95500077676174
Medtr1g027450	wall-associated receptor kinase galacturonan-binding protein	6.20067878852765	6.06275734698037	5.99244012714309	6.20225654615132	6.39636887742146	6.42681323241456	6.22756122339781	6.37677316598334	6.78170965327647	6.28120638992696	6.18016950148525	6.48883978376585	6.37582291279724	5.44892381670779	5.67065299238637
Medtr1g027460	stress-induced receptor-like kinase	5.786966204483	5.93699880110355	6.15984509080197	6.01240781016177	5.87714871057058	6.05628092539382	6.42785094905388	6.30890704509871	6.39348399392073	5.84310464116676	6.29565777868204	6.13085197990413	5.64463336685306	6.00010890783097	5.90243884733343
Medtr1g027640	wall-associated receptor kinase-like protein	7.28971511460287	7.31719078759115	8.35866535861375	7.58921145670197	7.65639761426315	8.02528847907923	6.51844985027978	6.70185507341551	7.46478345016432	6.74876697684164	6.35011047813358	7.08949739593208	7.17071252924481	7.56222935216574	6.64046259480468
Medtr1g027680	stress-induced receptor-like kinase	4.44154593954245	3.95497035138594	4.13230801288619	3.86971918847893	3.29473062366436	5.32096554835622	4.35965536924056	5.18277208125671	4.75268086868086	4.86802011919323	4.40221270626644	4.56659935386805	4.70120225838944	4.88038161964678	5.14573082888652
Medtr1g027690	receptor-like kinase	5.48702585965757	5.93699880110355	5.44782253266616	5.38734091567599	4.8776579524573	5.55641040487741	5.86281673618956	6.02151248678703	4.96740797103302	3.58106677887522	4.53350011467116	4.9356517165353	4.0007434816534	4.26991026514525	3.94732537411671
Medtr1g027710	wall-associated receptor kinase galacturonan-binding protein	6.24684685939748	6.98994243277923	6.3868740393234	5.32335487346345	5.64277333621142	5.85021103483572	6.33117908278768	6.64794020884491	6.18624630045186	4.70425732983239	5.09754663967551	5.70911758950874	6.98947147759308	6.30830145369168	6.23555892107983
Medtr1g027730	stress-induced receptor-like kinase	5.56198235309144	4.96035699790082	4.76078669968728	4.1898282120239	3.87867589729181	4.22613440643254	3.60406519448673	4.3955856483801	5.04508349829503	2.86140414960935	4.53350011467116	5.02581181937067	5.17069601209649	5.30800637860815	4.78833449415432
Medtr1g027750	[NCR522]_Nodule Cysteine-Rich (NCR) secreted peptide	10.829378598541	10.3468290021651	10.5721121701849	11.2027318526983	11.0841555372806	10.8502122115531	10.8711978310566	11.2695751770848	10.4487150647483	10.4004381587372	10.621406449561	11.4284398953659	9.88190615341384	9.98895552525464	10.8496819518171
Medtr1g027820	receptor-like kinase	4.77134733831099	3.31153158442718	5.23092852535335	1.49354196529037	2.2977780086042	3.64556851461571	1.26002176604513	0.966909475945988	2.98592465037161	5.21087708844786	4.25777089375752	4.30372563917768	5.17069601209649	4.92931768133107	4.95244684370022
Medtr1g027830	stress-induced receptor-like kinase	6.68720306981379	6.22221754093113	6.3868740393234	6.21993654033377	6.32767346312014	6.5409999384087	6.42785094905388	6.75382746320452	6.11599040913753	8.75968308773025	7.35905292054519	7.69517052338401	7.44373197290688	7.49066980059378	7.9044222485563
Medtr1g027850	hypothetical protein	6.59502669223995	6.68029943735771	6.51596546575588	7.00118977402037	7.0467907221637	6.95559487742884	6.79707122742079	7.0315743739601	6.6879614700176	6.66214233450742	6.81765077034751	7.08949739593208	7.14033876305906	6.80434477704743	6.87676942720232
Medtr1g028080	receptor-like kinase	6.5466316069952	6.96438382500107	6.3868740393234	6.28856637523387	6.65654599282116	6.35056645951518	6.88483547191668	6.64794020884491	6.6635406468425	6.19126777499943	6.05462554864671	6.15102608814289	6.82096497980785	6.21270358501246	6.17036693316385
Medtr1g028090	hypothetical protein	4.14914601704511	5.15367399470628	5.38910738401439	4.56665865428805	5.14052263096718	4.7851696449554	3.76074702235932	4.10676965721706	3.8918719886851	4.61483265815975	3.33128089798726	4.22977579858727	4.32268148704155	4.60719773172261	4.72920210566448
Medtr1g028250	wall-associated receptor kinase galacturonan-binding protein	6.32065486145457	6.44184672471799	6.41657576823649	7.43879569522215	6.91251171946199	6.72136393731048	6.90176535855689	6.91086587244616	7.07809879117329	6.61679809569315	7.20999019895838	7.21936564236306	7.088250045189	7.12105837533112	7.31912937026503
Medtr1g028280	stress-induced receptor-like kinase, putative	5.35273548924011	4.31993697923422	3.51655123336494	4.39051208119245	5.39672421933715	4.68936651578943	4.25813566651581	4.52085746044368	4.50030994461616	5.1485162698418	4.33179872460034	4.06943050959812	5.0882325564339	4.26991026514525	3.59660085981276
Medtr1g028290	receptor-like kinase	6.20067878852765	5.15367399470628	4.61468431232134	5.1497508755539	5.42987493326568	5.55641040487741	5.37346769717221	5.54914997559836	5.08240726268066	5.91978381651962	4.00974119048337	5.11066731927068	5.52433775430988	5.34454700982088	5.39436417393667
Medtr1g028300	protein phosphatase 2C-like protein	7.75663688848014	8.04647894290742	8.5847967962455	8.02601759642578	8.00878391626951	7.75056140613174	7.53246617452181	6.79161381673083	7.69908367374856	7.95742307382855	7.03267645859696	7.31186984519706	8.06148599581443	6.90564229594826	6.50600669985947
Medtr1g028310	fertilization-independent endosperm protein	8.48130833477294	8.43865710449784	8.60428643310244	8.31223001981024	8.53968474855612	8.40666970044586	8.3974326750334	8.54054815123267	8.30757091820526	8.50977075324112	8.44498658178857	8.32074268222256	8.40167012414871	8.47433962048672	8.90475255048719
Medtr1g028320	glucosamine-6-phosphate isomerase/6-phosphogluconolactonase	4.85321438817354	5.28336001280984	5.26398219341745	4.11621078362144	4.36352112965107	4.73806316815966	4.70652412992456	4.79338448733602	4.50030994461616	4.86802011919323	5.76508407552696	4.78887698485727	2.80803469172313	4.5457554761341	2.71118614456022
Medtr1g028330	glucosamine-6-phosphate isomerase/6-phosphogluconolactonase	5.3243094811924	5.15367399470628	5.16245870227618	4.03863387790945	4.2932045139343	4.22613440643254	4.62730859318858	3.6387442251198	4.70561543175844	4.30755009874315	4.59491941680246	4.62546090254504	3.32264184462989	4.60719773172261	3.13225399635484
Medtr1g028370	cyclic nucleotide-gated ion channel-like protein	8.46186708170082	8.5502396518702	8.82245575443954	8.99528752509784	8.80270574687388	8.37622626487359	9.24419064757308	8.98301997170224	9.24690467795605	8.45284939001937	8.58779000155853	8.87265745203513	8.53217235124656	8.28050689815809	8.6051160518175
Medtr1g028380	abscisic acid receptor PYL9-like protein	10.7115423387765	10.4494196777251	10.3224023462428	9.91872981914316	10.1496841370851	10.0038087546033	10.5962343396994	10.6187085665705	10.2208271545557	8.77524415212881	8.05474318117591	8.52004380664978	9.2296104026126	8.87176727851594	10.2677099801842
Medtr1g028390	ATP-dependent zinc metalloprotease FTSH protein	11.073616282431	11.0178227445531	10.8618213799964	10.7600343553782	10.7971082222166	10.7705215564234	10.7123397629054	10.9883567567213	10.7786321989744	11.0966015686198	11.0139011407589	10.9386703903809	10.7261588230818	10.8110837948805	11.2645239882326
Medtr1g028440	polypyrimidine tract-binding-like protein	9.14125838547562	8.91957428619655	9.16413544964792	9.040762214324	9.03320091491052	8.90481205395964	9.07539225723775	9.10308609748335	8.94646964021304	9.15814835690917	9.14736099712951	9.11529378096779	8.94623526170846	9.16014449287335	9.44917686027298
Medtr1g028460	bidirectional sugar transporter	10.0944151841533	10.3786212853961	10.8193689723004	10.8465149111599	11.2406403603281	11.3791543964553	11.1577286740864	11.0468152083278	11.2831886311842	13.1194096223381	12.7665260726656	12.8026097758369	11.9088100882382	12.1189156614523	12.1554342332906
Medtr1g028510	tetrahydrofolylpolyglutamate synthase	8.0007066580833	7.54117457836755	7.70746046600636	8.28729095404203	7.84024405094178	7.82571003734029	8.19255740939458	7.78508781843807	7.78649150078597	6.61679809569315	7.1395973501564	7.27557676904748	7.15053456976233	7.56996566251642	7.61699471568405
Medtr1g028580	plastid division PDV1-like protein, putative	7.90797272268177	8.10027336244394	8.10413538266484	7.64262562348835	7.52450014587588	7.78573239267169	8.1002351660965	7.91630655742322	7.81448894908337	8.28182587861982	7.73143840172344	8.08419109830668	7.88343272344657	7.84327139955802	7.65720595767085
Medtr1g028620	hypothetical protein	6.43141509263095	5.79922203337077	6.03135591418648	6.16623297693355	6.14009822527796	5.97734888241164	5.93037596397771	6.37677316598334	6.22013156464561	5.32805168787253	5.73811341075419	5.02581181937067	6.41017464234231	5.83013824173026	5.27539705440862
Medtr1g028720	NB-ARC domain disease resistance protein	7.13464929256215	6.64855430770697	6.87808130300712	6.03255710275293	6.52466272849013	6.23656176020352	6.38032458599524	7.17190066366556	6.89092811426974	5.71985666719739	5.56475687221997	5.30324351204285	6.30456374597884	5.88077848674545	5.7017460052239
Medtr1g028890	LRR receptor-like kinase	7.46920219462147	7.17958229845902	7.19327075428415	7.04151889782666	7.53215285814511	7.18366952746181	7.71595534362601	7.6949091468698	7.29234378497215	7.93911895698064	7.90516254175619	7.95245355229276	8.38016901971839	7.37178123863191	8.19404898429416
Medtr1g028980	[NCR523]_Nodule Cysteine-Rich (NCR) secreted peptide	11.866122342062	11.7707285736436	11.7359994232429	12.35022337923	12.159579795511	11.9893023415336	11.9614104589988	12.0636279620999	11.8873650911668	11.2976557017567	11.7425526535794	12.1650927700903	11.410183678138	11.3479283897486	11.7023365337757
Medtr1g029000	transmembrane protein, putative	9.91422925746081	10.0021265213088	9.89658612815192	10.0726125006509	10.0874193107674	9.74850246968885	9.88053346302537	9.96515329967538	9.94120236770685	9.57453218102895	9.79337473029934	9.86196755041342	9.50262912483977	9.73912888071374	9.47640256172207
Medtr1g029130	UDP-glucuronate:xylan alpha-glucuronosyltransferase	7.62880958017116	7.55836035738749	7.62716960435368	7.40827770891862	7.51680662356035	7.2689958613251	7.37163934118026	7.37637944205797	7.66258177762129	7.51372335649751	7.40264407913964	7.27557676904748	7.43541667835716	7.83044645012852	7.64125570077311
Medtr1g029150	stearoyl-acyl-carrier desaturase	12.4405442421859	12.4092284475596	12.1080561306533	12.6893524584757	12.6632402658936	12.8661512074575	12.2211846758985	12.7098961129209	12.726451277544	10.9212002604448	11.0845249322722	11.1981931377306	10.7805119376441	11.3201013114327	10.8145546689994
Medtr1g029230	[NCR524]_Nodule Cysteine-Rich (NCR) secreted peptide	10.3987177019579	10.2862289638972	10.1529858440743	11.0027726234443	10.6865863188838	10.7153456757116	10.7123397629054	10.8615956543427	10.5930917304634	10.069130063276	10.493188993863	10.7273586808832	9.90467405163888	10.0716593964924	10.4412521295382
Medtr1g029350	exostosin family protein	7.94578454568642	7.99060071599583	7.88261654388892	8.09470663601676	8.16460988076657	8.17428218839595	7.67714919535645	7.85218853097365	7.8033550839165	7.2121776535165	7.20014193068603	7.00334935545102	7.63014564943167	7.65970324338604	7.05589670156791
Medtr1g029400	transcriptional corepressor SEUSS-like protein	10.7967739950227	10.6837877359723	10.7408316417199	10.6919883769937	10.6377660184223	10.4166262991558	10.6978731114442	10.6946328259816	10.6892207168163	10.8507315613523	10.8937897773099	10.9709465787881	10.9694594310552	10.8623854782285	11.1501256238245
Medtr1g029410	small RNA degrading nuclease	8.1129834571603	8.0157030440357	8.2719551709498	7.94328980799512	7.95286309569721	7.80871222651237	8.13644622922114	8.11318751656292	8.14949414723683	7.92057962008285	7.993340931761	7.98653275296401	8.09882222294678	8.21294000905003	8.4489503919642
Medtr1g029420	GRAS family transcription factor	11.2492668021659	11.2862959864028	11.5114057761586	10.8250149254935	10.8002806880024	10.9478947987054	10.9567179522671	10.7004382891159	11.1543824481173	12.4257548109477	11.5995678779544	11.8764134754596	11.9737726223251	11.8792244425281	11.9893601316956
Medtr1g029440	transmembrane protein, putative	9.38953290863723	8.75417082839117	9.21573110660763	8.44594439434157	8.65982068384376	8.98517997077343	9.26068944864853	9.03645452877775	8.5829273467574	9.66083692054008	9.20758732987009	9.54310107500809	9.51451954486561	9.41547743266402	9.32487415153007
Medtr1g029450	small GTPase family RAB protein	8.86605455264526	8.30249684471108	8.78023979080966	9.03577967979907	8.83090134119637	8.87518295637775	9.0183187176574	8.85204694847402	8.63095164735886	9.30116668687408	8.56494959279726	8.91456324084104	8.96079337354468	8.83049781179403	8.39289841744647
Medtr1g029470	DnaJ heat shock amino-terminal domain protein	3.69588296361503	3.46521967910369	4.50835624951384	5.79373543344255	5.61421616749531	5.50105263193186	6.05668532176075	5.63479923162929	6.02306779522231	3.3786273521568	4.00974119048337	3.30468941035733	4.58572249983806	3.60623807522753	4.22924294754749
Medtr1g029490	pentatricopeptide (PPR) repeat protein	6.13672919303061	5.85592117127659	5.78036174049306	6.43199618523209	6.07871613563144	6.16712876375161	6.02612951392514	6.12380521790423	6.11599040913753	5.01507442158024	5.18002571667024	5.56619754768743	5.61548669759177	5.72319142297274	5.05232330299173
Medtr1g029500	F-box SKP2A-like protein	9.05089685830609	8.66178117929438	8.10869152032571	7.52665751141007	7.84024405094178	7.56731959880538	9.31225234567549	8.71127535438643	8.52649430342057	10.8059792998872	10.0547725878096	9.96384576938109	10.0410820015908	9.90734042054264	10.7331850525542
Medtr1g029520	four ACT domain ACT domain protein which protein	9.47767608660485	9.11226257255086	9.49342120653915	8.80634148246911	9.00323003464663	8.47290574406458	9.97354720705728	9.48388027865143	9.51944283901774	9.92310866917117	10.4271782260896	10.0683137041403	10.3616395147546	10.2603851474043	10.7284746723159
Medtr1g029550	hypothetical protein	10.2954193477523	10.4494196777251	10.5404243693717	10.8648925270048	10.8269686448352	10.8144693888516	10.4699606797533	10.7484634434228	10.6532405735327	10.8059792998872	10.8558726959413	11.0204468129272	10.8773095583311	10.5844669671282	10.3752835408845
Medtr1g029600	receptor-like kinase plant, putative	9.32105055065786	10.0830268736739	10.3639661561681	9.78704721257362	9.72634035719981	10.1380125978822	9.12309302115525	9.09806843726834	9.89081008653631	9.04288155815437	9.52804353723068	9.83104087073714	9.20046402998655	10.0919511039385	8.9953752021616
Medtr1g029610	receptor-like kinase plant-like protein, putative	11.4289630093202	11.8656829639546	12.5003634656252	11.7787564769069	11.707427508298	12.189974017516	10.2059942316171	10.8278958734709	11.7367583334319	10.5883428711735	10.6614335245301	11.4102468662677	11.1203822978961	12.0090305137852	11.5403110847717
Medtr1g029620	NAD/NADH kinase family protein	7.78820071810048	7.4703080239304	7.4731531204632	8.11846685962227	7.73144079762428	7.86460969027273	7.75374495322586	7.97222167379059	7.42174806538509	9.43454758552406	8.47388332067167	8.69855538196285	8.36711284524902	8.32690218326297	8.53778670178319
Medtr1g029630	DNA topoisomerase 2-binding-like protein	7.84433301470032	7.39577979784168	7.70144042256413	7.62945633517196	7.49347678485474	7.64598543323086	7.57530568731099	7.85813663207348	7.5538434322813	6.99899949288639	7.29572413556272	6.93518503372425	7.83367957037593	7.56996566251642	7.82897939436815
Medtr1g029650	F-box protein interaction domain protein	6.60687599307319	6.8150943936959	6.82369467529544	7.09039487635584	6.67048233048914	6.44159068571458	6.86770455327021	6.93357745311414	6.85902188287173	6.63964835525726	6.73821107122854	6.48883978376585	6.35833536957989	6.637669290935	6.76344885906363
Medtr1g029670	MADS-box transcription factor	6.21623288411288	6.4232060403247	6.27782075121477	6.40133248326939	6.79019816747288	6.69693759356587	6.51844985027978	6.6202078868269	6.2856040393663	6.74876697684164	6.75175851575003	6.93518503372425	4.75565117180213	6.00010890783097	5.73218301375709
Medtr1g029680	wound-responsive family protein	7.318824074021	7.2340728470775	7.38575606915125	7.23652163361916	7.39619117363739	7.26068677000713	7.43115663008708	7.29977963907639	7.3081841862322	7.75256384798853	7.52603154508559	7.59564141224283	7.43541667835716	7.53086246226879	7.77152284408513
Medtr1g029690	adenine nucleotide alpha hydrolase-like domain kinase	7.81908874144461	7.5325043035031	7.05846646619233	6.63012722518621	7.21787731570633	7.39581798321498	8.46163648862433	8.25066955902644	7.40711285517774	8.72804819253776	8.42398584451484	7.81380776665819	8.17571597266824	6.95374297810781	7.58399874954972
Medtr1g029710	zinc finger CCCH domain protein, putative	10.4758565274369	9.93791739742928	10.2886686176664	10.3911060980855	10.3173935234171	10.2217261770449	10.3731303624444	10.5751366957168	10.3383021363942	10.6529430636464	10.4491726656248	10.6301013204845	10.9636886416116	10.2793841245706	11.0719626833315
Medtr1g029720	TPR repeat protein	8.80821371140882	8.69323973007972	8.57495234684129	8.70326997506349	8.79953861513121	8.6864703765562	8.7689715872603	8.77239553710286	8.71058476190275	8.84080079532253	8.86523429733275	8.5770727413839	8.93742935448732	8.83049781179403	8.8946965762821
Medtr1g029730	methyltransferase PMT16, putative	8.4255297521127	8.49329461208648	8.24323562387418	8.43084151284093	8.49730854436473	8.57695908781425	8.39145176154445	8.40491037548724	8.38429633453916	8.67925590733471	8.35020632565502	8.49658568408394	8.4437342511179	8.44097948570516	8.4443616798813
Medtr1g029750	transmembrane amino acid transporter family protein	9.03782600372337	9.39413412241225	9.81529740160326	8.62248922735109	8.70453007390554	9.19812905362598	8.95078249394556	8.21403324115557	9.1601037597411	9.3400520560524	8.65421858267374	9.0361518322331	9.02869751124193	9.38948160158377	9.43536888333731
Medtr1g029790	armadillo/beta-catenin-like repeat protein	10.5689026153078	10.4801795984503	10.5437928930255	10.4381254159051	10.3918357411113	10.717624060635	10.3594079760056	10.5208641632705	10.4379563662997	9.87577487818998	10.0575023990947	9.96384576938109	10.094869993791	10.0811643879334	10.3048882541992
Medtr1g029800	transmembrane protein, putative	5.92588127603281	5.06025106712177	5.66135615003843	5.22171806514281	3.9716580978512	6.20226292437878	4.54348949141364	6.14342134569202	4.70561543175844	4.5194966161357	4.76489235288622	5.26673000026484	5.1300533983707	2.01743055228527	5.09978289462561
Medtr1g029810	eukaryotic aspartyl protease family protein	9.20501189695431	10.2588944181617	10.8611464819678	9.99900246603358	9.88266974148482	10.7973378310781	8.673620425143	8.72761233329919	10.2872681092806	8.88927678312491	9.02159546581446	9.6301133345046	9.59698176531113	10.1792571602546	9.37877620981041
Medtr1g029840	NAD-dependent aldehyde dehydrogenase family protein	9.65791533176544	9.56328891282776	9.81111020813687	9.10876901890362	9.31852373430442	9.54801108613757	9.62164231042467	9.61436400287392	9.42997524346703	11.7749425112793	10.2642272780476	10.6047268461581	10.7606807594806	10.2722887960027	10.0659269839748
Medtr1g029850	BTB/POZ domain plant protein	9.06599800639407	9.17488739534507	8.95486980869299	9.16917066552574	8.9240066368043	8.97251642694821	9.29953336124473	9.02856442652291	9.11803683895877	9.35738658884313	9.27011464838015	9.16077548530133	9.37365689778844	9.09192968	9.11280539706011
Medtr1g029990	zinc-ribbon domain protein	7.77775598351719	7.82296556587045	7.29272122306326	7.94860162312054	7.92987339399632	7.61372764708898	6.98355707160294	7.3680664500156	7.29234378497215	7.51372335649751	7.07640021295441	7.1904168585673	7.33170498726258	7.84964137296242	7.10324079193015
Medtr1g030010	filament-like plant protein	7.34735730519089	7.50617638649075	7.73129253802542	7.28771621973405	7.5772357713082	7.52631739723203	7.30956066472232	7.26438461968481	7.67485197866545	5.80318053141341	7.01030740139362	7.14083938768861	7.04518114664409	7.46600550489363	6.6878194908693
Medtr1g030060	hypothetical protein	7.19083789360086	7.58376116474017	7.76631836015572	7.32086375612979	7.08890968230844	7.46254273291989	7.37163934118026	6.88779102917186	7.36986181274918	8.19192710313353	7.77189180191209	7.75570828967253	7.29540873257877	7.98888649611004	7.40665051893731
Medtr1g030262	GDSL-like lipase/acylhydrolase	5.56198235309144	5.24141341749745	5.1269653489115	5.22171806514281	5.21848047456428	5.22172435790783	4.62730859318858	5.22020059805096	4.65696263577504	6.49678070465835	5.2955250557637	6.24787022904573	5.72869852917817	5.60767732069598	5.81982101088158
Medtr1g030265	GDSL-like lipase/acylhydrolase	7.41631501850143	7.05192551140115	7.37822825196941	6.98059441858905	6.80290684653243	6.96585379523181	6.60369390790747	6.79161381673083	6.96274142742296	8.92226614531588	7.55722737663171	7.67441329472305	8.07225244876048	7.78463944679676	7.64925287211672
Medtr1g030268	GDSL-like lipase/acylhydrolase	10.5367436327526	8.74294054433468	8.80852057465076	8.91886709420929	8.67372557587105	8.68956875673732	8.94670957645911	9.19759615140741	8.45002486563104	9.68300545620966	8.85898875750997	9.18053828752329	9.13264858086623	8.63784539658279	8.95077531524202
Medtr1g030275	[MtENOD8.1]_GDSL-like lipase/acylhydrolase	17.960722055316	17.6130767958056	17.6205962760032	17.7745543138476	17.7735646275118	17.7227823236345	18.0723118626657	18.2158095214298	17.5393138026612	18.3064327573213	18.003177237161	18.2834944222218	17.4436960391961	17.4407829585313	17.4129223824398
Medtr1g030290	long-chain fatty acyl CoA ligase, putative	9.29198693495336	9.20793421421623	9.48468444597608	8.62912077313568	8.8736943595033	8.90747567705006	9.13029360699866	9.20461603815269	9.17745563660141	10.303604288652	9.8305557827228	9.91159023549303	9.77062996895505	9.6212170606587	9.81535551433238
Medtr1g030300	small glutamine-rich TPR containing protein, putative	9.63495237769293	9.42491172133516	9.61689658323658	9.84231284660383	9.63156453214208	9.6643902771065	9.55631736034773	9.61436400287392	9.63070651410334	9.11395677704091	9.10576637005462	9.33621368261583	9.57254463517219	9.85447623651619	9.74246753137106
Medtr1g030320	nucleotide/sugar transporter family protein	8.86111596173833	8.96216412801475	8.89546457086617	8.91886709420929	8.99494693131089	8.72019198897422	8.68344417627775	8.89028204921006	8.86045401670337	9.03428480645833	8.74845628882368	8.8604573433926	9.27924121502089	8.89966224041969	8.90808902578494
Medtr1g030410	P-loop nucleoside triphosphate hydrolase superfamily protein, putative	8.52879528137191	8.47531104666682	8.6139333991286	8.48668012554351	8.37071857256249	8.2890347664583	8.27932533988994	8.39676062803948	8.52310495430353	8.37328281948463	8.3635034413704	8.15082512441877	8.37583007682287	8.44097948570516	8.68119116622284
Medtr1g030420	hypothetical protein	9.49690687186148	9.30530906008202	9.42382856571807	9.18725824638531	9.24824737881946	9.17399688181369	9.35283129045751	9.46256540753721	9.232449846982	10.1978770367277	9.10576637005462	9.46467585384466	9.95061894260195	9.55064007806468	9.38597289417397
Medtr1g030430	cation transporter ChaC	8.04056824082903	7.69672089459433	8.14018785349568	8.24905491137231	8.25986520685183	8.19186933255476	8.34887637857932	8.25066955902644	8.04937919179495	7.53825160135189	7.88070875456588	7.61028719390465	8.05063859116723	8.08919758375481	7.81482835343364
Medtr1g030450	methylenetetrahydrofolate dehydrogenase	8.68786465204039	8.96216412801475	8.4222718792463	8.24905491137231	8.50510646833388	8.49786470086031	8.61836048584346	8.73085764596261	8.66210210391708	8.32475825585106	8.78844182137702	8.56208408784875	8.64464724121106	8.79792877671723	8.80447731075131
Medtr1g030480	chlorophyllide A oxygenase	7.75663688848014	7.33724301821213	7.40810667587015	7.39277316604833	7.47771129455541	7.59402099239541	7.24469018344662	7.08327180161154	7.01193266250931	8.88450182861393	8.49013953998335	8.52004380664978	8.18566565193022	8.31313958409827	8.42585947282992
Medtr1g030580	nodulin MtN21/EamA-like transporter family protein	15.4096755494635	15.2864393946395	15.2066486199455	14.6600393531033	14.8320964943882	14.8632220293373	15.5971188252772	15.3389164261349	15.3630740480897	15.4118497557351	15.3385720547416	15.248827266449	14.7250403774954	15.1488492274111	14.8111327314481
Medtr1g030600	auxin-induced 5NG4-like protein	13.4056471682892	12.8428753832327	12.8293327586664	12.5755120117864	12.8677871743158	12.7509325403015	13.4594543989754	13.4321464755247	13.1596488325357	11.665078910756	12.2674793004203	12.4063148239881	11.2564114590562	12.0406931010346	11.8669723582193
Medtr1g030640	DUF3326 family protein	6.3770976424721	6.49636582041158	6.14217538476057	5.44860917705416	5.39672421933715	5.85021103483572	5.93037596397771	6.00015386843856	5.86069508140968	5.5372142295541	5.96441762029986	5.81406160781885	6.65899666654806	6.56210563304128	5.67065299238637
Medtr1g030650	TCP-1/cpn60 chaperonin family protein	10.525862673997	10.3664762532119	10.574584445488	10.5242491415304	10.4127141506506	10.4797348196736	10.5091547083202	10.333972242517	10.4361554236748	10.1647834925746	10.1853049988851	10.0469403180333	10.467378810902	10.8385647768525	10.4843580666112
Medtr1g030720	class IV aminotransferase	8.93582697719859	8.36731525226735	8.55505960150691	9.07759262213762	9.11954963341406	8.76200099867829	9.20380625176104	9.23921207192112	8.6246400235341	9.30474534955876	8.83691395817026	8.93215682259507	9.3780023716608	9.1079602632796	10.0584394575615
Medtr1g030740	plastid movement impaired protein	10.3755276406748	10.4902888701355	10.2806153094339	10.2679763417506	10.3393691464579	10.3978057625643	10.723095341338	10.6274413629404	10.594707149777	10.1687164825778	9.75856908406934	9.79943667356424	10.7003650100256	9.89661383224551	10.1143933511447
Medtr1g030750	quinolinate phosphoribosyltransferase, putative	9.20501189695431	9.2295522362056	9.3215675223814	9.55077595536747	9.47560229704691	9.24942047962031	9.46529443515623	9.35730816148108	9.3518878371621	9.21250261167286	9.48407946176399	9.35590161827073	9.19554853497063	9.35854898649423	9.00786882010755
Medtr1g030760	SMP-30/gluconolaconase/LRE-like region protein	9.42844681183769	9.56328891282776	9.29981741108716	9.18050195031759	9.1889685059296	9.29285170863523	9.58804267386896	9.62486850465268	9.45153104265398	9.56262471597039	9.65603378033417	9.58448427407931	9.91965545172662	9.55259366833975	9.74246753137106
Medtr1g030770	NB-ARC domain disease resistance protein	7.09313104718973	6.46024962677266	5.89029441111456	6.71984294260471	7.28282390428154	6.80373931915493	6.77885901355047	6.63414068266015	5.9642986197185	9.23518469017955	9.11103175520493	8.95815133508759	8.26288529638336	7.923964783223	8.33953125270102
Medtr1g030810	pathogenesis-related protein bet V I family protein	8.04927876617889	7.95859584532938	7.1048149656325	7.31264799840137	7.7247777194961	8.03018513397885	6.72280091600382	7.82207451623696	6.79301116695986	7.95742307382855	7.58018939909865	7.91754981981143	7.6154988326088	7.12105837533112	7.09154962707813
Medtr1g030820	polyketide cyclase/dehydrase and lipid transporter	10.6253331107398	10.3858595303023	9.71128985869819	10.699096814175	10.6553920943114	11.0130337122071	10.4164794854339	10.7572431266003	10.2197807039266	11.614070900954	10.8737946733897	11.2569653142444	11.1912347130144	10.5901844524386	10.7341252858903
Medtr1g030850	hypothetical protein	8.92166553905199	8.91624547015878	8.76877040292206	8.85524118933943	8.76423341089301	8.84215082585697	9.12309302115525	9.34888422516619	8.5829273467574	9.2463933880795	9.34128907563621	9.4545660157039	9.19061623479508	9.25197459156395	8.48514394735216
Medtr1g030860	hypothetical protein	10.0592713273476	9.77104561649801	10.0501495751979	10.2573141581328	10.0730642929489	10.0025635802131	10.0169269409458	10.0363922273421	9.9207410891953	9.99575375632786	9.9112442511061	10.1369331154287	9.65363702161419	9.76631879536446	9.77389596569582
Medtr1g031080	core-2/I-branching enzyme	8.13769802113511	7.42418096210527	7.19327075428415	7.20135396116158	6.77737654217076	6.68456756416662	8.09288259586902	7.75352430207092	7.70507853376815	7.77337657684184	7.64696087526458	7.61028719390465	7.88953293715765	7.40676075823809	8.16645271801037
Medtr1g031110	PPR containing plant-like protein	6.21623288411288	5.85592117127659	5.55853638532978	5.4183002639001	5.80317493581319	5.63565723547323	5.27294980226674	5.74162037552426	5.79476265387042	5.1485162698418	5.73811341075419	5.4731149338565	4.90765720165787	5.15181972248276	5.50426401794373
Medtr1g031140	ATP-dependent DNA helicase RecG	6.60687599307319	6.11014383705025	6.15984509080197	6.21993654033377	6.01460593068898	6.20226292437878	6.51844985027978	6.06330388565176	5.57669511977518	6.61679809569315	6.35011047813358	5.83914675385424	6.87115097684275	6.70947137307749	7.09154962707813
Medtr1g031150	nudix hydrolase-like protein	9.51431269951473	9.51788993801177	9.7187599556374	9.99130192368051	9.94275889761161	10.076618412796	9.94320408860489	9.92179425671037	9.88817780452209	9.28676259982699	9.53980481789661	9.57891052525485	9.4416610603452	9.42403964877154	8.93450663394963
Medtr1g031180	short chain dehydrogenase/reductase	7.57553572387508	7.43352511436411	7.16729878254293	7.44632537907089	7.56236411923801	7.46976962991812	7.8441027720395	7.29101196146018	7.38487784623159	7.45051378693364	8.05474318117591	7.74247327448367	7.43541667835716	7.70256210667649	7.48022590888906
Medtr1g031200	receptor-like kinase	6.21623288411288	6.28550745313564	6.34114244707755	6.18435719554543	6.17961511730763	6.44159068571458	6.51844985027978	7.08327180161154	6.437357987446	7.22734199022404	7.46154023281046	7.22888757589887	6.39310101794405	6.23233665199673	7.5923187590673
Medtr1g031280	receptor-like kinase	6.59502669223995	6.15602324939202	6.14217538476057	5.9072107419331	6.61391055764089	5.87219405226533	6.68418094720404	6.68856407020602	5.98415553673951	7.68826114212484	6.95281861927374	7.00334935545102	7.65184078029413	6.98879445211249	7.27845906416958
Medtr1g031320	receptor-like kinase	4.72860311861527	5.85592117127659	5.05324645411436	4.56665865428805	5.77764941740191	5.87219405226533	3.76074702235932	5.22020059805096	5.35061721445026	5.1485162698418	4.25777089375752	5.26673000026484	5.0882325564339	5.19247997613955	4.14125252491975
Medtr1g031440	transmembrane protein, putative	4.33159106384906	4.31993697923422	4.85056632022743	4.56665865428805	2.97356497868838	4.41767823541467	5.04809889790487	4.459580824637	3.71304426562448	5.01507442158024	4.91693379289775	4.44114151543181	4.46018861459308	4.19184041786765	5.53911246870841
Medtr1g031560	stress-induced receptor-like kinase	8.02298781054293	8.62962134179672	9.10151145665488	8.08026037302403	7.79006291791425	8.12019658760814	5.96300507626625	6.44158970154854	8.27570056434697	5.4364202028672	6.92916596014976	7.30288181092747	7.5932459628862	8.68134877873219	7.96974294211757
Medtr1g031580	receptor-like kinase	7.28971511460287	7.56687708098009	8.55839416561158	7.4005462656632	6.81550455188243	7.20980144907959	2.37433859866948	4.63611542842686	6.92214395746703	4.18862744512045	6.07632296078543	6.13085197990413	6.93152387253668	7.97729777956801	6.95627604987701
Medtr1g031590	O-fucosyltransferase family protein	6.88506476428909	6.56599400079724	7.11390862651402	7.09039487635584	6.62826282445413	6.95559487742884	6.98355707160294	6.97795535301781	6.82639403319414	6.09534734805375	6.91719260556525	6.55089182559081	6.5706402963565	7.12105837533112	6.67220594646792
Medtr1g031620	hypothetical protein	7.87405438477905	8.70486205709711	8.58806340795868	8.03603282441663	7.91238746438188	8.63275357302693	7.1906082275337	7.53330819219061	8.22653476367663	7.22734199022404	7.76522785078916	7.57339013548695	7.64464525916809	7.98888649611004	7.95045538498213
Medtr1g031650	calcium-dependent lipid-binding (CaLB domain) family protein	8.27399280758563	8.39148998342679	8.63934765716072	8.69381174310349	8.76423341089301	8.9597407412642	8.47300902865163	8.78493949495436	8.56984620566262	9.07676527836899	8.50621462411414	8.66387465764635	8.96368745000424	8.85603380496669	8.8572131188844
Medtr1g031680	senescence-associated protein, putative	8.63965258023566	8.85844781483368	8.64876375702865	8.86370109021711	8.70453007390554	8.96486459961714	8.57679887889527	8.79737532496362	8.84696210397904	9.05142738669617	8.92624621864836	8.81376545545548	8.81136290248045	8.8811256559233	8.96365945004518
Medtr1g031690	DNA gyrase subunit A	8.41882349635242	8.27677013895367	8.51099396176887	8.15108717083221	8.20346993022928	8.26431135695911	8.35503604316973	8.27754888736646	8.24722451359408	7.4112145144829	7.51812603620441	7.31186984519706	8.1505373613745	8.34955205641839	8.66550532955304
Medtr1g031720	PPR containing plant-like protein	9.52371901367216	9.31545292390905	9.22205272880705	9.60728549897162	9.53012201789636	9.5064484029877	9.50184046530723	9.6762734787171	9.54807350262941	9.38131026056324	9.29114239915025	9.42173005843149	9.57822082379527	9.33604102704976	9.71796340442808
Medtr1g031730	DNA-directed RNA polymerase III subunit Rpc31	7.64038573246302	7.32725174123415	7.55555679819118	7.39277316604833	7.19877117402262	7.2689958613251	7.39574168944377	7.32576743240716	7.2519647380781	7.0339171156453	7.02153528372683	6.98098386126355	7.49264172526867	7.40676075823809	7.27845906416958
Medtr1g031750	armadillo/beta-catenin-like repeat protein, putative	9.09993264733605	8.97821578181948	8.99725747682301	8.63242514989333	8.68749772898617	8.82252693867358	8.99089148430471	8.85502435633689	8.7283537832244	8.81091358228812	8.76190831327167	8.74574907466512	9.13264858086623	9.09996723711093	9.20249467248086
Medtr1g031780	receptor-like kinase	8.8235276183555	9.17209901780657	9.43112275779507	9.04324704347258	9.1246204341206	9.22186419513576	8.83215549171793	8.75337269761145	8.99376264763614	9.16209945208282	8.9645637118957	9.07362560771739	9.05878326877617	9.29695267739217	8.93777507973478
Medtr1g031790	2,4-dihydroxyhept-2-ene-1,7-dioic acid aldolase, putative	9.43344602411802	9.31797778462555	9.20300414983164	9.24883651901845	9.15219566308725	9.03718541097732	9.09392581873105	9.05210644848234	9.31119976509353	8.96360190743817	9.31186806136264	9.07098095130131	8.9106844689805	9.13428831197955	8.95400715215315
Medtr1g031820	exosome complex exonuclease RRP41	9.33180021129875	9.07393750038341	9.32352864153829	9.19844889979384	8.98661599653306	9.04446405777643	9.01053542675368	9.17394672519404	9.20097874252274	9.74490567836469	9.18279783979237	9.16821829730649	9.16066298421313	9.34958789700226	9.24004594314438
Medtr1g031830	NBS-LRR type disease resistance protein	6.55888342195923	6.40432134833817	6.48826015953954	6.46202168786815	6.61391055764089	6.80373931915493	7.04580762833946	6.76653319688667	6.53482207087992	6.36586567675148	6.88066451766277	6.32092131894798	6.97806666477583	6.8174028145673	6.29793195953801
Medtr1g031840	hypothetical protein	7.68018606833488	7.79423941034928	7.52860850937535	7.54781162710862	7.80908597168359	7.6523513331175	7.45429265330737	7.84021824889819	7.83103027748228	7.96648877530344	7.66854850999845	7.58826238667675	7.93742773649367	7.39809506704814	8.01376909432474
Medtr1g031880	dynein light chain type 1 family protein	7.8493292920115	8.10027336244394	7.69539515353076	7.68779389209146	7.73144079762428	8.24759052173784	7.8615145507407	8.13784556583585	7.74635921970218	7.76300774338273	7.6027916748872	7.39033755909252	8.17071528208448	7.73044328751385	7.46218083486929
Medtr1g031890	50S ribosomal L15-like protein	7.15899856696074	6.91186675965377	6.77865920339851	7.0315418137287	7.46976346934746	7.3017617826484	7.5105597476796	7.31715674423911	7.49969092095641	7.19685222796544	6.54943577670668	6.56599660262406	7.22960643852575	7.04538506099486	7.31912937026503
Medtr1g031900	glucan endo-1,3-beta-glucosidase-like protein	8.93112192627658	8.76531436802903	8.95992171851957	8.99271862960885	8.76098058851471	9.03231249825905	8.87135957929541	8.83706703490403	8.96157242919868	8.06262348674473	8.48609262547439	8.80742411497734	8.33170744942899	8.70613284969343	8.78283112868848
Medtr1g031910	mediator of RNA polymerase II transcription subunit 23	9.86327338410385	9.43657659960602	9.8780243227528	9.6681190649381	9.65453445864577	9.45821289417457	9.66443172529336	9.66444177418609	9.78300000830087	9.56262471597039	9.49821388790245	9.58633741531906	9.64464823223153	9.76631879536446	9.93956773383976
Medtr1g031930	jasmonate zim-domain protein	11.1565748567231	10.4891691095408	10.899120487307	10.8422404701963	10.8546985075385	10.857117949835	11.0460429973906	11.2718049589184	10.5694625788906	11.1991868091357	10.0751213704859	10.7121635096847	10.0451864020625	9.99901936854386	10.1862330318096
Medtr1g032100	ankyrin repeat plant-like protein	9.97377822604582	9.65001345233534	9.32352864153829	9.67454460820677	9.96130056917937	9.94927140071223	9.72988593339952	10.0032268123081	9.67871531634522	7.85374894214893	8.55339233995657	8.5507395119615	8.66967606979175	8.39816437564901	8.0684689640152
Medtr1g032110	VAC14-like protein	10.0933627015015	9.97358550497214	10.0910169288046	10.1747324770249	9.94848945006509	10.0100185569427	10.1036220964409	10.2080579014762	10.0118241308009	10.1823981216105	10.248784441154	10.312884645911	10.1631836704222	10.0118562897137	10.679529315793
Medtr1g032120	tRNA guanosine-2'-O-methyltransferase TRM13-like protein	8.22100979488896	8.32275291780891	7.96029727122296	8.13253740279325	8.25061775810983	8.38389756129968	7.91252346364795	8.29080305556832	8.14949414723683	7.47613089406671	7.32320612397211	7.51231888157879	7.54768325370262	7.6741314645817	7.28873463072259
Medtr1g032160	caleosin	8.77183614307083	6.98994243277923	8.44406807115916	6.92778179525772	5.80317493581319	6.13111757296995	7.65734753621151	6.76653319688667	5.90303340368182	9.95534189311274	7.20014193068603	8.54693807576969	11.5582564720301	10.412270613436	10.6489459004486
Medtr1g032190	calcium ion-binding protein	5.92588127603281	6.01376139549671	5.29629549786751	5.11237466636628	5.21848047456428	5.44348567040412	5.37346769717221	5.29226476195756	4.65696263577504	5.95664734153051	5.05446869035306	5.22926830972866	7.74898219554712	6.38046563181034	6.79262434432736
Medtr1g032200	HIT zinc finger protein	6.9883231517193	6.56599400079724	6.77865920339851	6.86174376249574	6.46194142404345	6.28652792480175	6.20045068384858	6.67514948259743	6.61342275007059	6.68429097330417	6.62499248874473	6.55089182559081	6.88342936404689	6.92989309246072	6.94332551025316
Medtr1g032220	1-aminocyclopropane-1-carboxylate oxidase-like protein	10.2096290060304	10.5897576782427	10.1781310357225	10.3262707143792	10.1521693551157	10.1368780726859	10.2330017660855	10.3945701683767	10.0118241308009	10.8495070063069	10.3107326223018	10.4443711668958	10.8447136534187	10.3484817709605	10.2134570400151
Medtr1g032260	zinc finger (Ran-binding) family protein	5.38061221340966	4.67539473146357	5.38910738401439	5.76992861255207	5.09990489445294	5.1515558529029	5.10768138461044	5.66225512260397	4.79825926145398	4.05901404691968	4.25777089375752	4.56659935386805	5.17069601209649	5.19247997613955	3.83962063561553
Medtr1g032290	nudix hydrolase-like protein	7.66326304884598	8.99409080578807	9.79565234675403	8.67470719861601	8.61728335385805	8.63917799673347	4.85299114030684	5.45809321550142	8.3115056613782	4.78846110249531	6.54943577670668	7.58826238667675	7.63741367001697	8.99469196853831	7.77152284408513
Medtr1g032430	UDP-3-O-[3-hydroxymyristoyl] N-acetylglucosamine deacetylase	7.47567882632192	7.69672089459433	7.63350698176771	7.28771621973405	7.67725408921395	7.28547184082443	7.52155454013449	7.57724094398052	7.59316427138577	7.30086110050358	7.4532722768799	7.4072100580093	7.00078683959176	7.63040656466462	7.14908045772611
Medtr1g032440	zinc finger (C3HC4-type RING finger) family protein	10.1153051862831	10.0977951558993	10.103625485279	10.1679171266698	9.87967355495347	9.97107973324542	10.0684424618577	9.99109812883099	10.0872051532916	10.3493723055656	10.0629465746345	10.2592981222152	10.0273157158662	10.1316978648991	10.3848943262656
Medtr1g032450	40S ribosomal protein S2-4	11.7322271383208	12.1590363535813	11.779867500993	11.6907600298185	11.7875402833473	12.1259447308328	11.8126960979272	11.8685930247174	11.9705930808215	11.8913800922938	12.0379462735042	11.7934169370974	11.6741018662901	11.9465158109853	11.9563022445674
Medtr1g032500	cleavage and polyadenylation specificity factor, putative	7.55121196145569	7.01505611816418	7.43737884761241	7.54079466341131	7.36224807301092	7.28547184082443	7.6271259287923	7.62686012619475	7.2843578820564	6.8304836622796	7.19022597285213	6.24787022904573	7.10931174520306	6.94186731896448	7.09154962707813
Medtr1g032520	microtubule-associated protein 70-1	11.7359412892306	11.8329564645727	11.7066212893306	12.1723779105628	12.1324613792731	11.9833181753388	12.0428428229817	12.1029819894375	12.0469222305291	11.5240656054432	11.7831122615039	11.7235692355733	11.4514885217999	11.678270560243	11.6534749945641
Medtr1g032570	B-type response regulator	9.1734872755397	8.78003977912966	8.95233720437112	8.80047806939643	8.76747891567837	8.75610195316051	9.22750097972549	9.17394672519404	8.73422848687554	9.38131026056324	9.21004301158598	9.21926981278084	9.49664696228085	9.17797199174955	9.57625268676819
Medtr1g032580	Sec14p-like phosphatidylinositol transfer family protein	8.18193690437898	8.00320647566026	8.15347859383039	7.60947422338707	7.50129539133553	7.49123561673348	8.02496675465522	7.85813663207348	7.94686351272048	9.8143364908227	8.38539652395115	8.51226673641351	8.70469470568365	8.58155393025823	8.27380523620025
Medtr1g032600	transcription factor	7.68578324725405	8.05860780013662	7.95017834272586	7.8095604530476	7.54733756843421	8.04477616298972	7.57530568731099	7.62686012619475	7.94179529654184	7.9933490048218	8.19026166713969	7.82012117106561	8.34508650195786	8.23743589759568	7.86376138737862
Medtr1g032610	RNA-directed RNA polymerase	8.55655484741364	8.30249684471108	8.33163688585028	8.28729095404203	8.58085167437999	8.44016781195609	8.32397131235784	8.32126397077496	8.42844638115827	7.43753261359011	8.04377176404767	7.96390296538837	7.82733802818373	7.89961328303962	8.09212982015178
Medtr1g032630	RNA-directed RNA polymerase	8.82859634269489	8.85149331200152	8.74555440454209	8.64229311096142	8.43335966647899	8.46930466708004	8.8277329851117	8.63017477861961	8.68047456039061	8.35958439633618	8.47388332067167	8.42797163983484	8.85254035884064	8.46607162667309	8.4489503919642
Medtr1g032730	trehalose-6-phosphate synthase domain protein	11.5857450758644	11.2457625970712	11.1457168839011	11.0870740832685	11.211148684506	11.018588174242	11.3113414657261	11.4697980727883	11.2353177085645	11.7897024022673	11.6960099678844	11.7142778783308	11.4281055897337	11.3263950933065	11.715250275857
Medtr1g032740	hypothetical protein	6.12028884880527	5.91047599290911	5.41876363812747	5.18618317393047	5.85290979704	5.52899701933854	5.71739569922635	5.91140950166363	5.98415553673951	6.39301632357863	6.31403798795558	6.39045104427257	6.98947147759308	6.15214853196209	6.52351510992748
Medtr1g032860	RNA recognition motif	6.01750676252219	6.17842717493749	5.9113103246532	6.20225654615132	5.80317493581319	6.5409999384087	6.30596392699972	5.84107452542905	6.15154597484619	5.91978381651962	6.20007102847846	5.40754652906739	6.49263732071764	6.21270358501246	5.46855291883526
Medtr1g032930	receptor-like kinase	10.2413324962127	10.6759357596957	10.844853483367	10.025635217198	10.2482227653599	10.48865618376	9.82614454376404	9.78486532749369	10.2549409802591	10.0585706962671	9.77690529508458	10.110133373151	9.79195502720565	10.1498781419502	9.93793646591378
Medtr1g033000	receptor kinase TMK1-like protein	7.63460926713388	7.96505387146482	8.1710112369003	8.30396480634846	8.0142586060741	7.78573239267169	7.80863581931252	7.24635604985076	7.80893275704475	7.65500207266058	8.02157540539753	8.07893562891115	7.6154988326088	8.38944673850581	7.7933380808402
Medtr1g033080	pollen Ole e I family allergen	12.6737077696764	12.6531982839898	12.9496042330538	12.8264033873144	13.0243566043871	13.0663899431312	12.7128942747766	12.8418189099817	12.9840366814971	11.7807361176614	12.4797738862483	12.3069854475467	11.9385344514595	12.1521500633811	11.2527622955404
Medtr1g033100	pollen protein Ole E I-like protein	7.78820071810048	7.68893918276976	7.93998793939488	7.68779389209146	7.91238746438188	8.24759052173784	7.49948051991406	7.79752237547903	8.03040580510228	6.79020381363141	8.51418549320391	7.94091254781916	7.41864091200676	8.05101208713782	6.37711082446283
Medtr1g033130	pollen protein Ole E I-like protein	11.0450498444103	11.0666832671051	11.3075431676588	11.0492523587302	11.1214129608407	11.2870402743284	10.8882875642506	10.9767854439244	11.287190345726	9.88775471298487	10.8185422704026	10.6838830923265	10.331709296051	10.6778160045833	9.54015163478841
Medtr1g033230	OB-fold nucleic acid-binding domain protein	5.07416051873474	4.96035699790082	5.26398219341745	4.99405937989354	4.67136372864492	4.53256212425792	4.85299114030684	5.0642819759981	4.44406985609856	5.21087708844786	4.81737346809968	5.40754652906739	4.46018861459308	4.92931768133107	5.14573082888652
Medtr1g033240	GTP-binding protein Era protein	4.85321438817354	3.73077790251427	5.61086205957531	4.67317328809614	4.82878346548154	4.15618534286115	4.03077120218953	5.0642819759981	4.60661165966408	4.78846110249531	4.81737346809968	4.78887698485727	5.7556658537958	5.30800637860815	5.63887507366392
Medtr1g033310	F-box only-like protein	4.01329002462836	3.95497035138594	4.33255004196228	4.67317328809614	5.05811039264917	5.52899701933854	4.92100134250484	4.52085746044368	4.96740797103302	5.21087708844786	2.33024468683672	4.15182966321899	5.49262851157523	4.82972719474893	4.04754496164089
Medtr1g033340	zinc finger-like protein	8.73451753453816	8.34767950184135	8.59781909777396	8.07054853548936	8.13476213411896	8.08297916766617	8.47866185639868	8.47238515075852	8.35790407788853	8.14478583035612	7.83052143151275	7.81380776665819	8.59698074100054	7.98310377387317	8.16645271801037
Medtr1g033420	xyloglucan endotransglucosylase/hydrolase family protein	10.2526904632389	9.86382143714562	10.0724782325727	9.95217033692971	9.99353241292626	10.1357426546048	10.0208066322877	10.1229253505888	9.96637751056791	9.85639779150812	9.96311907271396	10.0252455196403	9.90617921178379	9.75448621117112	10.0644325842612
Medtr1g033440	VAC14-like protein, putative	5.29531210721768	5.64688490476208	5.9113103246532	5.74572233946425	5.85290979704	5.609722300847	5.67862879981621	5.86490255638842	5.74907189042818	5.67631770790496	5.79155977251852	5.4731149338565	6.10930600012848	5.75068051055226	6.55790709935724
Medtr1g033450	PPR containing plant-like protein	6.72030542666447	6.66451418593695	6.85657205250414	6.85043744531558	6.79019816747288	7.21840795221304	7.2179026102839	7.41724072405572	6.72383469295771	7.01656394081643	7.2487244588267	7.46475669402459	7.23919252235797	6.88097687936237	7.71929994311862
Medtr1g033480	anthranilate synthase component II	7.50129845799576	8.09439430648627	8.01956421267082	7.90554920032823	8.17442346327598	8.23067361737807	7.92085232457888	7.86406031034938	8.01601019804761	6.98121856392797	7.41120645723168	7.28473599057278	7.14033876305906	7.52291301062803	6.48828319636312
Medtr1g033500	hydroxyproline-rich glycoprotein family protein	10.8325358212369	10.829817789117	10.8885616351234	11.0930825637865	10.9484743012952	10.6915892386365	10.6014252175685	10.7643869739326	10.9824128271415	10.3249085470673	10.4728832072047	10.8465767398318	10.1769654973501	10.3039465237676	10.4515784371165
Medtr1g033550	nuclear ribonuclease Z	6.32065486145457	6.59958717375301	6.58298676008528	6.37000286154701	6.30997606282488	6.64680807013725	6.40428346489937	6.44158970154854	6.67580272990841	5.58508787328046	6.29565777868204	5.98113457793315	6.26756927782883	6.89336229936402	6.37711082446283
Medtr1g033600	MYB family transcription factor	7.86421513804646	7.57534382235045	7.60798870971838	7.12833740041145	7.379319445833	7.41091468100443	7.77227493095832	7.75989249129409	7.47183284116425	6.79020381363141	7.20999019895838	7.26635902674914	6.97806666477583	6.94186731896448	7.2989375270457
Medtr1g033620	myb-like DNA-binding domain, shaqkyf class protein	8.25905230864086	8.20765113863117	8.04830897964439	7.50518859304828	7.79006291791425	7.86460969027273	8.15774448153181	8.2000511578812	8.22653476367663	7.0339171156453	7.5101769688588	7.44854768473984	7.76897372148033	7.20294464949949	8.01376909432474
Medtr1g033810	2OG-Fe(II) oxygenase family oxidoreductase	6.94230152690552	6.59958717375301	6.62175421172045	6.76871052286814	7.08890968230844	7.37287253540626	6.64449864487484	7.18142045266144	6.84822771559841	6.76963415782837	7.26770845830715	7.27557676904748	6.65899666654806	6.23233665199673	6.10208908013859
Medtr1g033830	tobamovirus multiplication-like protein	10.7896439726937	10.9190021824803	10.8242250201373	10.7022449118784	10.6676034561013	10.8411850479321	10.9758305478917	10.905338077628	10.7228487826002	11.5125063407977	11.35190310496	11.2394070381267	11.0397116459554	11.0385981865562	11.4250981825077
Medtr1g033900	DUF1645 family protein	4.21255944923406	2.71811443046346	4.33255004196228	3.1970907759194	2.97356497868838	2.84805724578296	3.42827035638078	2.26861270614542	0.899400835218028	6.25184545230753	3.81700364883767	5.11066731927068	5.72869852917817	4.82972719474893	5.19026043765678
Medtr1g033950	hypothetical protein	6.1690582943471	5.82785012492171	5.78036174049306	6.18435719554543	5.42987493326568	5.95692215113453	5.55565626281883	5.91140950166363	5.94416457802208	5.48769728528009	5.81755834218707	5.53583244887686	6.06687039081784	5.88077848674545	6.37711082446283
Medtr1g033960	PPR containing plant-like protein	7.18294369489406	6.61609491048332	6.41657576823649	6.90610326017768	6.8648233303295	6.81513246603178	6.95139466724362	7.04206312393623	6.82639403319414	6.90781884387981	6.53383771177228	6.83898044850091	7.31367100249097	6.89336229936402	7.2989375270457
Medtr1g034000	armadillo/beta-catenin-like repeat protein	8.5656905950412	8.64980509343494	8.56172104016228	8.50121250514613	8.53588339065145	8.4364839787672	8.59772934215489	8.62669460874481	8.47128534980479	7.91121983960459	8.26301976500898	8.13064818603821	8.24871793897191	8.79463106640289	8.25296429362338
Medtr1g034030	sucrose nonfermenting 1(SNF1)-related kinase	9.89864865429983	9.28480482158895	9.27368269964544	9.02827346399993	9.26900523575038	8.88602770940145	9.51014429715396	9.74369006825988	9.04901233944394	9.30116668687408	8.57260331100033	9.1306142175949	10.1197333932363	9.76125956655662	10.4203750973508
Medtr1g034050	embryo defective 1273 protein, putative	7.3753371410681	7.28657997581872	7.17600816076818	7.02149525146939	7.29186784236575	7.23546844504098	7.1906082275337	6.9448005593919	7.23549127044054	6.79020381363141	6.94104076166895	6.82649095053385	7.49264172526867	7.20294464949949	7.35868452464086
Medtr1g034140	senescence-associated nodulin	4.33159106384906	5.61438749919965	4.93508472108904	5.74572233946425	5.58508229433239	5.07779929954257	5.32408400435486	4.97951158977026	5.08240726268066	3.58106677887522	2.593624579089	3.88900946850104	5.46020663346601	4.4144155990715	6.00571483590184
Medtr1g034170	hypothetical protein	9.74359693586624	9.84993083114337	9.68864465016557	9.79591534562861	9.7755267222129	9.7305643868705	9.89116945339414	9.8988949338568	9.81106464020557	9.59513664747247	9.38758323548154	9.47070792458236	9.82575089989729	9.74426617641474	9.66767005013936
Medtr1g034210	B3 domain transcription factor VRN1-like protein	7.8983628656564	7.4703080239304	7.65235377612655	7.59599738278907	7.83406603666569	7.38820997728743	7.6271259287923	7.79752237547903	7.66872992294629	7.73144646845296	8.07104543405825	7.5658961195957	7.79520532858103	7.56222935216574	7.99506501204999
Medtr1g034240	B3 domain transcription factor VRN1-like protein	10.8594064503522	10.8271615372021	10.7856226308605	10.7085205735878	10.6136239895951	10.6992954302959	10.9627809072501	10.823342500972	10.7793426567266	10.7983837402378	10.7518492107966	10.7695623686514	10.8360535181601	10.7149238576756	10.9622932445864
Medtr1g034260	cytochrome b6f complex subunit (PetM), putative	4.96791301380672	5.01116845915735	4.85056632022743	0	4.14137106797976	4.91790864830581	1.26002176604513	2.94158378113254	2.98592465037161	5.84310464116676	3.33128089798726	4.22977579858727	3.46015257617206	3.34281962798708	5.05232330299173
Medtr1g034270	hypothetical protein	4.72860311861527	4.73706819767631	4.85056632022743	4.56665865428805	4.14137106797976	4.73806316815966	4.54348949141364	4.32861947164833	5.11878973009548	0	2.00779820714461	2.79094181498103	2.00059481597136	2.60431684506956	1.07705131081543
Medtr1g034290	hypothetical protein	9.8282746470386	10.5771658531757	10.478405980962	9.73727344440744	10.0304732489136	10.7123022211933	9.23085439485357	9.84600254473721	10.2103283338737	10.1804515276021	9.85115490622923	9.96527063466687	9.75066154006529	10.2374940025696	9.65581060965929
Medtr1g034300	extra-large GTP-binding protein	9.07455679084182	10.3882642309256	11.2946047767648	10.1633556071269	10.1359383820133	10.1220474772891	6.77885901355047	6.92226635436045	9.71926608951715	6.96321575104363	7.6027916748872	9.50245981970239	9.05878326877617	10.6920651006025	9.35207690251982
Medtr1g034320	[AOS Allene oxide synthase (JA biosynthesis)]_fatty acid hydroperoxide lyase	9.99647588482164	10.1539889272219	10.0442157195976	9.77812423047503	9.88864351148958	9.93498240276405	9.92053972134914	9.75170018842646	9.67566572184824	10.1207978115816	9.59721459814314	9.61385262648722	10.4207526326269	9.93306341547639	10.2870597013748
Medtr1g034340	cold acclimation protein WCOR413	7.82923951888997	8.16901448232432	7.68322808682409	7.74996146135121	7.95855373209513	8.05442217206469	7.64734384503802	7.8341956558734	7.64397855638642	7.91121983960459	7.73143840172344	7.86355793333838	7.755676865193	7.77128007753101	7.61699471568405
Medtr1g034350	cold acclimation protein WCOR413	5.786966204483	5.98862496456165	5.86896782503648	5.84020197620177	5.75166413063218	5.80521384164871	6.02612951392514	5.88834342156684	5.94416457802208	5.63142379331195	5.40245922084469	6.00349775376039	6.32271121813547	5.69516836809814	6.39624470504168
Medtr1g034360	long-chain fatty acyl CoA ligase	7.97350694057846	8.32275291780891	7.79487066738438	8.40015299612894	8.30076050831019	8.2890347664583	7.77227493095832	7.73424931839971	8.0111795636965	8.50977075324112	8.9470050849705	8.82007904461989	8.59698074100054	8.52695660105985	8.67336956599859
Medtr1g034450	pyridine nucleotide-disulfide oxidoreductase domain protein	5.40796047984594	5.19821060208645	5.55853638532978	5.11237466636628	5.32804613207167	4.58674612834467	5.63879135559573	4.97951158977026	5.15427721352742	5.58508787328046	5.18002571667024	4.62546090254504	5.24869968320206	5.77765559996212	4.46497360988362
Medtr1g034480	UPF0496 plant-like protein	5.53742703991655	5.43991997597446	6.59602533627277	5.9288727661827	6.14009822527796	6.48503599959518	5.04809889790487	4.18457228515352	5.67770235479106	5.84310464116676	4.76489235288622	5.33885566056212	7.74225631512739	7.11048789856908	6.84926278804035
Medtr1g034490	PPPDE thiol peptidase family protein, putative	5.88753714810485	6.11014383705025	5.58493643701011	5.67056686788825	6.19897493550681	6.3967963296277	6.05668532176075	5.76713401448694	5.90303340368182	5.21087708844786	6.23906894163336	6.39045104427257	5.52433775430988	5.77765559996212	4.60312857793935
Medtr1g034785	transducin/WD40 repeat protein	7.318824074021	7.28657997581872	7.29272122306326	7.40827770891862	7.42935399859583	7.53323253347461	7.37163934118026	7.39286309009352	7.35468784226622	7.11768364637983	7.05470397139854	7.20013113851299	7.90768032568318	7.72352334425501	7.64125570077311
Medtr1g035010	squamosa promoter-binding-like protein	10.9365532129298	10.8324691593978	10.9187124284622	10.6230671024836	10.6421927671558	10.6923617127696	11.0630748891525	10.8392168250016	10.9018424400123	11.2759421032148	11.22348813003	11.2435231241619	11.2029165207979	11.0939753621659	11.2832739765488
Medtr1g035040	transmembrane protein, putative	11.6168416034244	11.5186100597509	11.5683342057268	11.5519523942258	11.8408920383712	11.6287629391571	11.5461570896987	11.7960852238546	11.7668030803162	11.7858665303111	11.6889852519195	11.6730185361413	11.7464671266064	11.6147091402606	11.5488861354552
Medtr1g035090	inactive Serine/Threonine-kinase BUB1-like protein, putative	5.56198235309144	5.98862496456165	5.9725813724853	5.29026518476173	6.03629409067106	5.71077678678726	5.16490043444014	5.63479923162929	5.72567215402814	3.75856390082818	4.86801229186732	4.56659935386805	4.08820923776398	4.34397144565079	3.30418352685737
Medtr1g035130	splicing factor U2af small subunit A-like protein	10.6434235288412	10.5036586418293	10.4660309741823	10.6105552250816	10.6270860719425	10.5080911281694	10.7337713278025	10.6871341668007	10.4778943578249	10.5616704898864	10.5359020572468	10.4423262602934	10.6785121911031	10.5289899789239	10.6125964512549
Medtr1g035140	cytochrome P450 family 71 protein	6.15298429894263	5.67866638740873	5.50424123489434	5.61819606609389	5.52498783876286	5.7349718831527	6.49632790899824	6.36010357992871	6.07953637846537	6.09534734805375	5.89285586923573	5.76254361349382	6.50857896139012	5.30800637860815	6.39624470504168
Medtr1g035190	cytochrome P450 family 71 protein	8.10465028056504	7.98425628985453	7.7835174633335	7.89458231277778	7.70460183075612	8.23915686516665	7.8615145507407	7.99938701401197	8.05877312607878	7.96648877530344	8.27714120382213	8.46066743880292	8.35834262097205	8.32690218326297	8.04441357962151
Medtr1g035230	pyrophosphate-fructose-6-phosphate 1-phosphotransferase	12.1130316818049	12.3216711784885	12.172852275449	12.0590769889687	12.1601972526139	12.2982144730033	11.9374940450566	12.0412553607032	12.2672836655608	10.9188670067781	11.3368137268985	11.1731341889171	11.186906932754	11.8232787849133	11.4157523827463
Medtr1g035250	PPR containing plant-like protein	6.29158319248621	5.01116845915735	6.01202923278227	5.97124481033345	6.15999196807217	6.14923552510981	5.55565626281883	5.81684632419324	5.98415553673951	4.94342012051319	5.46958462091055	4.981435964045	6.02314864929109	5.66659018999279	5.60638139439649
Medtr1g035260	S-adenosylmethionine-dependent methyltransferase	7.70244566047557	7.58376116474017	7.50806172702705	7.48339536090348	7.49347678485474	7.34955624400812	7.46572300192461	7.22809933281568	7.34704058554971	7.22734199022404	7.22948731979361	7.00334935545102	7.49264172526867	7.43244983349479	7.28873463072259
Medtr1g035300	hypothetical protein	5.35273548924011	4.39838052679666	4.61468431232134	5.53589302749162	5.67077618970959	5.47255626444693	5.99491251504012	5.88834342156684	5.41054378839537	4.94342012051319	4.71042981991303	4.9356517165353	5.52433775430988	4.82972719474893	4.84513832541375
Medtr1g035330	ATP-dependent helicase family protein	8.76920230618261	8.6775961987965	8.75430424283643	8.67149836633258	8.63870878785377	8.51891970880394	8.80090941012144	8.62320602345651	8.75171041530173	9.28676259982699	9.1162779932081	8.8326239332025	9.00079148500788	8.81104475192292	9.06577929934727
Medtr1g035420	histone-lysine N-methyltransferase, suvh protein, putative	8.81589098402778	8.83748291862947	8.85264743350642	9.06297309304792	8.94994880566691	8.7708045858379	8.68344417627775	8.88446527973081	8.92608345886247	8.69024213695531	8.74845628882368	9.11785851184753	8.92560390577372	8.67059529634011	8.78646145507346
Medtr1g035690	dishevelled/Egl-10/leckstrin domain protein	6.77384215070541	6.32620904314872	7.19327075428415	6.21993654033377	6.44582557434343	7.14807396026745	6.02612951392514	6.45734883531737	6.46588316834688	5.80318053141341	5.40245922084469	6.00349775376039	4.95496376894143	6.46587325224251	5.67065299238637
Medtr1g035700	homeodomain transcription factor superfamily protein, putative	8.30705374180984	7.91256164058366	8.09497971294645	7.73159084575962	7.7707856750043	7.97538552931251	7.94555423469135	8.06771231483277	7.96696018457087	7.24234858937149	7.23913795297973	7.24774495473335	7.52435068074697	7.81099269300249	7.96334236454741
Medtr1g035720	phototropic-responsive NPH3 family protein	6.79471268214005	6.08664513923822	5.1970997700555	6.12928682665196	5.90098710279959	6.47069910628024	6.56170138605364	7.0933926448491	6.06095802114728	5.7621200692443	5.01006476678497	6.0896371926913	5.0882325564339	4.19184041786765	4.78833449415432
Medtr1g035730	xyloglucan galactosyltransferase KATAMARI-like protein	7.34027672803115	7.65738568236261	7.68932444661244	7.90007617735657	7.47771129455541	7.94977145808666	7.33471357983831	7.80985067452764	7.95191398646689	5.99259235624606	6.97608974514075	6.78836031523797	6.63014164529603	7.17277932619344	5.63887507366392
Medtr1g036390	DHHC-type zinc finger protein	6.30619225343315	6.6324158957337	7.29272122306326	6.76871052286814	6.55502960362385	7.07413453713664	6.45103962091681	6.4095454079496	6.73559691243149	6.92652182729299	5.8430966774878	6.94677176331012	6.97806666477583	7.13155196630028	7.1148379761936
Medtr1g036420	transmembrane protein, putative	6.58307926291617	6.30600177851814	5.1970997700555	5.64461909086739	5.01506890014227	5.47255626444693	6.40428346489937	6.42565652154525	5.90303340368182	7.45051378693364	7.51812603620441	6.40732222374812	7.17071252924481	6.65231843883545	7.18252899906258
Medtr1g036430	RNA recognition motif	9.11245513693198	9.13248506106969	9.22205272880705	9.21176410119788	9.30295143922474	9.03231249825905	9.1374584326521	9.14990315498716	9.19033394437668	9.0892692773513	9.23195805339963	8.98368575557645	9.12232512744867	9.17797199174955	9.28436776213761
Medtr1g036490	caffeic acid O-methyltransferase	2.31797973984129	2.44998334747128	3.27851162423694	2.46975207683835	4.36352112965107	5.03945704161602	2.99547867790202	4.74284267773123	5.49601003396456	5.63142379331195	3.00909382007785	4.44114151543181	6.88342936404689	5.44892381670779	7.49804806246317
Medtr1g036510	caffeic acid O-methyltransferase	6.30619225343315	6.44184672471799	6.8887168552638	6.74448363077963	6.55502960362385	7.08358687198229	6.02612951392514	5.86490255638842	6.06095802114728	6.63964835525726	5.59513511014786	6.30300238804208	7.33170498726258	6.7911674690212	6.62432510182543
Medtr1g036520	NB-ARC domain disease resistance protein	6.96088671432475	6.66451418593695	7.01057939407288	6.40133248326939	6.94727122095675	6.63399871546231	7.74438994368224	7.14295848733544	6.46588316834688	6.70610471524239	6.58013491727978	6.53562722929885	7.21024104223373	7.23249214197783	6.96911137080678
Medtr1g036590	pectinacetylesterase	5.92588127603281	6.4232060403247	6.15984509080197	5.9072107419331	6.59941407523768	6.05628092539382	7.10548288642807	6.18187113624234	6.37855773294662	5.7621200692443	5.8430966774878	5.76254361349382	6.08824421562753	6.25170612348065	6.12520926966489
Medtr1g036710	endonuclease/exonuclease/phosphatase family protein	4.21255944923406	4.61096660254991	3.7208213293578	2.46975207683835	3.55725650560564	3.74422593762469	4.25813566651581	4.79338448733602	4.2608622769681	4.61483265815975	5.09754663967551	4.83947930705986	5.04516312792119	3.60623807522753	4.22924294754749
Medtr1g036750	Rpp4C4	7.15092771817965	6.95143269352976	7.12294532666943	6.86174376249574	7.036066005227	7.00617516065366	7.29681782272881	7.57724094398052	7.08730816000301	6.56998230054345	6.51806915943869	6.32092131894798	7.06687630738823	6.60791705541052	6.10208908013859
Medtr1g036820	Rpp4C4, putative	5.10790592732342	3.31153158442718	4.05886866790001	4.45164862813503	4.82878346548154	5.00006788145407	5.16490043444014	4.69046575755885	4.50030994461616	2.04740277835722	3.33128089798726	4.9356517165353	4.52432051888024	3.928550109318	3.45778824064692
Medtr1g036850	hypothetical protein	4.33159106384906	4.31993697923422	4.85056632022743	5.07400433162417	5.25593456332993	4.47626342406156	4.62730859318858	5.42641743042518	5.00676843339441	5.27065366536934	4.86801229186732	5.33885566056212	4.70120225838944	4.77722932227089	5.46855291883526
Medtr1g037010	NBS-LRR type disease resistance protein	7.85430832613594	7.25530556447282	7.44460502137313	7.34523398581078	7.44565385950514	7.49123561673348	7.49948051991406	7.77883011766893	7.43623630054833	6.70610471524239	6.95281861927374	7.13071612052554	7.58575140494415	7.29917020335581	7.26810978476732
Medtr1g037030	hypothetical protein	6.88506476428909	6.28550745313564	6.64703226914472	6.41674580026516	6.98121291138534	6.63399871546231	6.95139466724362	6.53366134092387	6.71197578789263	6.44583120662294	6.20007102847846	6.32092131894798	6.79520175732653	6.25170612348065	6.89032854711975
Medtr1g037130	disease resistance protein (CC-NBS-LRR class) family protein	4.77134733831099	4.61096660254991	4.66504710661753	4.62089874917471	4.8776579524573	5.41381723071483	4.92100134250484	6.51871835580402	4.92694346150617	5.63142379331195	5.09754663967551	4.15182966321899	5.83366913852944	4.97664814969899	7.26810978476732
Medtr1g037260	PPR containing plant protein	7.29704760114203	7.51500585117323	6.92016101974461	7.36919937886737	7.6281115081691	7.16598152211219	7.04580762833946	7.65446608220581	6.73559691243149	6.86966938184418	7.1600624941131	7.05779164294656	7.79520532858103	7.24220834031135	7.52437516416763
Medtr1g037280	sister chromatid cohesion PDS5-like protein	9.2529301784788	9.0003922245197	9.1553538820651	9.29960353318681	9.09392479024802	9.0897284941907	9.26396668727287	9.12298402510738	9.14033014166585	9.3745153110378	9.54953316899052	9.4826969269622	9.41018280370859	9.13428831197955	9.56572818236502
Medtr1g037310	zinc finger, C3HC4 type (RING finger) protein	10.4055178507613	9.78023015426137	10.0956146181974	9.76614041845419	9.63512225859809	9.92844032223386	10.0052248718176	10.2208093221264	9.84810614215951	10.0500672012973	10.0670162663991	10.090681244339	10.5857550180417	9.91343428108269	10.3324668677136
Medtr1g037370	cytochrome P450 family protein	5.3243094811924	5.01116845915735	4.26884161365928	5.03458553979939	4.55598441112216	4.08267121308825	5.55565626281883	6.23769014678305	5.18891268988456	5.01507442158024	5.36768779063445	4.73643507471851	4.17067398893789	4.02175548254733	3.72322174807554
Medtr1g037450	peptidoglycan-binding LysM domain protein, putative	8.09205956451694	7.83711696012835	8.00985392797022	7.90554920032823	7.95855373209513	7.80871222651237	8.17177061901372	8.15727298824855	7.81448894908337	7.37081467312829	7.5725759267306	7.81380776665819	7.1606588260796	7.56222935216574	7.47123158492529
Medtr1g037460	enhancer OF AG-4-like protein, putative	8.5987019240034	8.45710047885065	8.7249293482946	8.37670047121088	8.48946824260614	8.47649785486163	8.3426903021604	8.49164460977273	8.4248183786617	8.02840200350983	7.98189058500911	7.85128030230177	8.27691488127902	8.62676144476759	8.40711689349719
Medtr1g037470	hypothetical protein	5.53742703991655	5.10771860883022	5.73393072616957	5.29026518476173	5.49397507670969	5.1515558529029	4.78161556228439	5.68919824455415	5.5502983156552	3.91659620526489	5.21956185337542	5.15129399623666	5.00076825777774	5.34454700982088	5.27539705440862
Medtr1g037520	transmembrane protein, putative	7.74059217678331	7.20162609954973	7.8339177289361	7.08075125025334	7.67725408921395	7.44064225915098	7.94555423469135	7.74070296879105	7.35468784226622	7.74204379595471	7.03267645859696	7.81380776665819	7.72870974833892	7.49879841184171	7.6088162027862
Medtr1g037570	hypothetical protein	6.89476331162054	6.72664462953324	6.74393533444634	6.86174376249574	6.76443994502909	6.99619997577586	6.68418094720404	6.63414068266015	6.94258548944501	5.7621200692443	6.59524294472887	6.24787022904573	6.7821455395691	6.51479166994405	6.14796477868104
Medtr1g037590	pentatricopeptide (PPR) repeat protein	4.5437108247715	4.23698173734033	4.45210141582435	4.11621078362144	5.09990489445294	5.11514886751054	5.27294980226674	5.22020059805096	4.79825926145398	3.75856390082818	4.25777089375752	4.06943050959812	5.24869968320206	5.23202562175058	5.05232330299173
Medtr1g037630	aspartic proteinase nepenthesin-like protein	9.03782600372337	9.50243382671645	9.62009139538509	8.9849843831789	9.15467656218643	9.5064484029877	9.50461372320413	9.39870545556268	9.38213588068661	6.96321575104363	7.78512806470205	7.99771591174251	8.69427807596122	8.55451352281049	8.21035686976712
Medtr1g037650	Myb/SANT-like DNA-binding domain protein	5.98155180479544	6.59958717375301	6.32557066852714	6.94913939620326	6.62826282445413	6.72136393731048	6.54023769549784	7.3680664500156	6.62611639057552	5.01507442158024	6.45321278492873	6.33862041619614	5.93151737400461	5.90544726659992	5.35578830592749
Medtr1g037690	transmembrane protein, putative	7.93642409120469	8.84099829310248	8.61713477263517	8.22736645770705	8.31857061959413	8.46930466708004	8.00943010313227	8.43307731548397	8.19280132937643	7.13386873318716	7.84954685722266	7.63198081064969	8.24396440039418	8.28050689815809	8.31962490825333
Medtr1g038340	DExH-box splicing factor-binding site protein	11.0291763699767	10.9445533802299	10.7104290937949	10.9678842268852	11.1346689346386	10.9773499598685	10.7859974269687	11.0783677081481	10.7835980716905	10.8122785277052	10.6269305213255	10.8634863978535	10.9549889442588	10.7485469168573	10.7803724022657
Medtr1g038430	DnaJ heat shock amino-terminal domain protein	7.98263061046937	7.47935906305155	7.13192577523849	5.29026518476173	6.76443994502909	6.51328931585709	7.14867331202974	7.89910051749733	6.78170965327647	0	0	0.990448394283438	2.80803469172313	1.60046669219655	3.72322174807554
Medtr1g038570	HAUS augmin-like complex subunit-like protein	8.80821371140882	8.84450512257843	8.82522671069323	8.75875305786282	9.00872580058143	8.8833241540772	8.91787258148973	9.05210644848234	8.82235406761424	8.93617674221768	9.10048169748271	8.76223669342633	8.81136290248045	8.95092496489154	9.08948394759818
Medtr1g038610	hypothetical protein	5.48702585965757	6.03846735766636	5.9725813724853	6.21993654033377	6.27391636042322	5.80521384164871	6.08660736728592	5.93411259285102	5.81707660668874	5.7621200692443	5.89285586923573	6.0896371926913	4.32268148704155	4.72274874243927	4.312173907051
Medtr1g038650	TCP family transcription factor	8.03180480452766	8.06463420371715	8.20969758796504	7.8667947241072	7.76430225889033	8.3332891095176	7.77227493095832	7.78508781843807	8.25949742302016	8.04561421169045	8.18027733069312	8.36890800933285	8.59698074100054	8.82727379601873	8.43050731768715
Medtr1g038680	cationic peroxidase	7.8983628656564	7.21252296568632	6.47420539962774	6.32169460660373	6.15999196807217	6.85982608783875	6.33117908278768	6.95593703167295	6.06095802114728	7.2121776535165	6.50212635161608	6.63923563615216	6.58574727567873	6.49866913155976	6.14796477868104
Medtr1g038760	cytochrome C biogenesis protein ccsA	6.91396697482596	6.49636582041158	6.70835505009674	6.91698324616898	6.87689402220436	6.51328931585709	6.99937333255732	7.14295848733544	6.6386993187101	7.30086110050358	6.86828003048982	7.11025395890417	7.22960643852575	6.57753830604316	7.48916450597054
Medtr1g038793	P-loop nucleoside triphosphate hydrolase superfamily protein	8.20550739257345	7.80147475003556	8.3120160321922	8.08509188474984	8.11960345205581	7.92894765103877	8.40338889605965	8.03132430753838	8.35027389551308	7.82413152585202	7.95286069818473	8.32518840402524	8.51254351514492	8.18298513376797	8.38334098170978
Medtr1g038810	type I inositol-1,4,5-trisphosphate 5-phosphatase	10.7739641562681	10.118220020758	10.2028454610572	10.5732150266239	10.5060164951305	10.2763273810548	10.8018673624164	10.9849630529758	10.3555553817376	9.571564515811	9.73488988842086	9.79623783932661	9.90617921178379	9.59681124147857	9.9115821642697
Medtr1g038815	P-loop nucleoside triphosphate hydrolase superfamily protein	10.0933627015015	9.87415232170026	10.0548791496462	9.86636772018052	9.94705894451557	9.92844032223386	10.0362218992846	9.88439605641165	10.0346168356227	10.0220795077593	9.83533559870912	9.80740286571417	10.2199608888249	10.2507910028705	10.4787592790145
Medtr1g038820	amino-terminal domain cyclin	4.93068422487605	4.31993697923422	4.26884161365928	5.67056686788825	3.9716580978512	4.68936651578943	5.7919377145648	5.60681067478504	4.84244170627219	5.80318053141341	5.09754663967551	5.02581181937067	5.0882325564339	4.66612979376153	5.14573082888652
Medtr1g038840	microtubule associated protein, MAP65/ASE1 family protein	10.1712402890664	10.2549468593652	10.1441359374331	10.2422534674938	10.1840935467429	10.3229638784132	10.3127004713268	10.2884455278516	10.3565078722026	10.2036390797691	10.5896974427605	10.4616368321591	10.5184618808084	10.4978980267912	10.6736603242953
Medtr1g038850	ARM repeat protein	8.85118777181106	8.39627669653507	8.88487882915942	8.526297163439	8.51672489066927	8.79113975141487	8.89268792707264	8.93317596800576	8.63723577879227	8.6057306895924	8.77191565264003	8.54312659649652	9.06956983508218	8.99756309551774	9.22407207222316
Medtr1g038860	PPR containing plant-like protein	5.58612670880652	4.39838052679666	4.71371093688723	4.7723617108991	4.8776579524573	4.35661294247388	4.54348949141364	5.3940305299664	5.2227361129084	4.61483265815975	4.00974119048337	4.06943050959812	5.24869968320206	4.97664814969899	5.87542186766842
Medtr1g038920	N-acyl-L-amino-acid amidohydrolase	10.0996661109356	10.284938995864	10.3233826718084	10.1792582227314	10.2482227653599	10.4175609117554	10.2127936616636	10.27071698029	10.2822644995191	9.99353810497596	10.2583072716457	10.0183984411675	10.0614882228273	9.98606719981926	9.8898090426742
Medtr1g039010	N-acyl-L-amino-acid amidohydrolase	7.49493607600631	7.69672089459433	7.18466527685637	7.43122650633058	7.40455361931889	7.32585692470416	7.54329589932098	7.62686012619475	7.17630612310206	7.74204379595471	7.8745299897817	7.30288181092747	7.83999335949272	7.33593248818197	7.37806270862191
Medtr1g039270	aspartic protease in GUARD CELL-like protein	5.72307663007148	5.85592117127659	5.61086205957531	5.38734091567599	5.69824583819118	5.93620204446539	6.05668532176075	5.32699042538942	6.04213729586896	2.86140414960935	5.40245922084469	5.30324351204285	4.39307270263967	5.30800637860815	3.72322174807554
Medtr1g039380	serine/threonine protein phosphatase 2A	10.4774709537707	10.5761115567108	10.5596868422855	10.4181616241083	10.4884226877052	10.5028166006909	10.5446197385056	10.55147121438	10.6075657969225	10.7387832275803	10.672159978806	10.3881151012378	10.4643168452636	10.3607983703146	10.5466942348536
Medtr1g039410	inosine-uridine preferring nucleoside hydrolase	9.25857486899899	9.41551143166714	9.26758378056237	9.3466342254038	9.48549029418964	9.48699116638265	9.59846461654189	9.5386096096679	9.52284079239933	9.26855286842093	9.16265492122857	9.08153061270153	8.80492228102223	9.15501019570009	8.79008266920965
Medtr1g039435	[NCR391]_Nodule Cysteine-Rich (NCR) secreted peptide	10.8821337406345	10.9445533802299	10.9790545021995	11.6184497426424	11.4596072832494	11.1880936366356	10.7630189101022	11.0363610756153	11.1863394643365	10.3249085470673	10.7843457274948	11.380118196899	9.53801036696828	9.75618253364128	9.50972770836437
Medtr1g039445	cellulose synthase-like protein	6.45782568752137	7.46119984260298	6.98106512988731	6.94913939620326	7.31866438560269	6.64680807013725	6.95139466724362	6.67514948259743	7.24375151699539	6.63964835525726	7.06559287716988	6.69526239440406	7.00078683959176	6.7234127123124	6.45216930406134
Medtr1g039490	transmembrane protein, putative	7.73520403997837	7.89913463215617	7.84488263641678	7.63605600585583	7.62095246945286	7.79151175765208	7.92913337781016	7.6198753027511	7.79775576295539	7.55036109278205	7.81124175284519	7.74247327448367	7.72870974833892	7.86858425879957	7.99506501204999
Medtr1g039790	hypothetical protein	5.6788555343106	5.40234379141199	5.32790087994691	5.22171806514281	5.14052263096718	5.11514886751054	5.67862879981621	5.57826837419645	5.11878973009548	5.38325322334944	5.21956185337542	5.33885566056212	5.0882325564339	5.57729346929153	6.00571483590184
Medtr1g039990	3-dehydroquinate synthase	8.46512553837298	8.46167471592754	8.56835186188959	8.6618288235719	8.5918781012368	8.41043035447019	8.41522807042896	8.46850221280244	8.51630227415248	9.12614389281098	8.6756986925156	8.82007904461989	8.14034157446996	8.54276780678346	8.63763792381217
Medtr1g040000	PPR containing plant-like protein	7.13464929256215	7.62512660789156	7.26032685652594	7.05142745813548	7.15978262529662	7.23546844504098	7.12002383653645	7.20960862019508	6.94258548944501	6.92652182729299	7.20014193068603	6.8758130238616	7.13007038744218	7.27097038140777	7.01934032114537
Medtr1g040020	50S ribosomal protein L22	8.44216026235989	8.69323973007972	8.57824129952539	8.38847438882688	8.59553492842353	8.40666970044586	8.55556028290322	8.3803217059264	8.38802755049764	7.78367141963514	8.28181779979469	8.1952172136978	8.34951875575606	8.75784985752666	8.45352455520954
Medtr1g040105	methylenetetrahydrofolate reductase	11.8802266808365	11.9429610167349	11.9202848864998	11.985724111034	11.9534624342203	11.9999492876589	11.8205073862826	11.7600066299512	11.9105734164834	11.9387887170953	11.9033077723694	11.7197754555553	11.977714904648	12.0182490799471	11.5230065473922
Medtr1g040145	BolA family transcriptional regulator	7.65757763979831	7.63325925211576	7.62716960435368	7.66215686436179	7.75778957497545	7.77410373997017	7.80863581931252	7.47256935208355	7.50657219301858	7.71001538680243	7.85583331660099	7.98653275296401	7.954986147023	7.74418438772595	7.50687725206004
Medtr1g040155	DNA-binding protein SMUBP-2	8.83868067724819	8.26111098678087	8.5847967962455	8.51917451312816	8.37498033263142	7.83693166104871	8.29862874955069	7.66128581625846	7.5270212429897	11.1532788591974	10.8128988400289	10.4826836204172	10.6090473475649	10.020351216835	10.1201589434493
Medtr1g040195	benzyl alcohol O-benzoyltransferase	8.62807051996887	9.35286956787233	9.09233906665925	8.92696302531899	8.81843794604619	8.88872620784137	9.05661750276576	8.5442421853991	8.93376207453253	9.25751567342852	9.40269029001258	9.09721185499407	8.83999509053416	8.69202270006022	8.6009987819151
Medtr1g040215	benzyl alcohol O-benzoyltransferase	4.68455370288409	4.67539473146357	3.89972369147423	4.25987078993509	5.29244085326178	4.47626342406156	4.70652412992456	4.57963714394846	4.75268086868086	4.61483265815975	4.86801229186732	4.62546090254504	4.24867881918222	4.72274874243927	4.04754496164089
Medtr1g040335	[nsLTP3]_Lipid transfer protein	4.89246924096253	5.01116845915735	5.58493643701011	1.89673355638031	2.2977780086042	1.47067461336414	3.22804308223475	1.95007517290989	0.899400835218028	7.77337657684184	4.81737346809968	5.88804526790804	7.60811928149967	6.91781864868475	5.14573082888652
Medtr1g040355	DNA topoisomerase type I	10.3466684800629	10.2862289638972	10.3409155676179	10.1192863115729	10.2141377307152	10.3048939273956	10.2578702359028	10.3371698302461	10.367888975726	10.5481470722327	10.1228184268204	10.1706742071165	10.3790872937343	10.4389191738432	10.5272985518434
Medtr1g040360	sieve element occlusion protein	6.32065486145457	6.47842073650781	6.41657576823649	4.99405937989354	5.97022628137503	6.18480279483313	5.96300507626625	4.88944757224612	6.49385526316037	4.61483265815975	6.72453520426289	6.2664826951871	5.0882325564339	6.11031868646999	3.94732537411671
Medtr1g040430	ethylene response factor	11.0580557077761	10.460888850024	10.6908120818161	10.6097172291072	10.5706104924447	10.6420701299715	11.2922085342541	11.2339937700186	10.5587432573554	11.7992476978134	11.6726083820887	11.7113089442889	11.3544909395763	11.4499747864269	11.5972274106114
Medtr1g040435	basic helix loop helix protein, putative	4.68455370288409	6.68029943735771	8.10869152032571	5.74572233946425	5.90098710279959	7.79726806312673	3.42827035638078	3.11056220209367	5.72567215402814	3.14307149926683	3.59448793334441	4.44114151543181	4.85874668987769	6.19279964898642	4.95244684370022
Medtr1g040460	serine esterase family protein	9.36357680894226	9.00979304486279	9.39800449516426	9.06541999238258	9.19380148812273	9.21757765822939	9.4567276230099	9.29946816776526	9.09310964401968	7.73144646845296	7.74504929388377	8.1558255736689	8.31367349562811	8.4197307537764	8.48960495896694
Medtr1g040555	LRR receptor-like kinase family protein	3.94024241787728	2.44998334747128	3.27851162423694	4.1898282120239	3.55725650560564	3.01543663115634	4.70652412992456	2.94158378113254	3.27096415094711	5.7621200692443	4.76489235288622	4.37406905714013	4.85874668987769	3.928550109318	4.89979006360552
Medtr1g040560	sucrose phosphate phosphatase	8.6105212005913	8.42466817605031	8.52128307194489	8.59565394652233	8.86765823735791	8.58030153181516	8.47866185639868	8.61970898195734	8.60232932030313	7.98445104464144	8.06019775922742	8.29830622647651	8.10931461773177	7.98310377387317	8.21575212269841
Medtr1g040610	hypothetical protein	12.2560421950811	12.1373994030052	12.2905629424729	12.4972484116726	12.3899776901747	12.2404951328347	12.1801418059525	12.4143490053976	12.4096787716278	11.7826621610556	11.9855171564201	11.9734222077549	11.5297351802452	11.7722189468807	11.980671315404
[truncated: 19,587 more rows]

## Sheet: B. Log2_Mean_SD_NormCounts
Supplemental Table S4. RNAseq data (log2 normalized count) of the plant transcript accumulated in the 15 Control, DN2 and SN2 mature nodules samples. R: biological repeat number. 0d, 1d and 3d are the durations of the N-satiety and N-deficit treatments (see Fig.1). Individual samples data (A. Log2_NormCounts sheet) as well as mean and SD per modality (B. Log2_Mean_SD_NormCounts sheet) are provide…
[truncated: 20,890 more rows]
