# Supplementary material for: Responses of mature symbiotic nodules to the whole-plant systemic nitrogen signaling
Source: J Exp Bot. 2020 May 9;71(16):5039–52. doi: 10.1093/jxb/eraa221 (PMC7410188; doi:10.1093/jxb/eraa221)
Supplement: eraa221_suppl_Supplementary_Table_S5 [file eraa221_suppl_supplementary_table_s5.xlsx]

## Sheet: A.Diff_Exp_DN2
Supplemental Table S5. Differential expression of N-deficit (A.Diff_Exp_DN2 sheet) an N-satiety (B. Diff_Exp_SN2 sheet) plant DEGs transcripts in the various temporal contrasts of the analysis (DE_groups). DE_Groups are as follows: A = 0d vs 1d, B = 0d vs 3d, C = 1d vs 3d.
Gene_ID	DE_Group
Medtr0001s0660	AB
Medtr0003s0180	AB
Medtr0003s0580	BC
Medtr0007s0140	BC
Medtr0007s0390	B
Medtr0008s0390	BC
Medtr0008s0470	BC
Medtr0009s0050	B
Medtr0009s0390	B
Medtr0009s0480	AC
Medtr0010s0050	BC
Medtr0011s0280	A
Medtr0015s0030	BC
Medtr0015s0130	A
Medtr0015s0140	BC
Medtr0015s0230	A
Medtr0016s0170	BC
Medtr0022s0200	AB
Medtr0024s0020	BC
Medtr0024s0320	AB
Medtr0026s0010	AC
Medtr0027s0090	C
Medtr0027s0260	AB
Medtr0032s0080	C
Medtr0034s0170	A
Medtr0035s0150	BC
Medtr0036s0050	A
Medtr0036s0110	A
Medtr0039s0080	B
Medtr0048s0220	AB
Medtr0054s0090	A
Medtr0054s0190	A
Medtr0056s0160	AB
Medtr0057s0100	B
Medtr0067s0100	B
Medtr0078s0060	C
Medtr0086s0010	A
Medtr0093s0090	A
Medtr0107s0100	A
Medtr0113s0040	C
Medtr0115s0030	AB
Medtr0174s0090	AB
Medtr0184s0030	BC
Medtr0189s0010	BC
Medtr0212s0040	B
Medtr0240s0070	A
Medtr0251s0050	BC
Medtr0276s0020	A
Medtr0280s0040	BC
Medtr0318s0020	AC
Medtr0330s0040	A
Medtr0334s0010	BC
Medtr0337s0030	A
Medtr0340s0030	A
Medtr0370s0010	A
Medtr0384s0020	B
Medtr0416s0030	A
Medtr0428s0030	BC
Medtr0536s0020	A
Medtr0683s0010	A
Medtr0693s0030	C
Medtr0959s0010	A
Medtr1088s0010	AB
Medtr1099s0010	B
Medtr1173s0010	BC
Medtr1372s0010	AB
Medtr1643s0010	B
Medtr1949s0010	B
Medtr1g006600	AC
Medtr1g007300	A
Medtr1g007800	BC
Medtr1g007840	AC
Medtr1g007905	B
Medtr1g009030	AC
Medtr1g009640	C
Medtr1g009760	AC
Medtr1g010140	C
Medtr1g010150	A
Medtr1g011540	A
Medtr1g011600	A
Medtr1g012360	AB
Medtr1g012710	BC
Medtr1g013130	C
Medtr1g013760	B
Medtr1g013820	C
Medtr1g014250	A
Medtr1g014320	A
Medtr1g014420	A
Medtr1g014510	AC
Medtr1g014700	A
Medtr1g015300	C
Medtr1g015650	C
Medtr1g016780	A
Medtr1g017830	BC
Medtr1g017910	A
Medtr1g017920	C
Medtr1g018140	C
Medtr1g018320	A
Medtr1g018420	BC
Medtr1g018640	A
Medtr1g019130	B
Medtr1g019270	BC
Medtr1g019360	AC
Medtr1g019440	AB
Medtr1g019760	C
Medtr1g021610	BC
Medtr1g021638	C
Medtr1g021642	B
Medtr1g021652	BC
Medtr1g021845	BC
Medtr1g021915	BC
Medtr1g022115	B
Medtr1g022160	A
Medtr1g022245	A
Medtr1g022250	BC
Medtr1g022265	A
Medtr1g022505	A
Medtr1g023140	AC
Medtr1g023180	A
Medtr1g023210	AC
Medtr1g023260	AC
Medtr1g023730	A
Medtr1g025420	BC
Medtr1g025490	AC
Medtr1g025980	AB
Medtr1g026110	BC
Medtr1g026125	B
Medtr1g026160	B
Medtr1g026820	B
Medtr1g026860	A
Medtr1g027030	BC
Medtr1g027040	B
Medtr1g027050	B
Medtr1g027060	B
Medtr1g027140	BC
Medtr1g027150	BC
Medtr1g027370	B
Medtr1g027640	BC
Medtr1g027710	AC
Medtr1g028090	B
Medtr1g028330	A
Medtr1g028460	AB
Medtr1g029230	AB
Medtr1g029420	A
Medtr1g029470	AB
Medtr1g029500	AC
Medtr1g029520	AC
Medtr1g029610	BC
Medtr1g029750	B
Medtr1g029810	BC
Medtr1g029990	C
Medtr1g030290	A
Medtr1g030580	AC
Medtr1g030600	C
Medtr1g030640	A
Medtr1g031080	AC
Medtr1g031150	A
Medtr1g031560	B
Medtr1g031580	BC
Medtr1g031620	B
Medtr1g032160	AB
Medtr1g032290	BC
Medtr1g032580	A
Medtr1g032930	B
Medtr1g033310	A
Medtr1g033340	A
Medtr1g034260	B
Medtr1g034290	B
Medtr1g034300	BC
Medtr1g034480	C
Medtr1g035300	B
Medtr1g036490	AB
Medtr1g036510	C
Medtr1g037370	C
Medtr1g038430	A
Medtr1g040155	B
Medtr1g040335	AB
Medtr1g040435	BC
Medtr1g041285	BC
Medtr1g041695	A
Medtr1g041890	AB
Medtr1g041915	AB
Medtr1g042850	A
Medtr1g042895	A
Medtr1g043055	AC
Medtr1g043290	A
Medtr1g045140	C
Medtr1g045370	BC
Medtr1g045510	B
Medtr1g045520	A
Medtr1g045610	C
Medtr1g046070	AB
Medtr1g046150	A
Medtr1g046250	B
Medtr1g047330	AB
Medtr1g048710	BC
Medtr1g048720	BC
Medtr1g049240	A
Medtr1g050462	A
Medtr1g050525	A
Medtr1g051120	A
Medtr1g051175	A
Medtr1g051315	B
Medtr1g051840	A
Medtr1g051860	B
Medtr1g052525	AB
Medtr1g052560	AC
Medtr1g052770	C
Medtr1g052850	B
Medtr1g053975	A
Medtr1g054035	A
Medtr1g054150	C
Medtr1g054165	A
Medtr1g054675	AB
Medtr1g054935	A
Medtr1g055085	A
Medtr1g056550	BC
Medtr1g056560	BC
Medtr1g056840	BC
Medtr1g056870	BC
Medtr1g056880	BC
Medtr1g056910	BC
Medtr1g057400	BC
Medtr1g058490	BC
Medtr1g059080	C
Medtr1g059990	BC
Medtr1g060490	BC
Medtr1g061170	AB
Medtr1g062160	A
Medtr1g062880	C
Medtr1g062970	AB
Medtr1g062980	C
Medtr1g063330	C
Medtr1g063340	C
Medtr1g064230	A
Medtr1g064260	B
Medtr1g064560	A
Medtr1g064630	B
Medtr1g066380	AB
Medtr1g066950	AC
Medtr1g067110	A
Medtr1g068630	A
Medtr1g068810	C
Medtr1g069085	AB
Medtr1g069140	B
Medtr1g069235	B
Medtr1g069460	BC
Medtr1g069805	AB
Medtr1g069945	B
Medtr1g069960	BC
Medtr1g070135	B
Medtr1g070435	C
Medtr1g070440	A
Medtr1g070495	B
Medtr1g071530	A
Medtr1g071810	C
Medtr1g071890	A
Medtr1g071920	B
Medtr1g072310	A
Medtr1g072380	AB
Medtr1g072420	BC
Medtr1g072450	BC
Medtr1g072690	A
Medtr1g073360	B
Medtr1g073890	A
Medtr1g073990	AC
Medtr1g074120	A
Medtr1g074160	AC
Medtr1g074930	B
Medtr1g075137	C
Medtr1g075280	A
Medtr1g075340	B
Medtr1g075380	BC
Medtr1g075440	AC
Medtr1g075660	BC
Medtr1g075900	BC
Medtr1g076190	A
Medtr1g076370	AC
Medtr1g076400	BC
Medtr1g076430	C
Medtr1g076470	AB
Medtr1g076500	B
Medtr1g076650	BC
Medtr1g077030	BC
Medtr1g077560	B
Medtr1g078170	B
Medtr1g078290	A
Medtr1g079140	C
Medtr1g079375	A
Medtr1g079490	A
Medtr1g079870	AB
Medtr1g080250	B
Medtr1g080510	BC
Medtr1g080950	A
Medtr1g080990	BC
Medtr1g081240	A
Medtr1g081280	AC
Medtr1g081850	AC
Medtr1g082260	AB
Medtr1g082420	B
Medtr1g082550	BC
Medtr1g082650	AC
Medtr1g083380	B
Medtr1g084040	BC
Medtr1g084160	C
Medtr1g084750	A
Medtr1g084790	AC
Medtr1g084820	BC
Medtr1g084990	B
Medtr1g085160	AC
Medtr1g085570	AB
Medtr1g086320	C
Medtr1g086390	B
Medtr1g086450	BC
Medtr1g086510	B
Medtr1g086530	BC
Medtr1g086550	BC
Medtr1g086600	A
Medtr1g086650	B
Medtr1g087150	A
Medtr1g087330	B
Medtr1g087710	BC
Medtr1g088230	AB
Medtr1g088775	B
Medtr1g088795	A
Medtr1g088860	AC
Medtr1g088910	AC
Medtr1g088965	B
Medtr1g089570	A
Medtr1g089600	C
Medtr1g089890	C
Medtr1g090060	A
Medtr1g090070	A
Medtr1g090150	B
Medtr1g090330	C
Medtr1g090370	AB
Medtr1g090400	A
Medtr1g090440	AB
Medtr1g090520	C
Medtr1g090630	BC
Medtr1g090640	AC
Medtr1g090717	AB
Medtr1g090770	C
Medtr1g090943	AB
Medtr1g090960	B
Medtr1g092420	C
Medtr1g092540	B
Medtr1g092650	A
Medtr1g092720	A
Medtr1g093030	A
Medtr1g093100	BC
Medtr1g093600	BC
Medtr1g094010	A
Medtr1g094215	BC
Medtr1g094830	AB
Medtr1g094930	BC
Medtr1g095070	AC
Medtr1g095530	C
Medtr1g095950	AC
Medtr1g096230	A
Medtr1g096270	BC
Medtr1g096910	AC
Medtr1g097310	BC
Medtr1g097850	BC
Medtr1g097910	BC
Medtr1g097935	BC
Medtr1g098140	BC
Medtr1g098310	BC
Medtr1g098360	B
Medtr1g098700	BC
Medtr1g099290	C
Medtr1g099310	AC
Medtr1g099320	BC
Medtr1g099800	BC
Medtr1g099810	BC
Medtr1g100623	A
Medtr1g100633	B
Medtr1g100647	C
Medtr1g100733	C
Medtr1g101040	B
Medtr1g101250	BC
Medtr1g101440	BC
Medtr1g101550	B
Medtr1g101600	BC
Medtr1g101680	AB
Medtr1g102170	A
Medtr1g102190	A
Medtr1g102230	C
Medtr1g102240	BC
Medtr1g102360	BC
Medtr1g102430	B
Medtr1g102750	AC
Medtr1g102780	BC
Medtr1g103080	C
Medtr1g103090	BC
Medtr1g103110	B
Medtr1g103150	C
Medtr1g103290	AB
Medtr1g104850	BC
Medtr1g104930	A
Medtr1g105020	BC
Medtr1g105480	AC
Medtr1g105655	A
Medtr1g105820	C
Medtr1g105855	AC
Medtr1g105860	AC
Medtr1g106420	B
Medtr1g106730	BC
Medtr1g106855	BC
Medtr1g107055	C
Medtr1g107215	BC
Medtr1g107235	AC
Medtr1g107285	AC
Medtr1g107315	AC
Medtr1g107380	B
Medtr1g108330	BC
Medtr1g108440	B
Medtr1g108460	A
Medtr1g108640	BC
Medtr1g108820	C
Medtr1g108990	A
Medtr1g109280	AC
Medtr1g109430	B
Medtr1g109660	A
Medtr1g110110	B
Medtr1g110290	BC
Medtr1g110370	C
Medtr1g110510	A
Medtr1g110570	BC
Medtr1g110670	BC
Medtr1g110740	AB
Medtr1g110760	BC
Medtr1g111060	C
Medtr1g111100	BC
Medtr1g111210	C
Medtr1g111830	BC
Medtr1g111960	C
Medtr1g112040	A
Medtr1g112240	A
Medtr1g112750	B
Medtr1g112980	AB
Medtr1g113850	C
Medtr1g114300	A
Medtr1g114380	B
Medtr1g114600	B
Medtr1g114640	BC
Medtr1g114690	BC
Medtr1g114750	BC
Medtr1g115130	C
Medtr1g115195	B
Medtr1g115210	AC
Medtr1g115285	BC
Medtr1g115345	BC
Medtr1g115535	BC
Medtr1g115850	A
Medtr1g116590	AB
Medtr1g418545	C
Medtr1g484940	A
Medtr1g492630	A
Medtr2g005130	C
Medtr2g005810	C
Medtr2g006290	BC
Medtr2g006910	C
Medtr2g007445	C
Medtr2g007510	B
Medtr2g007870	A
Medtr2g007950	A
Medtr2g007960	BC
Medtr2g008030	B
Medtr2g008100	A
Medtr2g008226	C
Medtr2g008470	B
Medtr2g008880	B
Medtr2g009080	AB
Medtr2g009500	C
Medtr2g009720	A
Medtr2g010450	B
Medtr2g010510	B
Medtr2g011210	BC
Medtr2g011270	BC
Medtr2g011340	BC
Medtr2g011600	AB
Medtr2g012440	AB
Medtr2g013000	B
Medtr2g013140	C
Medtr2g013550	C
Medtr2g013650	A
Medtr2g013655	C
Medtr2g014240	AC
Medtr2g014300	B
Medtr2g014340	B
Medtr2g014470	BC
Medtr2g014550	AB
Medtr2g014760	BC
Medtr2g015870	A
Medtr2g016200	BC
Medtr2g016770	C
Medtr2g016800	BC
Medtr2g017740	B
Medtr2g018010	B
Medtr2g018630	AB
Medtr2g018670	BC
Medtr2g018690	B
Medtr2g019160	B
Medtr2g020810	A
Medtr2g020850	AB
Medtr2g021190	B
Medtr2g021310	AB
Medtr2g021340	B
Medtr2g022140	A
Medtr2g022450	C
Medtr2g022460	C
Medtr2g022480	BC
Medtr2g022780	A
Medtr2g022900	AC
Medtr2g022950	A
Medtr2g023010	A
Medtr2g023540	A
Medtr2g023660	BC
Medtr2g023680	A
Medtr2g023730	BC
Medtr2g023790	BC
Medtr2g023830	B
Medtr2g023860	BC
Medtr2g023910	AB
Medtr2g023930	BC
Medtr2g024300	A
Medtr2g025780	B
Medtr2g026080	BC
Medtr2g026575	AB
Medtr2g028160	AC
Medtr2g028200	B
Medtr2g029370	B
Medtr2g029750	A
Medtr2g029815	A
Medtr2g030420	C
Medtr2g030470	A
Medtr2g030530	BC
Medtr2g031490	BC
Medtr2g031610	A
Medtr2g032735	AB
Medtr2g033000	B
Medtr2g033170	C
Medtr2g033600	C
Medtr2g033650	C
Medtr2g033820	BC
Medtr2g033880	C
Medtr2g034350	A
Medtr2g034360	AC
Medtr2g034440	B
Medtr2g034680	AB
Medtr2g034810	A
Medtr2g034870	AB
Medtr2g034890	C
Medtr2g034910	B
Medtr2g035790	AC
Medtr2g036070	B
Medtr2g036460	BC
Medtr2g036490	B
Medtr2g036740	C
Medtr2g037690	BC
Medtr2g038040	B
Medtr2g038510	C
Medtr2g039320	AB
Medtr2g039890	C
Medtr2g039910	BC
Medtr2g040000	BC
Medtr2g040530	AC
Medtr2g040650	B
Medtr2g041070	AB
Medtr2g041430	B
Medtr2g041550	AB
Medtr2g041960	BC
Medtr2g042470	AB
Medtr2g042480	A
Medtr2g042900	BC
Medtr2g043020	C
Medtr2g043050	C
Medtr2g044020	A
Medtr2g044720	AC
Medtr2g045280	BC
Medtr2g046680	A
Medtr2g047975	C
Medtr2g048203	AB
Medtr2g048360	AC
Medtr2g048885	A
Medtr2g049770	C
Medtr2g050260	A
Medtr2g054940	BC
Medtr2g055430	A
Medtr2g055470	A
Medtr2g061780	BC
Medtr2g062220	B
Medtr2g062430	AB
Medtr2g062470	A
Medtr2g062770	B
Medtr2g063823	A
Medtr2g063920	AB
Medtr2g064930	BC
Medtr2g066235	A
Medtr2g067640	BC
Medtr2g067870	B
Medtr2g067980	BC
Medtr2g069210	BC
Medtr2g069245	A
Medtr2g069273	B
Medtr2g069310	B
Medtr2g069320	B
Medtr2g069420	BC
Medtr2g069430	BC
Medtr2g070140	B
Medtr2g070150	C
Medtr2g070240	A
Medtr2g070420	AB
Medtr2g070460	C
Medtr2g070670	A
Medtr2g072380	A
Medtr2g072690	A
Medtr2g072810	C
Medtr2g073310	AB
Medtr2g073340	AB
Medtr2g073370	ABC
Medtr2g073510	AB
Medtr2g075085	A
Medtr2g075405	BC
Medtr2g075410	BC
Medtr2g075480	C
Medtr2g075520	BC
Medtr2g075540	BC
Medtr2g075550	BC
Medtr2g075570	BC
Medtr2g075590	BC
Medtr2g075600	BC
Medtr2g075790	B
Medtr2g075830	AB
Medtr2g075910	AB
Medtr2g076670	A
Medtr2g077630	AB
Medtr2g078760	BC
Medtr2g078990	C
Medtr2g079050	AB
Medtr2g079120	C
Medtr2g079360	AB
Medtr2g079380	AC
Medtr2g079400	A
Medtr2g079710	B
Medtr2g079830	A
Medtr2g080030	BC
Medtr2g080130	BC
Medtr2g080180	A
Medtr2g080220	C
Medtr2g081580	BC
Medtr2g082090	C
Medtr2g082990	BC
Medtr2g083390	A
Medtr2g083430	C
Medtr2g083920	A
Medtr2g084180	B
Medtr2g084270	A
Medtr2g084585	C
Medtr2g084725	A
Medtr2g084805	A
Medtr2g084825	A
Medtr2g084875	BC
Medtr2g086530	C
Medtr2g086560	BC
Medtr2g086870	BC
Medtr2g086920	C
Medtr2g087430	A
Medtr2g087470	AC
Medtr2g087900	B
Medtr2g088107	AB
Medtr2g088980	C
Medtr2g089050	C
Medtr2g089140	AC
Medtr2g089210	C
Medtr2g089310	C
Medtr2g089510	B
Medtr2g089815	AB
Medtr2g090010	C
Medtr2g090015	BC
Medtr2g090020	BC
Medtr2g090240	A
Medtr2g090295	C
Medtr2g090525	AB
Medtr2g090605	A
Medtr2g090615	B
Medtr2g090685	B
Medtr2g090695	BC
Medtr2g090710	A
Medtr2g090800	AC
Medtr2g091205	C
Medtr2g091220	B
Medtr2g093220	AC
Medtr2g093740	AC
Medtr2g094270	AB
Medtr2g094650	A
Medtr2g094930	A
Medtr2g095060	A
Medtr2g095180	BC
Medtr2g095440	AB
Medtr2g095510	C
Medtr2g095750	AB
Medtr2g095880	C
Medtr2g096120	A
Medtr2g096380	C
Medtr2g096530	BC
Medtr2g096540	BC
Medtr2g096630	B
Medtr2g096670	AC
Medtr2g096720	BC
Medtr2g096740	A
Medtr2g096870	B
Medtr2g096900	AC
Medtr2g097310	B
Medtr2g097350	B
Medtr2g097463	AB
Medtr2g097520	BC
Medtr2g097620	BC
Medtr2g097900	A
Medtr2g098420	A
Medtr2g098560	C
Medtr2g098890	BC
Medtr2g099010	ABC
Medtr2g099090	A
Medtr2g099465	BC
Medtr2g099470	BC
Medtr2g099520	C
Medtr2g099630	A
Medtr2g099690	B
Medtr2g100060	BC
Medtr2g100350	AB
Medtr2g100595	A
Medtr2g101590	BC
Medtr2g101640	BC
Medtr2g101720	A
Medtr2g101820	B
Medtr2g101920	A
Medtr2g102010	A
Medtr2g102660	BC
Medtr2g102670	A
Medtr2g102740	A
Medtr2g103140	AC
Medtr2g103330	A
Medtr2g103750	A
Medtr2g103795	AC
Medtr2g104490	AB
Medtr2g105060	BC
Medtr2g105190	AB
Medtr2g105560	C
Medtr2g436100	B
Medtr2g436880	AC
Medtr2g436900	BC
Medtr2g437380	AB
Medtr2g437660	BC
Medtr2g438150	AC
Medtr2g438210	A
Medtr2g438640	B
Medtr2g438740	AC
Medtr2g439250	C
Medtr2g450040	B
Medtr2g450080	AC
Medtr2g450150	A
Medtr2g450280	A
Medtr2g450310	A
Medtr2g460800	C
Medtr2g461270	BC
Medtr2g481150	C
Medtr2g481160	C
Medtr3g005520	A
Medtr3g005560	AC
Medtr3g006380	A
Medtr3g006660	A
Medtr3g006740	A
Medtr3g007240	BC
Medtr3g008020	AC
Medtr3g008280	B
Medtr3g008470	A
Medtr3g008500	C
Medtr3g009730	A
Medtr3g010000	BC
Medtr3g010490	A
Medtr3g010770	BC
Medtr3g011390	C
Medtr3g011480	BC
Medtr3g012320	C
Medtr3g012380	A
Medtr3g012440	B
Medtr3g013460	C
Medtr3g013500	AB
Medtr3g014280	AB
Medtr3g014695	A
Medtr3g016080	AC
Medtr3g017620	BC
Medtr3g018865	AB
Medtr3g018930	C
Medtr3g019000	C
Medtr3g019150	A
Medtr3g019500	C
Medtr3g020820	C
Medtr3g020930	A
Medtr3g020980	AB
Medtr3g021050	A
Medtr3g021060	A
Medtr3g022000	B
Medtr3g023110	AC
Medtr3g023720	BC
Medtr3g026160	B
Medtr3g026190	C
Medtr3g026330	C
Medtr3g026785	A
Medtr3g027180	AB
Medtr3g027772	C
Medtr3g028260	BC
Medtr3g028270	BC
Medtr3g028450	BC
Medtr3g028460	BC
Medtr3g028465	BC
Medtr3g028480	BC
Medtr3g028490	BC
Medtr3g028495	BC
Medtr3g028540	BC
Medtr3g028550	C
Medtr3g028720	BC
Medtr3g030420	A
Medtr3g031220	BC
Medtr3g031580	BC
Medtr3g032740	BC
Medtr3g033080	B
Medtr3g033915	A
Medtr3g033925	A
Medtr3g033930	A
Medtr3g034370	B
Medtr3g034410	BC
Medtr3g040800	B
Medtr3g043900	B
Medtr3g045790	BC
Medtr3g047390	AC
Medtr3g048290	AB
Medtr3g049150	C
Medtr3g049800	A
Medtr3g051770	BC
Medtr3g052090	AB
Medtr3g052520	BC
Medtr3g052940	B
Medtr3g053510	AB
Medtr3g053690	BC
Medtr3g053770	B
Medtr3g053890	AB
Medtr3g054170	A
Medtr3g055020	B
Medtr3g055720	C
Medtr3g056110	BC
Medtr3g056590	B
Medtr3g056635	AB
Medtr3g058210	B
Medtr3g058600	AB
Medtr3g058630	AB
Medtr3g058810	B
Medtr3g058880	C
Medtr3g060220	A
Medtr3g060660	AB
Medtr3g060740	A
Medtr3g060900	A
Medtr3g060950	AB
Medtr3g061090	A
Medtr3g061170	B
Medtr3g061480	B
Medtr3g061630	C
Medtr3g061750	AB
Medtr3g062820	AB
Medtr3g062830	AB
Medtr3g062865	A
Medtr3g063080	AB
Medtr3g063090	A
Medtr3g063420	A
Medtr3g063450	A
Medtr3g064140	A
Medtr3g064370	B
Medtr3g064780	BC
Medtr3g065160	C
Medtr3g065570	AB
Medtr3g065710	AB
Medtr3g065790	A
Medtr3g067430	A
Medtr3g067433	B
Medtr3g067437	A
Medtr3g067510	A
Medtr3g067610	BC
Medtr3g067750	AB
Medtr3g067780	C
Medtr3g067820	A
Medtr3g067980	B
Medtr3g068025	BC
Medtr3g068030	BC
Medtr3g068200	C
Medtr3g069030	ABC
Medtr3g069050	BC
Medtr3g069400	A
Medtr3g069410	A
Medtr3g069890	AB
Medtr3g070090	B
Medtr3g070230	BC
Medtr3g070340	AB
Medtr3g070490	A
Medtr3g070720	B
Medtr3g070800	BC
Medtr3g070880	BC
Medtr3g071300	C
Medtr3g071330	A
Medtr3g071850	A
Medtr3g072030	B
Medtr3g072110	AC
Medtr3g072360	A
Medtr3g072500	A
Medtr3g072530	AC
Medtr3g072610	BC
Medtr3g072630	B
Medtr3g072650	C
Medtr3g072680	A
Medtr3g073330	BC
Medtr3g073370	B
Medtr3g073990	C
Medtr3g074050	A
Medtr3g074070	C
Medtr3g074830	C
Medtr3g074860	BC
Medtr3g074890	BC
Medtr3g074930	B
Medtr3g075320	AC
Medtr3g075390	AB
Medtr3g075440	BC
Medtr3g075510	C
Medtr3g076610	C
Medtr3g076960	AB
Medtr3g077540	A
Medtr3g077630	C
Medtr3g078120	A
Medtr3g078160	AC
Medtr3g078300	BC
Medtr3g078380	AC
Medtr3g078420	BC
Medtr3g078613	BC
Medtr3g078700	BC
Medtr3g078770	A
Medtr3g078800	BC
Medtr3g080860	BC
Medtr3g081080	B
Medtr3g081090	BC
Medtr3g081500	B
Medtr3g082250	C
Medtr3g082630	AC
Medtr3g082700	BC
Medtr3g082770	BC
Medtr3g083570	C
Medtr3g083920	B
Medtr3g084510	C
Medtr3g084630	C
Medtr3g084780	BC
Medtr3g084820	AB
Medtr3g084910	A
Medtr3g084930	BC
Medtr3g084980	B
Medtr3g085890	C
Medtr3g086100	B
Medtr3g086230	B
Medtr3g086520	BC
Medtr3g086540	B
Medtr3g086650	AC
Medtr3g086670	B
Medtr3g086830	B
Medtr3g086910	C
Medtr3g087300	AC
Medtr3g087360	B
Medtr3g087510	A
Medtr3g087590	A
Medtr3g087640	A
Medtr3g087740	AC
Medtr3g087900	BC
Medtr3g088040	BC
Medtr3g088110	BC
Medtr3g088425	A
Medtr3g088645	A
Medtr3g088805	B
Medtr3g088870	AC
Medtr3g088885	AC
Medtr3g088970	AB
Medtr3g089005	A
Medtr3g089020	A
Medtr3g089045	AC
Medtr3g089070	C
Medtr3g089125	AB
Medtr3g090350	BC
Medtr3g090860	BC
Medtr3g090900	AC
Medtr3g090940	BC
Medtr3g091140	A
Medtr3g091200	C
Medtr3g091340	A
Medtr3g091440	A
Medtr3g091650	AB
Medtr3g091760	B
Medtr3g092030	C
Medtr3g092040	B
Medtr3g092060	B
Medtr3g092150	A
Medtr3g092200	B
Medtr3g092220	BC
Medtr3g092390	BC
Medtr3g092420	BC
Medtr3g092425	BC
Medtr3g092435	C
Medtr3g092630	BC
Medtr3g092635	B
Medtr3g092640	BC
Medtr3g092720	A
Medtr3g092780	AC
Medtr3g092990	C
Medtr3g093020	AB
Medtr3g093420	A
Medtr3g093710	A
Medtr3g093780	BC
Medtr3g093970	C
Medtr3g094120	C
Medtr3g094130	BC
Medtr3g094730	A
Medtr3g094740	A
Medtr3g094800	C
Medtr3g095100	B
Medtr3g095190	A
Medtr3g095450	B
Medtr3g095540	B
Medtr3g095570	A
Medtr3g095780	C
Medtr3g096330	BC
Medtr3g096500	A
Medtr3g096568	A
Medtr3g096830	BC
Medtr3g096940	C
Medtr3g097010	A
Medtr3g098320	A
Medtr3g098390	BC
Medtr3g098440	AB
Medtr3g098810	AC
Medtr3g098930	AB
Medtr3g099020	C
Medtr3g099490	BC
Medtr3g099540	AB
Medtr3g099620	B
Medtr3g100200	A
Medtr3g100580	AB
Medtr3g101290	BC
Medtr3g101340	AB
Medtr3g101400	BC
Medtr3g101750	BC
Medtr3g101900	B
Medtr3g102120	BC
Medtr3g102810	C
Medtr3g102980	BC
Medtr3g103020	C
Medtr3g103050	C
Medtr3g103090	C
Medtr3g103190	BC
Medtr3g103290	AB
Medtr3g103400	B
Medtr3g103440	A
Medtr3g103580	BC
Medtr3g103960	C
Medtr3g103970	A
Medtr3g104030	A
Medtr3g104640	BC
Medtr3g104780	C
Medtr3g104930	AC
Medtr3g104990	AB
Medtr3g105050	B
Medtr3g105510	BC
Medtr3g105690	AC
Medtr3g106060	B
Medtr3g106230	A
Medtr3g106250	BC
Medtr3g107100	A
Medtr3g107310	AC
Medtr3g107630	A
Medtr3g107730	BC
Medtr3g107770	AB
Medtr3g108240	AC
Medtr3g108910	C
Medtr3g109160	AB
Medtr3g109950	AB
Medtr3g110180	BC
Medtr3g110450	B
Medtr3g110630	C
Medtr3g110840	AC
Medtr3g110860	B
Medtr3g111210	A
Medtr3g111270	B
Medtr3g111410	C
Medtr3g111600	C
Medtr3g111970	C
Medtr3g112480	C
Medtr3g113210	AB
Medtr3g113880	A
Medtr3g113920	AB
Medtr3g114010	BC
Medtr3g114750	BC
Medtr3g114850	B
Medtr3g114870	B
Medtr3g115370	A
Medtr3g115490	C
Medtr3g115920	B
Medtr3g116060	A
Medtr3g116270	C
Medtr3g116590	A
Medtr3g116770	C
Medtr3g116840	A
Medtr3g117750	AC
Medtr3g118020	BC
Medtr3g118430	AB
Medtr3g415590	A
Medtr3g415620	A
Medtr3g435000	BC
Medtr3g435150	B
Medtr3g435460	AB
Medtr3g435480	ABC
Medtr3g436010	B
Medtr3g436830	A
Medtr3g436990	C
Medtr3g437630	BC
Medtr3g449930	B
Medtr3g450180	A
Medtr3g460770	A
Medtr3g461540	A
Medtr3g462220	AC
Medtr3g462340	A
Medtr3g462710	A
Medtr3g462990	B
Medtr3g463060	C
Medtr3g463720	C
Medtr3g463760	A
Medtr3g464150	AB
Medtr3g464370	AB
Medtr3g464650	C
Medtr3g464700	BC
Medtr3g465930	A
Medtr3g467490	AB
Medtr3g491840	AB
Medtr4g005070	A
Medtr4g006570	AC
Medtr4g006610	AB
Medtr4g006940	BC
Medtr4g007060	BC
Medtr4g007220	C
Medtr4g007600	AB
Medtr4g007910	B
Medtr4g008050	AC
Medtr4g008860	A
Medtr4g009110	A
Medtr4g009340	B
Medtr4g009950	BC
Medtr4g010140	A
Medtr4g010180	BC
Medtr4g011020	AB
Medtr4g011030	C
Medtr4g011050	AB
Medtr4g011070	C
Medtr4g011720	BC
Medtr4g011900	B
Medtr4g012460	C
Medtr4g012490	BC
Medtr4g013200	A
Medtr4g013260	BC
Medtr4g013290	BC
Medtr4g013330	A
Medtr4g014610	A
Medtr4g014680	B
Medtr4g014790	A
Medtr4g015180	AB
Medtr4g015270	AB
Medtr4g015460	A
Medtr4g015570	B
Medtr4g015700	A
Medtr4g015930	AC
Medtr4g016960	A
Medtr4g017470	B
Medtr4g017640	BC
Medtr4g018880	BC
Medtr4g019210	BC
Medtr4g019790	BC
Medtr4g021210	BC
Medtr4g021260	BC
Medtr4g021330	A
Medtr4g021725	C
Medtr4g021730	A
Medtr4g022480	AC
Medtr4g023030	BC
Medtr4g023400	B
Medtr4g023550	C
Medtr4g025730	A
Medtr4g025830	A
Medtr4g026380	B
Medtr4g026500	B
Medtr4g026818	A
Medtr4g027000	A
Medtr4g027050	A
Medtr4g028130	A
Medtr4g028960	BC
Medtr4g029430	BC
Medtr4g029550	A
Medtr4g029620	B
Medtr4g029730	ABC
Medtr4g031820	AC
Medtr4g031910	AB
Medtr4g032865	B
Medtr4g033830	A
Medtr4g033895	A
Medtr4g035180	BC
Medtr4g035980	AB
Medtr4g036935	A
Medtr4g037225	A
Medtr4g037470	AC
Medtr4g037505	B
Medtr4g037670	AB
Medtr4g038400	B
Medtr4g038665	A
Medtr4g039940	A
Medtr4g040330	BC
Medtr4g040420	C
Medtr4g045663	B
Medtr4g045710	A
Medtr4g045997	BC
Medtr4g046037	B
Medtr4g046147	BC
Medtr4g046807	A
Medtr4g046870	B
Medtr4g047610	AB
Medtr4g050490	A
Medtr4g051682	BC
Medtr4g051715	C
Medtr4g051748	C
Medtr4g052040	B
Medtr4g052420	AB
Medtr4g052650	A
Medtr4g053210	A
Medtr4g053250	C
Medtr4g053440	BC
Medtr4g054920	BC
Medtr4g054960	A
Medtr4g055610	B
Medtr4g055680	A
Medtr4g057133	AB
Medtr4g057263	A
Medtr4g057570	AB
Medtr4g057585	AB
Medtr4g057595	AB
Medtr4g057670	B
Medtr4g057730	A
Medtr4g057765	AB
Medtr4g058970	A
Medtr4g059680	AB
Medtr4g059710	B
Medtr4g060437	A
Medtr4g060605	A
Medtr4g060720	AB
Medtr4g060950	C
Medtr4g061130	B
Medtr4g061200	C
Medtr4g062330	BC
Medtr4g063100	C
Medtr4g063310	BC
Medtr4g063440	AB
Medtr4g063710	BC
Medtr4g063720	B
Medtr4g063760	A
Medtr4g063780	AC
Medtr4g063905	B
Medtr4g063945	A
Medtr4g063975	C
Medtr4g064150	B
Medtr4g064160	B
Medtr4g064200	B
Medtr4g064730	A
Medtr4g064807	A
Medtr4g064923	AB
Medtr4g064947	A
Medtr4g065390	AC
Medtr4g065610	B
Medtr4g065720	A
Medtr4g065730	AB
Medtr4g065820	A
Medtr4g065980	A
Medtr4g066010	A
Medtr4g066020	AC
Medtr4g066070	A
Medtr4g066170	A
Medtr4g066270	A
Medtr4g066290	AB
Medtr4g066580	BC
Medtr4g066590	BC
Medtr4g067040	BC
Medtr4g067310	AC
Medtr4g067320	C
Medtr4g068420	C
Medtr4g068457	BC
Medtr4g068670	AB
Medtr4g068770	A
Medtr4g069080	A
Medtr4g069160	A
Medtr4g069500	C
Medtr4g070270	BC
Medtr4g070420	A
Medtr4g070430	AC
Medtr4g070970	AC
Medtr4g071390	A
Medtr4g071860	B
Medtr4g071890	A
Medtr4g072020	BC
Medtr4g072030	AB
Medtr4g072040	B
Medtr4g072070	A
Medtr4g072160	AC
Medtr4g073040	B
Medtr4g073090	C
Medtr4g073530	B
Medtr4g073690	B
Medtr4g073920	A
Medtr4g074210	B
Medtr4g074590	B
Medtr4g074670	AB
Medtr4g074995	B
Medtr4g075640	C
Medtr4g075690	BC
Medtr4g075710	BC
Medtr4g075750	BC
Medtr4g075790	BC
Medtr4g076030	AB
Medtr4g077000	AC
Medtr4g077777	BC
Medtr4g077900	A
Medtr4g077910	BC
Medtr4g077940	AB
Medtr4g078310	C
Medtr4g078840	AB
Medtr4g079470	AB
Medtr4g079700	BC
Medtr4g079770	AB
Medtr4g079800	AB
Medtr4g079860	AB
Medtr4g080020	AC
Medtr4g080040	A
Medtr4g080050	AC
Medtr4g080100	A
Medtr4g080700	AB
Medtr4g080730	AB
Medtr4g081130	B
Medtr4g081410	B
Medtr4g081500	C
Medtr4g081520	A
Medtr4g081530	A
Medtr4g081710	A
Medtr4g081880	BC
Medtr4g082305	A
Medtr4g082330	A
Medtr4g082340	B
Medtr4g082355	B
Medtr4g082360	B
Medtr4g082860	AB
Medtr4g082883	AB
Medtr4g083000	A
Medtr4g083070	C
Medtr4g083970	AC
Medtr4g084180	A
Medtr4g085100	AB
Medtr4g085570	C
Medtr4g085720	BC
Medtr4g085990	AC
Medtr4g086165	BC
Medtr4g086470	B
Medtr4g087160	C
Medtr4g087810	AB
Medtr4g087830	AB
Medtr4g087850	BC
Medtr4g087925	BC
Medtr4g088160	ABC
Medtr4g088265	A
Medtr4g088285	A
Medtr4g088385	AB
Medtr4g088490	B
Medtr4g088495	B
Medtr4g088500	BC
Medtr4g088510	A
Medtr4g088520	A
Medtr4g088555	AB
Medtr4g088835	AC
Medtr4g088900	BC
Medtr4g089020	C
Medtr4g089100	A
Medtr4g089115	C
Medtr4g089155	C
Medtr4g090525	ABC
Medtr4g090580	A
Medtr4g091090	C
Medtr4g091100	BC
Medtr4g092010	BC
Medtr4g092640	BC
Medtr4g092790	C
Medtr4g092820	BC
Medtr4g092840	A
Medtr4g092850	BC
Medtr4g093080	BC
Medtr4g093110	BC
Medtr4g093250	BC
Medtr4g093780	BC
Medtr4g093810	BC
Medtr4g093820	AB
Medtr4g093825	BC
Medtr4g093835	BC
Medtr4g093860	A
Medtr4g094240	BC
Medtr4g094275	BC
Medtr4g094302	AC
Medtr4g094325	A
Medtr4g094395	C
Medtr4g094428	A
Medtr4g094435	C
Medtr4g094440	BC
Medtr4g094495	AB
Medtr4g094540	C
Medtr4g094610	B
Medtr4g094620	AC
Medtr4g094635	BC
Medtr4g094730	BC
Medtr4g094790	AC
Medtr4g094812	A
Medtr4g094898	A
Medtr4g094908	B
Medtr4g094932	BC
Medtr4g095012	A
Medtr4g095018	AB
Medtr4g095050	AB
Medtr4g095310	C
Medtr4g097220	AB
Medtr4g097420	A
Medtr4g097440	BC
Medtr4g097790	A
Medtr4g097920	BC
Medtr4g097940	BC
Medtr4g098650	A
Medtr4g098800	AC
Medtr4g098850	B
Medtr4g099130	BC
Medtr4g099510	BC
Medtr4g100530	AC
Medtr4g100590	C
Medtr4g100630	AC
Medtr4g100640	A
Medtr4g100690	A
Medtr4g101600	AB
Medtr4g101930	A
Medtr4g102270	BC
Medtr4g102280	A
Medtr4g102440	BC
Medtr4g102620	BC
Medtr4g102650	C
Medtr4g102660	BC
Medtr4g102740	A
Medtr4g103330	B
Medtr4g103630	BC
Medtr4g103650	BC
Medtr4g103655	BC
Medtr4g103770	AC
Medtr4g103810	C
Medtr4g104140	BC
Medtr4g104610	AC
Medtr4g104680	AC
Medtr4g104770	B
Medtr4g105110	B
Medtr4g105520	C
Medtr4g105770	AB
Medtr4g106500	BC
Medtr4g106590	BC
Medtr4g106630	A
Medtr4g106790	AB
Medtr4g106800	A
Medtr4g106810	C
Medtr4g107010	BC
Medtr4g107220	A
Medtr4g107370	B
Medtr4g107930	AB
Medtr4g107940	AB
Medtr4g108170	A
Medtr4g108330	AC
Medtr4g108690	C
Medtr4g108870	B
Medtr4g108880	ABC
Medtr4g108940	BC
Medtr4g109140	AB
Medtr4g109170	BC
Medtr4g109280	B
Medtr4g109310	BC
Medtr4g109450	AB
Medtr4g109480	C
Medtr4g109600	BC
Medtr4g110090	A
Medtr4g111770	A
Medtr4g111840	B
Medtr4g112025	C
Medtr4g112430	BC
Medtr4g112460	BC
Medtr4g113090	B
Medtr4g113100	C
Medtr4g113650	AC
Medtr4g113710	BC
Medtr4g114110	C
Medtr4g114240	B
Medtr4g114600	C
Medtr4g114690	C
Medtr4g114710	A
Medtr4g114870	BC
Medtr4g114960	C
Medtr4g115330	AC
Medtr4g116170	C
Medtr4g116200	AC
Medtr4g116273	C
Medtr4g116530	BC
Medtr4g117000	C
Medtr4g117550	C
Medtr4g118020	C
Medtr4g118480	C
Medtr4g118640	AB
Medtr4g118800	C
Medtr4g119140	C
Medtr4g119500	AB
Medtr4g119780	BC
Medtr4g119790	AC
Medtr4g119860	C
Medtr4g119880	BC
Medtr4g119930	C
Medtr4g120020	C
Medtr4g120220	B
Medtr4g120750	A
Medtr4g120760	BC
Medtr4g120950	A
Medtr4g121080	BC
Medtr4g121930	AC
Medtr4g121960	A
Medtr4g122060	C
Medtr4g122260	BC
Medtr4g122710	BC
Medtr4g122740	AB
Medtr4g122750	AC
Medtr4g122800	AC
Medtr4g122960	A
Medtr4g122980	A
Medtr4g123080	C
Medtr4g123870	BC
Medtr4g124080	C
Medtr4g124160	BC
Medtr4g124470	B
Medtr4g124850	A
Medtr4g124855	C
Medtr4g124940	A
Medtr4g125010	BC
Medtr4g125260	BC
Medtr4g125300	A
Medtr4g125460	BC
Medtr4g125600	AB
Medtr4g125700	BC
Medtr4g125920	A
Medtr4g125940	BC
Medtr4g126020	BC
Medtr4g126170	B
Medtr4g127360	AB
Medtr4g127580	ABC
Medtr4g127930	C
Medtr4g128260	A
Medtr4g128400	AC
Medtr4g128410	BC
Medtr4g128470	BC
Medtr4g128570	BC
Medtr4g128580	BC
Medtr4g128590	BC
Medtr4g128840	C
Medtr4g128930	C
Medtr4g129020	BC
Medtr4g129270	B
Medtr4g129560	C
Medtr4g129650	B
Medtr4g129760	B
Medtr4g129770	BC
Medtr4g129780	C
Medtr4g129820	BC
Medtr4g130310	BC
Medtr4g130510	A
Medtr4g130660	A
Medtr4g130780	A
Medtr4g131180	B
Medtr4g131335	C
Medtr4g132010	C
Medtr4g132020	A
Medtr4g132320	BC
Medtr4g132363	C
Medtr4g132380	BC
Medtr4g132430	BC
Medtr4g133230	B
Medtr4g133740	A
Medtr4g133968	A
Medtr4g134090	B
Medtr4g134180	C
Medtr4g134640	B
Medtr4g134730	C
Medtr4g478220	A
Medtr5g004830	A
Medtr5g004990	BC
Medtr5g005420	BC
Medtr5g005540	AB
Medtr5g006110	A
Medtr5g006130	BC
Medtr5g006450	BC
Medtr5g006470	BC
Medtr5g006750	B
Medtr5g006800	A
Medtr5g007040	A
Medtr5g008050	BC
Medtr5g008210	A
Medtr5g008420	A
Medtr5g008460	C
Medtr5g008550	C
Medtr5g008790	BC
Medtr5g009290	BC
Medtr5g009410	BC
Medtr5g009620	C
Medtr5g009670	A
Medtr5g010830	BC
Medtr5g010930	BC
Medtr5g011200	BC
Medtr5g011410	AC
Medtr5g012000	AC
Medtr5g012110	C
Medtr5g012420	A
Medtr5g012490	C
Medtr5g013250	C
Medtr5g013440	A
Medtr5g013610	BC
Medtr5g013620	C
Medtr5g013770	AB
Medtr5g014085	A
Medtr5g014150	BC
Medtr5g014640	BC
Medtr5g015090	BC
Medtr5g015190	C
Medtr5g015490	C
Medtr5g015530	B
Medtr5g015590	BC
Medtr5g015680	ABC
Medtr5g015720	AC
Medtr5g016320	AB
Medtr5g016470	C
Medtr5g016510	B
Medtr5g016810	AC
Medtr5g017260	C
Medtr5g017470	BC
Medtr5g018060	B
Medtr5g018070	B
Medtr5g018120	BC
Medtr5g018210	BC
Medtr5g018570	B
Medtr5g018590	A
Medtr5g018610	AB
Medtr5g019220	B
Medtr5g020300	A
Medtr5g020740	A
Medtr5g020860	C
Medtr5g020960	AB
Medtr5g020980	B
Medtr5g021580	AC
Medtr5g021760	BC
Medtr5g021810	C
Medtr5g022130	B
Medtr5g022240	B
Medtr5g022300	AB
Medtr5g022450	B
Medtr5g022560	AB
Medtr5g022650	BC
Medtr5g022850	C
Medtr5g022880	BC
Medtr5g023210	AB
Medtr5g023980	BC
Medtr5g024180	A
Medtr5g024450	A
Medtr5g024730	C
Medtr5g025010	AB
Medtr5g025570	B
Medtr5g025610	B
Medtr5g025825	B
Medtr5g026500	B
Medtr5g026640	A
Medtr5g026910	B
Medtr5g026970	BC
Medtr5g027000	A
Medtr5g027180	C
Medtr5g027810	BC
Medtr5g028020	C
Medtr5g028290	C
Medtr5g028370	A
Medtr5g029100	B
Medtr5g029190	BC
Medtr5g029370	BC
Medtr5g029620	A
Medtr5g029990	C
Medtr5g030770	A
Medtr5g030870	AB
Medtr5g030950	AC
Medtr5g031000	BC
Medtr5g031310	B
Medtr5g031870	C
Medtr5g032050	A
Medtr5g032420	BC
Medtr5g032480	A
Medtr5g032490	A
Medtr5g032910	B
Medtr5g032960	A
Medtr5g033220	C
Medtr5g033880	C
Medtr5g034230	BC
Medtr5g034320	C
Medtr5g035590	A
Medtr5g035610	A
Medtr5g035665	BC
Medtr5g035690	BC
Medtr5g036410	BC
Medtr5g037020	BC
Medtr5g037540	B
Medtr5g037630	A
Medtr5g037700	BC
Medtr5g037710	BC
Medtr5g037795	A
Medtr5g037930	A
Medtr5g037950	C
Medtr5g038280	C
Medtr5g038910	AB
Medtr5g039390	B
Medtr5g040320	B
Medtr5g040940	AB
Medtr5g040960	AB
Medtr5g041010	A
Medtr5g041190	AC
Medtr5g041530	A
Medtr5g041610	A
Medtr5g041780	AB
Medtr5g042320	A
Medtr5g042420	B
Medtr5g042910	A
Medtr5g043550	AB
Medtr5g043660	A
Medtr5g043790	B
Medtr5g043970	AC
Medtr5g045530	A
Medtr5g045960	C
Medtr5g048050	BC
Medtr5g048160	BC
Medtr5g048470	AB
Medtr5g053270	C
Medtr5g054900	C
Medtr5g055310	BC
Medtr5g055480	BC
Medtr5g055690	A
Medtr5g055900	B
Medtr5g056760	A
Medtr5g056935	BC
Medtr5g058470	C
Medtr5g058530	C
Medtr5g060880	AB
Medtr5g060950	AC
Medtr5g061290	A
Medtr5g061610	C
Medtr5g062290	B
Medtr5g062630	A
Medtr5g063080	BC
Medtr5g063460	A
Medtr5g063520	A
Medtr5g063670	A
Medtr5g063890	A
Medtr5g064345	BC
Medtr5g064360	BC
Medtr5g064500	B
Medtr5g064510	C
Medtr5g064840	B
Medtr5g065130	BC
Medtr5g065350	C
Medtr5g065580	BC
Medtr5g066070	AB
Medtr5g067320	C
Medtr5g067410	AC
Medtr5g069030	C
Medtr5g069530	A
Medtr5g069710	C
Medtr5g069800	A
Medtr5g069890	AB
Medtr5g069990	AC
Medtr5g070685	AB
Medtr5g071070	B
Medtr5g071170	A
Medtr5g071350	BC
Medtr5g071550	C
Medtr5g071560	BC
Medtr5g071780	A
Medtr5g071800	C
Medtr5g072420	A
Medtr5g072450	A
Medtr5g072570	AB
Medtr5g073450	B
Medtr5g073470	BC
Medtr5g073860	C
Medtr5g074400	B
Medtr5g074860	AB
Medtr5g075040	B
Medtr5g075060	B
Medtr5g075070	B
Medtr5g075100	C
Medtr5g075490	C
Medtr5g075630	B
Medtr5g075640	AB
Medtr5g076040	A
Medtr5g076170	BC
Medtr5g076240	C
Medtr5g076255	A
Medtr5g076350	AC
Medtr5g076380	C
Medtr5g076620	B
Medtr5g076700	B
Medtr5g077000	A
Medtr5g077370	C
Medtr5g077510	BC
Medtr5g077760	C
Medtr5g077850	B
Medtr5g079340	BC
Medtr5g079715	B
Medtr5g079780	C
Medtr5g079880	BC
Medtr5g079980	BC
Medtr5g080000	BC
Medtr5g080260	AB
Medtr5g080400	A
Medtr5g080440	AC
Medtr5g080450	AB
Medtr5g080640	B
Medtr5g080770	B
Medtr5g081000	A
Medtr5g081030	A
Medtr5g081160	C
Medtr5g081410	AB
Medtr5g081590	A
Medtr5g081710	BC
Medtr5g081860	AC
Medtr5g082150	B
Medtr5g082220	AB
Medtr5g082750	C
Medtr5g082830	BC
Medtr5g083110	A
Medtr5g083150	BC
Medtr5g083480	C
Medtr5g083520	C
Medtr5g084000	AB
Medtr5g084020	AB
Medtr5g084040	AB
Medtr5g084080	AB
Medtr5g084105	A
Medtr5g084210	A
Medtr5g085790	BC
Medtr5g087510	C
Medtr5g087760	BC
Medtr5g088400	BC
Medtr5g089100	B
Medtr5g089370	A
Medtr5g089820	BC
Medtr5g090070	BC
Medtr5g090250	BC
Medtr5g090610	C
Medtr5g090990	A
Medtr5g091050	BC
Medtr5g091060	A
Medtr5g091130	BC
Medtr5g091550	A
Medtr5g091950	BC
Medtr5g091960	AB
Medtr5g092080	A
Medtr5g092340	BC
Medtr5g092350	BC
Medtr5g092990	B
Medtr5g093050	C
Medtr5g093530	AB
Medtr5g093900	A
Medtr5g094230	C
Medtr5g094250	B
Medtr5g094390	BC
Medtr5g094730	BC
Medtr5g095720	AB
Medtr5g095740	AC
Medtr5g096120	C
Medtr5g096680	C
Medtr5g096780	AB
Medtr5g097230	A
Medtr5g097410	A
Medtr5g098020	ABC
Medtr5g098580	BC
Medtr5g098785	BC
Medtr5g099130	BC
Medtr5g464350	ABC
Medtr5g464490	A
Medtr5g464590	A
Medtr6g004220	C
Medtr6g004520	A
Medtr6g005310	C
Medtr6g005330	BC
Medtr6g005340	BC
Medtr6g005480	A
Medtr6g006220	AB
Medtr6g006245	AB
Medtr6g006275	A
Medtr6g006990	A
Medtr6g007647	AC
Medtr6g007743	B
Medtr6g007763	A
Medtr6g007807	BC
Medtr6g007975	C
Medtr6g008140	B
Medtr6g008210	C
Medtr6g008620	AC
Medtr6g008800	AC
Medtr6g009090	ABC
Medtr6g009110	BC
Medtr6g011550	AB
Medtr6g011610	AB
Medtr6g011890	B
Medtr6g012170	AB
Medtr6g012380	A
Medtr6g012730	B
Medtr6g012830	AB
Medtr6g012970	AB
Medtr6g013300	A
Medtr6g015265	B
Medtr6g015490	B
Medtr6g015630	B
Medtr6g015730	B
Medtr6g015815	BC
Medtr6g015865	AB
Medtr6g015875	A
Medtr6g016135	C
Medtr6g016195	BC
Medtr6g016375	AB
Medtr6g016660	AC
Medtr6g017225	BC
Medtr6g017240	AB
Medtr6g018300	B
Medtr6g018310	AB
Medtr6g018690	B
Medtr6g022580	B
Medtr6g023805	AC
Medtr6g023990	AC
Medtr6g024000	C
Medtr6g025320	B
Medtr6g025480	A
Medtr6g027460	AB
Medtr6g028030	A
Medtr6g028080	A
Medtr6g028100	B
Medtr6g028130	B
Medtr6g028140	AB
Medtr6g032820	A
Medtr6g032880	A
Medtr6g033100	BC
Medtr6g033320	BC
Medtr6g033580	ABC
Medtr6g033675	C
Medtr6g033725	C
Medtr6g033760	B
Medtr6g033850	C
Medtr6g034705	B
Medtr6g034870	A
Medtr6g034880	BC
Medtr6g034905	BC
Medtr6g034930	AC
Medtr6g034975	AC
Medtr6g035305	AB
Medtr6g037530	A
Medtr6g038010	AB
Medtr6g038300	A
Medtr6g038410	AC
Medtr6g038600	B
Medtr6g038670	BC
Medtr6g039440	B
Medtr6g039950	C
Medtr6g043700	AB
Medtr6g049050	B
Medtr6g049260	BC
Medtr6g049280	B
Medtr6g049320	BC
Medtr6g055160	A
[truncated: 705 more rows]

## Sheet: B.Diff_Exp_SN2
Supplemental Table S5. Differential expression of N-deficit (A.Diff_Exp_DN2 sheet) an N-satiety (B. Diff_Exp_SN2 sheet) plant DEGs transcripts in the various temporal contrasts of the analysis (DE_groups). DE_Groups are as follows: A = 0d vs 1d, B = 0d vs 3d, C = 1d vs 3d.
Gene_ID	DE_Group
Medtr0001s0660	A
Medtr0002s0020	A
Medtr0002s0270	A
Medtr0002s1060	ABC
Medtr0003s0170	B
Medtr0003s0560	AB
Medtr0003s0580	A
Medtr0003s0590	AC
Medtr0003s0660	A
Medtr0004s0210	AC
Medtr0004s0510	B
Medtr0004s0650	ABC
Medtr0006s0240	A
Medtr0007s0390	A
Medtr0008s0390	A
Medtr0008s0470	AC
Medtr0009s0390	BC
Medtr0009s0480	BC
Medtr0010s0050	AC
Medtr0011s0280	AB
Medtr0011s0300	BC
Medtr0011s0320	BC
Medtr0013s0120	AC
Medtr0014s0440	AC
Medtr0015s0030	AC
Medtr0015s0130	C
Medtr0017s0100	AB
Medtr0018s0170	A
Medtr0018s0260	AC
Medtr0019s0010	A
Medtr0019s0070	AB
Medtr0019s0120	AC
Medtr0020s0020	AB
Medtr0020s0130	AB
Medtr0021s0120	A
Medtr0021s0360	B
Medtr0021s0370	A
Medtr0022s0200	AB
Medtr0024s0020	AC
Medtr0024s0260	A
Medtr0024s0320	AB
Medtr0024s0330	AB
Medtr0026s0210	B
Medtr0027s0010	BC
Medtr0027s0090	A
Medtr0031s0060	AC
Medtr0032s0040	AB
Medtr0032s0080	A
Medtr0035s0150	A
Medtr0036s0010	B
Medtr0036s0110	B
Medtr0036s0140	A
Medtr0036s0210	B
Medtr0036s0280	A
Medtr0039s0080	AC
Medtr0040s0030	AB
Medtr0040s0040	AB
Medtr0041s0140	AB
Medtr0042s0190	B
Medtr0043s0110	A
Medtr0045s0070	A
Medtr0045s0110	B
Medtr0045s0130	A
Medtr0048s0180	B
Medtr0050s0180	ABC
Medtr0050s0240	AB
Medtr0052s0030	A
Medtr0052s0060	A
Medtr0052s0080	A
Medtr0052s0170	A
Medtr0053s0030	AB
Medtr0054s0190	C
Medtr0055s0030	A
Medtr0056s0160	A
Medtr0057s0100	ABC
Medtr0058s0010	AB
Medtr0059s0060	ABC
Medtr0062s0020	AC
Medtr0063s0090	AB
Medtr0066s0040	B
Medtr0066s0050	B
Medtr0072s0040	ABC
Medtr0072s0050	BC
Medtr0076s0010	A
Medtr0076s0020	A
Medtr0077s0010	AC
Medtr0078s0060	A
Medtr0079s0070	A
Medtr0086s0010	B
Medtr0088s0100	AB
Medtr0093s0090	A
Medtr0101s0020	B
Medtr0103s0090	AB
Medtr0107s0100	BC
Medtr0110s0030	AB
Medtr0110s0040	AB
Medtr0110s0050	A
Medtr0113s0040	AC
Medtr0117s0080	B
Medtr0118s0070	AB
Medtr0122s0020	B
Medtr0126s0080	AB
Medtr0136s0060	B
Medtr0147s0060	B
Medtr0148s0050	A
Medtr0148s0080	BC
Medtr0152s0100	B
Medtr0160s0030	AB
Medtr0168s0110	A
Medtr0171s0010	B
Medtr0172s0020	AB
Medtr0174s0090	BC
Medtr0176s0070	A
Medtr0178s0030	A
Medtr0184s0010	AB
Medtr0185s0010	AC
Medtr0191s0020	BC
Medtr0192s0050	B
Medtr0194s0040	B
Medtr0197s0100	AB
Medtr0204s0020	B
Medtr0206s0010	A
Medtr0212s0040	A
Medtr0219s0070	BC
Medtr0240s0040	B
Medtr0246s0040	AB
Medtr0251s0050	AC
Medtr0256s0050	BC
Medtr0257s0060	B
Medtr0258s0040	A
Medtr0268s0020	B
Medtr0268s0070	A
Medtr0271s0070	B
Medtr0276s0020	AB
Medtr0276s0040	AB
Medtr0276s0050	B
Medtr0277s0010	A
Medtr0279s0020	AB
Medtr0279s0030	AB
Medtr0280s0030	A
Medtr0280s0040	A
Medtr0288s0020	AB
Medtr0288s0040	AB
Medtr0291s0020	B
Medtr0294s0020	AB
Medtr0311s0030	AC
Medtr0314s0030	A
Medtr0316s0010	A
Medtr0330s0040	B
Medtr0334s0010	A
Medtr0337s0040	AB
Medtr0361s0030	B
Medtr0365s0010	AB
Medtr0384s0020	AC
Medtr0416s0030	A
Medtr0417s0020	AB
Medtr0419s0040	A
Medtr0419s0050	A
Medtr0428s0010	AC
Medtr0428s0030	AC
Medtr0438s0020	A
Medtr0459s0020	A
Medtr0468s0010	A
Medtr0475s0040	AB
Medtr0490s0050	A
Medtr0493s0030	B
Medtr0512s0030	C
Medtr0542s0020	A
Medtr0603s0010	C
Medtr0623s0010	A
Medtr0658s0030	A
Medtr0683s0010	BC
Medtr0684s0020	AC
Medtr0690s0010	A
Medtr0693s0030	AC
Medtr0703s0020	A
Medtr0722s0020	A
Medtr0753s0030	B
Medtr0795s0020	AB
Medtr0888s0020	ABC
Medtr0959s0010	BC
Medtr1034s0010	ABC
Medtr1088s0010	AB
Medtr1099s0010	A
Medtr1173s0010	A
Medtr1308s0010	AB
Medtr1319s0010	AB
Medtr1338s0010	ABC
Medtr1372s0010	AB
Medtr1g006490	A
Medtr1g006600	A
Medtr1g006660	AB
Medtr1g006695	AB
Medtr1g007180	AB
Medtr1g007380	AB
Medtr1g007610	C
Medtr1g007840	BC
Medtr1g007905	AC
Medtr1g007920	AB
Medtr1g008000	AC
Medtr1g008060	A
Medtr1g008120	A
Medtr1g008160	A
Medtr1g008220	AB
Medtr1g008280	B
Medtr1g008350	C
Medtr1g008380	B
Medtr1g008600	A
Medtr1g008980	A
Medtr1g009030	ABC
Medtr1g009190	AB
Medtr1g009640	A
Medtr1g009760	A
Medtr1g009770	A
Medtr1g009860	ABC
Medtr1g010010	AC
Medtr1g010050	A
Medtr1g010080	A
Medtr1g010150	BC
Medtr1g010170	BC
Medtr1g010210	AC
Medtr1g010220	B
Medtr1g011280	C
Medtr1g011380	A
Medtr1g011430	BC
Medtr1g011470	AB
Medtr1g011510	A
Medtr1g011540	AB
Medtr1g011600	AB
Medtr1g011640	ABC
Medtr1g011650	BC
Medtr1g011710	B
Medtr1g011750	AB
Medtr1g011800	AB
Medtr1g012020	AB
Medtr1g012370	AB
Medtr1g012440	B
Medtr1g012480	AB
Medtr1g012540	AB
Medtr1g012600	AB
Medtr1g012610	B
Medtr1g012620	A
Medtr1g012760	AC
Medtr1g012790	AC
Medtr1g012800	AB
Medtr1g012960	A
Medtr1g013040	ABC
Medtr1g013050	BC
Medtr1g013090	AC
Medtr1g013100	B
Medtr1g013110	B
Medtr1g013120	AB
Medtr1g013150	B
Medtr1g013410	B
Medtr1g013450	A
Medtr1g013640	A
Medtr1g013700	AB
Medtr1g013760	AC
Medtr1g013790	A
Medtr1g013800	AB
Medtr1g013820	AC
Medtr1g014040	A
Medtr1g014070	AB
Medtr1g014120	AB
Medtr1g014190	AB
Medtr1g014240	A
Medtr1g014250	B
Medtr1g014260	A
Medtr1g014320	B
Medtr1g014510	ABC
Medtr1g014690	A
Medtr1g015275	A
Medtr1g015300	B
Medtr1g015650	AB
Medtr1g015730	B
Medtr1g015770	A
Medtr1g015780	AB
Medtr1g015910	A
Medtr1g015980	A
Medtr1g016070	ABC
Medtr1g016120	AB
Medtr1g016290	AB
Medtr1g016340	B
Medtr1g016360	AC
Medtr1g016390	AB
Medtr1g016490	AB
Medtr1g016620	AC
Medtr1g016740	B
Medtr1g016780	AB
Medtr1g017140	AB
Medtr1g017220	A
Medtr1g017260	A
Medtr1g017390	AC
Medtr1g017450	A
Medtr1g017500	AB
Medtr1g017540	A
Medtr1g017700	AB
Medtr1g017770	AB
Medtr1g017920	B
Medtr1g017990	AB
Medtr1g018180	A
Medtr1g018205	A
Medtr1g018320	AB
Medtr1g018350	A
Medtr1g018420	C
Medtr1g018510	B
Medtr1g018640	B
Medtr1g018760	AB
Medtr1g018770	AB
Medtr1g018790	A
Medtr1g018840	AB
Medtr1g018930	A
Medtr1g018940	A
Medtr1g019040	AC
Medtr1g019110	A
Medtr1g019130	AB
Medtr1g019360	AB
Medtr1g019430	AC
Medtr1g019440	AB
Medtr1g019490	A
Medtr1g019540	C
Medtr1g019740	B
Medtr1g019810	B
Medtr1g019940	AB
Medtr1g020080	A
Medtr1g021100	AB
Medtr1g021110	AB
Medtr1g021320	A
Medtr1g021330	B
Medtr1g021435	A
Medtr1g021520	B
Medtr1g021590	AB
Medtr1g021652	AB
Medtr1g021670	C
Medtr1g021760	AB
Medtr1g021835	A
Medtr1g021845	C
Medtr1g021855	A
Medtr1g021875	C
Medtr1g021915	A
Medtr1g022015	AB
Medtr1g022050	B
Medtr1g022115	A
Medtr1g022185	AB
Medtr1g022190	AB
Medtr1g022245	A
Medtr1g022250	AC
Medtr1g022255	AB
Medtr1g022265	AB
Medtr1g022295	AB
Medtr1g022305	AB
Medtr1g022315	A
Medtr1g022355	A
Medtr1g022405	AB
Medtr1g022480	AC
Medtr1g022485	AC
Medtr1g022495	ABC
Medtr1g023020	B
Medtr1g023030	AB
Medtr1g023035	A
Medtr1g023125	B
Medtr1g023180	AC
Medtr1g023210	B
Medtr1g023340	AB
Medtr1g023630	A
Medtr1g023730	AB
Medtr1g023920	C
Medtr1g024005	B
Medtr1g024015	AB
Medtr1g024820	A
Medtr1g024980	BC
Medtr1g025060	AC
Medtr1g025140	BC
Medtr1g025290	AB
Medtr1g025370	B
Medtr1g025490	AB
Medtr1g025960	BC
Medtr1g025980	AC
Medtr1g026100	AC
Medtr1g026110	AB
Medtr1g026140	A
Medtr1g026310	B
Medtr1g026380	BC
Medtr1g026490	A
Medtr1g026740	A
Medtr1g026790	B
Medtr1g026860	AB
Medtr1g027020	B
Medtr1g027040	A
Medtr1g027060	AB
Medtr1g027070	ABC
Medtr1g027140	A
Medtr1g027150	A
Medtr1g027160	C
Medtr1g027180	A
Medtr1g027580	AC
Medtr1g027640	A
Medtr1g027690	AB
Medtr1g027710	AC
Medtr1g027830	AB
Medtr1g028250	AB
Medtr1g028320	BC
Medtr1g028330	B
Medtr1g028380	ABC
Medtr1g028460	ABC
Medtr1g028510	A
Medtr1g028720	AB
Medtr1g028890	AB
Medtr1g029140	BC
Medtr1g029150	AB
Medtr1g029350	A
Medtr1g029420	AB
Medtr1g029500	AB
Medtr1g029520	AB
Medtr1g029540	AB
Medtr1g029610	A
Medtr1g029620	AB
Medtr1g029630	AC
Medtr1g029670	BC
Medtr1g029690	A
Medtr1g029710	B
Medtr1g029790	A
Medtr1g029810	A
Medtr1g029840	A
Medtr1g030010	A
Medtr1g030265	A
Medtr1g030275	AC
Medtr1g030290	A
Medtr1g030300	C
Medtr1g030480	AB
Medtr1g030600	AB
Medtr1g030720	B
Medtr1g030740	A
Medtr1g030770	ABC
Medtr1g030820	A
Medtr1g031200	A
Medtr1g031280	AB
Medtr1g031560	AC
Medtr1g031580	AC
Medtr1g031620	AB
Medtr1g031690	AC
Medtr1g031730	A
Medtr1g031930	B
Medtr1g032100	AB
Medtr1g032120	AB
Medtr1g032140	B
Medtr1g032160	BC
Medtr1g032190	BC
Medtr1g032290	AC
Medtr1g032580	A
Medtr1g032610	A
Medtr1g032930	AB
Medtr1g033080	B
Medtr1g033130	B
Medtr1g033340	A
Medtr1g033480	AB
Medtr1g033500	B
Medtr1g033600	AB
Medtr1g033620	A
Medtr1g033810	C
Medtr1g033830	A
Medtr1g033900	AB
Medtr1g034000	A
Medtr1g034030	BC
Medtr1g034140	AC
Medtr1g034270	AB
Medtr1g034300	AC
Medtr1g034360	AB
Medtr1g034480	BC
Medtr1g034785	C
Medtr1g035090	AB
Medtr1g035230	AB
Medtr1g035690	A
Medtr1g035700	A
Medtr1g035720	B
Medtr1g035730	AB
Medtr1g036420	AB
Medtr1g036490	ABC
Medtr1g037370	BC
Medtr1g037450	B
Medtr1g037460	A
Medtr1g037590	C
Medtr1g037630	ABC
Medtr1g037690	AC
Medtr1g038430	ABC
Medtr1g038610	BC
Medtr1g038650	B
Medtr1g038680	B
Medtr1g038810	AB
Medtr1g038860	C
Medtr1g039435	BC
Medtr1g040020	A
Medtr1g040155	ABC
Medtr1g040430	AB
Medtr1g040435	AC
Medtr1g040460	AB
Medtr1g040555	AB
Medtr1g040610	B
Medtr1g040675	AB
Medtr1g040875	AB
Medtr1g041085	A
Medtr1g041155	AB
Medtr1g041285	A
Medtr1g041345	C
Medtr1g041395	BC
Medtr1g041465	A
Medtr1g041635	B
Medtr1g041695	AB
Medtr1g041815	AB
Medtr1g041890	AC
Medtr1g042260	AC
Medtr1g042300	B
Medtr1g043040	B
Medtr1g043050	AC
Medtr1g043055	A
Medtr1g043080	A
Medtr1g043170	A
Medtr1g043220	A
Medtr1g043290	AB
Medtr1g043350	AB
Medtr1g043430	B
Medtr1g043610	AB
Medtr1g043760	AB
Medtr1g043775	B
Medtr1g043810	AB
Medtr1g044120	AC
Medtr1g044135	B
Medtr1g044155	AC
Medtr1g044210	ABC
Medtr1g044470	B
Medtr1g045140	ABC
Medtr1g045370	A
Medtr1g045610	AC
Medtr1g046005	B
Medtr1g046010	AB
Medtr1g046020	C
Medtr1g046110	AB
Medtr1g046150	BC
Medtr1g046170	BC
Medtr1g046360	B
Medtr1g046380	B
Medtr1g046490	AC
Medtr1g046500	AC
Medtr1g046590	A
Medtr1g046620	A
Medtr1g046660	BC
Medtr1g046740	B
Medtr1g046800	BC
Medtr1g046850	A
Medtr1g047210	AC
Medtr1g047670	BC
Medtr1g047790	A
Medtr1g048030	B
Medtr1g048370	B
Medtr1g048630	A
Medtr1g048710	AC
Medtr1g048720	AC
Medtr1g048960	BC
Medtr1g048990	ABC
Medtr1g049240	AB
Medtr1g049330	AB
Medtr1g050360	AB
Medtr1g050370	AC
Medtr1g050448	A
Medtr1g050462	AB
Medtr1g050502	A
Medtr1g050505	A
Medtr1g050525	AB
Medtr1g050640	A
Medtr1g050670	B
Medtr1g050750	BC
Medtr1g051120	BC
Medtr1g051230	B
Medtr1g051840	AB
Medtr1g051860	AB
Medtr1g052125	C
Medtr1g052405	A
Medtr1g052425	A
Medtr1g052525	AB
Medtr1g052535	AB
Medtr1g052560	ABC
Medtr1g052770	AC
Medtr1g052840	AB
Medtr1g052880	C
Medtr1g053130	ABC
Medtr1g053485	C
Medtr1g053835	AC
Medtr1g053900	AC
Medtr1g054035	C
Medtr1g054100	AB
Medtr1g054150	AB
Medtr1g054165	BC
Medtr1g054175	A
Medtr1g054270	AB
Medtr1g054285	A
Medtr1g054455	A
Medtr1g054525	B
Medtr1g054545	AB
Medtr1g054575	A
Medtr1g054630	AB
Medtr1g054710	BC
Medtr1g054935	ABC
Medtr1g054990	ABC
Medtr1g055135	AC
Medtr1g055250	A
Medtr1g055300	B
Medtr1g055425	A
Medtr1g055435	AC
Medtr1g056160	AB
Medtr1g056370	AC
Medtr1g056470	B
Medtr1g056490	AC
Medtr1g056530	A
Medtr1g056550	AC
Medtr1g056560	AC
Medtr1g056840	A
Medtr1g056870	A
Medtr1g056880	A
Medtr1g056910	ABC
Medtr1g057020	B
Medtr1g057280	B
Medtr1g057290	AB
Medtr1g057400	A
Medtr1g057420	AC
Medtr1g057460	AB
Medtr1g057560	A
Medtr1g057650	AB
Medtr1g057790	A
Medtr1g058350	AB
Medtr1g058380	A
Medtr1g058390	AB
Medtr1g058490	A
Medtr1g058560	AC
Medtr1g058570	BC
Medtr1g058880	B
Medtr1g059590	A
Medtr1g059630	AB
Medtr1g059660	ABC
Medtr1g059760	A
Medtr1g059810	C
Medtr1g059840	C
Medtr1g059940	AB
Medtr1g059970	B
Medtr1g059990	ABC
Medtr1g060240	AC
Medtr1g060310	AB
Medtr1g060360	BC
Medtr1g060380	B
Medtr1g060430	AC
Medtr1g060550	ABC
Medtr1g060620	AB
Medtr1g060790	B
Medtr1g061080	A
Medtr1g061170	AB
Medtr1g061220	A
Medtr1g061530	A
Medtr1g061590	B
Medtr1g061640	A
Medtr1g061800	A
Medtr1g061840	AC
Medtr1g062110	BC
Medtr1g062160	B
Medtr1g062590	C
Medtr1g062620	BC
Medtr1g062630	AB
Medtr1g062710	A
Medtr1g062860	AB
Medtr1g062870	BC
Medtr1g062880	A
Medtr1g062980	A
Medtr1g063060	A
Medtr1g063100	AB
Medtr1g063110	B
Medtr1g063330	A
Medtr1g063340	AC
Medtr1g063370	B
Medtr1g063420	A
Medtr1g063870	AB
Medtr1g063910	A
Medtr1g064040	BC
Medtr1g064060	AB
Medtr1g064070	B
Medtr1g064230	ABC
Medtr1g064235	A
Medtr1g064350	AB
Medtr1g064430	AB
Medtr1g064560	B
Medtr1g064630	A
Medtr1g064690	C
Medtr1g064710	C
Medtr1g066380	BC
Medtr1g066390	AB
Medtr1g066530	ABC
Medtr1g066810	AB
Medtr1g066860	A
Medtr1g066890	A
Medtr1g066900	ABC
Medtr1g066950	A
Medtr1g067000	AB
Medtr1g067110	AC
Medtr1g067180	BC
Medtr1g067220	AB
Medtr1g067260	AB
Medtr1g067280	BC
Medtr1g067720	B
Medtr1g067750	A
Medtr1g068630	B
Medtr1g068730	A
Medtr1g068950	A
Medtr1g069000	C
Medtr1g069065	A
Medtr1g069140	AB
Medtr1g069155	BC
Medtr1g069190	AB
Medtr1g069235	A
Medtr1g069340	B
Medtr1g069345	AB
Medtr1g069370	AB
Medtr1g069410	C
Medtr1g069430	A
Medtr1g069450	A
Medtr1g069455	B
Medtr1g069465	ABC
Medtr1g069565	B
Medtr1g069610	AC
Medtr1g069640	AC
Medtr1g069645	AB
Medtr1g069705	C
Medtr1g069720	B
Medtr1g069725	A
Medtr1g069750	ABC
Medtr1g069780	A
Medtr1g069805	ABC
Medtr1g069825	AB
Medtr1g069845	A
Medtr1g069915	AB
Medtr1g069940	ABC
Medtr1g069945	A
Medtr1g070145	AC
Medtr1g070170	A
Medtr1g070180	B
Medtr1g070195	AB
Medtr1g070250	AC
Medtr1g070345	A
Medtr1g070350	A
Medtr1g070390	AC
Medtr1g070435	ABC
Medtr1g070440	C
Medtr1g070480	AB
Medtr1g070515	AB
Medtr1g070830	AB
Medtr1g070970	AB
Medtr1g071040	AB
Medtr1g071240	C
Medtr1g071360	BC
Medtr1g071400	A
Medtr1g071450	AB
Medtr1g071530	AC
Medtr1g071540	AB
Medtr1g071610	AB
Medtr1g071890	BC
Medtr1g071920	ABC
Medtr1g072090	AB
Medtr1g072110	AB
Medtr1g072260	AC
Medtr1g072280	A
Medtr1g072310	BC
Medtr1g072360	AB
Medtr1g072380	A
Medtr1g072420	A
Medtr1g072450	A
Medtr1g072500	A
Medtr1g072540	AB
Medtr1g072550	B
Medtr1g072560	AB
Medtr1g072690	ABC
Medtr1g072790	C
Medtr1g072800	A
Medtr1g072855	A
Medtr1g072860	AB
Medtr1g072890	C
Medtr1g073180	AB
Medtr1g073200	A
Medtr1g073230	A
Medtr1g073300	B
Medtr1g073340	A
Medtr1g073510	BC
Medtr1g073700	ABC
Medtr1g073740	AB
Medtr1g073840	AB
Medtr1g073910	ABC
Medtr1g073930	AB
Medtr1g073990	AB
Medtr1g074020	AB
Medtr1g074070	A
Medtr1g074120	AB
Medtr1g074160	BC
Medtr1g074170	AB
Medtr1g074410	AB
Medtr1g074840	BC
Medtr1g074880	A
Medtr1g074930	AC
Medtr1g075280	ABC
Medtr1g075340	AB
Medtr1g075380	AB
Medtr1g075410	A
Medtr1g075430	B
Medtr1g075440	BC
Medtr1g075530	A
Medtr1g075540	AB
Medtr1g075610	AB
Medtr1g075640	AB
Medtr1g075660	ABC
Medtr1g075680	AB
Medtr1g075710	AC
Medtr1g075730	A
Medtr1g075790	A
Medtr1g075900	AC
Medtr1g076150	A
Medtr1g076170	C
Medtr1g076190	AB
Medtr1g076370	ABC
Medtr1g076400	AC
Medtr1g076470	ABC
Medtr1g076500	A
Medtr1g076550	BC
Medtr1g076650	AC
Medtr1g076700	AB
Medtr1g076940	A
Medtr1g076990	B
Medtr1g077000	AB
Medtr1g077210	AC
Medtr1g077430	A
Medtr1g077480	A
Medtr1g077640	AB
Medtr1g077790	B
Medtr1g077840	AB
Medtr1g077870	A
Medtr1g077890	BC
Medtr1g077930	B
Medtr1g078000	AB
Medtr1g078030	AB
Medtr1g078090	B
Medtr1g078100	A
Medtr1g078110	AB
Medtr1g078170	A
Medtr1g078200	BC
Medtr1g078240	A
Medtr1g078380	A
Medtr1g078470	A
Medtr1g079140	AB
Medtr1g079340	A
Medtr1g079350	AB
Medtr1g079370	AC
Medtr1g079375	AC
Medtr1g079510	A
Medtr1g079520	AB
Medtr1g079525	AB
Medtr1g079760	AC
Medtr1g079810	A
Medtr1g079870	A
Medtr1g080250	ABC
Medtr1g080370	B
Medtr1g080430	AC
Medtr1g080460	AB
Medtr1g080500	AC
Medtr1g080510	A
Medtr1g080590	AB
Medtr1g080690	A
Medtr1g080780	AB
Medtr1g080800	BC
Medtr1g080810	AB
Medtr1g080820	A
Medtr1g080860	A
Medtr1g080890	AB
Medtr1g080950	AB
Medtr1g080960	B
Medtr1g081000	A
Medtr1g081260	B
Medtr1g081280	A
Medtr1g081290	A
Medtr1g081330	AB
Medtr1g081610	AB
Medtr1g081620	AB
Medtr1g081780	AB
Medtr1g081800	AB
Medtr1g081970	A
Medtr1g082260	A
Medtr1g082290	C
Medtr1g082300	B
Medtr1g082360	C
Medtr1g082370	AB
Medtr1g082390	AB
Medtr1g082420	A
Medtr1g082480	AC
Medtr1g082650	AC
Medtr1g082890	AB
Medtr1g082920	AB
Medtr1g083180	AC
Medtr1g083190	C
Medtr1g083230	A
Medtr1g083260	B
Medtr1g083420	AB
Medtr1g083440	BC
Medtr1g083580	AB
Medtr1g083620	ABC
Medtr1g083780	A
Medtr1g083890	AC
Medtr1g083950	B
Medtr1g083960	A
Medtr1g084020	AC
Medtr1g084120	B
Medtr1g084140	ABC
Medtr1g084160	AB
Medtr1g084610	A
Medtr1g084670	AB
Medtr1g084720	ABC
Medtr1g084740	AC
Medtr1g084750	A
Medtr1g084790	AC
Medtr1g085070	BC
Medtr1g085160	ABC
Medtr1g085480	C
Medtr1g085560	B
Medtr1g085570	ABC
Medtr1g085610	AC
Medtr1g085620	AB
Medtr1g085980	B
Medtr1g086000	A
Medtr1g086050	B
Medtr1g086080	AB
Medtr1g086310	A
Medtr1g086340	AB
Medtr1g086350	A
Medtr1g086390	AC
Medtr1g086430	BC
Medtr1g086585	A
Medtr1g086590	AC
Medtr1g086600	AC
Medtr1g086820	BC
Medtr1g086980	A
Medtr1g086990	AB
Medtr1g087040	AB
Medtr1g087100	A
Medtr1g087270	AB
Medtr1g087300	AB
Medtr1g087310	AB
Medtr1g087440	B
Medtr1g087510	A
Medtr1g087710	A
Medtr1g087775	A
Medtr1g087920	B
Medtr1g088150	A
Medtr1g088250	B
Medtr1g088420	A
Medtr1g088470	AB
Medtr1g088610	AB
Medtr1g088630	AB
Medtr1g088640	C
Medtr1g088660	A
Medtr1g088670	BC
Medtr1g088700	AC
Medtr1g088860	AB
Medtr1g088940	AB
Medtr1g088965	A
Medtr1g088980	A
Medtr1g089260	C
Medtr1g089310	A
Medtr1g089500	AB
Medtr1g089570	AB
Medtr1g089630	A
Medtr1g089740	A
Medtr1g089810	A
Medtr1g090010	AB
Medtr1g090050	AB
Medtr1g090060	AB
Medtr1g090070	AB
Medtr1g090100	B
Medtr1g090130	AC
Medtr1g090140	BC
Medtr1g090150	AB
Medtr1g090180	A
Medtr1g090190	AC
Medtr1g090270	AB
Medtr1g090290	AC
Medtr1g090300	AB
Medtr1g090310	A
Medtr1g090320	A
Medtr1g090330	AC
Medtr1g090440	ABC
Medtr1g090450	A
Medtr1g090520	A
Medtr1g090630	AB
Medtr1g090650	C
Medtr1g090663	A
Medtr1g090670	B
Medtr1g090693	AB
Medtr1g090703	B
Medtr1g090723	AB
Medtr1g090770	AB
Medtr1g090780	C
Medtr1g090807	AB
Medtr1g090837	AC
Medtr1g090867	AB
Medtr1g090873	AB
Medtr1g090877	B
Medtr1g090913	A
Medtr1g090920	A
Medtr1g090930	AB
Medtr1g090960	AB
Medtr1g090973	AC
Medtr1g091040	ABC
Medtr1g091930	A
Medtr1g092420	AB
Medtr1g092540	A
Medtr1g092650	A
Medtr1g093020	A
Medtr1g093030	AB
Medtr1g093060	BC
Medtr1g093080	AB
Medtr1g093140	AB
Medtr1g093600	AC
Medtr1g093630	B
Medtr1g093650	AB
Medtr1g093850	C
Medtr1g094000	AB
Medtr1g094010	AB
Medtr1g094085	AB
Medtr1g094155	AB
Medtr1g094160	B
Medtr1g094220	AB
Medtr1g094620	AB
Medtr1g094680	A
Medtr1g094870	AB
Medtr1g094930	AC
Medtr1g094960	A
Medtr1g095070	ABC
Medtr1g095085	B
Medtr1g095360	B
Medtr1g095390	B
Medtr1g095480	AB
Medtr1g095510	ABC
Medtr1g095530	ABC
Medtr1g095540	AB
Medtr1g095560	A
Medtr1g095780	A
Medtr1g095910	BC
Medtr1g096230	A
Medtr1g096240	AB
Medtr1g096270	A
Medtr1g096320	A
Medtr1g096340	A
Medtr1g096370	AB
Medtr1g096790	C
Medtr1g096870	A
Medtr1g096880	B
Medtr1g097160	A
Medtr1g097240	AB
Medtr1g097310	A
Medtr1g097380	AC
Medtr1g097430	ABC
Medtr1g097690	AB
Medtr1g097850	A
Medtr1g097910	A
Medtr1g098140	A
Medtr1g098160	ABC
Medtr1g098220	BC
Medtr1g098250	AB
Medtr1g098280	ABC
Medtr1g098300	A
Medtr1g098310	AB
Medtr1g098460	AB
Medtr1g098550	B
Medtr1g098580	AB
Medtr1g098590	A
Medtr1g098650	A
Medtr1g098680	BC
Medtr1g098700	AC
Medtr1g099010	BC
Medtr1g099150	A
Medtr1g099290	A
Medtr1g099320	A
Medtr1g099350	BC
Medtr1g099370	A
Medtr1g099400	AB
Medtr1g099520	AC
Medtr1g099550	A
Medtr1g099570	AB
Medtr1g099590	AC
Medtr1g099800	A
Medtr1g099810	A
Medtr1g100070	AB
Medtr1g100090	A
Medtr1g100110	AB
Medtr1g100240	A
Medtr1g100315	A
Medtr1g100587	AB
Medtr1g100603	A
Medtr1g100633	AB
Medtr1g100647	AB
Medtr1g100733	AB
Medtr1g100747	AB
Medtr1g100777	AB
Medtr1g100797	A
Medtr1g100860	B
Medtr1g101000	AC
Medtr1g101020	AB
Medtr1g101040	A
Medtr1g101100	C
Medtr1g101120	ABC
Medtr1g101130	AB
Medtr1g101310	AC
Medtr1g101500	AB
Medtr1g101540	AC
Medtr1g101550	A
Medtr1g101600	C
Medtr1g101630	A
Medtr1g101680	AB
Medtr1g101950	BC
Medtr1g102010	AB
Medtr1g102070	AB
Medtr1g102170	A
Medtr1g102230	AB
Medtr1g102240	A
Medtr1g102350	AB
Medtr1g102360	AC
Medtr1g102470	C
Medtr1g102510	A
Medtr1g102550	A
Medtr1g102570	ABC
Medtr1g102720	BC
Medtr1g102750	AB
Medtr1g102780	ABC
Medtr1g102810	ABC
Medtr1g102830	ABC
Medtr1g102860	ABC
Medtr1g102870	B
Medtr1g102890	AB
Medtr1g103050	BC
Medtr1g103060	AC
Medtr1g103100	A
Medtr1g103110	C
Medtr1g103150	ABC
Medtr1g103160	AB
Medtr1g103290	AB
Medtr1g103450	A
Medtr1g103490	C
Medtr1g103500	AC
Medtr1g103550	A
Medtr1g103570	AB
Medtr1g103710	AB
Medtr1g103870	AB
Medtr1g104540	A
Medtr1g104610	AB
Medtr1g104650	AB
Medtr1g104710	A
Medtr1g104780	AB
Medtr1g104800	A
Medtr1g104890	AB
Medtr1g104930	AB
Medtr1g104933	B
Medtr1g104937	B
Medtr1g105010	B
Medtr1g105020	AC
Medtr1g105050	A
Medtr1g105065	A
Medtr1g105075	AB
Medtr1g105090	AB
Medtr1g105290	B
Medtr1g105360	B
Medtr1g105480	ABC
Medtr1g105495	AB
Medtr1g105555	C
Medtr1g105600	ABC
Medtr1g105615	AB
Medtr1g105655	C
Medtr1g105755	AB
Medtr1g105820	A
Medtr1g105890	A
Medtr1g105965	AB
Medtr1g105970	AB
Medtr1g106030	AB
Medtr1g106095	AB
Medtr1g106420	AC
Medtr1g106430	A
Medtr1g106550	A
Medtr1g106730	AC
Medtr1g106855	A
Medtr1g106875	AC
Medtr1g107055	AC
Medtr1g107135	A
Medtr1g107175	B
Medtr1g107235	A
Medtr1g107285	ABC
Medtr1g107315	ABC
Medtr1g107330	B
Medtr1g107360	BC
Medtr1g107375	AB
Medtr1g107425	AB
Medtr1g107480	A
Medtr1g107490	AB
Medtr1g107500	AB
Medtr1g107535	AB
Medtr1g107555	AB
Medtr1g108280	A
Medtr1g108340	AB
Medtr1g108440	AC
Medtr1g108490	B
Medtr1g108610	AB
Medtr1g108640	AC
Medtr1g108820	B
Medtr1g109120	AB
Medtr1g109280	ABC
Medtr1g109310	AB
Medtr1g109350	AB
Medtr1g109400	B
Medtr1g109620	AB
Medtr1g110210	A
Medtr1g110270	A
Medtr1g110280	A
Medtr1g110290	AC
Medtr1g110490	A
Medtr1g110510	AB
Medtr1g110550	AB
Medtr1g110670	A
Medtr1g110690	C
Medtr1g110760	ABC
Medtr1g110790	AC
Medtr1g110820	A
Medtr1g110980	AB
Medtr1g111000	AB
Medtr1g111020	C
Medtr1g111060	A
Medtr1g111100	A
Medtr1g111140	A
Medtr1g111210	A
Medtr1g111300	A
Medtr1g111350	B
Medtr1g111390	AC
Medtr1g111510	AB
Medtr1g111540	A
Medtr1g111550	C
Medtr1g111580	AB
Medtr1g111590	AB
Medtr1g111740	AC
Medtr1g111850	B
Medtr1g111980	A
Medtr1g112050	A
Medtr1g112190	A
Medtr1g112230	A
Medtr1g112240	AB
Medtr1g112270	AB
Medtr1g112300	AB
Medtr1g112310	A
Medtr1g112350	B
Medtr1g112370	AB
Medtr1g112510	A
Medtr1g112610	AC
Medtr1g112660	AB
Medtr1g112680	B
Medtr1g112750	B
Medtr1g112780	AB
Medtr1g112860	AB
Medtr1g112980	BC
Medtr1g112990	B
Medtr1g113010	B
Medtr1g113700	A
Medtr1g113900	B
Medtr1g114000	BC
Medtr1g114190	B
Medtr1g114200	A
Medtr1g114220	A
Medtr1g114250	A
Medtr1g114300	AB
Medtr1g114530	A
Medtr1g114640	AC
Medtr1g114680	A
Medtr1g114690	AC
Medtr1g115130	B
Medtr1g115190	B
Medtr1g115195	AB
Medtr1g115210	BC
Medtr1g115220	AB
Medtr1g115225	AB
Medtr1g115230	AB
Medtr1g115270	BC
Medtr1g115295	A
Medtr1g115325	A
Medtr1g115340	AC
Medtr1g115345	BC
Medtr1g115370	AB
Medtr1g115390	A
Medtr1g115435	BC
Medtr1g115440	AC
Medtr1g115475	AB
Medtr1g115500	B
Medtr1g115515	AC
Medtr1g115535	A
Medtr1g115740	B
Medtr1g115840	AC
Medtr1g115850	AC
Medtr1g116040	AB
Medtr1g116070	C
Medtr1g116100	A
Medtr1g116260	C
Medtr1g116370	AC
Medtr1g116580	AB
Medtr1g116590	AB
Medtr1g116650	AB
Medtr1g116660	AB
Medtr1g116820	A
Medtr1g116875	A
Medtr1g116940	AB
Medtr1g116957	AC
Medtr1g116970	A
Medtr1g418545	AB
Medtr1g442840	A
Medtr1g484920	AB
Medtr1g484940	AC
Medtr1g484960	A
Medtr1g492590	B
Medtr1g492600	A
Medtr1g492630	AB
Medtr1g492640	ABC
Medtr1g492760	B
Medtr1g492790	A
Medtr1g492910	AB
Medtr1g492950	AB
Medtr2g005130	AB
Medtr2g005410	AC
Medtr2g005740	AC
Medtr2g005830	AC
Medtr2g005840	A
Medtr2g005870	AB
Medtr2g006020	BC
Medtr2g006040	AB
Medtr2g006100	A
Medtr2g006150	B
Medtr2g006280	ABC
Medtr2g006290	ABC
Medtr2g006350	AC
Medtr2g006520	AB
Medtr2g006750	C
Medtr2g006770	AB
Medtr2g006850	BC
Medtr2g006960	A
Medtr2g007060	A
Medtr2g007190	A
Medtr2g007210	AB
Medtr2g007250	A
Medtr2g007510	A
Medtr2g007650	A
Medtr2g007860	AB
Medtr2g007870	AB
Medtr2g007880	AB
Medtr2g007950	AB
Medtr2g007970	AB
Medtr2g007990	AB
Medtr2g008030	AB
Medtr2g008160	AB
Medtr2g008190	B
Medtr2g008220	A
Medtr2g008240	A
Medtr2g008380	B
Medtr2g008590	BC
Medtr2g008610	ABC
Medtr2g008710	C
Medtr2g008850	AB
Medtr2g008910	BC
Medtr2g008960	AB
Medtr2g009270	AB
Medtr2g009310	AC
Medtr2g009390	AB
Medtr2g009450	AC
Medtr2g009500	A
Medtr2g009620	A
Medtr2g009660	ABC
Medtr2g009720	B
Medtr2g009733	AB
Medtr2g009737	A
Medtr2g009890	AB
Medtr2g009900	AB
Medtr2g009910	AC
Medtr2g010015	AB
Medtr2g010020	BC
Medtr2g010110	C
Medtr2g010120	A
Medtr2g010330	B
Medtr2g010430	ABC
Medtr2g010450	C
Medtr2g010460	ABC
Medtr2g010490	B
Medtr2g010580	AB
Medtr2g010760	AB
Medtr2g010815	AC
Medtr2g010820	B
Medtr2g010860	BC
Medtr2g010970	A
Medtr2g011070	AC
Medtr2g011160	A
Medtr2g011180	A
Medtr2g011210	ABC
Medtr2g011335	B
Medtr2g011450	B
Medtr2g011490	AC
Medtr2g011590	A
Medtr2g011600	ABC
Medtr2g011690	A
Medtr2g011820	A
Medtr2g012440	BC
Medtr2g012470	A
Medtr2g012560	A
Medtr2g012600	A
Medtr2g012750	AC
Medtr2g012780	A
Medtr2g013140	ABC
Medtr2g013230	AB
Medtr2g013310	A
Medtr2g013370	A
Medtr2g013460	A
Medtr2g013550	AC
Medtr2g013570	A
Medtr2g013900	A
Medtr2g013950	AB
Medtr2g014120	B
Medtr2g014170	A
Medtr2g014290	AC
Medtr2g014550	ABC
Medtr2g014680	AB
Medtr2g014740	A
Medtr2g014960	AC
Medtr2g014990	B
Medtr2g015380	B
Medtr2g015390	B
Medtr2g015500	AB
Medtr2g015530	A
Medtr2g015540	AB
Medtr2g015560	AB
Medtr2g015580	AB
Medtr2g015690	BC
Medtr2g015890	AC
Medtr2g016060	B
Medtr2g016150	AB
Medtr2g016190	B
Medtr2g016200	AC
Medtr2g016230	AB
Medtr2g016280	AC
Medtr2g016490	A
Medtr2g016500	A
Medtr2g016710	AB
Medtr2g016730	B
Medtr2g016770	AB
Medtr2g016800	AC
Medtr2g017805	AB
Medtr2g017890	AC
Medtr2g017915	B
Medtr2g017925	AB
Medtr2g017980	A
Medtr2g018030	A
Medtr2g018125	ABC
Medtr2g018135	B
Medtr2g018175	AB
Medtr2g018290	AB
Medtr2g018340	A
Medtr2g018570	A
Medtr2g018600	A
Medtr2g018630	ABC
Medtr2g018670	A
Medtr2g018690	A
Medtr2g018770	A
Medtr2g018880	ABC
Medtr2g018990	BC
Medtr2g019100	AB
Medtr2g019160	ABC
Medtr2g019210	AC
Medtr2g019250	AB
Medtr2g019600	AB
Medtr2g019640	AB
Medtr2g019790	AB
Medtr2g019810	AC
Medtr2g020040	A
Medtr2g020240	A
Medtr2g020380	A
Medtr2g020720	A
Medtr2g020760	BC
Medtr2g020770	AB
Medtr2g020810	BC
Medtr2g020850	BC
Medtr2g020930	AC
Medtr2g020970	BC
Medtr2g021030	B
Medtr2g021130	AB
Medtr2g021150	A
Medtr2g021252	A
Medtr2g021310	BC
Medtr2g021480	C
Medtr2g021690	AB
Medtr2g022060	A
Medtr2g022110	A
Medtr2g022140	AB
Medtr2g022190	A
Medtr2g022350	B
Medtr2g022380	AB
Medtr2g022460	ABC
Medtr2g022480	AC
Medtr2g022490	A
Medtr2g022520	BC
Medtr2g022610	ABC
Medtr2g022680	B
Medtr2g022700	AB
Medtr2g022710	AB
Medtr2g022740	BC
Medtr2g022780	B
Medtr2g022900	AB
Medtr2g023000	BC
Medtr2g023010	AB
Medtr2g023020	AB
Medtr2g023070	C
Medtr2g023320	A
Medtr2g023430	AC
Medtr2g023540	C
Medtr2g023660	AC
Medtr2g023730	A
Medtr2g023780	A
Medtr2g023790	A
Medtr2g023830	AC
Medtr2g023860	A
Medtr2g023880	B
Medtr2g023890	A
Medtr2g023910	ABC
Medtr2g024080	C
Medtr2g024300	AB
Medtr2g024330	AB
Medtr2g024440	AB
Medtr2g025020	A
Medtr2g025040	B
Medtr2g025050	A
Medtr2g025080	B
Medtr2g025120	AB
Medtr2g025140	AB
Medtr2g025180	AB
Medtr2g025410	A
Medtr2g025580	BC
Medtr2g025710	A
Medtr2g025780	AC
Medtr2g026010	AB
Medtr2g026060	A
Medtr2g026080	A
Medtr2g026180	A
Medtr2g026250	B
Medtr2g026420	BC
Medtr2g026500	B
Medtr2g026530	AB
Medtr2g026550	AB
Medtr2g026635	A
Medtr2g026645	A
Medtr2g026715	A
Medtr2g026760	AB
Medtr2g027300	A
Medtr2g027540	AB
Medtr2g027660	AC
Medtr2g027700	BC
Medtr2g027740	B
Medtr2g027780	AC
Medtr2g027800	AC
Medtr2g027860	AB
Medtr2g028180	AB
Medtr2g028240	C
Medtr2g028350	AC
Medtr2g028460	BC
Medtr2g028530	AC
Medtr2g028580	A
Medtr2g028590	AB
Medtr2g028790	AC
Medtr2g028830	A
Medtr2g029000	C
Medtr2g029350	AB
Medtr2g029510	ABC
Medtr2g029520	A
Medtr2g029560	C
Medtr2g029740	BC
Medtr2g029815	ABC
Medtr2g029820	A
Medtr2g029830	A
Medtr2g029850	BC
Medtr2g029940	BC
Medtr2g030100	AB
Medtr2g030200	B
Medtr2g030220	AB
Medtr2g030240	B
Medtr2g030300	B
Medtr2g030400	A
Medtr2g030460	A
Medtr2g030490	A
Medtr2g031350	A
Medtr2g031370	BC
Medtr2g031380	B
Medtr2g031390	AB
Medtr2g031490	AB
Medtr2g031530	AC
Medtr2g031590	AB
Medtr2g031610	AB
Medtr2g031620	C
Medtr2g031750	A
Medtr2g031930	AB
Medtr2g031960	A
Medtr2g032700	BC
Medtr2g032710	AB
Medtr2g032735	B
Medtr2g033020	B
Medtr2g033040	AB
Medtr2g033170	AB
Medtr2g033380	AB
Medtr2g033410	A
Medtr2g033630	AC
Medtr2g033880	A
Medtr2g033920	AB
Medtr2g034040	A
Medtr2g034090	AB
Medtr2g034160	AB
Medtr2g034250	AB
Medtr2g034350	A
Medtr2g034360	AC
Medtr2g034440	AB
Medtr2g034470	AC
Medtr2g034480	BC
Medtr2g034680	AB
Medtr2g034720	B
Medtr2g034810	A
Medtr2g034870	ABC
Medtr2g034880	ABC
Medtr2g034890	ABC
Medtr2g034910	AB
Medtr2g034960	A
Medtr2g035020	A
Medtr2g035100	C
Medtr2g035105	AC
Medtr2g035130	AB
Medtr2g035150	AB
Medtr2g035220	AB
Medtr2g035230	AB
Medtr2g035320	AB
Medtr2g035440	AB
Medtr2g035460	A
Medtr2g035480	AC
Medtr2g035790	AB
Medtr2g035830	B
Medtr2g036060	C
Medtr2g036460	A
Medtr2g036490	AC
Medtr2g036740	AB
Medtr2g036960	AC
Medtr2g037600	A
Medtr2g037690	A
Medtr2g037790	AB
Medtr2g037850	A
Medtr2g037855	A
Medtr2g037930	ABC
Medtr2g037970	A
Medtr2g038030	B
Medtr2g038090	A
Medtr2g038550	A
Medtr2g038675	ABC
Medtr2g039120	ABC
Medtr2g039160	A
Medtr2g039220	AB
Medtr2g039235	AB
Medtr2g039290	AB
Medtr2g039320	AB
Medtr2g039410	A
Medtr2g039870	AC
Medtr2g039890	A
Medtr2g039910	AC
Medtr2g040570	AB
Medtr2g040690	AB
Medtr2g041070	A
Medtr2g041170	ABC
Medtr2g041200	AB
Medtr2g041430	A
Medtr2g041550	AB
Medtr2g041600	B
Medtr2g041960	AC
Medtr2g042130	AB
Medtr2g042330	AB
Medtr2g042420	B
Medtr2g042460	AB
Medtr2g042480	BC
Medtr2g042510	BC
Medtr2g042520	BC
Medtr2g042970	AB
Medtr2g043030	A
Medtr2g043040	A
Medtr2g043050	A
Medtr2g043250	B
Medtr2g043850	B
Medtr2g043880	BC
Medtr2g043960	B
Medtr2g044070	AB
Medtr2g044570	A
Medtr2g044580	B
Medtr2g044600	B
Medtr2g044720	BC
Medtr2g044810	AB
Medtr2g044830	AC
Medtr2g044900	AB
Medtr2g044970	A
Medtr2g045050	A
Medtr2g045080	A
Medtr2g045230	AB
Medtr2g045280	ABC
Medtr2g045420	AB
Medtr2g045470	AB
Medtr2g045490	AB
Medtr2g045780	AB
Medtr2g046590	BC
Medtr2g046620	B
Medtr2g046630	B
Medtr2g046650	A
Medtr2g046660	B
Medtr2g046670	AC
Medtr2g046680	A
Medtr2g046740	A
Medtr2g047070	AB
Medtr2g047080	B
Medtr2g047130	A
Medtr2g048360	AB
Medtr2g048720	AB
Medtr2g048860	AC
Medtr2g049300	BC
Medtr2g049330	ABC
Medtr2g049420	AC
Medtr2g049740	C
Medtr2g049790	B
Medtr2g049960	C
Medtr2g049990	A
Medtr2g050060	BC
Medtr2g054380	C
Medtr2g054490	C
Medtr2g054770	B
Medtr2g054780	AB
Medtr2g054840	A
Medtr2g054940	A
Medtr2g055250	B
Medtr2g055690	AB
Medtr2g055750	BC
Medtr2g055760	AB
Medtr2g055850	BC
Medtr2g055920	AC
Medtr2g056000	A
Medtr2g056070	C
Medtr2g056120	AB
Medtr2g056190	AB
Medtr2g058625	B
Medtr2g058970	A
Medtr2g059035	BC
Medtr2g059540	AB
Medtr2g060070	AB
Medtr2g061030	A
Medtr2g061460	C
Medtr2g061710	AC
Medtr2g061780	A
Medtr2g062220	ABC
Medtr2g062270	AB
Medtr2g062430	BC
Medtr2g062600	AB
Medtr2g062610	B
Medtr2g062770	AB
Medtr2g062790	A
Medtr2g062920	A
Medtr2g062980	AB
Medtr2g063110	AC
Medtr2g063460	A
Medtr2g063470	BC
Medtr2g063620	B
Medtr2g063823	A
Medtr2g063920	B
Medtr2g064295	A
Medtr2g064305	B
Medtr2g064310	ABC
Medtr2g064390	B
Medtr2g064405	AB
Medtr2g064460	C
Medtr2g064470	BC
Medtr2g064650	ABC
Medtr2g064840	A
Medtr2g064890	AC
Medtr2g064930	A
Medtr2g065470	B
Medtr2g066060	A
Medtr2g066110	AB
Medtr2g066830	AB
Medtr2g067220	B
Medtr2g067420	BC
Medtr2g067640	AC
Medtr2g067980	A
Medtr2g069050	AC
Medtr2g069060	BC
Medtr2g069210	ABC
Medtr2g069245	BC
Medtr2g069283	AB
Medtr2g069310	A
Medtr2g069320	B
Medtr2g069340	A
Medtr2g069350	AC
Medtr2g069420	BC
Medtr2g069470	AB
Medtr2g069770	AB
Medtr2g069950	A
Medtr2g070030	ABC
Medtr2g070060	BC
Medtr2g070070	A
Medtr2g070130	C
Medtr2g070140	AB
Medtr2g070150	AB
Medtr2g070240	AB
Medtr2g070310	BC
Medtr2g070410	AB
Medtr2g070540	AB
Medtr2g070670	B
Medtr2g070730	AB
Medtr2g070770	BC
Medtr2g070870	AB
Medtr2g072130	AB
Medtr2g072150	B
Medtr2g072170	C
Medtr2g072180	AB
Medtr2g072190	ABC
Medtr2g072260	AB
Medtr2g072340	AB
Medtr2g072380	AB
Medtr2g072400	A
Medtr2g072470	ABC
Medtr2g072500	AB
Medtr2g072510	B
Medtr2g072780	B
Medtr2g072790	AB
Medtr2g072930	AC
Medtr2g072940	AB
Medtr2g073010	AB
Medtr2g073060	A
Medtr2g073070	A
Medtr2g073080	AB
Medtr2g073110	C
Medtr2g073190	A
Medtr2g073260	AB
Medtr2g073300	BC
Medtr2g073310	A
Medtr2g073350	AB
Medtr2g073370	AB
Medtr2g073420	BC
Medtr2g073510	AB
Medtr2g073520	B
Medtr2g073540	AB
Medtr2g073640	A
Medtr2g073670	BC
Medtr2g075010	AB
Medtr2g075085	B
Medtr2g075140	AB
Medtr2g075250	A
Medtr2g075410	A
Medtr2g075450	A
Medtr2g075480	A
Medtr2g075520	A
Medtr2g075530	AC
Medtr2g075540	AC
Medtr2g075550	AC
Medtr2g075570	AC
Medtr2g075590	AC
Medtr2g075600	AC
Medtr2g075780	AB
Medtr2g075790	B
Medtr2g075830	ABC
Medtr2g075860	A
Medtr2g075950	AB
Medtr2g076070	A
Medtr2g076340	B
Medtr2g076400	B
Medtr2g076460	AC
Medtr2g076470	AB
Medtr2g076490	ABC
Medtr2g076670	A
Medtr2g076960	ABC
Medtr2g078050	BC
Medtr2g078200	A
Medtr2g078340	AB
Medtr2g078450	A
Medtr2g078530	AB
Medtr2g078620	B
Medtr2g078730	B
Medtr2g078760	A
Medtr2g078810	A
Medtr2g078920	B
Medtr2g078970	AC
Medtr2g079030	AC
Medtr2g079050	AC
Medtr2g079180	BC
Medtr2g079310	A
Medtr2g079330	C
Medtr2g079360	BC
Medtr2g079380	BC
Medtr2g079400	A
Medtr2g079420	C
Medtr2g079470	C
Medtr2g079490	C
Medtr2g079500	AB
Medtr2g079580	B
Medtr2g079630	ABC
Medtr2g079650	A
Medtr2g079710	AB
Medtr2g079800	C
Medtr2g079990	AB
Medtr2g080010	ABC
Medtr2g080030	A
Medtr2g080040	A
Medtr2g080130	AC
Medtr2g080180	BC
Medtr2g080220	A
Medtr2g080260	C
Medtr2g080950	AB
Medtr2g081070	A
Medtr2g081080	C
Medtr2g081090	A
Medtr2g081155	AB
Medtr2g081180	A
Medtr2g081300	ABC
Medtr2g081520	A
Medtr2g081580	A
Medtr2g081590	ABC
Medtr2g081820	ABC
Medtr2g081930	ABC
Medtr2g082090	AC
Medtr2g082190	A
Medtr2g082570	A
Medtr2g082990	AB
Medtr2g083180	AB
Medtr2g083280	C
Medtr2g083290	B
Medtr2g083480	C
Medtr2g083490	A
Medtr2g083870	C
Medtr2g083920	ABC
Medtr2g084000	AC
Medtr2g084180	AB
Medtr2g084190	AB
Medtr2g084200	AB
Medtr2g084215	AB
Medtr2g084270	A
Medtr2g084315	AB
Medtr2g084375	AB
Medtr2g084520	AB
Medtr2g084565	ABC
Medtr2g084580	A
Medtr2g084630	B
Medtr2g084725	C
Medtr2g084805	ABC
Medtr2g084825	BC
Medtr2g084835	A
Medtr2g084875	AC
Medtr2g084895	A
Medtr2g084985	B
Medtr2g085045	AB
Medtr2g085065	B
Medtr2g085125	A
Medtr2g085135	A
Medtr2g085210	ABC
Medtr2g085300	AC
Medtr2g086200	A
Medtr2g086300	AB
Medtr2g086420	AB
Medtr2g086530	A
Medtr2g086560	AC
Medtr2g086580	AB
Medtr2g086600	A
Medtr2g086700	A
Medtr2g086740	AC
Medtr2g086920	AC
Medtr2g086950	AC
Medtr2g087270	AC
Medtr2g087285	C
Medtr2g087288	AB
Medtr2g087295	A
Medtr2g087390	AC
Medtr2g087430	ABC
Medtr2g087460	ABC
Medtr2g087470	AC
Medtr2g087660	B
Medtr2g087830	B
Medtr2g087840	B
Medtr2g087890	A
Medtr2g087900	AB
Medtr2g087960	A
Medtr2g087980	AB
Medtr2g088020	BC
Medtr2g088080	AB
Medtr2g088100	AC
Medtr2g088107	AC
Medtr2g088220	B
Medtr2g088230	AB
[truncated: 6,187 more rows]
