# Supplementary material for: Responses of mature symbiotic nodules to the whole-plant systemic nitrogen signaling
Source: J Exp Bot. 2020 May 9;71(16):5039–52. doi: 10.1093/jxb/eraa221 (PMC7410188; doi:10.1093/jxb/eraa221)
Supplement: eraa221_suppl_Supplementary_Table_S6 [file eraa221_suppl_supplementary_table_s6.xlsx]

## Sheet: Supplementary Table S6
Supplemental Table S6. Gene Ontology (GO) enrichment comparison between N-satiety and N-deficit plant DEGs. GO Classes: P = Biological Process; F = Biological Function. FDR: false discovrery rate < 0,05. Num: number of genes.
GO Term	GO Class	Description	DN2		SN2
			FDR	Num	FDR	Num
GO:0008152	P	metabolic process	1.6e-05	697	2.3e-08	2219
GO:0010468	P	regulation of gene expression	4.9e-05	130	---	---
GO:0060255	P	regulation of macromolecule metabolic process	4.9e-05	130	---	---
GO:0019222	P	regulation of metabolic process	0.00012	130	---	---
GO:0006464	P	protein modification process	0.00012	184	---	---
GO:0006350	P	transcription	0.00012	132	---	---
GO:0050794	P	regulation of cellular process	0.00014	188	---	---
GO:0005975	P	carbohydrate metabolic process	0.00014	86	2.5e-07	263
GO:0050789	P	regulation of biological process	0.00022	188	---	---
GO:0043412	P	macromolecule modification	0.00022	184	---	---
GO:0065007	P	biological regulation	0.00025	189	---	---
GO:0044238	P	primary metabolic process	0.00043	512	2.1e-05	1636
GO:0043170	P	macromolecule metabolic process	0.043	385	---	---
GO:0030528	F	transcription regulator activity	2.3e-07	102	0.035	216
GO:0003700	F	transcription factor activity	3.5e-07	91	0.045	186
GO:0003824	F	catalytic activity	3e-05	688	5.8e-12	2260
GO:0019825	F	oxygen binding	0.0047	7	0.035	11
GO:0016301	F	kinase activity	0.041	155	---	---
GO:0016740	F	transferase activity	0.047	231	0.035	723
GO:0009987	P	cellular process	---	---	2.1e-05	1848
GO:0006807	P	nitrogen compound metabolic process	---	---	0.00019	660
GO:0044237	P	cellular metabolic process	---	---	0.0041	1422
GO:0006519	P	cellular amino acid and derivative metabolic process	---	---	0.0083	125
GO:0009607	P	response to biotic stimulus	---	---	0.02	16
GO:0016043	P	cellular component organization	---	---	0.023	111
GO:0006139	P	nucleobase, nucleoside, nucleotide and nucleic acid metabolic process	---	---	0.029	529
GO:0016787	F	hydrolase activity	---	---	0.0047	739
GO:0003774	F	motor activity	---	---	0.026	36
GO:0030246	F	carbohydrate binding	---	---	0.034	33
GO:0016817	F	hydrolase activity, acting on acid anhydrides	---	---	0.035	296
GO:0000166	F	nucleotide binding	---	---	0.035	1030
GO:0016818	F	hydrolase activity, acting on acid anhydrides, in phosphorus-containing anhydrides	---	---	0.035	293
GO:0016462	F	pyrophosphatase activity	---	---	0.035	290
GO:0004871	F	signal transducer activity	---	---	0.038	52
GO:0017111	F	nucleoside-triphosphatase activity	---	---	0.038	284
GO:0060089	F	molecular transducer activity	---	---	0.038	52
