# Supplementary material for: Responses of mature symbiotic nodules to the whole-plant systemic nitrogen signaling
Source: J Exp Bot. 2020 May 9;71(16):5039–52. doi: 10.1093/jxb/eraa221 (PMC7410188; doi:10.1093/jxb/eraa221)
Supplement: eraa221_suppl_Supplementary_Table_S7 [file eraa221_suppl_supplementary_table_s7.xlsx]

## Sheet: A.Log2_NormCounts
Supplemental Table S7. RNAseq data of the S.medicae bacterial genes expressed in Control, DN2 and SN2 mature nodules (log2 normalized counts). R: biological repeat number. 0d, 1d and 3d are the durations of the N-satiety and N-deficit treatments (see Fig.1). Individual samples data (A. Log2_NormCounts sheet) as well as mean and SD per modality (B. Log2_Mean_SD_NormCounts sheet) are provided.
Gene_ID	Gene_Name	Control_0d_R1	Control_0d_R2	Control_0d_R3	DN2_1d_R1	DN2_1d_R2	DN2_1d_R3	DN2_3d_R1	DN2_3d_R2	DN2_3d_R3	SN2_1d_R1	SN2_1d_R2	SN2_1d_R3	SN2_3d_R1	SN2_3d_R2	SN2_3d_R3
EMEDMD4_v1_1000001	conserved protein of unknown function	4.74282359095552	4.84024198946483	4.86502232940035	4.3748427567471	4.83718300471702	4.04879236331215	4.28863026391865	4.84488570132731	4.73535576837216	4.72978307883546	5.23333400962863	4.57242319582246	4.54667217022013	4.35875196700843	4.92369675895372
EMEDMD4_v1_100001	[groL]_Cpn60 chaperonin GroEL, large subunit of GroESL	7.08107410043223	7.34577513385174	7.22123842968049	7.74770755825189	7.45012801418579	7.28106663482744	7.59290208094276	7.23445198778943	7.50282461415837	7.66239116577862	7.53021606293603	7.51836554882336	7.81194611365644	7.8777730529626	7.82659098656079
EMEDMD4_v1_100002	conserved protein of unknown function	4.05738161609914	4.20388647427253	4.00081180288476	4.77239043066089	4.99677563994346	4.35318028118407	4.47201833093826	3.8942337320761	5.19804530031259	5.91005897143128	4.15243039583287	4.81074452905232	4.73158040418461	4.7561022726691	3.97046338419739
EMEDMD4_v1_100003	conserved exported protein of unknown function	6.87021976525418	7.05112330277572	6.70303027864341	7.29766625057209	6.99120397881307	7.30786189666094	6.84437534536986	7.16643789276689	6.80462345953798	6.5912217175301	6.90697522599565	6.9732143057534	6.69026693824863	6.71549498087525	6.27265677351253
EMEDMD4_v1_100004	[parC]_DNA topoisomerase 4 subunit A	8.48078862535273	8.28962499160186	8.17016159560445	8.45743133527072	8.23004315312384	8.75987127774065	8.25571870889135	8.61946433870486	8.46559803863061	7.78173255381872	8.18432464653256	8.24316471330879	7.90144377141137	7.89101360122142	7.76951543568899
EMEDMD4_v1_100005	Regulatory protein ArsR	4.88444116221267	5.68603211684214	5.46437066191348	5.24891225282811	5.70017142783682	5.89029886080943	5.39441146427347	5.71461239725604	5.51930987234494	5.4148499745286	5.42484182776353	5.97651444265758	6.05563469130295	5.60609762062463	5.75041174003155
EMEDMD4_v1_100006	conserved membrane protein of unknown function	6.82408144941848	6.62879701422215	6.88579223041638	7.03344736322545	7.22681153429648	6.84187436513311	6.30648767934243	6.90541068217507	6.80462345953798	6.66949504029055	6.85087248764443	6.94846820692649	6.57409341977219	6.80215006319782	6.27265677351253
EMEDMD4_v1_100007	[bpt]_Aspartate/glutamate leucyltransferase	9.04316350825199	9.01472254838927	9.04235230793045	8.64406328556251	8.73914805178828	8.65941784037027	9.44100089872182	9.28566446340185	9.15841184702468	9.38279246707394	8.97212604464848	9.22541417244092	8.859247597449	9.29396453486948	8.98255472992648
EMEDMD4_v1_100008	RDD domain containing protein	8.13834961070581	8.11923715098304	7.67637771662838	7.73104264793596	7.61298895837881	7.82942082487222	8.37563528138081	8.01990983189106	8.50612665521259	8.23857287397902	8.0824388072786	8.31268107180153	8.10773291221054	8.27116326950459	8.91398109720231
EMEDMD4_v1_100009	[hemB]_Delta-aminolevulinic acid dehydratase	6.66304621974037	6.54770712959243	6.5234380224595	6.90066190373376	6.80961559389913	6.72744482175184	6.52972496525221	6.78097345796441	6.78079487039209	6.50845682632054	6.5673092609605	6.80880321737185	6.54969240606678	6.65469118487491	6.56871401515619
EMEDMD4_v1_10001	conserved membrane protein of unknown function	4.6923504156005	4.38077916237629	3.82098358320661	4.05599188530676	4.39655474200221	4.86715823884313	3.53560369737157	4.15711679013794	3.7885253226072	3.71096224411237	4.75154040112673	3.71242107330876	2.53452759925317	2.41606252930447	1.97641928228268
EMEDMD4_v1_100010	conserved membrane protein of unknown function	3.97532441463122	4.33854752800599	5.03975856442209	4.25561960623677	4.65771458308619	3.76920926036364	4.07848884637002	4.57196508237162	3.6896188814455	3.55474318878494	4.90635642318296	4.43666339077896	3.60711714433198	3.5659395301984	1.97641928228268
EMEDMD4_v1_100011	Transcriptional regulator, MarR family	5.30971274458512	4.92830309371851	5.43338776316227	5.42501407904075	5.30201647069976	5.38611236970227	4.84877417206498	5.68713660521384	5.65657203937547	5.45959647812797	5.26229845395223	5.56367284820736	5.29832726223435	5.66893959854633	5.17878718713617
EMEDMD4_v1_100012	Peptidoglycan-binding domain 1 protein	7.96316335271015	8.18029154074527	8.00613619430301	8.45066152915753	8.24998692909123	8.29885659560825	8.08325546195458	8.05794783928573	8.27406934923835	7.90818525197221	8.00743578727215	8.46874923249438	8.56877629791695	8.4428187870123	9.01565677323768
EMEDMD4_v1_100013	protein of unknown function	5.43779084413651	5.71932761332841	5.71681142809083	5.74575159445753	6.34424402110246	6.6597186089475	5.95254872609857	5.9408509304395	6.36612642868838	5.22054249628016	6.1379291600786	6.7903546500582	6.9546929388193	6.41909923922771	6.85138575443368
EMEDMD4_v1_100014	[glyA]_serine hydroxymethyltransferase	9.55842655141415	9.50819024699625	9.03463137008001	9.69619974308326	9.2155184719854	9.98267227575937	9.21206642118674	9.67993822933181	9.80514739113945	8.73815497023952	9.39300803710993	9.81128966183413	9.95380848987566	9.67692298559178	9.77907973749899
EMEDMD4_v1_100015	[nrdR]_transcriptional repressor of nrd genes	6.11103299109929	6.13163098333279	6.05884463671341	6.22981655519916	6.03044299004016	6.60315111981078	5.30055973318925	6.30853326095443	6.17825959066339	5.05544605551711	6.31424626092412	5.92670642600384	6.12333828080365	5.15773060435802	5.75041174003155
EMEDMD4_v1_100016	Diaminohydroxyphosphoribosylaminopyrimidine deaminase / 5-amino-6-(5-phosphoribosylamino)uracil reductase	7.69488941527912	7.5538852978071	7.47050284030676	7.63278960467146	7.60681557347763	7.83557229337627	7.1967284557896	7.82569811445047	7.99221587326816	7.12331891596845	7.65559270748033	7.86540304462208	8.25837662748094	7.90413373664896	7.68972285262584
EMEDMD4_v1_100017	[ribE]_Riboflavin synthase	5.24114097411592	5.03793331369424	4.66616770945183	5.15208401962334	5.07040544600353	5.28184841583349	5.82352114229679	5.41301648875958	5.51930987234494	4.93385382885837	5.0124565415063	5.60648340176601	5.83107909752217	5.32315804355343	5.17878718713617
EMEDMD4_v1_100018	GCN5-related N-acetyltransferase	5.13175574575483	4.89954252435155	5.4947021460314	5.36866854871126	5.44729023599048	5.45165762459576	4.38323625768813	5.63056355887683	5.00587398049937	4.72978307883546	5.49972495124963	5.51955298209216	5.46417291850296	5.47155296470729	5.39547843778503
EMEDMD4_v1_100019	[ribH]_6,7-dimethyl-8-ribityllumazine synthase 1	5.74068131976072	5.48775566796839	5.97526672883253	6.30680699473259	5.87473764469718	5.74099579948223	6.20652938789522	5.84465077315052	6.21428733053301	5.6646126518946	5.88209982146161	6.20262292519614	6.36624893119369	5.66893959854633	5.89973238243438
EMEDMD4_v1_10002	conserved membrane protein of unknown function	3.69677741516673	3.32407204191252	4.00081180288476	3.07128031152627	3.75900728597078	3.96148261318863	3.16145102897346	4.44648580467013	3.7885253226072	3.98029758196205	3.95367937241738	3.63182055519888	3.60711714433198	3.5659395301984	2.78037384534883
EMEDMD4_v1_100020	[nusB]_Transcription antitermination protein NusB	6.18591107271756	6.0291455226013	5.66440693283839	6.2611074710544	6.61419773053528	5.91374680924968	5.64409559778177	5.76804230679827	6.12247272256431	6.03358911942507	6.21402960591486	6.37347159208578	6.02055291384483	5.72915813543827	6.15873373676231
EMEDMD4_v1_100021	[rfnT]_Riboflavin transporter RfnT	5.34281392013131	5.23497942429913	5.58204840725024	5.04828648478894	5.52791424631405	5.84222774222506	5.14723600400228	5.71461239725604	5.36760171562211	4.93385382885837	5.37266933909815	5.13703042403405	5.46417291850296	4.7561022726691	5.29119734323504
EMEDMD4_v1_100022	[hppA]_K(+)-insensitive pyrophosphate-energized proton pump	7.41260930131129	7.10879677310482	6.98527752931937	6.98741430675697	7.37946153086931	7.0035879506637	6.86090977043531	7.12608282147754	7.2223402858356	6.84839893027438	7.15879152157227	7.25466287782994	7.16207080094567	7.27582561393717	7.53849596689822
EMEDMD4_v1_100023	SmpA/OmlA domain protein	6.97949563573259	6.77054445654552	6.5951815519049	6.79772689181439	6.26805148386278	7.04664738003731	6.42241988531916	6.7144838374303	6.71944246902688	6.52959742128177	6.57886837457421	6.57013291018031	6.73423765522357	6.85715725322997	7.23546611079399
EMEDMD4_v1_100024	Ubiquinol-cytochrome C chaperone	5.8598100902797	6.06843563441989	6.09888535256097	5.47924145949772	5.20726831501622	5.28184841583349	6.04226963128238	5.57168122526913	6.04456729699122	5.70233813855384	5.7451762513138	5.62742152914921	5.98459675217282	6.04563648640064	5.82700305743435
EMEDMD4_v1_100025	conserved protein of unknown function	6.53999878498994	6.29513335855638	6.79120658292997	6.32172404446845	6.70946262928731	6.46713081314937	7.22254804115341	6.09515677894733	6.06444158598751	6.79701797136744	6.16885268774039	6.66432066788058	6.15603472648076	6.4552035774013	6.27265677351253
EMEDMD4_v1_100026	protein of unknown function	5.24114097411592	4.80965188630953	4.9980182831137	5.11830786031528	4.33812931380283	5.00453547325347	5.25124040959303	5.47859074642214	5.08583947989458	5.45959647812797	5.04615736152043	4.65631473565406	5.87101695939439	5.78696352136425	5.75041174003155
EMEDMD4_v1_100027	[plsX]_Phosphate acyltransferase	7.88104122734997	8.45193653362263	8.10775281197004	8.09023739972938	8.30440591185457	8.4588389661375	8.21771000698767	8.49822480504179	8.27833021584406	7.59379236961402	8.17292921730478	8.22953512236922	8.64561975097452	8.20908500093138	8.36517196918935
EMEDMD4_v1_100028	[fabH]_3-oxoacyl-[acyl-carrier-protein] synthase III	6.8927471419193	7.03137482975902	6.93085687032598	7.00600415464172	7.18598466704323	7.08845879415989	6.86090977043531	7.13627790791949	7.17741868226743	7.02253520867185	7.03837059664722	7.08339482858905	7.12951241982767	7.41064499096565	7.29059990445537
EMEDMD4_v1_100029	[ihfA]_integration host factor (IHF), DNA-binding protein, alpha subunit	7.63601877813826	8.13474468368765	7.84478319034469	7.52090413512966	7.26651476577276	7.88978613782599	8.28051268899164	7.68694005306084	7.51008924123865	7.81655165333014	7.47561045680156	7.5127498442784	8.25837662748094	8.43379972285779	8.6124084818922
EMEDMD4_v1_10003	putative transcriptional regulator, AsnC family	3.69677741516673	3.83003337595038	4.66616770945183	4.19209748474557	3.66706314422442	3.54731232357477	3.53560369737157	3.8942337320761	4.20135834479093	3.98029758196205	4.15243039583287	3.45570647376616	3.16828665101947	3.27414952046623	3.2935846273514
EMEDMD4_v1_100030	putative transcriptional regulator, MerR family	10.7724041109784	10.8417419467829	11.2314114312034	11.3448752235888	11.0395894899764	10.9923207551343	12.033378862369	10.9127378100294	11.3214766799533	11.2772017003374	10.2198898412401	10.6731205763061	10.4684101624526	11.1494196893712	11.8100456411434
EMEDMD4_v1_100031	conserved exported protein of unknown function	9.17537389760432	9.16275349485245	8.92753075730584	9.48384029206213	9.68568186013001	9.8866986408813	9.51076758153695	9.74966286204561	10.4746528937148	9.5653300647879	9.59436197893	10.0117190321314	10.5148429332146	10.5292262591682	10.066533773466
EMEDMD4_v1_100032	DNA-binding protein	5.09336996426043	4.98415930163019	5.84005457438427	4.93643805316642	4.99677563994346	4.81829653832336	5.85687590276522	5.41301648875958	4.83127615146207	5.27162735389958	4.2711847573994	4.91660284714968	5.51547268944347	5.66893959854633	5.96897055988374
EMEDMD4_v1_100033	conserved protein of unknown function	5.55541989224038	5.56304649664248	5.86348838746528	5.217352784687	4.55884867659058	5.08935220053929	6.12673599667921	5.37907670176094	4.73535576837216	6.11975588793959	5.47519325547971	4.65631473565406	4.33453141942999	4.63541671554551	5.05687262748046
EMEDMD4_v1_100034	protein of unknown function	5.78951945638766	5.16420316716599	5.3693514145596	4.81518400161525	4.70471772047001	4.9601808205012	5.82352114229679	5.27218645385271	5.3992464637996	5.84408680767862	5.14277911882046	5.32820011053428	4.54667217022013	5.39926264243347	4.429352336338
EMEDMD4_v1_100035	ATP-dependent hydrolase	8.09529321733725	8.23311504664058	8.17016159560445	8.07270829328441	7.92229979402536	7.98694366289506	8.19832342773584	7.99771489225465	7.92857880818592	8.46394800077157	8.01170650891408	8.21922775756037	7.67200481343684	8.09928895308039	7.91696888028673
EMEDMD4_v1_100036	putative transcriptional regulator	5.90483724168341	5.93308028742713	5.69084711017949	5.70081494409563	5.93511337479338	5.68758514531793	6.04226963128238	5.76804230679827	5.68252414424496	5.77495267183171	5.88209982146161	5.56367284820736	5.35575371547201	5.15773060435802	3.67136212230246
EMEDMD4_v1_100037	Antibiotic biosynthesis monooxygenase	4.2787900927495	4.74645425362049	3.61550508415944	4.19209748474557	5.14045922832348	4.48425231359827	4.84877417206498	5.03124187678573	4.92121472783488	4.86898547485176	4.57809150865047	4.7355949669605	4.21548660185371	5.06731302257093	5.05687262748046
EMEDMD4_v1_100038	exported protein of unknown function	5.52689949163946	5.84531933456157	5.88654763913924	5.33964847178265	5.36189251777581	5.68758514531793	6.23217570724156	5.54131361631998	5.82913608817779	6.48700183398008	5.57091230462494	5.22207953564623	4.81584538706202	5.54039316630689	5.29119734323504
EMEDMD4_v1_100039	Aldo/keto reductase	8.11937189597729	7.55849213846666	7.7599178499309	7.57793123129134	8.07768134818356	7.85387087292682	7.89538865528295	7.70074522856814	7.92314680798629	8.01697632960754	7.9858904599959	8.35095075179464	7.780835759809	8.04108963581974	8.09786945791579
EMEDMD4_v1_10004	[dut]_Deoxyuridine 5'-triphosphate nucleotidohydrolase	4.64004720113087	4.53833227713065	4.61185528081476	4.48496103729331	4.50675321519313	4.5455773826481	4.38323625768813	3.8942337320761	4.12770606270066	3.98029758196205	4.66742101141828	4.9830921554458	4.81584538706202	3.5659395301984	4.429352336338
EMEDMD4_v1_100040	Carboxymuconolactone decarboxylase	4.13502170023321	3.56289521214075	4.37151146907384	4.25561960623677	4.50675321519313	4.60440163064896	4.78088600465832	4.51058921829456	4.63260082689528	5.27162735389958	4.71009371433992	4.84690058310529	4.54667217022013	4.50370618263056	4.429352336338
EMEDMD4_v1_100041	conserved protein of unknown function	3.69677741516673	3.76774170244704	4.23443956840445	3.90569552856099	4.50675321519313	4.60440163064896	3.36062275152127	4.15711679013794	4.46328924760126	4.65479802461505	4.48286363068728	4.48335060787231	4.33453141942999	3.80852632551066	2.78037384534883
EMEDMD4_v1_100042	Aldo/keto reductase	4.97167568746354	5.25782039490857	5.30234015180881	5.217352784687	4.95850187158706	5.04756704911795	3.69163882755424	5.15673835123017	4.68489293540171	5.16758214523483	5.14277911882046	5.49697654124883	4.54667217022013	4.19758990569981	4.21807674718051
EMEDMD4_v1_100043	Glucose sorbosone dehydrogenase	6.11103299109929	6.06843563441989	5.61002691074558	6.04441829648976	5.91526755476108	5.60356807720487	5.43914287863011	6.03103541863902	5.80571222396483	5.80993381474717	5.86331711721593	5.9927421774606	6.2798786824212	5.78696352136425	6.15873373676231
EMEDMD4_v1_100044	Cupin 2 conserved barrel domain protein	3.79572360640386	2.92806819327963	4.16068881499833	3.6460685507333	4.39655474200221	4.42020430870928	4.28863026391865	2.57366705313068	4.4021286667099	4.80106254169531	4.02301690325216	4.33849630494368	3.16828665101947	3.27414952046623	4.21807674718051
EMEDMD4_v1_100045	conserved protein of unknown function	3.06425050281563	3.13961501048893	4.37151146907384	2.35445048325186	2.94246880566938	2.28912468203656	4.63470214439343	2.98813745188753	3.34426685652947	4.20717387990998	2.66449637242196	2.74374684755161	2.53452759925317	3.27414952046623	4.77696545294574
EMEDMD4_v1_100046	putative D-xylulose reductase	8.11937189597729	7.20007391213048	7.41607443406361	7.12132836782816	7.31275986343548	7.37697428685036	7.18364328714633	7.69385915349893	7.66781128535129	6.70709471814712	7.33953515525876	7.27470954260032	7.399047075058	7.49977132578807	7.41986584808501
EMEDMD4_v1_100047	conserved membrane protein of unknown function	6.22194144796277	6.22731651325744	6.31826766605453	6.54153755664968	6.35901129028041	6.33441977210889	6.37715868373582	6.23454164497887	6.02441539482064	6.39784132546304	6.07401962939804	6.02466010508015	6.08988360354404	6.4552035774013	6.47661747414195
EMEDMD4_v1_100048	Undecaprenyl-phosphate galactose phosphotransferase	5.90483724168341	5.96118637785597	5.95359317781977	5.91268613255292	5.65301748718858	5.89029886080943	5.7185642502388	5.89355254203335	6.10338720095522	5.77495267183171	5.93702383293344	6.05588714370032	5.70416996049448	5.94765998431535	6.15873373676231
EMEDMD4_v1_100049	Glycosyl transferase group 1	5.30971274458512	5.52589218277598	5.4947021460314	5.47924145949772	5.83303612656083	5.51435395903852	5.0922799610849	5.63056355887683	5.33524726059485	5.45959647812797	5.20377612240773	5.58523691428428	5.70416996049448	5.84254173303822	5.17878718713617
EMEDMD4_v1_10005	[prfC]_peptide chain release factor RF-3	7.72030234836553	7.84535043270094	7.6895491342501	7.4882204850768	8.14739109795639	8.01973000687629	7.18364328714633	7.86913561048212	7.82752895485418	7.29363926677359	7.80578749964565	8.03169843863996	7.54197178535288	7.48238110435498	7.1781413254444
EMEDMD4_v1_100050	protein of unknown function	2.22717624122158	3.40814978056755	2.2486111672906	2.1013795432026	3.56885804796287	3.28497131034453	1.86753957450107	3.9872863829137	2.47975381671246	2.33105204380855	2.66449637242196	3.14320648156286	3.94313493541443	3.27414952046623	3.67136212230246
EMEDMD4_v1_100051	Polysaccharide export protein	3.79572360640386	3.23478950972986	3.50063527060793	3.20601614492805	3.34978671085238	3.28497131034453	2.93031022990908	3.68792254615341	3.05742191873562	3.18005916976831	3.6372606666033	3.71242107330876	2.53452759925317	2.90798393508172	1.97641928228268
EMEDMD4_v1_100052	Exopolysaccharide transport protein family	6.62318520801251	7.2176562562115	7.016971057283	6.89069267349866	7.07408931922795	7.09872501688625	7.04581764862263	6.86919335770658	7.38922285611533	6.93016537245748	7.0632723369917	7.61063259388827	7.71652710909204	7.64751385789058	7.86342429146198
EMEDMD4_v1_100053	conserved protein of unknown function	6.13011999179018	5.84531933456157	5.58204840725024	5.87272822923975	6.03044299004016	6.16889480794115	5.56557282870511	5.86930884522157	5.89720874198696	5.45959647812797	6.05758987515722	5.82161444733098	5.65925865588286	5.84254173303822	5.58383280379903
EMEDMD4_v1_100054	protein of unknown function	3.88831701611522	3.83003337595038	3.50063527060793	3.73790111254187	3.75900728597078	3.76920926036364	4.18738229932787	3.9872863829137	3.20796169623743	4.09819092601269	3.88084041206854	3.45570647376616	2.06898514147039	1.66382824431159	0
EMEDMD4_v1_100055	Metallophosphoesterase	5.78951945638766	5.21177100663976	5.58204840725024	5.39711637348138	5.67678710002297	6.04695400154189	5.30055973318925	5.51029302337955	5.1616044692545	5.70233813855384	5.37266933909815	5.10752883258864	4.97090811824775	5.24281412991233	4.77696545294574
EMEDMD4_v1_100057	[ctaA]_Heme A synthase	6.56826390867257	6.62000884976589	6.89719104401867	6.6983553409946	6.66261636066533	6.48289314804195	6.82764922361088	6.52574016539224	6.56058755101276	6.11975588793959	6.28631618107925	6.36102418554665	6.73423765522357	6.3820681248409	6.15873373676231
EMEDMD4_v1_100058	[argC]_N-acetyl-gamma-glutamyl-phosphate reductase	7.93087326161261	8.05548434239276	7.82104103895223	7.90455427493105	7.9615330250195	8.24902996387811	8.21127671632501	8.12090963335032	8.32850256562923	8.25770331123396	7.81069778954536	8.05119967511921	8.09092062203582	8.20908500093138	8.08232983981548
EMEDMD4_v1_100059	[speB]_Agmatinase	5.46810939425747	5.48775566796839	4.86502232940035	5.67781060324477	5.30201647069976	6.0680067304069	5.78937694013536	5.86930884522157	5.73306846545023	5.11260332385947	5.14277911882046	5.27611534443702	5.11091016455214	5.54039316630689	5.05687262748046
EMEDMD4_v1_10006	conserved membrane protein of unknown function	6.16755273040259	6.49099900306282	6.21274252313131	6.1146231659859	6.44457476395175	6.46713081314937	5.98307987987476	6.37891447718372	5.78190176001097	6.09160160571341	6.47134272056842	6.08645257040094	6.12333828080365	5.99747979976946	6.09821090199961
EMEDMD4_v1_100060	[rpsI]_30S ribosomal subunit protein S9	5.90483724168341	5.61704323864818	5.63747312733712	5.97062156267943	5.81172445717946	6.14927372007762	5.03514731191853	6.05272740804968	5.85218570642473	4.99593055723293	5.42484182776353	5.58523691428428	4.89545904354125	5.32315804355343	5.29119734323504
EMEDMD4_v1_100061	conserved protein of unknown function	6.92589208077452	7.23502689903544	7.08832238302333	7.12982906677168	6.20406076695461	7.02527830616421	7.23528659347157	7.32636894265347	6.88505427364871	6.48700183398008	6.04097085752204	6.34846844888078	6.47391087990338	6.88389383558128	6.61264750689288
EMEDMD4_v1_100062	[rplM]_50S ribosomal subunit protein L13	6.88152742316533	7.18823216586459	7.05817428514527	7.08681565778792	6.17096857821189	6.93648879970785	7.1967284557896	7.27192439423253	6.81639177220292	6.44311025016657	5.97251154068654	6.2839964302411	6.39392695852522	6.80215006319782	6.56871401515619
EMEDMD4_v1_100063	Thioesterase superfamily protein	3.21488243272996	3.48759627819361	2.72865569178162	2.56968377831798	2.94246880566938	3.13343029355962	3.36062275152127	3.79476291699592	2.47975381671246	3.18005916976831	3.54598305972322	1.94449800295384	3.16828665101947	4.35875196700843	2.78037384534883
EMEDMD4_v1_100064	Enoyl-CoA hydratase/isomerase	6.4210520800652	6.62000884976589	6.13784471837584	6.14848469527039	6.31424812866825	6.31693847221049	6.30648767934243	6.19607234334007	6.26669618282081	5.84408680767862	6.1063282545349	6.38581252185036	6.47391087990338	6.49042639776777	6.69669373344021
EMEDMD4_v1_100066	conserved membrane protein of unknown function	4.13502170023321	3.94708585878649	4.16068881499833	4.19209748474557	4.50675321519313	4.6609210566153	3.83243292929547	4.51058921829456	3.05742191873562	2.9485140709145	4.08917425409617	3.99615828922262	4.89545904354125	4.35875196700843	4.61360321107688
EMEDMD4_v1_100067	[yccU]_putative CoA-binding protein	5.20559283523606	5.0112968350534	4.9980182831137	5.18508747256898	5.17425046594435	5.24534925987632	5.14723600400228	5.11610718065078	4.57834181593068	3.85190605088197	5.23333400962863	5.40296273420361	4.89545904354125	4.50370618263056	4.429352336338
EMEDMD4_v1_100068	O-acetylhomoserine/O-acetylserine sulfhydrylase	7.28217097424895	7.32969522992736	7.05817428514527	7.55286372384617	7.53059793047362	7.45096267328037	7.26043115162289	7.44594386657105	7.52450966578136	6.72553335693074	7.44435647798906	7.52395947891339	7.399047075058	7.49977132578807	7.14860150503925
EMEDMD4_v1_100069	conserved protein of unknown function	5.66417697137457	5.34573116718997	5.55351656168851	5.39711637348138	4.79436522608868	5.60356807720487	5.64409559778177	5.68713660521384	5.68252414424496	4.72978307883546	4.62344754313917	5.27611534443702	5.11091016455214	4.63541671554551	6.03503745767781
EMEDMD4_v1_10007	Transcriptional regulator, AraC family	6.34140089585905	6.10668403316483	6.41659753574289	6.6160379794736	6.55129580986086	6.0680067304069	6.66768911577139	6.30853326095443	6.28375109185428	6.48700183398008	6.4079512605268	6.2839964302411	6.2192851746222	6.85715725322997	5.89973238243438
EMEDMD4_v1_100070	Cytochrome P450	6.32492902259368	5.63460219761013	6.09888535256097	6.1316532739418	6.20406076695461	6.24481476446752	5.88947690317233	6.32645306593256	6.2494372437628	5.6646126518946	6.2433802797649	6.16014766913371	5.79000408904895	5.99747979976946	6.15873373676231
EMEDMD4_v1_100071	Endonuclease/exonuclease/phosphatase	5.27583422586152	4.98415930163019	4.55541792200219	5.42501407904075	6.17096857821189	5.98188727355842	4.97565850604467	5.54131361631998	5.85218570642473	4.86898547485176	4.5312631396188	5.56367284820736	6.36624893119369	5.66893959854633	6.21681946082094
EMEDMD4_v1_100072	Phospholipase D/Transphosphatidylase	6.43646788885507	6.26162338299727	5.97526672883253	6.27650205172457	6.49892187671352	6.52917248649758	6.12673599667921	6.46232137108985	6.26669618282081	6.27803506545383	6.1379291600786	6.55927769110002	6.64491383079961	6.55839263823863	6.85138575443368
EMEDMD4_v1_100073	[clpP]_ATP-dependent Clp protease proteolytic subunit (Endopeptidase Clp) (Caseinolytic protease) (Protease Ti) (Heat shock protein F21.5)	8.07573667337745	7.94723075348825	7.87392176205279	8.14577929672247	7.24282418060948	7.70053974974109	8.38137724509705	7.97517315548174	7.95543619351389	8.17290812569309	7.63359250404696	7.81153205062478	7.8323197888886	8.01713621413095	8.49994021328966
EMEDMD4_v1_100074	[clpX]_ATP-dependent Clp protease ATP-binding subunit	10.1486129453158	10.1899794385268	9.88513092316237	10.3823612618363	10.1678850132372	10.3533715373316	10.0105264349123	10.1463180619177	10.4672071520133	10.0221461393287	10.0329433849337	10.3888355465204	10.5900542154718	10.60751163464	11.1834122057043
EMEDMD4_v1_100076	[lon]_DNA-binding ATP-dependent protease La	10.9270556934314	10.9041527039186	10.612581814565	11.0196592484789	10.5839190412298	10.7822681128372	10.8961059727967	10.7429990122159	10.8343129180864	11.013971056668	10.6348556228051	10.8399372230659	11.0519477484963	11.0774084160199	11.6145911949988
EMEDMD4_v1_100077	[hupB]_HU, DNA-binding transcriptional regulator, beta subunit	12.0520714396897	12.6194816748496	12.79327482057	12.7766397696867	11.7738722279807	12.1231653783525	13.4297323022899	12.5465310260826	11.8590268999619	12.6260273069694	11.7767028769643	11.6543058558143	12.8137404145984	12.8617663592884	13.9141013507246
EMEDMD4_v1_100078	conserved exported protein of unknown function	7.42038303460691	7.22925989243343	7.39210433975938	7.24386119384535	7.42227539685166	7.42671905425277	7.33333767524308	7.70074522856814	7.43574238473532	7.16444595550297	7.21172351309855	7.49006584776849	7.09620227095252	7.25549450007387	6.99108558821038
EMEDMD4_v1_100079	Transcriptional regulator, MarR family	5.92683455846144	5.44858360847624	5.79201316285702	5.85232645226977	5.27112001813704	6.1092123706405	5.82352114229679	5.63056355887683	5.89720874198696	5.6646126518946	5.37266933909815	5.49697654124883	5.83107909752217	5.94765998431535	6.32641327278213
EMEDMD4_v1_10008	Glutathione-dependent formaldehyde-activating GFA	5.49780388568726	6.00234477880715	6.15693684429238	5.93225759078348	5.79009324293093	6.12938209589577	6.01297828308164	5.98664775154489	6.14130905334476	5.84408680767862	6.27214572002688	6.07125080172454	6.1880065500334	5.99747979976946	5.58383280379903
EMEDMD4_v1_100080	Metallophosphoesterase	5.24114097411592	5.54458894267911	5.76737891368233	5.67781060324477	5.81172445717946	5.54470912916191	5.34824863201995	5.57168122526913	5.54782697062525	5.36867107160338	5.45023719455751	5.47404118220249	5.87101695939439	5.24281412991233	5.49272731977878
EMEDMD4_v1_100081	conserved protein of unknown function	6.58219148412378	6.41174490265827	6.33512846371524	6.29173409415838	6.63861015970801	6.52917248649758	6.18041889844679	6.4784393351142	6.57451433892149	6.09160160571341	6.16885268774039	6.50374154963389	6.75573046043382	6.55839263823863	6.56871401515619
EMEDMD4_v1_100082	Cupin 2 conserved barrel domain protein	3.59054208399039	4.29504228227877	3.61550508415944	4.3748427567471	4.39655474200221	3.28497131034453	4.18738229932787	4.07469914564473	4.63260082689528	4.80106254169531	4.71009371433992	4.61497865792325	4.73158040418461	4.63541671554551	4.77696545294574
EMEDMD4_v1_100083	conserved protein of unknown function	4.47069677153821	4.9565015009117	4.81781881945126	4.81518400161525	4.70471772047001	5.16945817807117	4.91361081671387	4.63083606491216	5.08583947989458	5.05544605551711	4.5312631396188	4.61497865792325	4.89545904354125	4.50370618263056	6.77611209517158
EMEDMD4_v1_100084	conserved protein of unknown function	6.59598588929904	6.23884301983927	6.07900390197948	6.00799173444818	6.01187434700837	5.51435395903852	6.30648767934243	5.81956391406435	6.68133828855537	6.70709471814712	6.36853480511563	6.24388332370494	6.2192851746222	6.3820681248409	6.09821090199961
EMEDMD4_v1_100085	Type I secretion membrane fusion protein, HlyD family	6.34140089585905	6.10668403316483	6.38455983224522	5.91268613255292	6.35901129028041	6.45119436091644	6.23217570724156	6.07409806778518	5.87487284963439	5.87744995704906	6.61300021033728	6.54834017486339	5.56501079089296	5.66893959854633	4.92369675895372
EMEDMD4_v1_100086	protein of unknown function	4.13502170023321	4.42180963901294	4.66616770945183	4.12564913606695	4.39655474200221	4.35318028118407	3.83243292929547	4.3090442037426	4.33826006243856	4.09819092601269	4.48286363068728	4.48335060787231	4.08572805930799	4.0161338162914	3.67136212230246
EMEDMD4_v1_100087	[apxIB]_Toxin RTX-I translocation ATP-binding protein	6.09169007793631	5.68603211684214	6.30120748349904	5.9515670942365	6.22032649887321	6.00390386067721	5.82352114229679	5.84465077315052	5.57579129318084	5.6646126518946	6.12221522916688	5.83967004137464	5.29832726223435	5.54039316630689	5.58383280379903
EMEDMD4_v1_100088	conserved protein of unknown function	5.76530703688447	5.63460219761013	6.5234380224595	5.74575159445753	6.17096857821189	5.74099579948223	5.30055973318925	5.30870359532403	4.83127615146207	5.05544605551711	5.63875159533849	5.7848108760821	5.56501079089296	5.06731302257093	4.429352336338
EMEDMD4_v1_100089	conserved protein of unknown function	8.41616586310069	8.23599373656636	8.53735364871931	8.01422152835901	8.43209799662243	8.26279060000789	7.87110777725969	8.06863414417699	7.80407876904613	8.11813578974104	8.1459845359427	8.06661306633078	7.59062331888164	7.59992784758511	7.60525739283726
EMEDMD4_v1_10009	protein of unknown function	1.91135598719945	2.80939684858111	3.23917891905906	2.56968377831798	2.37282266906472	1.96926879765921	4.28863026391865	2.98813745188753	1.90566422463328	3.37953085037735	2.97559180635671	2.58154815222991	3.4043230790904	3.27414952046623	0
EMEDMD4_v1_100090	protein of unknown function	3.21488243272996	3.94708585878649	5.15818858568854	3.54799074344575	3.34978671085238	2.96408267989916	3.16145102897346	2.31108616726802	2.22107841253053	4.40317274354538	3.44853802502597	2.58154815222991	1.37737757884619	1.66382824431159	3.2935846273514
EMEDMD4_v1_100093	exported protein of unknown function	5.05393486976251	4.57517163170115	4.16068881499833	4.89714158208737	4.14715535645078	4.60440163064896	4.63470214439343	4.74182700928421	4.87694618008335	4.65479802461505	4.38090302920789	4.28678865094422	3.94313493541443	5.15773060435802	4.77696545294574
EMEDMD4_v1_100094	[nuoA]_NADH-quinone oxidoreductase subunit A 1	9.12155201829554	9.15820796584742	8.80580164340129	8.89905630189771	8.18930893704593	8.74360728372541	9.16623726396928	8.88430883997618	8.66425957270485	8.88481585826104	8.21798063191645	8.48891084029934	8.37407054019453	8.46954253696775	8.44023760695877
EMEDMD4_v1_100095	[nuoB]_NADH-quinone oxidoreductase subunit B	7.45863553308753	7.43365683191926	7.42397677314872	7.80721629908421	7.6313521802873	7.76641898456448	7.84641124106683	7.65183786594263	7.6547605757833	7.75505541443002	7.35306194614953	7.71212836131598	6.9546929388193	7.42891618631536	7.11844417797147
EMEDMD4_v1_100096	[nuoC]_NADH-quinone oxidoreductase subunit C	7.33247739875673	7.48295691110608	7.44742735339089	7.37120827100932	7.52406090436602	7.63856141932078	7.01659898159741	7.51788994137249	7.58767515108732	7.25608133891294	7.19679721244164	7.46701947756986	7.22506285118334	7.46477870125447	7.39492266740084
EMEDMD4_v1_100097	[nuoD]_NADH-quinone oxidoreductase subunit D 1	7.65591044112678	7.53530940414564	7.42397677314872	7.52090413512966	7.78688093357622	7.95339486330555	7.30944254328071	7.84447455190924	7.79220917117502	7.17789849514988	7.43166280878483	7.59477306458473	7.82216891549066	7.44695887472054	7.98540395793845
EMEDMD4_v1_100098	conserved exported protein of unknown function	3.06425050281563	3.56289521214075	3.23917891905906	3.32923655552747	3.75900728597078	3.54731232357477	2.31430376299124	3.57253262908082	3.34426685652947	2.67256757480432	2.97559180635671	3.02194081703034	2.88593122453157	2.41606252930447	3.2935846273514
EMEDMD4_v1_100099	[nuoE]_NADH-quinone oxidoreductase subunit E 1	7.32421387037606	7.4436525447624	6.94190646822187	7.29010158290964	7.35019638801214	7.68699505656303	7.11637571226981	7.4622448088519	7.45092142461717	7.1508667948251	7.38633424333666	7.28133033748408	7.38532346075269	7.23487277055236	7.4443850978376
EMEDMD4_v1_10010	[iolB]_5-deoxy-glucuronate isomerase	7.71399095859893	7.22925989243343	7.58770119207815	7.50138292973662	7.89722593437788	7.6101370598118	7.35684347556175	7.42945663383131	7.49552322115843	7.68140628314241	7.43802360412653	7.9837910215852	7.81194611365644	7.6935802751111	7.26329636458519
EMEDMD4_v1_100100	[nuoF]_NADH:ubiquinone oxidoreductase, chain F	7.44345602544885	7.52121881835194	7.30919947547233	7.28249704128842	7.46385523858904	7.90741395567583	7.29734490538879	7.80667407877127	7.62160776295266	7.28122828032239	7.42527384466304	7.71212836131598	7.96740668945711	7.76723235994368	7.80781557922218
EMEDMD4_v1_100101	putative NADH dehydrogenase I chain E	5.66417697137457	4.71378603084774	5.03975856442209	4.48496103729331	5.14045922832348	5.68758514531793	4.18738229932787	5.37907670176094	4.92121472783488	4.93385382885837	5.47519325547971	4.84690058310529	5.11091016455214	5.39926264243347	5.39547843778503
EMEDMD4_v1_100102	[nqo]_NADH-quinone oxidoreductase chain 3	7.44345602544885	7.23502689903544	7.10807670392483	7.37836041830972	7.50427020424788	7.64558085936051	6.61016921784869	7.71441955322114	7.6547605757833	6.72553335693074	7.25559762091767	7.50145242911123	7.74903972744542	7.35440058545187	7.26329636458519
EMEDMD4_v1_100103	[nuoH]_NADH-quinone oxidoreductase subunit H 1	7.48110946952038	7.08344831783147	6.90850050051617	6.95907253285848	6.75483545520274	7.16861304035648	6.90940558478989	7.18619986883801	7.24863682734892	6.72553335693074	6.98723934030689	7.14277215889524	7.28541917637824	7.12709637690574	7.41986584808501
EMEDMD4_v1_100104	[nuoI]_NADH-quinone oxidoreductase subunit I 1	6.01161577546892	5.96118637785597	6.09888535256097	5.98942764526247	5.72318276194223	6.3687594556474	5.92135745937826	6.17644605925157	6.19638592063627	5.22054249628016	6.0071472307223	5.76605091955706	5.79000408904895	6.30502625909502	5.66952516552161
EMEDMD4_v1_100105	[nuoJ]_NADH-quinone oxidoreductase subunit J	6.29141010837241	6.0291455226013	5.81623383037003	5.72345822143774	5.55381782811557	5.79249950217047	5.95254872609857	5.86930884522157	5.7576917205684	5.05544605551711	5.84428664835357	5.10752883258864	6.30924705685024	5.47155296470729	5.75041174003155
EMEDMD4_v1_100106	[nuoK]_NADH-quinone oxidoreductase subunit K 1	4.838762662809	5.21177100663976	4.55541792200219	4.97469247838598	4.07743393517221	5.00453547325347	5.20017521830779	4.51058921829456	4.73535576837216	5.11260332385947	4.57809150865047	4.52857421499116	4.21548660185371	4.7561022726691	5.05687262748046
EMEDMD4_v1_100107	[nqo]_NADH-quinone oxidoreductase chain 12	7.84683718263085	7.50698925341892	7.54485971853564	7.41359877898479	7.2898226030265	7.53652506058625	7.5527563220297	7.7743990400797	7.6415907301482	6.74373930796183	7.70916874626327	7.37716035156943	7.86235078563364	7.39213942636001	7.86342429146198
EMEDMD4_v1_100108	[nuoM]_NADH-quinone oxidoreductase subunit M	7.5535905171488	7.35109551973101	7.59471936482539	7.47493684613721	7.26651476577276	7.60294259591527	7.59290208094276	7.72796548425858	7.23992446259415	6.46522295164047	7.4124104043158	7.16442338514661	7.60253410293227	7.44695887472054	7.88149419740848
EMEDMD4_v1_100109	[nuoN]_NADH-quinone oxidoreductase subunit N 1	6.78848283250451	6.53840922025431	6.7159616766983	7.06037827198464	6.76595915055771	7.25376426966937	6.66768911577139	7.37022071350622	7.00302909529103	6.00368397605619	7.30515267823223	7.00556236126008	6.9546929388193	7.10454011007815	6.77611209517158
EMEDMD4_v1_10011	[iolE]_Inosose dehydratase	7.42038303460691	7.34043505475045	7.19376920951294	7.29766625057209	6.77699773406282	7.17832630394615	6.92521523780963	7.25330985062501	7.09285726158829	7.17789849514988	7.24837730192533	7.00556236126008	6.9731594986003	7.21395199654619	7.11844417797147
EMEDMD4_v1_100110	Biotin--acetyl-CoA-carboxylase ligase	5.09336996426043	4.29504228227877	4.43545410399956	4.81518400161525	4.91918498886172	5.12996110577554	4.47201833093826	4.57196508237162	5.00587398049937	4.09819092601269	4.83102408551987	4.38841464991059	5.11091016455214	4.8674668509247	5.39547843778503
EMEDMD4_v1_100111	[rnj]_Ribonuclease J	6.88152742316533	6.77846423937755	6.66352573800493	6.6160379794736	6.58936508792443	6.99261924463155	6.84437534536986	7.07399786379002	6.70685256747389	6.22718063492937	6.87919655122677	6.57013291018031	6.9546929388193	6.71549498087525	6.21681946082094
EMEDMD4_v1_100112	Methylmalonyl-CoA epimerase	4.92871766875049	5.32425056043261	5.63747312733712	4.48496103729331	5.20726831501622	5.66011953620351	5.0922799610849	5.91739556075403	5.00587398049937	5.27162735389958	4.79182955729631	5.24935041259397	4.33453141942999	5.15773060435802	5.75041174003155
EMEDMD4_v1_100113	conserved protein of unknown function	4.34563582354993	3.23478950972986	4.08296383897548	3.82423638876239	3.75900728597078	3.66252276276864	4.28863026391865	4.37940109620136	3.7885253226072	3.85190605088197	3.95367937241738	4.11951968364409	3.4043230790904	3.5659395301984	4.429352336338
EMEDMD4_v1_100114	conserved protein of unknown function	11.8692701960731	10.9407841776784	11.3403328656339	11.266573891973	10.5286610451748	11.2280214330246	11.6129757620296	11.3522156114194	11.8533260787173	10.916024649026	11.46254170343	11.6217423894503	12.3163044279125	12.1951971781939	12.2892793875206
EMEDMD4_v1_100115	FAD-dependent pyridine nucleotide-disulphide oxidoreductase	7.22117336380925	6.97045370913336	7.14679194039894	7.06924467246994	7.32032528713422	7.18797460795049	7.22254804115341	7.24391173102547	7.2914265002157	7.1508667948251	7.25559762091767	7.3075137961346	7.24039030258967	7.17117771704962	7.26329636458519
EMEDMD4_v1_100116	Rieske (2Fe-2S) domain protein, MocE subfamily	3.69677741516673	4.74645425362049	5.11978206864122	4.81518400161525	4.87876653677734	4.35318028118407	4.97565850604467	4.51058921829456	4.4021286667099	4.09819092601269	4.71009371433992	4.61497865792325	5.46417291850296	4.63541671554551	5.29119734323504
EMEDMD4_v1_100117	FAD-dependent pyridine nucleotide-disulphide oxidoreductase	5.74068131976072	5.66909170751066	5.63747312733712	5.70081494409563	6.11986200744269	5.24534925987632	5.5246483403511	6.00901228881199	5.65657203937547	6.00368397605619	5.90064112973951	5.13703042403405	5.61290421041829	5.99747979976946	5.05687262748046
EMEDMD4_v1_100118	Sterol desaturase	7.07123211336455	7.00461585366763	7.40013870347761	6.95907253285848	6.47200421589247	6.74061673236689	7.27284097706517	6.64478123023624	6.88505427364871	6.74373930796183	6.57886837457421	6.45772012836284	7.17807853521854	6.88389383558128	7.89934057275523
EMEDMD4_v1_100119	conserved protein of unknown function	3.35126312529254	3.48759627819361	3.23917891905906	2.35445048325186	4.07743393517221	4.04879236331215	3.69163882755424	4.44648580467013	3.7885253226072	3.71096224411237	4.32708666385578	3.71242107330876	4.21548660185371	4.50370618263056	4.61360321107688
EMEDMD4_v1_10012	[iolD]_3D-(3,5/4)-trihydroxycyclohexane-1,2-dione hydrolase 2	7.6884656159851	7.59033458556951	7.65639233663631	7.70283274717908	7.84047977391936	7.94203629414496	7.89538865528295	7.90535436661614	8.00255440187119	7.5530770014447	7.67187545559774	7.90452595889871	8.28818146463529	7.99277836359299	8.99090171696701
EMEDMD4_v1_100120	Xylose isomerase domain protein TIM barrel	5.66417697137457	5.98875536211768	5.90924411510292	5.67781060324477	5.55381782811557	5.79249950217047	5.78937694013536	6.03103541863902	5.1616044692545	5.94194719127105	5.84428664835357	5.24935041259397	4.97090811824775	5.15773060435802	4.77696545294574
EMEDMD4_v1_100121	Monosaccharide-transporting ATPase	5.96984785752965	5.70277591496528	5.63747312733712	5.83163202142095	5.95468989457795	5.41925720080922	5.82352114229679	5.71461239725604	6.21428733053301	5.62587411989704	6.05758987515722	6.02466010508015	7.04474904343655	6.85715725322997	6.9574082527937
EMEDMD4_v1_100122	ABC transporter related	6.84733504110589	6.61116682401812	6.31826766605453	6.86036486304279	6.67447130692597	6.24481476446752	6.75873537751401	6.2533983435425	6.95059683165992	6.65032122739659	6.68963456943268	6.78104113837556	7.74903972744542	7.41064499096565	8.14350857864543
EMEDMD4_v1_100123	putative periplasmic binding ABC transporter protein	6.03205485251775	6.25027816410441	6.43235348184215	6.29173409415838	6.44457476395175	5.91374680924968	6.39996677286561	6.5715392757713	6.15990261665858	6.27803506545383	6.07401962939804	5.83967004137464	6.33802949862459	5.39926264243347	5.17878718713617
EMEDMD4_v1_100124	protein of unknown function	4.05738161609914	4.10658024780755	4.43545410399956	4.3748427567471	4.00417120673012	2.77217961829319	3.69163882755424	3.9872863829137	3.6896188814455	4.49201429248077	3.72310528217299	4.48335060787231	2.88593122453157	3.27414952046623	4.429352336338
EMEDMD4_v1_100125	Regulatory protein LacI	7.34886380033058	7.50221470465375	7.32616596427509	7.21218981445716	6.972119966469	6.45119436091644	7.32143958011237	6.81944437485949	7.1682640406377	7.85892606645157	6.98723934030689	7.37716035156943	6.77690776721144	6.74496213260794	7.26329636458519
EMEDMD4_v1_100126	protein of unknown function	4.58577623282059	4.20388647427253	4.66616770945183	4.48496103729331	4.83718300471702	3.42209666126096	4.47201833093826	4.94107070542304	4.52196213472696	5.05544605551711	4.48286363068728	4.43666339077896	4.21548660185371	3.80852632551066	3.67136212230246
EMEDMD4_v1_100127	[proS]_Proline--tRNA ligase	9.0705926454746	9.04950137985943	9.07282937134308	9.04552498326592	8.81875441512855	9.18535968231246	8.95144974155212	9.14632997537442	9.07269501848024	8.60506891710364	8.71883753652194	8.87549377406649	8.87896858596415	8.90764841703686	9.25623598600543
EMEDMD4_v1_100128	Lipoprotein releasing system, transmembrane protein, LolC/E family	7.70128473846491	8.0423886030707	7.87967951371261	7.85926433476587	7.87684828114148	8.16359039221047	7.79571250688606	8.06863414417699	7.92314680798629	7.56336407351005	7.72486112328323	7.97156140210279	7.82216891549066	7.61596488285958	7.4922077844128
EMEDMD4_v1_100129	[lolD]_outer membrane-specific lipoprotein transporter subunit ; ATP-binding component of ABC superfamily	5.78951945638766	5.91881920671111	5.11978206864122	5.67781060324477	6.40242725984429	6.54427480638812	5.14723600400228	5.9639310547908	5.78190176001097	5.27162735389958	5.82500179082066	5.80333001725394	5.61290421041829	5.60609762062463	4.92369675895372
EMEDMD4_v1_10013	PfkB domain protein	8.055911382257	7.77187835077379	7.70908349749502	7.69712396516871	8.02309557444919	7.9477267571757	7.61256366145677	7.88130983914764	8.02301181749255	7.48976487700092	7.83981365981365	7.90023099313077	8.25082820471809	7.76723235994368	8.11324347714321
EMEDMD4_v1_100130	protein of unknown function	6.72712737393571	6.80971563869769	6.85104524156548	7.42054433082098	6.25231792365233	6.54427480638812	7.54254286884256	7.01996184878486	6.54652501193744	7.1093451747732	6.04097085752204	5.82161444733098	6.30924705685024	6.30502625909502	6.69669373344021
EMEDMD4_v1_100131	DNA polymerase III subunit alpha (fragment)	10.3533333390292	10.1584629572064	10.2297590144095	10.2608845278103	10.5262098387295	10.2604071004474	10.281641608307	10.3744622679109	10.2026961951851	10.3238918634775	9.87078586413453	9.98256057910236	9.88476978524605	9.94792283198409	9.5154096804097
EMEDMD4_v1_100132	DNA-directed DNA polymerase (fragment)	6.78848283250451	7.05764650745208	6.8033745169825	7.24386119384535	7.4081448123365	7.59571207461831	6.74097999373592	6.97522681061151	7.02347982834278	6.77947613150095	7.13549805286933	7.00556236126008	6.75573046043382	7.10454011007815	6.37823848867771
EMEDMD4_v1_100133	ErfK/YbiS/YcfS/YnhG family protein	7.82357549994199	7.69446283348039	7.64291326610797	7.63875818306517	7.70833112754554	7.55900569797199	7.44721439116678	8.11576650329124	7.63496044768039	7.28122828032239	7.72486112328323	7.59477306458473	7.47875532237531	7.33515439293571	7.68972285262584
EMEDMD4_v1_100134	[dinB]_DNA polymerase IV 1	7.63601877813826	7.56766192133052	7.4856839684506	7.57170506978202	7.94204977095214	7.53652506058625	7.41398513072294	7.79385057683779	7.45845147285309	7.70017403286944	7.61125160913601	7.60007896946136	7.20957080796069	7.01061378797407	6.73694932915593
EMEDMD4_v1_100135	conserved protein of unknown function	6.03205485251775	6.06843563441989	5.81623383037003	6.66364996307093	6.15413341352302	6.61750228389429	6.0709780859197	6.1565490945436	6.48886267825832	6.3511058081884	6.09026438254958	6.27074893328092	6.39392695852522	6.34406139834798	5.66952516552161
EMEDMD4_v1_100136	[divK]_Polar-differentiation response regulator DivK	8.31970554900282	8.6846685446521	8.19346399770285	8.43702586369135	7.51089731524141	7.69378329857991	9.1991202529503	8.3916164781819	8.33669757264336	9.22326510129967	8.06610519664613	8.13400529332398	8.31013784315996	8.55520733444559	8.28598513837266
EMEDMD4_v1_100137	[pleD]_Diguanylate cyclase	8.42778225454831	8.45688011985462	8.41581281208068	8.31932501870494	8.23805377803309	8.08314866809348	8.71727167132718	8.29025868938021	8.32438753932896	8.37914033225097	8.21798063191645	8.11188916740939	8.25082820471809	8.41559066241682	8.51158988019824
EMEDMD4_v1_100139	[rpmG]_50S ribosomal subunit protein L33	8.7137179460333	8.89051133193449	9.00859233978563	8.05942026269262	7.25866104981584	7.90156191586156	8.81385163468375	8.75795546876441	8.26979586127127	8.05392428095105	8.23998952943829	8.64337047194244	8.40840147733196	8.94621494091101	9.38847931738555
EMEDMD4_v1_10014	Transcriptional regulator, RpiR family	5.99088296573697	6.16826075771158	5.61002691074558	6.18156965192606	6.26805148386278	6.38562756973565	6.28213986208533	5.91739556075403	6.17825959066339	6.55043270018681	6.38179364131979	6.36102418554665	6.08988360354404	5.89605804323557	6.27265677351253
EMEDMD4_v1_100140	Major facilitator superfamily MFS_1	5.66417697137457	5.71932761332841	5.33623482119918	5.50560946836035	5.44729023599048	5.91374680924968	5.85687590276522	6.30853326095443	5.89720874198696	5.4148499745286	5.68226798794531	5.64806011928189	5.74772527567084	5.94765998431535	5.75041174003155
EMEDMD4_v1_100141	NUDIX hydrolase	6.14895776327921	6.18026688568233	6.40066761420163	6.33648843334458	5.89514492187168	6.2262060290683	6.8772568431044	6.23454164497887	6.23196933383894	6.74373930796183	5.80545565131625	6.27074893328092	6.52487157521127	6.91014392741041	7.20708842094689
EMEDMD4_v1_100142	conserved protein of unknown function	4.838762662809	4.84024198946483	4.08296383897548	4.81518400161525	5.33226510074453	5.48334634551698	4.47201833093826	5.71461239725604	5.54782697062525	4.80106254169531	5.17359996501559	4.91660284714968	5.17612546793372	5.15773060435802	4.429352336338
EMEDMD4_v1_100143	[rnr]_Ribonuclease R	7.34069386439742	7.20007391213048	7.08832238302333	7.40661962742612	7.37946153086931	7.53652506058625	7.20969600860729	7.22492980744547	7.21346716760285	7.08098497477094	7.11182231189609	7.41377832584711	7.35747827470666	7.23487277055236	6.85138575443368
EMEDMD4_v1_100144	[topA]_DNA topoisomerase 1	7.5746432894832	7.46343857339335	7.4856839684506	7.52090413512966	7.58185443011552	7.81080746153647	7.49036202242566	7.53340215285707	7.76210077123397	7.40078033597893	7.28412287428504	7.54612078988883	7.30012180852163	7.55071856061825	7.31739629776681
EMEDMD4_v1_100145	DNA protecting protein DprA	5.01339147809428	4.89954252435155	4.9980182831137	4.81518400161525	5.52791424631405	5.35218811942858	4.84877417206498	5.30870359532403	5.12421927943807	4.65479802461505	5.0124565415063	5.01522192628955	4.08572805930799	4.35875196700843	3.2935846273514
EMEDMD4_v1_100146	[plsY]_Glycerol-3-phosphate acyltransferase	6.16755273040259	6.29513335855638	6.17577960801586	5.93225759078348	6.23641088474038	6.54427480638812	6.20652938789522	6.30853326095443	6.26669618282081	5.22054249628016	5.84428664835357	5.51955298209216	6.02055291384483	6.09223750651559	5.58383280379903
EMEDMD4_v1_100147	[pyrC]_Dihydroorotase	6.84733504110589	6.89232209886278	6.60911185604592	6.88065407482492	6.98169352789539	7.4982609136445	6.7936037411831	7.0845663740586	7.02347982834278	6.14737123813651	6.91611718231495	6.73354977926476	6.47391087990338	6.52480972235983	6.42826639059209
EMEDMD4_v1_100148	[pyrB]_Aspartate carbamoyltransferase	6.20403873683098	6.27288007982626	5.99661949217527	6.64004037436262	6.40242725984429	6.58865576240904	6.12673599667921	6.52574016539224	6.36612642868838	5.6646126518946	6.35515298476057	6.45772012836284	6.39392695852522	6.09223750651559	5.82700305743435
EMEDMD4_v1_100149	[aidB]_putative acyl-CoA dehydrogenase AidB	7.50323867593948	7.36693995727691	7.53759413481791	7.27485220312241	7.53710547008024	7.79826378513108	7.40273642587656	7.78091206925553	7.35735502516477	7.13715860682719	7.31209503878203	7.33958869426969	7.47875532237531	7.31564797219295	7.20708842094689
EMEDMD4_v1_10015	Oxidoreductase domain protein	5.76530703688447	5.61704323864818	6.13784471837584	5.85232645226977	5.93511337479338	6.02558950262845	5.78937694013536	5.54131361631998	5.70801764387702	5.73910221638638	5.90064112973951	6.08645257040094	5.56501079089296	5.32315804355343	5.49272731977878
EMEDMD4_v1_100150	Auxin Efflux Carrier	5.69013181117768	5.52589218277598	5.40172485428829	5.42501407904075	5.7458328147003	5.38611236970227	5.0922799610849	5.57168122526913	5.1616044692545	4.93385382885837	5.7655505171675	5.62742152914921	5.23851984845854	5.39926264243347	5.29119734323504
EMEDMD4_v1_100151	conserved protein of unknown function	3.21488243272996	2.80939684858111	3.08822690366714	2.35445048325186	2.37282266906472	2.77217961829319	2.93031022990908	3.15787337027431	1.90566422463328	3.18005916976831	2.97559180635671	2.3987764810938	3.4043230790904	3.27414952046623	1.97641928228268
EMEDMD4_v1_100152	conserved protein of unknown function	5.27583422586152	5.08977480631763	5.55351656168851	5.217352784687	5.67678710002297	5.35218811942858	4.84877417206498	5.37907670176094	5.43021197335155	4.57570086549447	5.49972495124963	4.9830921554458	5.51547268944347	5.24281412991233	4.21807674718051
EMEDMD4_v1_100153	putative pre-16S rRNA nuclease	5.27583422586152	5.58127088821761	5.15818858568854	5.67781060324477	4.99677563994346	5.38611236970227	4.97565850604467	5.37907670176094	5.33524726059485	5.22054249628016	5.34585807988549	5.64806011928189	5.35575371547201	5.72915813543827	4.77696545294574
EMEDMD4_v1_100154	conserved protein of unknown function	5.94850150481184	5.93308028742713	6.44793921155832	5.70081494409563	5.4193822448427	6.02558950262845	6.39996677286561	5.89355254203335	5.91920409425979	5.70233813855384	5.7655505171675	6.04035811113886	5.65925865588286	6.22363700593455	6.27265677351253
EMEDMD4_v1_100155	[gatC]_Aspartyl/glutamyl-tRNA(Asn/Gln) amidotransferase subunit C	4.88444116221267	4.20388647427253	3.61550508415944	3.90569552856099	4.39655474200221	4.28289013195074	3.53560369737157	3.8942337320761	4.2714324722232	3.55474318878494	4.48286363068728	4.05915712707627	3.4043230790904	3.27414952046623	3.67136212230246
EMEDMD4_v1_100156	[gatA]_Glutamyl-tRNA(Gln) amidotransferase subunit A	8.29031201927637	7.97161507400059	8.11265051332037	8.1541375520431	8.56858661296708	8.56631512040622	8.43205173574138	8.71438741004238	8.54554777127945	7.61372710968023	8.05373247667651	8.19838943847154	8.21248205596051	8.1219268284067	7.80781557922218
EMEDMD4_v1_100157	conserved protein of unknown function	6.70183543659587	7.03137482975902	6.77893514890805	6.65189346430621	6.29901302055842	7.01447389128114	7.62229487296355	7.41277880343174	6.83964426619169	6.27803506545383	6.25783469183563	6.46936384507189	7.20957080796069	7.29587418955485	7.26329636458519
EMEDMD4_v1_100158	[gatB]_Aspartyl/glutamyl-tRNA(Asn/Gln) amidotransferase subunit B	7.56765977828548	7.50221470465375	7.3840249820087	7.37120827100932	7.2898226030265	7.87194026435084	7.39139932511292	7.61586026417978	7.42040194181318	6.55043270018681	7.54207499304996	7.37716035156943	7.35747827470666	7.08162557131354	7.23546611079399
EMEDMD4_v1_100159	GCN5-related N-acetyltransferase	5.99088296573697	6.04236147496878	5.76737891368233	5.98942764526247	5.57926450294739	6.2262060290683	5.7185642502388	5.9639310547908	5.98324694923147	4.99593055723293	5.78564105249963	5.64806011928189	5.98459675217282	5.78696352136425	6.03503745767781
EMEDMD4_v1_10016	conserved protein of unknown function	5.78951945638766	6.00234477880715	5.97526672883253	6.1316532739418	6.31424812866825	6.31693847221049	6.18041889844679	6.09515677894733	6.04456729699122	5.73910221638638	5.95487680079602	5.89251935315565	6.33802949862459	6.4552035774013	6.47661747414195
EMEDMD4_v1_100160	NADH:ubiquinone oxidoreductase 17.2 kD subunit	7.19422081214846	7.43866334523579	7.28336965291128	7.2360082926395	7.03783795153842	7.77284442617528	7.34513844731242	7.57146829578454	7.57387543769623	6.79701797136744	7.11182231189609	7.32684417973901	7.84239973897051	7.44695887472054	7.34370404134877
EMEDMD4_v1_100161	conserved exported protein of unknown function	6.78848283250451	6.42189305429996	6.49371091535585	6.7762282839703	6.57678661665765	6.67352058958204	6.59047475394167	6.67306765467324	6.93987777104347	6.50845682632054	6.65728841417498	6.39804878103393	7.02718193440153	7.23487277055236	7.05616980112545
EMEDMD4_v1_100162	protein of unknown function	6.14895776327921	6.0291455226013	6.31826766605453	6.1316532739418	5.97400432497962	5.93681974787915	6.12673599667921	6.21543521281328	5.70801764387702	5.80993381474717	6.1379291600786	6.17444548783673	6.54969240606678	6.26490550052718	6.42826639059209
EMEDMD4_v1_100163	[aat]_Leucyl/phenylalanyl-tRNA--protein transferase	8.45830965119014	7.80714770071274	7.87967951371261	7.75871150564449	7.96636300236801	7.67332199334553	8.00359031029179	8.00885504351917	8.02301181749255	7.81655165333014	7.6446345415373	7.79311856891079	8.06532902904953	7.8235611644622	8.42799477638669
EMEDMD4_v1_100164	[accC]_acetyl-CoA carboxylase, biotin carboxylase subunit	8.48078862535273	8.20106445170232	8.26998977999828	8.61104928360651	8.34947075996189	8.58103554031977	8.57920276081937	8.54489167602672	8.54907866553252	8.36744641174477	8.40492643761842	8.46293664015773	8.5748348483423	8.69764644670037	9.07966591646054
EMEDMD4_v1_100165	Biotin carboxyl carrier protein of acetyl-CoA carboxylase	6.27435401826229	6.66342392862384	7.05817428514527	6.36557150758077	5.67678710002297	6.14927372007762	7.10253746509362	6.67306765467324	6.12247272256431	6.61119176485367	6.15347377633416	5.56367284820736	5.83107909752217	6.1811531699282	6.61264750689288
EMEDMD4_v1_100166	[aroQ]_3-dehydroquinate dehydratase	9.43146768222881	9.75793447542294	9.67273757904324	9.70048618702693	9.2073813801546	9.93046295308595	9.65758658385372	9.74633871463196	9.53829621136847	9.20366935945341	9.17424266808235	9.40590482705375	9.12589646567726	9.5110347466954	9.64799157851837
EMEDMD4_v1_100167	DSBA oxidoreductase	6.48175094387524	6.31704859264004	6.46335836341925	6.85011224334089	6.58936508792443	6.45119436091644	6.57050771242206	6.49437921503443	6.76873134322413	6.27803506545383	6.65728841417498	6.68444170497388	7.14588345461366	7.10454011007815	6.65528256251613
EMEDMD4_v1_100168	1-aminocyclopropane-1-carboxylate deaminase	6.58219148412378	6.35990494672751	6.76655843906726	6.51582390778673	6.69789289777	6.48289314804195	6.01297828308164	6.37891447718372	6.65536464973743	6.27803506545383	6.44631938149354	6.7903546500582	6.77690776721144	6.13738023211993	5.75041174003155
EMEDMD4_v1_100169	[rne]_Ribonuclease E	9.16152583138986	9.04786411899616	8.85046460518773	9.32078222400147	8.90932505148267	9.26044015305382	8.80105621754617	9.07392270622603	9.13979893609053	8.59507598000966	9.02378622704481	9.20640614834674	9.69199434443642	9.4317121962706	10.3683081606397
EMEDMD4_v1_10017	[coaBC]_Phosphopantothenoylcysteine decarboxylase / Phosphopantothenate--cysteine ligase	5.61082301620217	5.58127088821761	5.76737891368233	5.78933074745975	5.70017142783682	5.54470912916191	6.0709780859197	6.07409806778518	5.91920409425979	5.16758214523483	5.49972495124963	5.24935041259397	5.41098154660421	5.72915813543827	5.49272731977878
EMEDMD4_v1_100170	N-acetylmuramoyl-L-alanine amidase	5.66417697137457	5.75187199585474	5.63747312733712	5.91268613255292	5.85403755469179	5.89029886080943	5.5246483403511	5.57168122526913	5.3992464637996	5.32096502170282	5.59388167358882	5.76605091955706	5.90987894519677	5.60609762062463	5.49272731977878
EMEDMD4_v1_100171	[mrcA]_Penicillin-insensitive transglycosylase / Penicillin-sensitive transpeptidase	8.2028720634091	8.35198764247419	8.0679608648155	8.22725958545504	8.12164304577882	8.35131941782082	8.02575707089504	8.05257485623259	8.4161848256555	7.94011445874038	8.09456879339861	8.19838943847154	9.06263349864272	8.56350056047572	8.87843195750979
EMEDMD4_v1_100172	[prfB]_Peptide chain release factor 2	5.34281392013131	5.86032192684522	5.66440693283839	6.29173409415838	5.65301748718858	5.93681974787915	5.56557282870511	6.21543521281328	5.98324694923147	5.11260332385947	5.70354365776313	5.70826141795308	5.70416996049448	5.72915813543827	5.49272731977878
EMEDMD4_v1_100173	conserved exported protein of unknown function	5.83675831467834	6.04236147496878	5.81623383037003	5.83163202142095	5.81172445717946	6.38562756973565	5.88947690317233	5.79403309103135	6.02441539482064	5.6646126518946	6.0071472307223	6.17444548783673	6.57409341977219	6.4552035774013	6.81423980134181
EMEDMD4_v1_100174	[nadK]_NAD kinase	4.97167568746354	5.34573116718997	5.4947021460314	5.36866854871126	5.27112001813704	5.08935220053929	5.0922799610849	5.19625648596035	5.30215053332395	5.22054249628016	5.47519325547971	5.68847213332488	5.56501079089296	5.89605804323557	6.09821090199961
EMEDMD4_v1_100176	Transcriptional regulator, LysR family	5.16914661145584	4.92830309371851	5.19559912565353	4.89714158208737	5.20726831501622	4.91441914254057	4.55565212992797	4.37940109620136	4.33826006243856	4.57570086549447	5.07908887933383	4.43666339077896	4.21548660185371	4.50370618263056	3.2935846273514
EMEDMD4_v1_100177	[azoR]_FMN-dependent NADH-azoreductase	5.78951945638766	5.94720177571206	5.52440904435928	5.89284551427255	6.20406076695461	6.02558950262845	5.85687590276522	5.98664775154489	5.63014452674951	5.84408680767862	5.63875159533849	5.68847213332488	6.05563469130295	6.4552035774013	5.66952516552161
EMEDMD4_v1_100178	conserved exported protein of unknown function	6.45172071320907	6.28404962530549	6.44793921155832	6.70974072066465	6.68622963187415	6.55922066961872	6.7936037411831	6.60128372209139	7.01329069859676	6.81434907840655	6.59033561029258	6.79960842256293	6.93598693809731	7.23487277055236	7.02399468106269
EMEDMD4_v1_100179	RNA methyltransferase, TrmH family, group 3	6.51116880914048	6.62879701422215	6.35179448317581	6.48964362620277	6.650663192	6.46713081314937	6.25737407188535	6.65899376661621	6.50349576060683	6.52959742128177	6.36853480511563	6.45772012836284	7.07925427577015	6.96125327618307	7.05616980112545
EMEDMD4_v1_10018	Transcriptional regulator, BadM/Rrf2 family	3.4758576467069	2.92806819327963	2.72865569178162	3.32923655552747	3.56885804796287	3.42209666126096	3.69163882755424	3.57253262908082	3.4687983414529	3.37953085037735	2.4795394111691	3.45570647376616	2.06898514147039	2.41606252930447	3.67136212230246
EMEDMD4_v1_10019	FAD-dependent pyridine nucleotide-disulphide oxidoreductase	5.13175574575483	5.03793331369424	5.43338776316227	5.18508747256898	5.3909237247474	4.9601808205012	4.78088600465832	5.23472094264407	5.04641069885635	4.57570086549447	5.66067385998173	5.19428321639307	4.73158040418461	4.9708475802733	3.67136212230246
EMEDMD4_v1_10020	conserved protein of unknown function	4.838762662809	4.33854752800599	4.81781881945126	5.31003264656597	4.83718300471702	5.12996110577554	4.55565212992797	5.47859074642214	4.68489293540171	4.20717387990998	5.0124565415063	5.22207953564623	5.23851984845854	5.06731302257093	4.429352336338
EMEDMD4_v1_10021	protein of unknown function	4.40952099706134	3.94708585878649	4.08296383897548	4.19209748474557	4.07743393517221	3.96148261318863	4.38323625768813	3.44710491332442	4.4021286667099	4.20717387990998	4.48286363068728	4.28678865094422	4.89545904354125	4.35875196700843	4.61360321107688
EMEDMD4_v1_10022	Short-chain dehydrogenase/reductase SDR	5.20559283523606	5.48775566796839	5.97526672883253	5.67781060324477	5.99306359106487	5.68758514531793	4.91361081671387	5.03124187678573	5.19804530031259	4.93385382885837	5.26229845395223	5.35355391014937	5.17612546793372	4.63541671554551	5.29119734323504
EMEDMD4_v1_10023	putative protein kinase UbiB	6.8927471419193	6.73842326804092	6.83927441825113	6.92039604789931	7.10945206279241	7.41032730894614	6.50889295823859	6.7547441691382	6.71944246902688	6.55043270018681	7.02152739664721	7.01353730296188	6.8783681112483	6.52480972235983	5.66952516552161
EMEDMD4_v1_10024	[ubiE]_bifunctional 2-octaprenyl-6-methoxy-1,4-benzoquinone methylase and S-adenosylmethionine:2-DMK methyltransferase	7.37309962634331	7.49261794043812	7.57356158625631	7.32753440476526	7.57554607573251	7.92482898240653	7.41398513072294	7.88130983914764	7.71886464337957	7.3776493669448	7.56550435910647	7.67238272766594	7.72744626294502	7.25549450007387	7.66906556063062
EMEDMD4_v1_10025	[mutM]_Formamidopyrimidine-DNA glycosylase	5.99088296573697	5.81483784274071	6.03839968247953	6.14848469527039	6.86239156030602	6.18825261971996	5.25124040959303	6.11591251772471	5.60322386316498	5.70233813855384	6.15347377633416	6.25737866341274	6.05563469130295	5.78696352136425	5.66952516552161
EMEDMD4_v1_10026	[fadB]_putative enoyl-CoA hydratase	6.35768682364587	6.70557059331493	6.77893514890805	6.566800916272	7.17767879649669	6.48289314804195	6.68636383801795	6.85691601504009	6.42879937239249	6.44311025016657	6.52012379272429	6.43414692251087	6.79777870428087	6.3820681248409	6.47661747414195
EMEDMD4_v1_10027	[rpsT]_30S ribosomal protein S20	8.2028720634091	8.73233692253811	8.67284705659491	8.57415090916245	7.9272626932352	9.33398010410265	8.34657757937821	8.76782550014749	8.6511765482399	7.21751946494865	8.26882198442444	8.46002153827418	8.36710521839544	8.36903640137169	8.54598487477874
EMEDMD4_v1_10028	protein of unknown function	4.40952099706134	4.98415930163019	4.95503429285756	4.85674470120977	4.14715535645078	4.5455773826481	5.03514731191853	4.37940109620136	4.52196213472696	2.9485140709145	3.88084041206854	3.86125385159919	4.44449756024446	4.35875196700843	3.67136212230246
EMEDMD4_v1_10029	[dnaA]_Chromosomal replication initiator protein DnaA	8.29454793835296	8.48860700785027	8.37155069839575	8.64406328556251	8.43906424825602	8.72715784761145	8.18525278310479	8.43355708930916	8.57701896984547	7.78173255381872	8.46222028752348	8.33512823700049	8.60475173704952	8.28125482986196	8.25859328680109
EMEDMD4_v1_10030	conserved protein of unknown function	4.79159047228125	4.87019692159907	4.23443956840445	4.58726696980215	4.14715535645078	4.7153094840239	4.84877417206498	4.84488570132731	5.00587398049937	5.27162735389958	5.11128543485601	4.57242319582246	4.54667217022013	4.63541671554551	3.67136212230246
EMEDMD4_v1_10031	conserved protein of unknown function	6.29141010837241	5.9750367222033	5.71681142809083	6.22981655519916	6.77699773406282	6.24481476446752	5.30055973318925	6.32645306593256	6.00397801381897	5.87744995704906	6.16885268774039	6.54834017486339	6.30924705685024	6.30502625909502	5.96897055988374
EMEDMD4_v1_10032	Activator of Hsp90 ATPase 1 family protein	5.13175574575483	5.06408690510659	5.03975856442209	5.01195869809676	5.03406021604315	5.24534925987632	4.28863026391865	5.07429845489858	5.30215053332395	4.65479802461505	5.7451762513138	4.77365900753118	4.89545904354125	5.06731302257093	5.17878718713617
EMEDMD4_v1_10033	Glyoxalase/bleomycin resistance protein/dioxygenase	6.48175094387524	6.20398349064025	6.30120748349904	6.22981655519916	6.74362532530065	6.41878341359623	6.15382712677598	6.64478123023624	6.58830797154233	6.46522295164047	7.09581983774687	6.46936384507189	6.1880065500334	6.6854133886142	6.09821090199961
EMEDMD4_v1_10034	Oxygen-independent coproporphyrinogen-III oxidase-like protein	6.48175094387524	6.51015045290894	6.33512846371524	6.2611074710544	6.41661368148806	6.68719177963334	6.25737407188535	6.60128372209139	6.36612642868838	6.32715776695251	7.07963787022282	6.21650791922114	6.30924705685024	5.89605804323557	5.58383280379903
EMEDMD4_v1_10035	dITP/XTP pyrophosphatase	5.71562794993081	5.50694993532035	5.79201316285702	5.72345822143774	5.79009324293093	6.08875665776311	5.39441146427347	5.65912736730344	5.60322386316498	5.62587411989704	6.16885268774039	5.32820011053428	4.89545904354125	5.32315804355343	4.61360321107688
EMEDMD4_v1_10036	Glyoxalase/bleomycin resistance protein/dioxygenase	5.83675831467834	5.79935213822856	5.74231671283079	5.08372194283677	5.67678710002297	5.41925720080922	5.30055973318925	5.37907670176094	5.4902177032569	5.22054249628016	5.93702383293344	4.84690058310529	5.65925865588286	4.9708475802733	5.17878718713617
EMEDMD4_v1_10037	[rph]_Ribonuclease PH	6.80044690392697	6.9565590835087	7.06829381354889	7.20416212705347	6.85198968775308	6.98156650501172	6.59047475394167	6.70081012496655	6.96123683787531	5.87744995704906	7.21912914903864	6.3101319819251	6.30924705685024	6.49042639776777	6.61264750689288
EMEDMD4_v1_10038	[hrcA]_Heat-inducible transcription repressor HrcA	8.54619747408053	8.57753676005023	8.55185081335099	8.69650788290275	8.82674430936102	8.79185934104749	9.00077680852457	9.13111713400897	9.25237455787271	9.16027617145809	8.98955245508996	9.11670247701633	8.98741291943896	9.1471913920375	8.88740170028762
EMEDMD4_v1_10039	[grpE]_Protein GrpE	7.5535905171488	7.7397871799322	7.34293523956124	7.54016472030249	7.58185443011552	7.82324301493077	7.44721439116678	7.86913561048212	7.85631562604754	7.70946713990741	7.82532917397849	7.93843299930335	7.73828339470304	7.66303334301725	7.08764297505322
EMEDMD4_v1_10040	[ptsN]_sugar-specific enzyme IIA component of PTS	9.55313281069354	9.79841889847033	9.80267432143736	9.75782591946438	9.30784206893241	9.63312117665406	9.92465534014391	9.62307655409073	9.37680542938704	9.68321791762723	9.32256230135132	9.47684197450783	9.25601897235738	9.51531623779204	9.81713011926485
EMEDMD4_v1_10041	[hpf]_Ribosome hibernation promotion factor	10.9372510459133	11.4467748658498	11.0110876085334	11.5602606198033	10.7763483990737	11.0141798898295	11.4158575164689	10.7816704473524	10.8139117797907	11.2376026804612	10.7116805721661	10.7739812777439	11.1495546827886	11.285988691206	11.6702218159773
EMEDMD4_v1_10042	[rpoN]_RNA polymerase sigma-54 factor	10.1544510522526	10.1973829635485	9.82522708560627	10.1513783191524	9.96685846921993	10.2604071004474	10.0561127225906	10.0685964259122	10.1698184455762	9.98053127580577	10.3952074151628	10.3293798404865	10.5179907730741	10.5439700930351	10.6042107627009
EMEDMD4_v1_10043	[lptB]_putative lipopolysaccharide transport protein B: ATP-binding component of ABC superfamily	7.08107410043223	7.05764650745208	7.03771976122993	7.10417521365084	7.33533814659418	7.60294259591527	6.89342076164945	7.21534436030757	7.29983422118399	6.83147445570676	7.31900415207836	7.28133033748408	7.20957080796069	6.93592491685921	7.14860150503925
EMEDMD4_v1_10044	conserved exported protein of unknown function	7.63601877813826	7.90082222472383	7.96880915524527	8.21931554547552	7.68507975372438	7.74042716145282	8.25571870889135	8.05257485623259	8.02301181749255	8.08994956239858	7.93732675995845	8.01192998333682	8.1810539646761	8.26100062177871	8.6124084818922
EMEDMD4_v1_10045	conserved protein of unknown function	7.93630538161692	7.98194063739145	7.63612620928412	7.64470217053387	7.42227539685166	7.79195081002951	7.96587162547335	7.43772380224757	7.89011816708758	7.85892606645157	7.81559142368296	7.85212270465582	7.71652710909204	7.72349380922399	8.46441592724055
EMEDMD4_v1_10046	conserved protein of unknown function	8.03074040318129	7.97506514625494	8.01139065587388	8.33778749629132	7.62525703999638	7.79195081002951	8.29883248646896	7.73469105123818	8.41231277464265	7.78173255381872	7.93282972931466	8.39740301662499	8.61654692040913	8.46954253696775	8.98255472992648
EMEDMD4_v1_10047	Signal peptide peptidase SppA, 36K type	6.80044690392697	6.77846423937755	6.93085687032598	6.8083572399669	6.99120397881307	6.86611602102819	6.28213986208533	6.88136710113019	6.93987777104347	6.79701797136744	7.325880335049	7.08339482858905	6.8978311988692	6.6854133886142	6.03503745767781
EMEDMD4_v1_10048	conserved protein of unknown function	11.8304130565779	11.9793750224971	12.2406506975858	11.9332996689398	11.5814827742382	11.5900680583829	13.0734449892253	12.5342955937203	12.4584849381183	12.8014033770082	11.6591149263204	11.9252669600161	12.8201302150978	13.2010359110164	13.3345245779645
EMEDMD4_v1_10049	conserved protein of unknown function	6.72712737393571	6.87765029230506	7.06829381354889	7.30519146024901	6.650663192	7.07811899306169	7.70704245743096	7.0309321784851	7.32476733155279	7.28122828032239	6.96097769116901	6.75273432844335	7.30012180852163	7.76723235994368	6.9574082527937
EMEDMD4_v1_10050	Carbon monoxide dehydrogenase subunit G	7.82357549994199	7.86035270327399	7.91935292114869	7.83866989598406	7.92229979402536	7.62441924146578	8.68976954081142	7.86913561048212	7.73135060530091	7.92423818426594	7.57707788505856	7.52953180275399	7.84239973897051	8.29127629045391	8.70663951331412
EMEDMD4_v1_10051	conserved protein of unknown function	5.78951945638766	5.87517011141298	5.93158905339688	6.24554684587004	6.04877567350662	6.52917248649758	5.34824863201995	6.1565490945436	6.14130905334476	5.6646126518946	6.2433802797649	6.08645257040094	6.02055291384483	6.41909923922771	5.75041174003155
EMEDMD4_v1_10052	tRNA/rRNA methyltransferase (SpoU)	6.29141010837241	6.21569717269486	6.41659753574289	6.16512201262696	6.37362893356196	6.3516917825621	6.35398421324377	6.29038807050111	6.71944246902688	5.97314579376596	6.57886837457421	6.34846844888078	6.1880065500334	6.82991580714404	6.09821090199961
EMEDMD4_v1_10053	[lspA]_Lipoprotein signal peptidase	5.24114097411592	5.06408690510659	4.9980182831137	5.04828648478894	5.03406021604315	5.54470912916191	4.97565850604467	5.03124187678573	5.33524726059485	4.57570086549447	5.72451012597617	4.61497865792325	5.87101695939439	5.32315804355343	4.61360321107688
EMEDMD4_v1_10054	Integral membrane sensor hybrid histidine kinase	6.01161577546892	6.20398349064025	6.13784471837584	6.09738962451698	6.70946262928731	6.48289314804195	5.82352114229679	6.39598608190965	6.02441539482064	5.45959647812797	6.57886837457421	6.34846844888078	6.02055291384483	6.04563648640064	5.17878718713617
EMEDMD4_v1_10055	conserved protein of unknown function	6.84733504110589	6.99784783351755	6.99591958779351	6.74336748389034	7.03783795153842	7.14898809380926	7.07445628263833	6.86919335770658	7.20453913845182	6.68841736662313	7.10384326227784	7.11338894798241	6.9731594986003	7.17117771704962	7.68972285262584
EMEDMD4_v1_10056	[tme]_NADP-dependent malic enzyme	7.51054028539529	7.52121881835194	7.47811337270028	7.69712396516871	7.53059793047362	7.81703863698605	7.1967284557896	7.58641790547988	7.74372943264498	6.99239763321836	7.6446345415373	7.64183801368288	7.66065619269305	7.56730885624825	6.88759924634394
EMEDMD4_v1_10057	[mutS]_DNA mismatch repair protein MutS	8.04589562829512	7.90082222472383	8.28308282187172	8.08149946922289	8.6368270697187	8.494265660521	7.60276636535009	8.27649720151242	8.190625953356	7.31814545845332	7.87774272222003	8.15938610426031	7.70552468208172	7.29587418955485	7.36954063819284
EMEDMD4_v1_10058	[glnD]_[Protein-PII] uridylyltransferase / [Protein-PII]-UMP uridylyl-removing enzyme	10.2138067488789	9.80909002733484	9.86785407021346	9.80503364733873	10.1699801325589	9.85827845375866	9.58976860291479	9.67119999225504	10.0034857192319	9.83315738794172	9.9113523915541	10.2370371539501	9.85021999990038	9.89304384796027	10.1912941840764
EMEDMD4_v1_10059	[murJ]_putative lipid II flippase MurJ	6.60964964674661	6.19217392256126	6.35179448317581	6.32172404446845	6.26805148386278	6.61750228389429	6.23217570724156	6.23454164497887	6.33373849700368	5.91005897143128	6.44631938149354	6.29712338852484	6.81835200981023	6.09223750651559	6.37823848867771
EMEDMD4_v1_10060	conserved protein of unknown function	3.59054208399039	3.76774170244704	3.72189945257148	3.07128031152627	3.75900728597078	4.28289013195074	3.83243292929547	4.07469914564473	4.20135834479093	3.18005916976831	3.95367937241738	3.63182055519888	3.94313493541443	0	3.2935846273514
EMEDMD4_v1_10061	[trpS]_Tryptophan--tRNA ligase	7.58850970961313	7.90444559624743	7.89112653518491	7.61473426794985	7.28209508807512	7.80454925609379	7.9033923109243	7.47032672741635	7.72512113193836	7.16444595550297	7.51224286464605	7.47858868153638	7.31467611517412	7.33515439293571	7.4922077844128
EMEDMD4_v1_10062	UspA domain protein	8.15708092369064	7.71936154937643	7.63612620928412	7.78585968389484	8.2340540254878	8.1339478658693	7.78708675841073	7.72120841707323	8.13061888699082	7.54271605077156	7.80578749964565	8.44535701517935	8.29553744826127	8.26100062177871	8.32612178771264
EMEDMD4_v1_10063	protein of unknown function	4.64004720113087	4.53833227713065	4.9980182831137	5.04828648478894	4.07743393517221	4.04879236331215	4.63470214439343	4.63083606491216	4.2714324722232	4.72978307883546	4.71009371433992	4.57242319582246	4.08572805930799	4.9708475802733	5.75041174003155
EMEDMD4_v1_10064	Scaffold protein Nfu/NifU	10.6371831704832	10.8322619235525	10.5678112665515	10.9159606282685	10.6119304513086	10.8650385854036	11.2848963779866	11.1298240508326	11.3368787591789	11.0995164267274	10.6724312953215	11.0946877565026	11.015662015753	11.1874783638195	11.2158198979269
EMEDMD4_v1_10065	Peptidase M22 glycoprotease	7.94710864401285	7.90444559624743	8.09790724469907	8.03699789430096	8.41806376139884	7.74696914947603	8.36408233629833	8.3396233158787	8.24823645255181	8.38495193863923	8.17673770349465	8.35095075179464	8.07391009930979	8.23007595944832	7.91696888028673
EMEDMD4_v1_10066	GCN5-related N-acetyltransferase	6.76425286236088	6.46178653972214	6.5951815519049	6.33648843334458	6.82032636777527	6.70073463465056	6.70479991429983	6.65899376661621	6.56058755101276	6.81434907840655	6.39493173334711	6.51502112327198	6.6216911726838	6.1811531699282	5.49272731977878
EMEDMD4_v1_10067	Phospholipid/glycerol acyltransferase	7.42811510476916	7.10879677310482	7.1372100953022	7.17980751971462	7.68507975372438	7.45895418388835	7.03128228395721	7.59383501678592	6.97179894722986	7.33024419967217	7.37311726257493	7.5127498442784	7.4261087684729	7.12709637690574	5.17878718713617
EMEDMD4_v1_10068	[miaB]_isopentenyl-adenosine A37 tRNA methylthiolase	8.54974578770521	8.33865799078967	8.31317893029534	8.36684465653853	8.43209799662243	8.26734846558625	8.01840592900282	8.03633479092294	8.28681438164717	8.08994956239858	8.41140594502887	8.42457299135714	8.18897540509235	8.0878353994307	8.24469983057423
EMEDMD4_v1_10069	[ybeZ]_putative enzyme with nucleoside triphosphate hydrolase domain	8.8056235811537	9.10880972676586	8.79365424928496	8.92370927985699	8.82142263282882	8.8537832468292	9.2376153639075	9.04174286558596	9.06778029980877	9.08729968459773	8.9938763653866	8.90580342707289	8.79841366866011	9.00828628815032	8.86940609760267
EMEDMD4_v1_10070	[ybeY]_putative metal-dependent hydrolase	6.22194144796277	6.46178653972214	6.46335836341925	6.24554684587004	6.29901302055842	6.14927372007762	6.62959844614669	6.00901228881199	6.41338452843911	6.48700183398008	6.64634316956533	6.23026055215756	6.33802949862459	5.78696352136425	6.77611209517158
EMEDMD4_v1_10071	CBS domain containing protein	9.53892046229506	9.6433468962931	9.36732342200201	9.44519655601368	9.89268005448504	9.70039356878072	9.52898843655041	9.73632006835219	9.77229269732081	9.60072025704751	9.59436197893	9.80095926983438	9.93979314541308	9.79784050466338	9.6267235390444
EMEDMD4_v1_10072	[lnt]_Apolipoprotein N-acyltransferase	8.5603386646253	8.68255984633945	8.70563207155147	8.81457654044126	8.68450447078194	8.52884322947405	8.73979629175813	8.61582584833234	8.84172873276597	9.0179337248536	8.9938763653866	8.82880082524195	8.859247597449	9.02639861411073	9.11063607938432
EMEDMD4_v1_10073	Uncharacterized HTH-type transcriptional regulator Smed_0045	7.1667551290478	6.96352312368454	6.99591958779351	7.39960654948078	6.66261636066533	6.43507990158946	6.94085351834289	6.29038807050111	6.57451433892149	7.62359212763139	6.73166466717155	6.7903546500582	6.79777870428087	7.44695887472054	7.7499771982062
EMEDMD4_v1_10074	protein of unknown function	8.27752912398183	8.09089647982377	7.9742010831305	8.04151033373864	7.96636300236801	7.99246005791833	7.98107763947098	7.8568577742795	8.40063387515303	8.11813578974104	8.27594095486189	8.36660161666335	8.38100239498137	8.59620480031583	8.45237741747221
EMEDMD4_v1_10075	[metK]_S-adenosylmethionine synthase	8.61555678002256	8.47891899136511	8.39586184979104	8.71921833102962	8.69618163551844	8.90147713914195	8.81809167873535	8.78736526984299	8.95784980060743	8.68261429219952	8.430671669289	8.46293664015773	8.65136466827392	8.90111922581587	8.49994021328966
EMEDMD4_v1_10076	[trmB]_tRNA (guanine-N(7)-)-methyltransferase	6.63659495628041	6.68885938699746	6.63657532170511	6.76535763701628	7.29750894747322	7.30786189666094	6.8772568431044	7.43772380224757	7.14044632276304	7.21751946494865	7.04671902554046	6.95676415849126	6.59808858193588	6.3820681248409	5.82700305743435
EMEDMD4_v1_10077	conserved protein of unknown function	8.49558235299294	8.25881878039298	8.39183833426314	8.80133379692621	8.33460500481375	8.49037204827437	9.17287409469382	8.75133773338998	9.14213872471683	9.17376746737762	8.36875942699682	8.59103667371573	8.73490120395251	8.99608382924543	9.0874710079596
EMEDMD4_v1_10078	[ibpA]_heat shock chaperone	8.76040248596471	8.89233714959342	8.68276102582362	9.13480822191025	8.57808438748196	8.8416092754995	9.71100390537171	9.26258119921244	9.3034417983904	9.47830606360655	8.83666156100354	8.93338909714998	9.00097533592096	9.5110347466954	9.39478369134525
EMEDMD4_v1_10079	[rihA]_Pyrimidine-specific ribonucleoside hydrolase RihA	7.11020351320345	6.97045370913336	7.016971057283	6.94950018206442	7.01003883948181	7.12909250379033	7.03128228395721	7.28114236782142	7.2914265002157	6.93016537245748	7.27704426214227	7.14277215889524	6.42108396446811	6.93592491685921	6.52340050952057
EMEDMD4_v1_10080	Methyl-accepting chemotaxis sensory transducer	7.85832886952368	7.8032711940384	7.87392176205279	7.73104264793596	8.09542709999681	8.0675534380026	7.47969548966833	7.95803266396851	7.6547605757833	7.57357831309332	8.07020596848206	7.75557119658363	7.45267217810859	7.42891618631536	7.02399468106269
EMEDMD4_v1_10081	[rbsK]_Ribokinase	7.76372548610205	7.89718973007703	8.05783899251986	7.83866989598406	8.34205702968612	8.18783558197303	7.40273642587656	7.86913561048212	7.71258090429141	7.43479594579633	7.59426593065326	8.07806599631387	7.64921759242671	7.7382211556159	7.02399468106269
EMEDMD4_v1_10082	conserved protein of unknown function	8.055911382257	8.06846227663788	8.0679608648155	7.75871150564449	8.14313154133712	7.727253512001	7.65110076731018	7.92900471896248	7.64819068076329	7.85892606645157	7.82046851466967	7.8206514038824	7.64921759242671	7.46477870125447	7.4443850978376
EMEDMD4_v1_10083	[def]_peptide deformylase	5.94850150481184	6.32788262224309	6.33512846371524	6.36557150758077	6.63861015970801	6.45119436091644	5.6053683753648	6.68700557342057	6.23196933383894	5.87744995704906	6.50808228350774	6.44598167229367	6.05563469130295	5.60609762062463	6.15873373676231
EMEDMD4_v1_10084	[fmt]_10-formyltetrahydrofolate:L-methionyl-tRNA(fMet) N-formyltransferase	5.94850150481184	4.87019692159907	5.63747312733712	5.36866854871126	6.20406076695461	5.95952948339794	4.18738229932787	5.71461239725604	5.51930987234494	5.16758214523483	5.57091230462494	5.45073530824365	5.29832726223435	5.24281412991233	5.75041174003155
EMEDMD4_v1_10085	[truA]_tRNA pseudouridine synthase A	4.20869601873253	4.57517163170115	4.55541792200219	4.05599188530676	5.30201647069976	5.00453547325347	4.38323625768813	4.84488570132731	4.73535576837216	3.85190605088197	4.75154040112673	4.28678865094422	5.23851984845854	4.0161338162914	4.61360321107688
EMEDMD4_v1_10086	putative Chase2 sensor protein	5.30971274458512	5.03793331369424	5.26762996301994	5.11830786031528	5.79009324293093	5.20790268031033	4.84877417206498	5.15673835123017	4.9641652546999	4.09819092601269	5.2906928165927	5.35355391014937	4.81584538706202	5.06731302257093	4.61360321107688
EMEDMD4_v1_10087	TonB-dependent receptor	7.54650409816465	7.32429518661132	7.66974663730494	7.6086652569084	7.75931579601768	7.74696914947603	7.35684347556175	7.4622448088519	7.80407876904613	7.05205607783012	7.68797648015488	7.76031840762858	7.43945160928488	7.61596488285958	7.20708842094689
EMEDMD4_v1_10088	conserved membrane protein of unknown function	6.37379095728759	6.44197768473437	7.00648371946411	6.19783188940899	6.57678661665765	6.00390386067721	6.7936037411831	6.41285803622542	6.41338452843911	6.61119176485367	6.38179364131979	5.90971415219695	5.79000408904895	6.3820681248409	6.61264750689288
EMEDMD4_v1_10089	conserved membrane protein of unknown function	5.99088296573697	5.71932761332841	6.31826766605453	5.89284551427255	6.28361530842932	5.93681974787915	6.55026044215102	6.30853326095443	6.35002334796571	6.22718063492937	5.61649106744162	5.70826141795308	4.64208669090741	6.1811531699282	5.96897055988374
EMEDMD4_v1_10090	[dapE]_N-succinyl-diaminopimelate deacylase	6.13011999179018	5.90441574621544	5.74231671283079	6.07994773047651	6.20406076695461	6.29924274856025	5.75440501944368	6.23454164497887	6.26669618282081	4.72978307883546	6.16885268774039	5.97651444265758	5.90987894519677	5.60609762062463	5.49272731977878
EMEDMD4_v1_10091	[acrD]_aminoglycoside/multidrug efflux system	6.88152742316533	6.79417455765395	6.75407463145742	6.66364996307093	6.9232753848561	6.88995706573437	5.92135745937826	6.98654128549328	6.56058755101276	6.68841736662313	6.75222928496574	6.63360295108942	6.77690776721144	6.62330049020189	6.56871401515619
EMEDMD4_v1_10092	Efflux transporter, RND family, MFP subunit	6.22194144796277	5.83015908938381	6.15693684429238	5.93225759078348	6.20406076695461	6.00390386067721	5.48252898261783	6.05272740804968	6.21428733053301	5.54512951296272	5.7655505171675	6.02466010508015	6.24990002271795	6.04563648640064	5.96897055988374
EMEDMD4_v1_10093	Alpha/beta hydrolase fold-3 domain protein	5.34281392013131	5.28030537256059	5.19559912565353	4.72828860168597	5.79009324293093	5.71453762573126	5.43914287863011	5.07429845489858	5.30215053332395	5.50299677716877	5.52384647311663	5.47404118220249	5.94772150312166	5.89605804323557	5.49272731977878
EMEDMD4_v1_10094	Transcriptional regulator, LysR family	6.64988120888998	6.59331851912906	6.79120658292997	6.60388535218288	6.58936508792443	6.63171209516766	6.52972496525221	6.72802916772051	6.78079487039209	6.44311025016657	6.83167605096835	6.65415392706539	6.77690776721144	6.65469118487491	6.56871401515619
EMEDMD4_v1_10095	QacE family quaternary ammonium compound efflux SMR transporter (fragment)	4.2787900927495	3.76774170244704	3.23917891905906	4.31646239429116	3.46347660219388	3.54731232357477	3.83243292929547	2.57366705313068	3.88108392344141	2.9485140709145	4.02301690325216	3.78875586685151	3.78488673661844	3.80852632551066	4.92369675895372
EMEDMD4_v1_10096	DEAD/DEAH box helicase domain protein	9.62721415130713	9.61598424682904	9.75804653934075	9.82872342134179	9.81849225641873	9.81690379676857	9.17287409469382	9.47630172761986	9.93631589137727	9.47830606360655	9.31394207768564	9.84743222631708	10.2146616431761	10.3273153968225	10.5850417541183
EMEDMD4_v1_10097	conserved membrane protein of unknown function	6.88152742316533	6.25027816410441	6.31826766605453	5.45238253860868	6.15413341352302	6.20735412725479	5.78937694013536	6.49437921503443	6.35002334796571	5.6646126518946	6.5673092609605	6.65415392706539	5.56501079089296	5.99747979976946	6.03503745767781
EMEDMD4_v1_10098	[dapD]_2,3,4,5-tetrahydropyridine-2-carboxylate N-succinyltransferase	6.56826390867257	6.29513335855638	6.41659753574289	6.66364996307093	6.87271897160751	7.24454744248653	6.0709780859197	6.54116864707529	6.60197097099972	5.62587411989704	6.59033561029258	6.94012427498811	7.31467611517412	6.55839263823863	6.73694932915593
EMEDMD4_v1_10099	conserved protein of unknown function	7.60906260395387	7.34577513385174	7.55928202780814	7.22811241234238	7.47745307875442	7.36851414280289	7.11637571226981	7.45411736053493	7.3329835230986	6.77947613150095	7.27704426214227	7.46119989781867	7.70552468208172	7.17117771704962	7.29059990445537
EMEDMD4_v1_10100	Pyrimidine 5'-nucleotidase	6.82408144941848	7.03798773617133	6.99591958779351	6.74336748389034	6.98169352789539	7.08845879415989	6.37715868373582	6.95232812543263	7.03359750105693	6.42065333672686	7.19679721244164	6.96501267833509	6.83863605337752	6.13738023211993	6.65528256251613
EMEDMD4_v1_1010001	conserved protein of unknown function	6.07208429654803	6.27288007982626	5.99661949217527	6.22981655519916	6.37362893356196	6.3516917825621	6.01297828308164	6.44602129876439	6.44405125220329	6.062886936824	6.0071472307223	6.14570673244968	6.12333828080365	6.09223750651559	5.89973238243438
EMEDMD4_v1_1010002	Insertion element ISR1 uncharacterized 10 kDa protein A3	4.2787900927495	5.42859137157802	5.43338776316227	5.65443349720143	4.87876653677734	5.24534925987632	6.37715868373582	6.09515677894733	6.10338720095522	5.70233813855384	5.14277911882046	5.16594080843261	5.70416996049448	5.66893959854633	5.82700305743435
EMEDMD4_v1_1010003	protein of unknown function	4.2787900927495	4.38077916237629	4.08296383897548	4.12564913606695	3.56885804796287	3.66252276276864	4.7096448282134	3.8942337320761	3.5834293740448	4.30849920933655	3.95367937241738	3.35887083676932	3.78488673661844	3.5659395301984	4.429352336338
EMEDMD4_v1_1010004	protein of unknown function	4.74282359095552	5.06408690510659	4.86502232940035	4.63582202776651	4.50675321519313	4.42020430870928	5.25124040959303	4.37940109620136	4.33826006243856	4.65479802461505	4.62344754313917	4.23315862912836	4.44449756024446	4.19758990569981	5.05687262748046
EMEDMD4_v1_1010005	protein of unknown function	2.89603762522124	3.70263859629446	3.3758218999144	3.20601614492805	3.34978671085238	3.42209666126096	3.69163882755424	3.15787337027431	2.88932397748837	3.55474318878494	2.8284132734414	1.94449800295384	3.4043230790904	0	0
EMEDMD4_v1_1010006	conserved protein of unknown function	6.71453682878608	6.50060650664732	6.5951815519049	6.79772689181439	6.650663192	6.5139103996162	6.81072690798474	6.07409806778518	6.87383506597662	5.97314579376596	5.86331711721593	6.20262292519614	6.4996162281109	6.71549498087525	7.36954063819284
EMEDMD4_v1_1010007	protein of unknown function	4.6923504156005	4.33854752800599	4.61185528081476	5.08372194283677	4.14715535645078	4.04879236331215	4.97565850604467	3.57253262908082	4.83127615146207	3.37953085037735	3.6372606666033	4.11951968364409	4.44449756024446	4.50370618263056	5.66952516552161
EMEDMD4_v1_1010008	protein of unknown function	6.60964964674661	6.56612508646439	6.5234380224595	6.57926861261405	6.60183483809988	6.55922066961872	6.66768911577139	6.23454164497887	6.69415183026242	6.062886936824	5.91894716825738	6.34846844888078	6.47391087990338	6.6854133886142	7.08764297505322
EMEDMD4_v1_1010010	Glyoxalase/bleomycin resistance protein/dioxygenase (fragment)	5.34281392013131	5.1398178752962	5.26762996301994	4.89714158208737	5.10585750067883	4.6609210566153	5.75440501944368	4.74182700928421	5.08583947989458	5.84408680767862	5.34585807988549	5.32820011053428	5.11091016455214	5.15773060435802	4.61360321107688
EMEDMD4_v1_1010011	protein of unknown function	4.40952099706134	5.11501331174865	4.9980182831137	4.19209748474557	4.27723757600327	4.5455773826481	4.38323625768813	4.63083606491216	4.9641652546999	4.65479802461505	4.32708666385578	3.99615828922262	4.54667217022013	4.7561022726691	4.61360321107688
EMEDMD4_v1_1010012	Cupin 2 conserved barrel domain protein	3.97532441463122	4.77839909089916	4.76901846440236	3.98280000978293	4.07743393517221	4.35318028118407	4.38323625768813	4.37940109620136	4.68489293540171	4.40317274354538	3.88084041206854	3.35887083676932	4.33453141942999	4.50370618263056	4.61360321107688
EMEDMD4_v1_1010014	NmrA family protein	4.88444116221267	4.89954252435155	5.03975856442209	4.77239043066089	5.17425046594435	4.60440163064896	4.07848884637002	4.84488570132731	4.57834181593068	4.57570086549447	4.66742101141828	4.77365900753118	4.73158040418461	4.35875196700843	4.429352336338
EMEDMD4_v1_1010015	protein of unknown function	4.05738161609914	3.32407204191252	3.23917891905906	3.20601614492805	3.22636527240672	1.96926879765921	3.96070023806512	3.15787337027431	2.22107841253053	3.55474318878494	3.34403133813808	2.58154815222991	3.4043230790904	2.90798393508172	5.05687262748046
EMEDMD4_v1_1010016	protein of unknown function	3.88831701611522	3.48759627819361	4.86502232940035	4.43095228300956	4.33812931380283	4.35318028118407	4.84877417206498	4.44648580467013	4.33826006243856	4.40317274354538	4.38090302920789	4.05915712707627	5.90987894519677	5.54039316630689	6.47661747414195
EMEDMD4_v1_1010017	putative epoxide hydrolase	5.61082301620217	5.76787296248186	6.33512846371524	6.18156965192606	5.81172445717946	6.04695400154189	6.57050771242206	6.2533983435425	6.00397801381897	5.97314579376596	5.66067385998173	5.62742152914921	6.64491383079961	6.49042639776777	7.66906556063062
EMEDMD4_v1_1010018	protein of unknown function	3.35126312529254	3.03771560325386	4.16068881499833	3.20601614492805	3.091389016437	2.96408267989916	4.55565212992797	3.68792254615341	3.4687983414529	2.9485140709145	2.01844280601166	2.18944436313033	3.60711714433198	2.90798393508172	3.67136212230246
EMEDMD4_v1_1010019	Alpha/beta hydrolase (fragment)	3.88831701611522	4.05534992255983	4.55541792200219	3.07128031152627	3.091389016437	3.66252276276864	3.69163882755424	3.8942337320761	3.05742191873562	3.98029758196205	3.54598305972322	3.14320648156286	3.78488673661844	3.27414952046623	3.97046338419739
EMEDMD4_v1_1010020	protein of unknown function	3.59054208399039	3.76774170244704	4.23443956840445	2.56968377831798	2.77638816653324	3.66252276276864	2.93031022990908	3.57253262908082	2.69902458214571	3.18005916976831	3.34403133813808	3.02194081703034	3.16828665101947	2.90798393508172	3.2935846273514
EMEDMD4_v1_1010021	[ald]_3-succinoylsemialdehyde-pyridine dehydrogenase	5.43779084413651	5.81483784274071	5.95359317781977	5.36866854871126	5.57926450294739	5.60356807720487	5.5246483403511	5.65912736730344	5.46052679162818	5.16758214523483	5.42484182776353	4.9830921554458	5.0426067356886	5.39926264243347	5.58383280379903
EMEDMD4_v1_1010022	Transcriptional regulator, LysR family	5.81333222248137	5.70277591496528	5.63747312733712	5.58193966173005	5.36189251777581	5.38611236970227	5.20017521830779	5.19625648596035	5.4902177032569	5.58606663094473	5.52384647311663	5.35355391014937	4.97090811824775	5.06731302257093	5.66952516552161
EMEDMD4_v1_1010023	conserved exported protein of unknown function	8.7168776894683	8.00237266989923	8.53005006893893	7.90949983705096	8.53321649702996	8.02512268275598	8.40974918829927	8.34402836793103	8.07781838804854	8.23857287397902	7.92831863711542	8.27668577733255	8.40160033518337	8.14421496505835	8.35227232997164
EMEDMD4_v1_1010024	Transcriptional regulator domain protein	7.90340155916288	7.56308431528928	8.00086252540105	7.7085190283967	7.84573174348219	7.75996479739729	8.06196120475008	7.96948225548343	7.971313864306	8.02444200782257	7.77093940333239	7.67741122705648	7.82216891549066	8.01713621413095	8.29948847185721
EMEDMD4_v1_10101	conserved membrane protein of unknown function	6.09169007793631	5.71932761332841	6.09888535256097	5.78933074745975	5.91526755476108	5.86646351062976	6.04226963128238	6.05272740804968	5.98324694923147	5.16758214523483	5.91894716825738	5.89251935315565	5.23851984845854	5.99747979976946	6.09821090199961
EMEDMD4_v1_10102	Methylated-DNA--protein-cysteine methyltransferase	6.85882277876999	6.79417455765395	6.75407463145742	6.9105627176503	6.80961559389913	6.45119436091644	6.55026044215102	6.88136710113019	6.92907847249105	7.20443300548632	7.31209503878203	7.12815535772327	7.51701661056223	7.21395199654619	7.46849458631416
EMEDMD4_v1_10103	conserved protein of unknown function	4.838762662809	4.25018421157773	4.43545410399956	4.85674470120977	4.75023768612982	5.04756704911795	4.55565212992797	4.51058921829456	4.46328924760126	4.57570086549447	4.71009371433992	4.28678865094422	5.29832726223435	4.7561022726691	4.61360321107688
EMEDMD4_v1_10104	[argB]_Acetylglutamate kinase	7.96316335271015	8.1098519839638	7.80297444685545	8.38115667935897	7.88707308602326	8.83241090392796	8.24316007632037	8.41273918540304	8.29103782755327	6.37466280580332	7.81559142368296	7.96746171558824	8.02164096530397	7.64751385789058	7.64810818432547
EMEDMD4_v1_10105	protein of unknown function	5.74068131976072	5.81483784274071	6.05884463671341	5.7677057128684	6.23641088474038	5.71453762573126	6.52972496525221	6.11591251772471	5.94086913466893	6.42065333672686	5.68226798794531	5.83967004137464	6.79777870428087	6.1811531699282	6.09821090199961
EMEDMD4_v1_10106	conserved protein of unknown function	5.66417697137457	5.46830258412118	5.3693514145596	5.81063641839004	6.48552582377278	5.81757787186407	5.48252898261783	5.57168122526913	6.26669618282081	5.97314579376596	5.52384647311663	6.25737866341274	6.42108396446811	5.78696352136425	5.05687262748046
EMEDMD4_v1_10107	conserved protein of unknown function	6.66304621974037	6.81742384706737	6.82740676726339	6.68687939562988	6.96248245134395	6.55922066961872	6.55026044215102	7.05262570863064	6.58830797154233	6.72553335693074	6.49593942284795	6.66432066788058	6.83863605337752	6.6854133886142	6.69669373344021
EMEDMD4_v1_10108	[engB]_putative GTP-binding protein EngB	6.76425286236088	6.44197768473437	6.17577960801586	6.06229238420466	6.76595915055771	6.61750228389429	5.95254872609857	6.17644605925157	6.28375109185428	6.61119176485367	6.43364304735749	6.59160134639128	6.24990002271795	5.89605804323557	5.29119734323504
EMEDMD4_v1_10109	[yidC]_Membrane protein insertase YidC	9.37857893368781	9.60822877958512	9.66275425076004	9.50196245226541	9.09278727320998	9.23506953616602	9.95577615030232	9.64644755084205	9.46168386153558	9.53690135593708	9.20253870941454	9.22369648179857	9.36841099334063	9.3621066384558	9.99779033678085
EMEDMD4_v1_10110	[rnpA]_Ribonuclease P protein component	8.04589562829512	8.17729941398792	8.13207672446015	7.8795689211872	7.87170857484745	8.15869207371228	8.49696246872154	8.41273918540304	8.2085985333579	7.36594330582338	7.66104073490302	7.91307772082067	8.1810539646761	8.06465183958613	7.51553750947645
EMEDMD4_v1_10111	protein of unknown function	8.06089330436427	8.54075852553293	8.66286448848535	8.74157681188118	7.39387445460644	8.15869207371228	8.6522649957323	8.28109896480155	8.41231277464265	7.70946713990741	7.41885646116009	7.69735176824433	7.90144377141137	8.01713621413095	7.56109478846773
EMEDMD4_v1_10112	Methyl-accepting chemotaxis sensory transducer	6.9689330734116	7.07704099719898	6.91972198998789	6.81890983209415	7.15247036097612	7.36851414280289	6.57050771242206	7.41277880343174	7.28296949346392	6.55043270018681	6.89777497002252	6.99754309045259	7.06210481573197	6.85715725322997	6.37823848867771
EMEDMD4_v1_10113	protein of unknown function	5.63774662268827	4.89954252435155	5.11978206864122	5.18508747256898	5.33226510074453	5.28184841583349	4.91361081671387	5.37907670176094	5.30215053332395	4.49201429248077	5.07908887933383	5.27611534443702	6.05563469130295	6.13738023211993	5.96897055988374
EMEDMD4_v1_10114	SNARE associated Golgi protein	8.84370040865489	7.64333795335544	8.12239631592754	8.05496358145689	8.56858661296708	7.82942082487222	8.85982052512742	8.50217188753876	8.5561146344677	9.15007425428815	8.49918993697753	8.27999544122948	7.55428934319598	8.04108963581974	7.41986584808501
EMEDMD4_v1_10115	Pyridine nucleotide-disulphide oxidoreductase dimerisation region	7.49589992432149	7.27476308118903	6.76655843906726	7.06924467246994	7.69092782272944	7.41032730894614	6.66768911577139	7.20569480004128	7.39708102660202	6.68841736662313	6.92520157319016	7.47281567643586	7.399047075058	7.27582561393717	6.69669373344021
EMEDMD4_v1_10116	Integral membrane sensor signal transduction histidine kinase	8.42778225454831	8.18029154074527	8.22546769444359	8.51372709548889	8.61546229547764	8.4266012330299	8.58419038975074	8.36151529404376	8.54200821420601	8.34972586269246	8.49918993697753	8.68640865957801	8.77228908218457	8.92061881528466	9.03999421575438
EMEDMD4_v1_10117	protein of unknown function	7.82357549994199	7.08982730794317	8.20726689013831	6.37989610352109	6.52534649557879	6.12938209589577	7.68863519961065	8.08977217973877	5.89720874198696	6.27803506545383	6.05758987515722	5.54178156537399	5.74772527567084	5.66893959854633	6.15873373676231
EMEDMD4_v1_10118	protein of unknown function	6.03205485251775	5.71932761332841	5.95359317781977	5.74575159445753	5.44729023599048	5.35218811942858	5.82352114229679	5.27218645385271	6.02441539482064	5.50299677716877	5.61649106744162	5.70826141795308	5.61290421041829	5.78696352136425	5.49272731977878
EMEDMD4_v1_10119	YadA domain protein	7.99474652710594	8.0091195457159	7.97957293423821	8.21931554547552	7.98552281568777	7.91904729983645	8.36987037314974	8.04718178792414	7.73755329576499	8.29521958171793	8.16911065069858	8.01986990007733	7.90144377141137	8.38783875756092	7.53849596689822
EMEDMD4_v1_10120	Invasion associated locus B family protein	5.71562794993081	6.0291455226013	6.28394314396717	6.00799173444818	6.28361530842932	6.08875665776311	5.82352114229679	5.98664775154489	5.91920409425979	6.37466280580332	6.38179364131979	6.29712338852484	5.56501079089296	5.99747979976946	5.89973238243438
EMEDMD4_v1_10121	conserved protein of unknown function	7.63601877813826	7.13370753007376	6.85104524156548	7.10417521365084	7.04698654809673	6.85404610915704	7.45812288003954	7.38739489154906	7.27446261969654	7.69082067605861	7.31900415207836	7.61063259388827	7.80165035674635	7.72349380922399	7.64810818432547
EMEDMD4_v1_10122	YbaK/prolyl-tRNA synthetase associated region	5.52689949163946	5.63460219761013	5.3693514145596	5.83163202142095	5.72318276194223	5.76697747161881	5.48252898261783	5.9639310547908	5.63014452674951	5.32096502170282	5.70354365776313	5.92670642600384	6.05563469130295	5.99747979976946	5.89973238243438
EMEDMD4_v1_10123	conserved protein of unknown function	3.79572360640386	3.70263859629446	3.91369777158163	3.44275586434729	3.46347660219388	3.42209666126096	4.38323625768813	4.07469914564473	4.05009045138563	4.93385382885837	4.08917425409617	4.33849630494368	4.64208669090741	4.9708475802733	4.92369675895372
EMEDMD4_v1_10124	conserved protein of unknown function	7.47365698903785	7.43365683191926	7.20298385189978	7.4882204850768	7.69092782272944	7.79195081002951	7.36845430110253	8.03088055563753	7.82752895485418	7.79924714485421	7.9771814217267	8.08186352395273	8.46821065239861	8.18778411269742	8.25859328680109
EMEDMD4_v1_10125	protein of unknown function	7.09084940067668	7.29698755637677	7.12756418541437	7.29010158290964	7.4081448123365	7.39374717995398	7.08856519568192	7.5022091242481	7.64819068076329	7.25608133891294	7.43802360412653	7.58944757373946	7.19391059962054	7.41064499096565	7.1781413254444
EMEDMD4_v1_10126	IMPACT family member in pol 5'region	6.77641871443305	7.03137482975902	6.90850050051617	7.03344736322545	7.11815895228957	7.10891870101837	6.82764922361088	7.24391173102547	7.48080863552344	6.99239763321836	7.19679721244164	7.37096596519017	6.85863885641377	7.08162557131354	6.56871401515619
EMEDMD4_v1_10127	[putA]_fused DNA-binding transcriptional regulator ; proline dehydrogenase ; pyrroline-5-carboxylate dehydrogenase	8.83500222286163	8.88868320066476	8.639299648564	8.96467609840216	9.20533991584961	9.09850316328297	8.52316971015597	9.04174286558596	8.92832891112304	8.44738061149067	9.11195649994462	9.09807247095641	8.92712294999406	8.6439117597863	8.5684675986819
EMEDMD4_v1_10128	conserved protein of unknown function	5.43779084413651	4.61109366514242	4.76901846440236	4.19209748474557	5.27112001813704	4.86715823884313	4.47201833093826	4.23507947113914	5.04641069885635	4.72978307883546	5.07908887933383	5.7848108760821	4.54667217022013	5.15773060435802	4.21807674718051
EMEDMD4_v1_10129	[cpdA]_3',5'-cyclic adenosine monophosphate phosphodiesterase CpdA	5.52689949163946	5.9750367222033	5.63747312733712	5.65443349720143	5.83303612656083	5.66011953620351	5.43914287863011	5.81956391406435	5.60322386316498	5.91005897143128	6.12221522916688	6.08645257040094	6.02055291384483	5.84254173303822	6.27265677351253
EMEDMD4_v1_10130	Sel1 domain protein repeat-containing protein	6.35768682364587	5.79935213822856	5.08032508904743	5.9515670942365	6.52534649557879	6.02558950262845	5.14723600400228	5.44617615068439	6.17825959066339	5.77495267183171	6.21402960591486	6.25737866341274	6.4996162281109	6.49042639776777	5.82700305743435
EMEDMD4_v1_10131	conserved exported protein of unknown function	6.09169007793631	5.83015908938381	5.55351656168851	5.93225759078348	6.70946262928731	6.29924274856025	5.64409559778177	6.07409806778518	6.28375109185428	6.00368397605619	6.0071472307223	6.32302432595674	6.2192851746222	6.04563648640064	5.89973238243438
EMEDMD4_v1_10132	putative Chase2 sensor protein	6.0522084036814	5.9750367222033	6.19437943949257	6.2611074710544	6.41661368148806	6.58865576240904	5.30055973318925	6.41285803622542	6.08404580680109	6.03358911942507	6.53206562837994	6.2839964302411	5.87101695939439	5.84254173303822	5.05687262748046
EMEDMD4_v1_10133	putative transcriptional regulator, Crp/Fnr family	6.4210520800652	6.01580738401753	6.15693684429238	6.04441829648976	6.37362893356196	6.04695400154189	5.7185642502388	6.21543521281328	6.36612642868838	5.70233813855384	6.36853480511563	6.60221694074674	6.33802949862459	6.26490550052718	6.15873373676231
EMEDMD4_v1_10134	[yqjF]_Inner membrane protein YqjF	4.58577623282059	5.03793331369424	4.30460282412057	4.68279599484209	4.14715535645078	4.42020430870928	4.7096448282134	5.23472094264407	4.52196213472696	4.40317274354538	4.86918189641216	4.52857421499116	4.89545904354125	4.7561022726691	4.429352336338
EMEDMD4_v1_10135	[fucU]_L-fucose mutarotase	5.01339147809428	5.03793331369424	4.91073019540975	4.68279599484209	4.65771458308619	4.81829653832336	4.55565212992797	4.9868606600805	5.12421927943807	4.65479802461505	5.31853910590835	5.37846982846592	4.73158040418461	5.78696352136425	5.17878718713617
EMEDMD4_v1_10136	ROK family protein	7.99994381714837	7.43365683191926	7.23027982648098	7.6086652569084	8.38236901067487	7.74042716145282	6.95632410184973	7.61586026417978	8.03816673176219	7.50051173084779	7.74038464731569	8.49746601668635	9.01441144199719	8.19847386897892	8.78552690478675
EMEDMD4_v1_10137	[frcB]_Fructose import binding protein FrcB	6.37379095728759	6.39123190436981	6.35179448317581	6.50279315218358	6.1024160935397	6.33441977210889	6.44452890142706	6.74144850418501	6.6684099205848	6.84839893027438	6.62420037183258	6.94846820692649	7.22506285118334	6.71549498087525	5.66952516552161
EMEDMD4_v1_10138	[frcC]_Fructose import permease protein FrcC	6.37379095728759	6.23884301983927	5.95359317781977	6.43581319135908	5.79009324293093	5.93681974787915	6.42241988531916	6.03103541863902	6.21428733053301	6.5912217175301	6.68963456943268	6.13111978363215	5.98459675217282	6.65469118487491	5.39547843778503
EMEDMD4_v1_10139	[frcA]_Fructose import ATP-binding protein FrcA	6.29141010837241	6.21569717269486	6.38455983224522	6.66364996307093	6.38809995265712	6.70073463465056	6.57050771242206	6.61592909341178	6.89618690727043	6.55043270018681	6.35515298476057	6.58090706131806	6.79777870428087	6.88389383558128	6.56871401515619
EMEDMD4_v1_10140	conserved protein of unknown function	7.07123211336455	6.53840922025431	6.6229089379736	6.75440445792122	7.42227539685166	6.88995706573437	6.86090977043531	6.84453329471469	7.07337322101396	6.55043270018681	7.11975747474904	7.50145242911123	7.17807853521854	7.37339340165731	6.85138575443368
EMEDMD4_v1_10141	[pyrC]_dihydro-orotase	7.69488941527912	7.53062781676164	7.47050284030676	7.52090413512966	7.64948460211998	7.68017472310711	7.65110076731018	7.61586026417978	7.69993071769767	7.21751946494865	7.39289760247016	7.58410235179221	7.24039030258967	7.6318256081077	7.08764297505322
EMEDMD4_v1_10142	[pyrE]_Orotate phosphoribosyltransferase	5.37517262612405	5.87517011141298	5.23206404185419	5.47924145949772	6.23641088474038	5.71453762573126	5.6818103585877	5.84465077315052	5.85218570642473	5.11260332385947	6.0071472307223	6.05588714370032	6.12333828080365	5.32315804355343	5.39547843778503
EMEDMD4_v1_10143	[frk]_Fructokinase	6.58219148412378	6.29513335855638	6.23087481014814	6.39407986697263	6.68622963187415	6.80473058634811	6.0709780859197	6.54116864707529	6.28375109185428	5.87744995704906	6.64634316956533	6.52621319234275	6.05563469130295	6.49042639776777	5.89973238243438
EMEDMD4_v1_10144	[pgi]_glucosephosphate isomerase	7.77589576749797	7.69446283348039	7.36772924863714	7.84384613229975	7.70833112754554	7.91324235358227	7.73422034082232	7.57146829578454	7.92314680798629	7.73699260152642	8.15373450359746	7.90452595889871	7.74903972744542	7.91713562965017	7.41986584808501
EMEDMD4_v1_10145	[fadD]_acyl-CoA synthetase (long-chain-fatty-acid--CoA ligase)	9.62553383661373	9.69132871147461	9.80721316675235	9.9185481390724	9.576195665272	9.64717872255779	9.96153729801235	9.81617252369508	9.79179714181429	10.2917709656077	9.74689021768411	10.0901718016821	10.4119975293119	10.3962590500857	10.545922296411
EMEDMD4_v1_10146	protein of unknown function	3.06425050281563	3.23478950972986	3.61550508415944	3.82423638876239	3.34978671085238	3.28497131034453	3.69163882755424	3.44710491332442	3.34426685652947	3.98029758196205	2.8284132734414	3.14320648156286	3.60711714433198	2.90798393508172	3.2935846273514
EMEDMD4_v1_10147	conserved membrane protein of unknown function	6.32492902259368	6.43197032052125	6.46335836341925	6.47637314481977	6.45835467725213	6.57401328469051	5.6053683753648	5.68713660521384	6.62891480662895	6.14737123813651	6.3416458773645	6.69439795835756	6.66776859436799	6.34406139834798	5.58383280379903
EMEDMD4_v1_10148	CDP-alcohol phosphatidyltransferase	5.20559283523606	4.84024198946483	5.11978206864122	5.01195869809676	5.55381782811557	5.60356807720487	4.7096448282134	4.89377964111993	4.87694618008335	4.65479802461505	5.23333400962863	4.69649936731704	5.11091016455214	4.7561022726691	4.92369675895372
EMEDMD4_v1_10149	Phospholipid/glycerol acyltransferase	4.20869601873253	5.11501331174865	5.03975856442209	5.45238253860868	5.30201647069976	4.76772178487562	5.39441146427347	4.9868606600805	4.9641652546999	5.4148499745286	5.66067385998173	4.95023050297208	5.0426067356886	5.15773060435802	3.67136212230246
EMEDMD4_v1_10150	[ynbB]_putative membrane associated CTP-phosphosubstrate transferase	7.01072710389211	6.77054445654552	6.49371091535585	6.98741430675697	7.09187903791411	6.52917248649758	6.25737407188535	6.81944437485949	7.17741868226743	6.66949504029055	6.67893289601301	7.23433372904963	6.52487157521127	6.82991580714404	6.32641327278213
EMEDMD4_v1_10151	protein of unknown function	5.13175574575483	4.9565015009117	5.69084711017949	5.24891225282811	5.14045922832348	5.08935220053929	5.48252898261783	5.07429845489858	5.00587398049937	4.86898547485176	5.26229845395223	4.23315862912836	5.46417291850296	5.24281412991233	6.21681946082094
EMEDMD4_v1_10152	2-nitropropane dioxygenase NPD	4.97167568746354	5.56304649664248	5.66440693283839	5.15208401962334	4.95850187158706	5.60356807720487	5.5246483403511	5.63056355887683	5.1616044692545	5.36867107160338	5.7451762513138	5.82161444733098	5.35575371547201	5.47155296470729	5.17878718713617
EMEDMD4_v1_10153	conserved protein of unknown function	6.53999878498994	6.72209044272371	6.65011346020044	6.52873801935855	6.70946262928731	6.64578331102292	6.70479991429983	6.36163844037343	6.91819772568888	6.22718063492937	6.79249947369219	7.17867910048753	7.11295347982439	7.14930540280735	7.58334506776011
EMEDMD4_v1_10154	Polyphosphate:ADP phosphotransferase 1	8.23848648412261	8.7241590981165	8.69587455776289	8.51047569657691	8.39675306130625	8.41842797105015	8.91232393810775	8.57518484715631	8.44300204797234	8.94506339059894	7.98154251252321	8.2566667453916	8.08244043147771	8.4428187870123	8.8234098331321
EMEDMD4_v1_10155	PAS/PAC sensor signal transduction histidine kinase	6.09169007793631	6.48132708996499	6.24878203014483	6.0263199790562	6.1024160935397	6.12938209589577	5.78937694013536	6.74144850418501	5.89720874198696	5.84408680767862	6.54390942703265	6.02466010508015	6.39392695852522	6.13738023211993	6.09821090199961
EMEDMD4_v1_10156	putative phosphate-binding periplasmic protein	8.27752912398183	8.18923086649154	8.2118386631632	8.44385980609032	8.05518772660524	8.22579982092918	8.44307503769947	8.40853931237979	8.43920140093078	8.3377900737683	8.34187472466716	8.32234408323168	8.40840147733196	8.34998575839854	8.12845538974379
EMEDMD4_v1_10157	Phosphate transport system permease protein	6.66304621974037	6.89960242579108	6.97455638583152	6.94950018206442	7.0193648544921	6.70073463465056	6.44452890142706	6.5715392757713	6.81639177220292	6.79701797136744	6.77250488333447	6.72386098224017	6.33802949862459	6.77383944306722	5.96897055988374
EMEDMD4_v1_10158	Phosphate transport system permease protein PstA	7.23004680172069	7.21181925125811	7.12756418541437	7.32753440476526	7.53059793047362	7.32545285524645	7.18364328714633	7.5022091242481	7.41267011438075	7.29363926677359	7.54207499304996	7.35849682783349	7.11295347982439	6.80215006319782	6.99108558821038
EMEDMD4_v1_10159	[pstB]_high-affinity phosphate transport protein (ABC superfamily, atp_bind)	7.79396082951245	7.62148937240625	7.6895491342501	7.83866989598406	7.57554607573251	7.70053974974109	7.74316703950017	7.47836362350082	7.60134411665822	7.61372710968023	7.59426593065326	7.64697392009246	7.45267217810859	7.75279967996468	7.89934057275523
EMEDMD4_v1_10160	[phoU]_Phosphate-specific transport system accessory protein PhoU homolog	7.45863553308753	7.69864257527319	7.62930707225276	7.72544462370873	7.56284600690075	7.9477267571757	7.32143958011237	7.66598139328118	7.32476733155279	7.33024419967217	7.99885622876954	7.85656308168171	7.73828339470304	7.86440986115511	8.08232983981548
EMEDMD4_v1_10161	[phoB]_Phosphate regulon transcriptional regulatory protein PhoB	6.73960899007685	6.21569717269486	6.09888535256097	6.40812554019038	6.63861015970801	6.5139103996162	6.30648767934243	6.2533983435425	6.39780320020021	6.39784132546304	6.31424626092412	6.55927769110002	6.08988360354404	5.94765998431535	6.37823848867771
EMEDMD4_v1_10162	Aminoglycoside N(6')-acetyltransferase type 1	8.45452886607714	8.8174396997981	8.9605039325184	8.64702743186917	8.44599702396288	8.55889820013534	8.86392778657943	8.50610820063419	8.52417898401953	8.52837813292654	8.514318664344	8.38823144812996	8.25837662748094	8.60426632045617	9.38214727324131
EMEDMD4_v1_10163	conserved protein of unknown function	6.84733504110589	7.10879677310482	7.22123842968049	6.9105627176503	7.00065214584569	7.17832630394615	7.27284097706517	6.92906011887401	6.90723429273027	7.05205607783012	6.95211649055148	6.75273432844335	6.73423765522357	6.85715725322997	7.1781413254444
EMEDMD4_v1_10164	GcrA cell cycle regulator	8.38869158012215	8.59558015824626	8.9247486709102	8.66760766489774	8.37148606912021	8.88377618406503	8.86392778657943	8.46220652620922	8.5666046642309	8.56978655267819	8.13035857578354	8.18432810843589	8.19685358846926	8.47834157042376	8.86940609760267
EMEDMD4_v1_10165	[argD]_Acetylornithine aminotransferase	9.98133061663716	9.96989407046018	10.1746203595059	10.165917390658	10.1210054234861	10.2672497792021	10.2395845875873	10.2532324148693	9.93496706405758	9.91777369329927	9.86016744836212	9.96929576912297	9.54235089377707	9.74047804258812	9.33046482257669
EMEDMD4_v1_10166	[argF]_Ornithine carbamoyltransferase	7.79396082951245	7.60821961628644	7.5664394740505	7.90949983705096	7.66739195360643	8.04649404484377	7.66057632129334	8.14130074146934	7.42040194181318	7.33024419967217	7.75064163622381	7.54612078988883	7.57861338110094	7.6318256081077	6.77611209517158
EMEDMD4_v1_10167	[hslO]_33 kDa chaperonin	7.5746432894832	7.74383783166598	7.50070701133372	7.59645010175882	7.58813532052018	7.91324235358227	8.15875078257492	7.95227361186945	7.6415907301482	7.26870959949348	7.46941359235689	7.43174457535067	7.25555662278477	7.25549450007387	7.20708842094689
EMEDMD4_v1_10168	[apaG]_Protein ApaG	7.00039155494666	6.96352312368454	7.2658892213491	7.02435750716012	7.26651476577276	7.12909250379033	7.28514496498018	7.39590591704315	7.39708102660202	6.72553335693074	6.93422911904811	7.26805822352697	7.16207080094567	7.17117771704962	7.58334506776011
EMEDMD4_v1_10169	protein of unknown function	5.16914661145584	5.32425056043261	5.40172485428829	5.08372194283677	4.27723757600327	4.13111842886321	5.64409559778177	5.30870359532403	5.23358830895857	4.86898547485176	5.2906928165927	4.7355949669605	4.08572805930799	4.9708475802733	4.429352336338
EMEDMD4_v1_10170	[ynjF]_Inner membrane protein YnjF	7.00039155494666	6.54770712959243	6.72877819489739	6.04441829648976	7.01003883948181	6.40230073752173	6.50889295823859	6.70081012496655	6.26669618282081	6.74373930796183	6.82198119000386	6.6232166306584	6.1880065500334	5.99747979976946	5.17878718713617
EMEDMD4_v1_10171	[metZ]_O-succinylhomoserine sulfhydrylase	7.20326105938817	6.88500484652659	7.05817428514527	7.00600415464172	7.09187903791411	7.07811899306169	7.00176469919876	7.06335136186792	7.0635316272192	7.12331891596845	6.83167605096835	7.09095202210802	6.73423765522357	7.12709637690574	6.42826639059209
EMEDMD4_v1_10172	protein of unknown function	6.45172071320907	6.19217392256126	6.66352573800493	6.54153755664968	6.55129580986086	6.08875665776311	6.30648767934243	6.39598608190965	6.36612642868838	6.61119176485367	6.36853480511563	6.51502112327198	5.98459675217282	6.80215006319782	6.15873373676231
EMEDMD4_v1_10173	2-deoxycytidine 5-triphosphate deaminase	6.59598588929904	7.24649221078998	6.8033745169825	6.92039604789931	7.03783795153842	7.42671905425277	6.62959844614669	7.29030181770974	7.04364471202889	6.5912217175301	6.86037576285628	6.88032514550187	6.52487157521127	6.49042639776777	6.27265677351253
EMEDMD4_v1_10174	protein of unknown function	10.6153375664486	10.0861250110574	10.3916387979493	9.70048618702693	9.71180267751149	8.87782727238588	10.8799722800018	10.3072460165354	8.62799182817802	10.4345035914146	9.74304238166747	8.52840797523078	9.43320452079337	8.61228304447017	9.52693559470653
EMEDMD4_v1_10175	Extracellular solute-binding protein family 3	7.99474652710594	7.61265644368866	7.66308493866906	7.41359877898479	8.10859461998007	8.01431709796285	7.52189645290273	7.74138541034608	8.08756332999665	7.28122828032239	7.6826294130916	7.8829221135525	7.35747827470666	7.42891618631536	7.20708842094689
EMEDMD4_v1_10176	conserved membrane protein of unknown function	6.0522084036814	5.87517011141298	5.97526672883253	5.87272822923975	6.03044299004016	6.02558950262845	5.5246483403511	5.71461239725604	5.80571222396483	5.70233813855384	5.90064112973951	5.70826141795308	5.56501079089296	5.72915813543827	5.82700305743435
EMEDMD4_v1_10177	conserved protein of unknown function	6.35768682364587	6.33863589890955	6.44793921155832	6.24554684587004	6.1024160935397	6.08875665776311	6.7936037411831	6.07409806778518	6.38205175222997	6.32715776695251	6.52012379272429	6.68444170497388	5.61290421041829	5.84254173303822	6.15873373676231
EMEDMD4_v1_10178	conserved protein of unknown function	5.01339147809428	5.42859137157802	5.40172485428829	5.27979609945369	5.89514492187168	5.79249950217047	5.03514731191853	5.37907670176094	5.00587398049937	5.80993381474717	5.61649106744162	5.54178156537399	5.17612546793372	5.15773060435802	4.92369675895372
EMEDMD4_v1_10179	putative phage repressor	8.08554808259986	7.69864257527319	7.5664394740505	7.75871150564449	8.18930893704593	7.74042716145282	7.37997242813405	7.54109615698986	8.21305691122496	8.13891985996672	8.0202102112351	8.46293664015773	7.93950533423667	7.8235611644622	7.08764297505322
EMEDMD4_v1_10180	Sodium/calcium exchanger membrane region	7.78194262371001	7.43866334523579	7.53759413481791	7.43433591859522	7.34278639525087	7.37697428685036	7.67934274353202	7.55636215057027	7.50282461415837	7.46802798107072	7.51825884411703	7.56252119313424	7.60253410293227	7.58371053840648	7.91696888028673
EMEDMD4_v1_10181	Transcriptional regulator, HxlR family	7.11020351320345	6.61116682401812	6.90850050051617	7.07805691520502	6.89315462197047	6.43507990158946	6.77627489806882	6.54116864707529	6.92907847249105	7.1508667948251	6.76240270294812	7.19279532790108	7.06210481573197	7.12709637690574	7.39492266740084
EMEDMD4_v1_10182	Activator of Hsp90 ATPase 1 family protein (fragment)	4.40952099706134	4.71378603084774	4.49668256658829	4.77239043066089	4.75023768612982	4.48425231359827	4.78088600465832	4.89377964111993	4.87694618008335	4.99593055723293	4.94259707162965	4.95023050297208	4.89545904354125	4.63541671554551	5.49272731977878
EMEDMD4_v1_10183	3-hydroxyacyl-CoA dehydrogenase NAD-binding	9.16846647994563	8.9513283513764	9.29806741338102	9.35381343442551	9.44392708463767	9.12636854188781	9.70185487010507	9.52754972099669	9.19718452373777	9.91777369329927	9.32428018248706	9.37218844590565	10.0373517176887	10.2523482916917	9.6320700145884
EMEDMD4_v1_10184	[fadA]_putative enzyme	7.27361334456202	7.2635211243389	7.30919947547233	7.6086652569084	7.6313521802873	7.55900569797199	7.13008248388897	7.51007083727939	7.62160776295266	7.59379236961402	7.62803963033294	7.77446702960968	8.12435153687884	8.23007595944832	7.05616980112545
EMEDMD4_v1_10185	[dmdC]_3-methylmercaptopropionyl-CoA dehydrogenase	8.81450016079887	8.72005273665518	8.62908139935675	8.91881227100633	8.69908621828456	8.44683407573791	9.2023677025769	8.85065020307359	8.79788263389077	10.1741969463459	9.34473676840612	9.76951671375611	9.44648219761173	9.91589444636758	8.6124084818922
EMEDMD4_v1_10186	protein of unknown function	2.89603762522124	2.80939684858111	3.82098358320661	3.07128031152627	3.091389016437	2.77217961829319	3.36062275152127	3.3097251794301	3.4687983414529	4.57570086549447	2.66449637242196	3.71242107330876	1.37737757884619	2.41606252930447	1.97641928228268
EMEDMD4_v1_10188	Peptidoglycan-binding domain 1 protein	6.84733504110589	6.77054445654552	6.76655843906726	6.97802877695611	7.40102727773046	7.16861304035648	6.59047475394167	6.88136710113019	7.27446261969654	6.8651271612007	7.02152739664721	7.28792088706172	7.56650262487166	7.27582561393717	7.31739629776681
EMEDMD4_v1_10189	putative membrane transporter protein	7.00039155494666	7.15211232564338	6.95287208011486	7.10417521365084	7.12681360942403	6.97042843425871	6.86090977043531	7.07399786379002	7.0536224358977	6.93016537245748	6.99588805463797	6.9232902272809	7.06210481573197	7.05834119546221	6.85138575443368
EMEDMD4_v1_10190	conserved protein of unknown function	6.83575509539838	6.97735115974703	6.83927441825113	7.09552154591187	6.972119966469	6.85404610915704	6.77627489806882	6.81944437485949	6.99269398005102	6.8651271612007	6.86981684782796	6.88032514550187	7.04474904343655	7.08162557131354	6.47661747414195
EMEDMD4_v1_1020001	conserved protein of unknown function	3.06425050281563	3.63445823393496	2.50850833733246	3.20601614492805	3.34978671085238	3.28497131034453	3.36062275152127	2.57366705313068	3.34426685652947	3.55474318878494	1.71747218700968	2.58154815222991	2.06898514147039	3.27414952046623	2.78037384534883
EMEDMD4_v1_1020002	transposase (fragment)	4.2787900927495	4.05534992255983	3.91369777158163	4.19209748474557	3.34978671085238	4.35318028118407	4.07848884637002	3.68792254615341	3.7885253226072	3.37953085037735	4.08917425409617	3.86125385159919	3.60711714433198	2.90798393508172	3.2935846273514
EMEDMD4_v1_1020005	GCN5-related N-acetyltransferase	8.91421550050684	9.24507580602093	9.0397832504133	8.9163575191358	8.31580477873517	8.46678708616301	9.18277244315481	8.45407886161479	8.67399456534004	9.00666977279926	8.70571752450238	8.89289146913304	9.21393547991673	9.15818503512776	9.47432800531199
EMEDMD4_v1_1020006	protein of unknown function	3.59054208399039	3.13961501048893	2.91961467384894	3.73790111254187	3.92698808904817	4.35318028118407	3.69163882755424	2.57366705313068	2.69902458214571	3.55474318878494	3.34403133813808	3.25506479347452	4.33453141942999	2.41606252930447	2.78037384534883
EMEDMD4_v1_1020007	protein of unknown function	0.941513234367932	3.83003337595038	4.16068881499833	3.98280000978293	4.14715535645078	3.76920926036364	4.47201833093826	3.57253262908082	3.6896188814455	3.71096224411237	3.54598305972322	3.02194081703034	4.21548660185371	3.80852632551066	4.429352336338
EMEDMD4_v1_1020011	protein of unknown function	2.48612433992359	3.32407204191252	4.00081180288476	3.32923655552747	4.00417120673012	2.28912468203656	3.53560369737157	2.31108616726802	2.47975381671246	3.85190605088197	3.23135898466942	3.78875586685151	3.16828665101947	3.80852632551066	5.17878718713617
EMEDMD4_v1_1020012	conserved protein of unknown function	2.22717624122158	2.92806819327963	3.3758218999144	3.20601614492805	3.34978671085238	1.96926879765921	3.36062275152127	1.98983808513667	2.22107841253053	3.55474318878494	2.66449637242196	3.02194081703034	3.16828665101947	2.90798393508172	4.77696545294574
EMEDMD4_v1_1020013	conserved protein of unknown function	5.43779084413651	5.54458894267911	5.88654763913924	5.47924145949772	5.50153704912075	5.31744690845495	5.48252898261783	5.41301648875958	5.7576917205684	6.46522295164047	5.7655505171675	5.62742152914921	6.33802949862459	6.13738023211993	5.89973238243438
EMEDMD4_v1_1020014	conserved protein of unknown function	6.75198354588556	6.70557059331493	6.72877819489739	6.48964362620277	5.89514492187168	6.29924274856025	6.89342076164945	6.13637387836549	6.23196933383894	6.99239763321836	6.96097769116901	6.70428597281158	6.44773920293497	6.71549498087525	7.53849596689822
EMEDMD4_v1_1020015	conserved protein of unknown function	5.83675831467834	6.28404962530549	6.30120748349904	6.44946026918185	5.55381782811557	5.81757787186407	6.55026044215102	6.19607234334007	5.94086913466893	6.8980127346776	5.7655505171675	6.18860299750607	6.2192851746222	6.80215006319782	6.03503745767781
EMEDMD4_v1_1020016	Helix-turn-helix-domain containing protein AraC type	4.88444116221267	4.87019692159907	5.03975856442209	4.68279599484209	5.03406021604315	4.86715823884313	4.55565212992797	5.11610718065078	4.83127615146207	4.93385382885837	4.71009371433992	5.24935041259397	5.94772150312166	5.24281412991233	6.03503745767781
EMEDMD4_v1_1020017	Signal transduction histidine kinase	8.2028720634091	8.2672859225377	8.17016159560445	8.55849363664422	7.77591799865385	8.23047586988041	8.65700673033651	8.01990983189106	8.24388563777098	8.48574599350387	8.1652819501721	8.01986990007733	8.33890269475686	8.33068018349579	9.39478369134525
EMEDMD4_v1_1020018	[rbsA]_Ribose import ATP-binding protein RbsA	8.33212173296068	7.40324732017436	7.90248344511953	7.86945234869501	8.17686097050593	7.71395846089049	8.12492364344946	7.27192439423253	7.83333242388477	8.01697632960754	7.81069778954536	7.86540304462208	8.38100239498137	8.16616400524464	8.47635481289253
EMEDMD4_v1_1020019	putative ABC transporter, periplasmic solute-binding protein	6.14895776327921	6.43197032052125	6.19437943949257	6.44946026918185	6.38809995265712	6.33441977210889	6.28213986208533	6.21543521281328	6.51798191043227	6.25283191341613	5.91894716825738	6.2839964302411	6.81835200981023	6.30502625909502	6.21681946082094
EMEDMD4_v1_1020020	[rbsC]_Ribose import permease protein RbsC	4.79159047228125	4.89954252435155	5.26762996301994	4.89714158208737	5.27112001813704	3.96148261318863	4.78088600465832	4.44648580467013	5.00587398049937	4.80106254169531	5.20377612240773	4.65631473565406	5.56501079089296	4.9708475802733	5.39547843778503
EMEDMD4_v1_1020021	3-hydroxypropionyl-coenzyme A dehydratase	3.97532441463122	3.76774170244704	4.00081180288476	4.12564913606695	3.84544117211319	4.20899916109197	4.28863026391865	3.79476291699592	3.5834293740448	3.37953085037735	4.5312631396188	4.57242319582246	4.21548660185371	3.80852632551066	4.21807674718051
EMEDMD4_v1_1020022	putative integral membrane protein	5.90483724168341	4.84024198946483	4.86502232940035	4.93643805316642	5.57926450294739	5.54470912916191	4.63470214439343	5.60142277507952	5.00587398049937	4.80106254169531	5.26229845395223	5.13703042403405	5.23851984845854	5.24281412991233	5.17878718713617
EMEDMD4_v1_1020023	Formyl-CoA transferase	5.61082301620217	5.48775566796839	5.61002691074558	5.11830786031528	5.87473764469718	5.81757787186407	5.34824863201995	5.9408509304395	4.68489293540171	5.70233813855384	5.7655505171675	5.24935041259397	6.15603472648076	5.89605804323557	6.27265677351253
EMEDMD4_v1_1020024	Short-chain dehydrogenase/reductase SDR	5.24114097411592	5.23497942429913	5.15818858568854	5.42501407904075	5.36189251777581	5.00453547325347	5.03514731191853	5.03124187678573	5.08583947989458	4.86898547485176	5.88209982146161	4.91660284714968	5.83107909752217	5.84254173303822	5.66952516552161
EMEDMD4_v1_1020025	conserved protein of unknown function	6.07208429654803	5.79935213822856	5.81623383037003	5.83163202142095	5.83303612656083	6.04695400154189	6.15382712677598	6.09515677894733	5.87487284963439	6.03358911942507	6.12221522916688	6.00878940778708	6.24990002271795	6.30502625909502	6.52340050952057
EMEDMD4_v1_1020026	Xylose isomerase domain protein TIM barrel	6.53999878498994	7.14600344494007	7.00648371946411	6.98741430675697	6.20406076695461	6.81721840434069	7.67934274353202	6.51014490311488	6.71944246902688	7.05205607783012	6.78253681684929	6.50374154963389	7.35747827470666	7.6318256081077	8.74662234285999
EMEDMD4_v1_1020027	Oxidoreductase domain protein	5.81333222248137	5.86032192684522	5.79201316285702	5.97062156267943	6.1024160935397	6.02558950262845	6.09912639406028	5.81956391406435	5.78190176001097	5.94194719127105	5.95487680079602	6.08645257040094	7.07925427577015	7.05834119546221	7.26329636458519
EMEDMD4_v1_1020028	protein of unknown function	3.97532441463122	4.33854752800599	3.23917891905906	4.19209748474557	3.92698808904817	4.13111842886321	5.14723600400228	4.37940109620136	3.05742191873562	4.30849920933655	4.08917425409617	4.43666339077896	5.11091016455214	5.72915813543827	6.42826639059209
EMEDMD4_v1_1020029	Regulatory protein LacI	6.60964964674661	6.41174490265827	6.56691080886447	6.42203578610621	6.03044299004016	6.02558950262845	6.59047475394167	6.00901228881199	6.45914357753655	6.42065333672686	6.1063282545349	6.29712338852484	6.24990002271795	6.62330049020189	6.9574082527937
EMEDMD4_v1_1020030	protein of unknown function	3.35126312529254	4.05534992255983	3.61550508415944	3.90569552856099	4.00417120673012	4.28289013195074	4.18738229932787	4.37940109620136	3.7885253226072	2.9485140709145	3.80412749415488	4.17745776361675	4.21548660185371	3.80852632551066	4.77696545294574
EMEDMD4_v1_1020031	protein of unknown function	4.40952099706134	4.77839909089916	5.40172485428829	5.18508747256898	5.07040544600353	4.81829653832336	5.03514731191853	5.07429845489858	5.23358830895857	5.54512951296272	4.75154040112673	4.84690058310529	4.54667217022013	4.8674668509247	5.39547843778503
EMEDMD4_v1_1020032	Response regulator receiver protein	4.92871766875049	5.03793331369424	4.76901846440236	4.77239043066089	3.84544117211319	3.42209666126096	4.28863026391865	4.23507947113914	4.33826006243856	4.57570086549447	4.86918189641216	4.38841464991059	4.21548660185371	4.19758990569981	4.92369675895372
EMEDMD4_v1_1020033	Signal transduction histidine kinase	5.63774662268827	5.48775566796839	5.52440904435928	5.36866854871126	5.85403755469179	5.16945817807117	5.39441146427347	5.68713660521384	5.51930987234494	5.32096502170282	5.7655505171675	5.64806011928189	5.98459675217282	5.54039316630689	5.58383280379903
EMEDMD4_v1_1020034	putative circadian clock protein, KaiC	6.09169007793631	6.31704859264004	6.31826766605453	6.07994773047651	5.99306359106487	5.93681974787915	6.18041889844679	6.21543521281328	6.10338720095522	6.37466280580332	6.02415816516796	5.94350088989151	5.74772527567084	5.78696352136425	6.32641327278213
EMEDMD4_v1_1020035	transposase (fragment)	5.05393486976251	5.18818312598275	5.33623482119918	5.18508747256898	5.60427011036445	5.45165762459576	5.20017521830779	5.23472094264407	4.9641652546999	5.22054249628016	5.34585807988549	5.16594080843261	5.11091016455214	4.9708475802733	5.39547843778503
EMEDMD4_v1_1030001	protein of unknown function	3.69677741516673	4.15605358874253	3.91369777158163	2.56968377831798	3.92698808904817	4.20899916109197	3.36062275152127	3.8942337320761	4.12770606270066	4.30849920933655	4.48286363068728	3.71242107330876	2.53452759925317	4.0161338162914	1.97641928228268
EMEDMD4_v1_1030002	protein of unknown function	4.2787900927495	4.00223320904643	4.16068881499833	3.44275586434729	4.14715535645078	3.42209666126096	3.69163882755424	4.37940109620136	4.20135834479093	4.57570086549447	4.43278388421566	4.61497865792325	4.21548660185371	4.0161338162914	3.67136212230246
EMEDMD4_v1_1030004	OmpA/MotB domain protein	6.49653485734059	6.66342392862384	6.95287208011486	6.55422453480585	6.06687831911195	6.49848512922813	7.14366025472458	6.52574016539224	6.65536464973743	6.61119176485367	6.67893289601301	6.07125080172454	7.32908505919301	6.98614462496599	8.52314622984577
EMEDMD4_v1_1030005	conserved protein of unknown function	3.79572360640386	3.94708585878649	3.61550508415944	3.82423638876239	4.45270589464048	3.42209666126096	3.83243292929547	4.3090442037426	4.20135834479093	4.86898547485176	4.38090302920789	4.28678865094422	4.33453141942999	4.7561022726691	5.29119734323504
EMEDMD4_v1_1030006	aquaporin (fragment)	3.06425050281563	4.05534992255983	4.16068881499833	3.6460685507333	3.46347660219388	3.76920926036364	3.69163882755424	3.79476291699592	3.7885253226072	4.20717387990998	3.54598305972322	3.25506479347452	4.81584538706202	4.19758990569981	4.61360321107688
EMEDMD4_v1_1030007	protein of unknown function	2.22717624122158	3.23478950972986	3.3758218999144	3.54799074344575	4.00417120673012	3.42209666126096	2.93031022990908	3.8942337320761	1.50141830261207	1.88276599720858	2.97559180635671	2.58154815222991	2.53452759925317	2.90798393508172	2.78037384534883
EMEDMD4_v1_1030008	transposase	4.52938364108621	4.42180963901294	4.81781881945126	3.90569552856099	4.14715535645078	3.66252276276864	3.83243292929547	4.23507947113914	3.5834293740448	3.55474318878494	4.43278388421566	4.52857421499116	4.08572805930799	4.19758990569981	3.67136212230246
EMEDMD4_v1_1030009	Sulfatase	6.64988120888998	6.56612508646439	6.81544068235665	6.37989610352109	6.80961559389913	6.54427480638812	6.74097999373592	6.78097345796441	6.51798191043227	6.3511058081884	6.57886837457421	6.2839964302411	6.42108396446811	6.4552035774013	6.73694932915593
EMEDMD4_v1_1030010	NapD-like protein	6.34140089585905	6.44197768473437	6.5234380224595	6.21391285831743	6.44457476395175	6.00390386067721	5.6818103585877	6.19607234334007	5.3992464637996	5.87744995704906	6.19912726887309	6.29712338852484	4.97090811824775	5.84254173303822	6.21681946082094
EMEDMD4_v1_1030011	protein of unknown function	3.97532441463122	4.84024198946483	4.61185528081476	3.90569552856099	4.00417120673012	3.96148261318863	3.96070023806512	4.23507947113914	4.46328924760126	4.57570086549447	4.02301690325216	3.63182055519888	4.21548660185371	5.15773060435802	5.17878718713617
EMEDMD4_v1_1030012	Tetratricopeptide TPR_2 repeat protein	5.8598100902797	5.75187199585474	5.90924411510292	5.65443349720143	6.06687831911195	5.93681974787915	5.39441146427347	5.84465077315052	5.82913608817779	5.22054249628016	5.88209982146161	5.66840762168554	5.94772150312166	5.60609762062463	5.49272731977878
EMEDMD4_v1_1030013	exported protein of unknown function	4.52938364108621	4.38077916237629	4.37151146907384	4.12564913606695	4.50675321519313	4.91441914254057	3.36062275152127	3.9872863829137	4.46328924760126	3.37953085037735	4.32708666385578	4.23315862912836	4.64208669090741	4.50370618263056	4.429352336338
EMEDMD4_v1_1030014	conserved protein of unknown function	3.21488243272996	4.33854752800599	4.00081180288476	4.48496103729331	4.00417120673012	4.60440163064896	3.16145102897346	4.23507947113914	3.4687983414529	3.98029758196205	4.02301690325216	3.54644919386182	4.33453141942999	3.5659395301984	4.429352336338
EMEDMD4_v1_1030015	MscS Mechanosensitive ion channel	6.87021976525418	7.01805738120516	6.82740676726339	6.74336748389034	6.75483545520274	6.57401328469051	7.14366025472458	6.67306765467324	6.69415183026242	6.84839893027438	6.72127137793382	6.54834017486339	6.57409341977219	6.59121156460562	6.09821090199961
EMEDMD4_v1_1030016	protein of unknown function	3.59054208399039	3.56289521214075	3.82098358320661	3.73790111254187	3.22636527240672	2.77217961829319	4.07848884637002	3.44710491332442	3.4687983414529	3.85190605088197	2.97559180635671	3.02194081703034	4.21548660185371	3.5659395301984	3.2935846273514
EMEDMD4_v1_1030017	conserved protein of unknown function	7.13875639635955	7.45357947856968	7.2658892213491	7.2671666390719	6.70946262928731	6.77942591617134	7.63196088540671	7.12608282147754	7.1865155990913	7.90818525197221	7.51825884411703	7.49006584776849	8.03927526272498	8.24045800811336	9.27001931652018
EMEDMD4_v1_1030018	Peptidase S8 and S53 subtilisin kexin sedolisin	7.42038303460691	7.29698755637677	7.50070701133372	7.2671666390719	7.17767879649669	7.28106663482744	7.30944254328071	7.17635271787768	7.2572968942256	7.41220821732516	7.17411415037227	7.41979196978247	7.51701661056223	7.51695442001814	8.1584063219735
EMEDMD4_v1_1030019	conserved protein of unknown function	4.47069677153821	3.88974641767544	4.55541792200219	4.12564913606695	3.66706314422442	4.04879236331215	4.07848884637002	4.44648580467013	3.88108392344141	4.30849920933655	3.88084041206854	4.33849630494368	4.33453141942999	4.50370618263056	4.92369675895372
EMEDMD4_v1_1040002	transposase (fragment)	2.7055908679764	2.6800819487498	2.2486111672906	3.07128031152627	3.56885804796287	2.77217961829319	3.16145102897346	2.79573544432261	2.69902458214571	2.9485140709145	1.71747218700968	2.74374684755161	3.60711714433198	2.41606252930447	1.97641928228268
EMEDMD4_v1_1040003	Protein-glutamate methylesterase	5.49780388568726	5.73569156985972	5.61002691074558	5.60651125285662	5.44729023599048	5.35218811942858	5.34824863201995	5.54131361631998	5.1616044692545	4.99593055723293	5.66067385998173	5.83967004137464	6.15603472648076	5.78696352136425	5.96897055988374
EMEDMD4_v1_1040004	protein of unknown function	3.35126312529254	3.40814978056755	2.91961467384894	2.75693610082746	1.81053407765742	2.96408267989916	3.36062275152127	2.57366705313068	4.05009045138563	3.85190605088197	3.34403133813808	2.3987764810938	2.88593122453157	4.35875196700843	3.2935846273514
EMEDMD4_v1_1040005	Protein-glutamate methylesterase	8.27752912398183	8.2559853205661	8.39586184979104	8.39884933028384	8.1259664263434	8.12894768593601	8.38137724509705	8.25326560213067	8.00255440187119	8.41933836546074	8.2472518435627	8.13765857583193	8.53188077296226	8.62025546745276	9.29719710617779
EMEDMD4_v1_1040006	Response regulator receiver protein	3.59054208399039	4.46170539950412	4.55541792200219	3.98280000978293	3.091389016437	3.86854669243781	4.38323625768813	4.07469914564473	3.7885253226072	4.20717387990998	4.43278388421566	3.99615828922262	4.81584538706202	4.50370618263056	5.58383280379903
EMEDMD4_v1_1040007	GCN5-related N-acetyltransferase	4.34563582354993	4.20388647427253	4.23443956840445	3.20601614492805	3.66706314422442	3.42209666126096	4.18738229932787	3.9872863829137	3.5834293740448	4.09819092601269	4.32708666385578	4.33849630494368	3.78488673661844	4.35875196700843	4.61360321107688
EMEDMD4_v1_1040008	conserved protein of unknown function	6.14895776327921	6.28404962530549	6.49371091535585	5.72345822143774	6.20406076695461	5.54470912916191	5.92135745937826	6.07409806778518	5.4902177032569	6.09160160571341	6.15347377633416	6.04035811113886	5.56501079089296	5.60609762062463	6.37823848867771
EMEDMD4_v1_1040009	conserved protein of unknown function	6.01161577546892	6.04236147496878	6.40066761420163	6.29173409415838	6.11986200744269	5.98188727355842	5.95254872609857	6.29038807050111	5.9622136374291	6.17446790194606	5.86331711721593	6.32302432595674	5.65925865588286	5.84254173303822	6.65528256251613
EMEDMD4_v1_1040010	Response regulator receiver protein	5.30971274458512	5.34573116718997	5.52440904435928	5.217352784687	5.10585750067883	5.79249950217047	5.48252898261783	5.15673835123017	4.92121472783488	5.62587411989704	5.34585807988549	4.81074452905232	4.89545904354125	5.06731302257093	5.05687262748046
EMEDMD4_v1_1040011	conserved protein of unknown function	3.69677741516673	3.94708585878649	4.00081180288476	4.31646239429116	4.39655474200221	3.96148261318863	4.28863026391865	3.79476291699592	4.52196213472696	2.9485140709145	4.21302912884732	4.17745776361675	4.08572805930799	3.5659395301984	3.67136212230246
EMEDMD4_v1_1040012	2,3-butanediol dehydrogenase, S-alcohol forming, (S)-acetoin-specific (fragment)	3.21488243272996	3.56289521214075	3.91369777158163	3.90569552856099	3.92698808904817	2.77217961829319	3.53560369737157	3.44710491332442	3.7885253226072	4.20717387990998	3.23135898466942	2.58154815222991	2.06898514147039	2.41606252930447	3.2935846273514
EMEDMD4_v1_1040013	protein of unknown function	4.88444116221267	4.42180963901294	4.66616770945183	4.25561960623677	4.50675321519313	4.28289013195074	4.63470214439343	3.8942337320761	4.63260082689528	4.86898547485176	4.21302912884732	4.65631473565406	4.54667217022013	4.35875196700843	3.67136212230246
EMEDMD4_v1_1040014	[hyuA]_Hydantoin racemase	6.0522084036814	5.91881920671111	5.63747312733712	6.1146231659859	6.23641088474038	6.14927372007762	5.30055973318925	5.79403309103135	6.02441539482064	6.17446790194606	6.1063282545349	6.27074893328092	5.79000408904895	5.99747979976946	4.92369675895372
EMEDMD4_v1_1040015	conserved protein of unknown function	5.43779084413651	5.40831819328273	5.3693514145596	5.04828648478894	5.27112001813704	5.12996110577554	5.43914287863011	4.63083606491216	5.04641069885635	5.70233813855384	5.37266933909815	5.0466517068729	5.29832726223435	5.06731302257093	5.17878718713617
EMEDMD4_v1_1040016	Transcriptional regulator, GntR family	6.35768682364587	6.18026688568233	5.69084711017949	6.16512201262696	5.85403755469179	6.02558950262845	6.42241988531916	5.63056355887683	6.17825959066339	6.27803506545383	5.97251154068654	5.74704380214436	5.41098154660421	5.72915813543827	6.37823848867771
EMEDMD4_v1_1040017	[oppF]_oligopeptide transporter subunit ; ATP-binding component of ABC superfamily	5.01339147809428	4.89954252435155	5.30234015180881	4.93643805316642	4.99677563994346	5.16945817807117	4.84877417206498	5.37907670176094	5.12421927943807	4.40317274354538	5.07908887933383	5.13703042403405	4.81584538706202	4.8674668509247	4.21807674718051
EMEDMD4_v1_1040018	[dppD]_dipeptide transporter ; ATP-binding component of ABC superfamily	5.20559283523606	5.08977480631763	4.81781881945126	4.63582202776651	4.83718300471702	5.04756704911795	4.78088600465832	5.11610718065078	4.52196213472696	4.86898547485176	5.23333400962863	5.24935041259397	4.81584538706202	4.9708475802733	4.61360321107688
EMEDMD4_v1_1040019	Amidohydrolase	5.01339147809428	5.11501331174865	4.91073019540975	4.85674470120977	5.30201647069976	5.28184841583349	4.38323625768813	5.27218645385271	4.57834181593068	4.49201429248077	4.79182955729631	4.91660284714968	4.89545904354125	4.63541671554551	4.61360321107688
EMEDMD4_v1_1040020	N-isopropylammelide isopropylaminohydrolase	4.20869601873253	4.20388647427253	4.23443956840445	4.19209748474557	4.75023768612982	4.60440163064896	4.28863026391865	4.94107070542304	4.2714324722232	4.20717387990998	4.90635642318296	4.38841464991059	4.21548660185371	2.90798393508172	3.67136212230246
EMEDMD4_v1_1040021	[dppC]_dipeptide transporter ; membrane component of ABC superfamily	3.4758576467069	4.15605358874253	4.55541792200219	4.19209748474557	4.55884867659058	3.96148261318863	3.36062275152127	4.63083606491216	3.9680605868561	4.30849920933655	3.95367937241738	4.23315862912836	4.64208669090741	3.80852632551066	3.67136212230246
EMEDMD4_v1_1040022	Binding-protein-dependent transport systems inner membrane component	5.13175574575483	5.11501331174865	4.9980182831137	5.01195869809676	4.91918498886172	5.57443874765508	4.55565212992797	4.94107070542304	5.33524726059485	4.93385382885837	5.31853910590835	5.0466517068729	5.11091016455214	5.06731302257093	4.61360321107688
EMEDMD4_v1_1040023	Extracellular solute-binding protein family 5	7.17596857740024	6.89232209886278	6.76655843906726	6.94950018206442	6.83095820898509	7.18797460795049	6.89342076164945	6.85691601504009	6.90723429273027	7.29363926677359	6.99588805463797	7.10594867667176	6.6216911726838	6.49042639776777	6.52340050952057
EMEDMD4_v1_1040024	N-ethylammeline chlorohydrolase	8.34851215188777	7.30797271205973	8.1368926790487	7.56545192185594	8.84521709428035	7.86594224483605	7.94275780583118	8.25794194613893	8.46559803863061	7.84212535710363	8.02866408360661	8.11559881272154	8.32459195796397	8.07629018787949	8.17315179733567
EMEDMD4_v1_1040025	Extracellular solute-binding protein family 5	6.20403873683098	6.04236147496878	6.46335836341925	6.1146231659859	5.93511337479338	6.12938209589577	5.6053683753648	6.00901228881199	6.14130905334476	6.25283191341613	5.91894716825738	5.97651444265758	5.17612546793372	6.09223750651559	5.66952516552161
EMEDMD4_v1_1040026	Amidohydrolase	5.92683455846144	5.79935213822856	5.95359317781977	6.21391285831743	6.06687831911195	6.0680067304069	5.56557282870511	5.65912736730344	6.04456729699122	6.42065333672686	5.95487680079602	5.83967004137464	5.29832726223435	5.99747979976946	5.39547843778503
EMEDMD4_v1_1040027	[gno]_Gluconate 5-dehydrogenase	5.27583422586152	5.56304649664248	5.19559912565353	5.74575159445753	6.23641088474038	5.48334634551698	5.39441146427347	5.54131361631998	5.70801764387702	5.62587411989704	5.49972495124963	5.83967004137464	5.79000408904895	4.8674668509247	5.05687262748046
EMEDMD4_v1_1040028	WGR domain protein	2.89603762522124	3.13961501048893	4.08296383897548	4.19209748474557	3.92698808904817	4.20899916109197	2.93031022990908	4.51058921829456	3.6896188814455	3.55474318878494	3.88084041206854	3.99615828922262	4.97090811824775	2.90798393508172	2.78037384534883
EMEDMD4_v1_1040030	putative methyltransferase	5.09336996426043	4.61109366514242	4.30460282412057	4.63582202776651	4.91918498886172	5.04756704911795	4.28863026391865	4.89377964111993	4.73535576837216	4.80106254169531	4.32708666385578	4.57242319582246	3.60711714433198	4.8674668509247	4.429352336338
EMEDMD4_v1_1040031	conserved protein of unknown function	6.9582926075236	7.00461585366763	6.81544068235665	6.94950018206442	7.17767879649669	7.3514435500803	6.35398421324377	6.98654128549328	7.26590528733863	6.66949504029055	6.35515298476057	6.74317394245535	6.47391087990338	6.74496213260794	6.32641327278213
EMEDMD4_v1_1040032	conserved protein of unknown function	4.13502170023321	4.29504228227877	4.49668256658829	4.43095228300956	4.65771458308619	3.66252276276864	3.69163882755424	3.9872863829137	3.88108392344141	4.09819092601269	3.88084041206854	3.78875586685151	2.53452759925317	3.80852632551066	2.78037384534883
EMEDMD4_v1_1040033	conserved protein of unknown function	6.52565581104378	6.99104791329115	6.93085687032598	6.6160379794736	6.35901129028041	6.74061673236689	6.97163054680117	6.37891447718372	6.54652501193744	6.91417862297522	6.50808228350774	6.38581252185036	6.57409341977219	6.26490550052718	6.65528256251613
EMEDMD4_v1_1040034	transposase	6.63659495628041	6.99104791329115	7.1372100953022	6.47637314481977	6.62645558108516	6.52917248649758	7.03128228395721	6.23454164497887	6.54652501193744	7.45703547145532	6.42085434371286	6.42221428609179	5.83107909752217	6.22363700593455	6.15873373676231
EMEDMD4_v1_1040035	protein of unknown function	4.64004720113087	4.20388647427253	4.30460282412057	3.44275586434729	3.92698808904817	3.42209666126096	4.55565212992797	4.23507947113914	3.4687983414529	4.20717387990998	2.97559180635671	3.78875586685151	4.44449756024446	3.27414952046623	1.97641928228268
EMEDMD4_v1_1040036	transposase	5.43779084413651	5.21177100663976	5.23206404185419	4.93643805316642	4.87876653677734	5.08935220053929	5.0922799610849	5.11610718065078	4.73535576837216	5.4148499745286	5.04615736152043	4.88217262296153	3.60711714433198	4.0161338162914	4.21807674718051
EMEDMD4_v1_1050001	DNA replication and repair protein RecF	7.18512355931624	7.49261794043812	7.46285194768447	7.36402049027919	7.07408931922795	7.23527135371522	7.24791365203844	7.23445198778943	6.85113146806505	7.62359212763139	7.31209503878203	6.98947899497248	6.71241980867279	6.62330049020189	6.73694932915593
EMEDMD4_v1_1050002	conserved protein of unknown function	5.8598100902797	5.76787296248186	6.28394314396717	5.7677057128684	5.60427011036445	5.63212088040128	6.12673599667921	5.51029302337955	5.51930987234494	6.14737123813651	5.61649106744162	5.30239276291138	5.46417291850296	5.32315804355343	5.75041174003155
EMEDMD4_v1_1050003	conserved protein of unknown function	5.63774662268827	5.81483784274071	6.13784471837584	5.74575159445753	5.03406021604315	5.79249950217047	6.30648767934243	5.89355254203335	5.68252414424496	6.03358911942507	5.86331711721593	5.58523691428428	5.46417291850296	5.72915813543827	6.56871401515619
EMEDMD4_v1_1050004	conserved protein of unknown function	4.79159047228125	5.06408690510659	5.19559912565353	5.217352784687	5.30201647069976	4.7153094840239	4.97565850604467	4.89377964111993	4.78411299476057	4.86898547485176	4.57809150865047	5.19428321639307	4.21548660185371	3.5659395301984	4.429352336338
EMEDMD4_v1_1050006	Plasmid maintenance toxin (PemK-like)	6.75198354588556	6.70557059331493	6.60911185604592	7.22811241234238	6.57678661665765	6.74061673236689	6.48775573175664	6.4784393351142	6.70685256747389	7.21751946494865	6.81222073889574	6.9232902272809	7.19391059962054	7.41064499096565	7.62684187650254
EMEDMD4_v1_1050007	Antitoxin	7.51054028539529	6.97045370913336	7.10807670392483	7.79657750961662	7.52406090436602	7.33416854965547	7.5628979778146	7.00890746052112	7.39708102660202	7.73699260152642	7.0044852301929	7.66733664016913	7.63768757439011	7.23487277055236	7.05616980112545
EMEDMD4_v1_1050008	Integrase	2.89603762522124	3.03771560325386	3.23917891905906	3.07128031152627	2.58867083514829	2.28912468203656	2.93031022990908	3.3097251794301	1.90566422463328	1.22891541034783	2.8284132734414	2.74374684755161	2.06898514147039	1.66382824431159	2.78037384534883
EMEDMD4_v1_1050009	[repC]_putative replication protein C	6.40546976603543	6.19217392256126	6.6229089379736	6.18156965192606	6.22032649887321	6.28132727556993	6.57050771242206	5.71461239725604	6.35002334796571	5.70233813855384	6.0071472307223	5.66840762168554	6.15603472648076	5.94765998431535	6.15873373676231
EMEDMD4_v1_1050010	putative replication protein B	7.05134439525216	7.22925989243343	7.10807670392483	7.13827997085488	6.23641088474038	6.60315111981078	7.04581764862263	6.89343897908302	6.39780320020021	7.5530770014447	6.86037576285628	6.72386098224017	6.36624893119369	6.65469118487491	6.73694932915593
EMEDMD4_v1_1050011	putative replication protein A	7.91445309271277	8.20400774371283	8.33848513294921	8.39884933028384	7.55003314549863	7.59571207461831	8.47027033846838	7.72120841707323	8.02301181749255	8.67788792292399	7.79591649633039	7.8432007388382	7.86235078563364	8.01713621413095	8.60154809138827
EMEDMD4_v1_1050012	protein of unknown function	5.16914661145584	5.59926793477428	5.40172485428829	5.24891225282811	5.17425046594435	5.24534925987632	5.92135745937826	4.57196508237162	4.73535576837216	5.84408680767862	5.07908887933383	5.35355391014937	4.81584538706202	5.24281412991233	4.77696545294574
EMEDMD4_v1_1060001	Transcriptional regulator	2.89603762522124	2.92806819327963	3.23917891905906	3.6460685507333	4.00417120673012	4.04879236331215	3.36062275152127	2.98813745188753	2.47975381671246	4.09819092601269	3.54598305972322	3.78875586685151	4.21548660185371	2.41606252930447	4.429352336338
EMEDMD4_v1_1060002	putative kinase Y4dM	4.92871766875049	4.77839909089916	4.81781881945126	5.27979609945369	4.95850187158706	5.31744690845495	4.18738229932787	4.63083606491216	4.46328924760126	5.4148499745286	5.14277911882046	5.16594080843261	4.54667217022013	3.5659395301984	4.429352336338
EMEDMD4_v1_1060004	protein of unknown function	3.69677741516673	4.20388647427253	3.3758218999144	3.82423638876239	4.07743393517221	4.13111842886321	4.28863026391865	4.44648580467013	3.88108392344141	3.71096224411237	3.54598305972322	4.23315862912836	5.17612546793372	4.8674668509247	4.92369675895372
EMEDMD4_v1_1060006	Glyoxylase, beta-lactamase superfamily II	5.20559283523606	5.21177100663976	4.43545410399956	5.01195869809676	4.91918498886172	4.5455773826481	3.53560369737157	4.79427640737763	5.04641069885635	4.99593055723293	4.94259707162965	4.69649936731704	5.29832726223435	5.54039316630689	3.97046338419739
EMEDMD4_v1_1060007	[ycaN]_Uncharacterized HTH-type transcriptional regulator YcaN	9.3422109410926	9.38651457744321	9.30877684355325	9.62131135697399	8.94156836474585	8.88970066627699	9.76909891216089	8.8002462895129	9.07269501848024	9.91174775946862	8.99603347051806	9.31364385948894	9.14230835130141	9.84282444545695	10.0426436388554
EMEDMD4_v1_1060008	Metallo-beta-lactamase family hydrolase protein (fragment)	5.52689949163946	5.48775566796839	4.91073019540975	5.01195869809676	5.23954738634592	5.35218811942858	4.55565212992797	5.37907670176094	5.08583947989458	5.91005897143128	5.54757131216413	5.54178156537399	5.29832726223435	5.78696352136425	5.49272731977878
EMEDMD4_v1_1060009	protein of unknown function	4.05738161609914	4.57517163170115	4.16068881499833	4.53702066705275	4.39655474200221	3.96148261318863	4.07848884637002	3.57253262908082	3.9680605868561	4.09819092601269	4.79182955729631	4.43666339077896	3.4043230790904	4.50370618263056	3.97046338419739
EMEDMD4_v1_1060010	Uncharacterized ABC transporter ATP-binding protein y4oS (fragment)	3.59054208399039	3.56289521214075	3.3758218999144	4.12564913606695	3.22636527240672	3.28497131034453	3.16145102897346	3.79476291699592	3.20796169623743	3.85190605088197	4.02301690325216	3.86125385159919	3.16828665101947	3.27414952046623	1.97641928228268
EMEDMD4_v1_1060011	conserved protein of unknown function	6.01161577546892	5.96118637785597	6.03839968247953	5.91268613255292	5.81172445717946	6.14927372007762	6.23217570724156	6.27201175272848	5.46052679162818	6.11975588793959	6.04097085752204	5.68847213332488	5.41098154660421	5.54039316630689	5.96897055988374
EMEDMD4_v1_1060012	protein of unknown function	3.4758576467069	3.94708585878649	3.91369777158163	3.90569552856099	3.56885804796287	3.86854669243781	4.55565212992797	4.23507947113914	3.9680605868561	4.72978307883546	3.34403133813808	3.25506479347452	2.88593122453157	4.19758990569981	3.67136212230246
EMEDMD4_v1_1060013	conserved protein of unknown function	5.52689949163946	5.70277591496528	5.76737891368233	5.60651125285662	5.14045922832348	5.60356807720487	5.5246483403511	5.63056355887683	4.92121472783488	5.62587411989704	5.57091230462494	5.35355391014937	5.11091016455214	4.35875196700843	4.77696545294574
EMEDMD4_v1_1060014	conserved protein of unknown function	6.09169007793631	6.37042302947679	6.03839968247953	6.00799173444818	5.3909237247474	5.35218811942858	6.55026044215102	5.81956391406435	6.42879937239249	6.42065333672686	5.90064112973951	5.9927421774606	5.29832726223435	6.55839263823863	5.82700305743435
EMEDMD4_v1_1060015	LysR family transcriptional regulator	4.88444116221267	4.77839909089916	4.81781881945126	4.72828860168597	4.14715535645078	4.04879236331215	5.03514731191853	4.51058921829456	4.05009045138563	4.99593055723293	5.39899141118612	4.48335060787231	4.08572805930799	4.63541671554551	2.78037384534883
EMEDMD4_v1_1060017	LysR family transcriptional regulator	6.67609218158497	6.43197032052125	6.49371091535585	6.66364996307093	6.17096857821189	5.91374680924968	7.54254286884256	5.65912736730344	6.14130905334476	6.66949504029055	6.50808228350774	6.25737866341274	6.4996162281109	6.88389383558128	6.73694932915593
EMEDMD4_v1_1060018	[nbzA]_Nitrobenzene nitroreductase	0.941513234367932	3.70263859629446	3.91369777158163	2.56968377831798	2.94246880566938	2.28912468203656	3.16145102897346	3.3097251794301	2.47975381671246	3.71096224411237	3.88084041206854	3.35887083676932	3.60711714433198	0	3.2935846273514
EMEDMD4_v1_1060019	protein of unknown function	3.79572360640386	3.56289521214075	3.50063527060793	3.54799074344575	3.34978671085238	3.42209666126096	1.86753957450107	3.79476291699592	3.05742191873562	3.18005916976831	3.44853802502597	2.3987764810938	1.37737757884619	3.27414952046623	1.97641928228268
EMEDMD4_v1_1060020	Small mechanosensitive ion channel	6.9689330734116	7.01805738120516	6.82740676726339	6.66364996307093	6.9232753848561	6.81721840434069	6.8772568431044	6.74144850418501	7.14977861966332	6.91417862297522	6.90697522599565	7.27470954260032	6.8978311988692	6.74496213260794	7.02399468106269
EMEDMD4_v1_1060021	Glutathione S-transferase	5.63774662268827	6.00234477880715	6.26646970197752	5.65443349720143	5.27112001813704	4.81829653832336	6.01297828308164	5.07429845489858	5.3992464637996	5.45959647812797	5.39899141118612	4.91660284714968	5.65925865588286	5.47155296470729	6.09821090199961
EMEDMD4_v1_1060022	Inosine-5-monophosphate dehydrogenase	3.79572360640386	3.70263859629446	4.00081180288476	4.12564913606695	3.56885804796287	3.76920926036364	3.83243292929547	3.44710491332442	3.34426685652947	4.57570086549447	4.21302912884732	2.88953896498722	2.88593122453157	1.66382824431159	3.2935846273514
EMEDMD4_v1_1060023	conserved protein of unknown function	5.83675831467834	5.38775606504476	5.58204840725024	5.50560946836035	5.89514492187168	5.91374680924968	5.25124040959303	5.76804230679827	5.08583947989458	4.65479802461505	5.70354365776313	5.40296273420361	5.11091016455214	4.8674668509247	4.61360321107688
EMEDMD4_v1_1060024	Alcohol dehydrogenase	5.16914661145584	4.84024198946483	5.4947021460314	4.85674470120977	4.79436522608868	5.38611236970227	4.78088600465832	5.51029302337955	5.04641069885635	5.16758214523483	4.90635642318296	5.45073530824365	4.81584538706202	4.63541671554551	4.92369675895372
EMEDMD4_v1_1060025	conserved protein of unknown function	6.14895776327921	6.21569717269486	6.5234380224595	6.04441829648976	6.34424402110246	6.1092123706405	5.98307987987476	6.19607234334007	5.80571222396483	5.97314579376596	5.98993332331614	5.96010209639113	5.11091016455214	5.54039316630689	5.49272731977878
EMEDMD4_v1_1060026	NAD(P)H dehydrogenase (quinone)	4.13502170023321	4.00223320904643	4.23443956840445	3.90569552856099	3.84544117211319	4.6609210566153	3.69163882755424	3.57253262908082	3.20796169623743	4.09819092601269	3.80412749415488	2.74374684755161	2.53452759925317	2.90798393508172	2.78037384534883
EMEDMD4_v1_1060028	conserved protein of unknown function	7.32421387037606	7.33507513609778	7.66974663730494	7.07805691520502	7.0193648544921	7.1588339365361	6.7936037411831	6.83204337212434	6.73192345265935	7.03737115007049	7.08775154196575	6.88902113571628	6.8783681112483	6.77383944306722	7.31739629776681
EMEDMD4_v1_1060029	[nodW]_Nodulation protein W	6.18591107271756	6.23884301983927	6.41659753574289	5.81063641839004	5.60427011036445	5.66011953620351	5.92135745937826	5.74157468358557	5.91920409425979	5.73910221638638	6.07401962939804	5.60648340176601	5.70416996049448	6.1811531699282	5.96897055988374
EMEDMD4_v1_1060030	Regulator	5.78951945638766	5.36689663092235	5.99661949217527	5.67781060324477	5.60427011036445	5.66011953620351	5.75440501944368	5.60142277507952	5.57579129318084	5.36867107160338	5.59388167358882	5.22207953564623	5.29832726223435	5.94765998431535	5.29119734323504
EMEDMD4_v1_1060031	protein of unknown function	3.69677741516673	3.70263859629446	3.91369777158163	3.20601614492805	2.94246880566938	2.77217961829319	3.53560369737157	3.68792254615341	1.90566422463328	3.37953085037735	3.10913592655613	3.14320648156286	2.88593122453157	2.90798393508172	1.97641928228268
EMEDMD4_v1_1060032	protein of unknown function	2.89603762522124	4.05534992255983	3.08822690366714	2.56968377831798	3.22636527240672	3.28497131034453	3.83243292929547	3.15787337027431	2.47975381671246	3.37953085037735	2.8284132734414	3.63182055519888	2.53452759925317	0	2.78037384534883
EMEDMD4_v1_1060033	protein of unknown function	3.59054208399039	3.70263859629446	4.08296383897548	3.6460685507333	3.56885804796287	3.96148261318863	4.07848884637002	3.44710491332442	2.69902458214571	3.18005916976831	3.72310528217299	3.71242107330876	3.16828665101947	4.0161338162914	2.78037384534883
EMEDMD4_v1_1060034	Adenylate cyclase	6.18591107271756	6.04236147496878	6.21274252313131	6.24554684587004	5.99306359106487	5.57443874765508	6.39996677286561	5.74157468358557	6.02441539482064	6.39784132546304	6.09026438254958	5.82161444733098	5.90987894519677	5.84254173303822	5.96897055988374
EMEDMD4_v1_1060037	conserved protein of unknown function	5.27583422586152	5.86032192684522	5.55351656168851	4.89714158208737	5.23954738634592	4.81829653832336	5.25124040959303	5.51029302337955	4.73535576837216	5.36867107160338	5.2906928165927	4.69649936731704	5.23851984845854	4.8674668509247	4.77696545294574
EMEDMD4_v1_1060038	[thcF]_Non-heme haloperoxidase	5.13175574575483	5.08977480631763	5.03975856442209	5.15208401962334	5.03406021604315	4.5455773826481	3.83243292929547	5.03124187678573	4.33826006243856	4.99593055723293	4.75154040112673	4.43666339077896	4.44449756024446	5.06731302257093	5.05687262748046
EMEDMD4_v1_1060039	conserved protein of unknown function	3.06425050281563	3.40814978056755	4.23443956840445	3.44275586434729	2.58867083514829	3.76920926036364	3.16145102897346	3.79476291699592	3.34426685652947	2.9485140709145	3.10913592655613	3.45570647376616	3.4043230790904	3.80852632551066	4.61360321107688
EMEDMD4_v1_1060040	protein of unknown function	3.97532441463122	4.46170539950412	4.30460282412057	4.58726696980215	3.75900728597078	4.7153094840239	3.96070023806512	4.63083606491216	5.1616044692545	3.18005916976831	4.71009371433992	4.69649936731704	3.78488673661844	4.63541671554551	4.429352336338
EMEDMD4_v1_1060041	protein of unknown function	4.20869601873253	3.32407204191252	2.91961467384894	2.35445048325186	4.07743393517221	3.54731232357477	1.21695058460934	3.3097251794301	3.4687983414529	1.22891541034783	3.44853802502597	3.71242107330876	3.4043230790904	1.66382824431159	1.97641928228268
EMEDMD4_v1_1060042	protein of unknown function	3.69677741516673	2.53802446359342	2.2486111672906	2.92265275602739	3.091389016437	3.13343029355962	3.36062275152127	2.79573544432261	3.88108392344141	3.37953085037735	2.97559180635671	3.63182055519888	2.53452759925317	3.5659395301984	4.21807674718051
EMEDMD4_v1_1060044	conserved protein of unknown function	6.38971731062983	6.11921143012345	6.23087481014814	5.24891225282811	5.99306359106487	5.66011953620351	6.09912639406028	5.79403309103135	6.02441539482064	6.00368397605619	5.54757131216413	5.92670642600384	6.52487157521127	6.09223750651559	6.77611209517158
EMEDMD4_v1_1060045	protein of unknown function	3.59054208399039	3.76774170244704	3.23917891905906	2.35445048325186	2.94246880566938	3.66252276276864	4.18738229932787	2.57366705313068	4.05009045138563	3.98029758196205	3.10913592655613	3.14320648156286	2.88593122453157	2.90798393508172	4.429352336338
EMEDMD4_v1_1060046	protein of unknown function	3.4758576467069	2.53802446359342	2.50850833733246	3.07128031152627	2.58867083514829	2.55077595878472	3.16145102897346	3.44710491332442	2.47975381671246	2.67256757480432	2.8284132734414	2.58154815222991	3.94313493541443	1.66382824431159	2.78037384534883
EMEDMD4_v1_1060047	PAS domain-containing sensor histidine kinase	6.76425286236088	6.85535896602812	7.14679194039894	6.51582390778673	6.7879524982841	6.81721840434069	6.77627489806882	6.76791842127313	6.35002334796571	6.63088915305082	6.54390942703265	6.68444170497388	6.54969240606678	6.4552035774013	6.73694932915593
EMEDMD4_v1_1060048	MFS transporter	4.47069677153821	5.42859137157802	5.52440904435928	5.15208401962334	5.17425046594435	5.20790268031033	5.5246483403511	5.15673835123017	5.08583947989458	5.22054249628016	5.39899141118612	5.16594080843261	5.46417291850296	4.7561022726691	4.92369675895372
EMEDMD4_v1_1060050	NmrA family transcriptional regulator	5.40682144080032	5.18818312598275	4.95503429285756	4.89714158208737	5.14045922832348	4.5455773826481	4.78088600465832	5.07429845489858	4.83127615146207	5.16758214523483	5.07908887933383	4.33849630494368	4.97090811824775	2.90798393508172	4.77696545294574
EMEDMD4_v1_1060051	protein of unknown function	3.88831701611522	4.00223320904643	4.43545410399956	3.6460685507333	4.65771458308619	4.20899916109197	4.38323625768813	3.79476291699592	4.05009045138563	4.20717387990998	4.38090302920789	3.78875586685151	4.21548660185371	4.19758990569981	2.78037384534883
EMEDMD4_v1_1060052	protein of unknown function	4.05738161609914	3.63445823393496	4.08296383897548	3.44275586434729	3.46347660219388	3.76920926036364	3.53560369737157	3.44710491332442	3.20796169623743	3.18005916976831	3.80412749415488	3.35887083676932	1.37737757884619	2.41606252930447	2.78037384534883
EMEDMD4_v1_1060053	[nodW]_Nodulation protein W	5.01339147809428	5.58127088821761	5.61002691074558	5.27979609945369	4.79436522608868	5.45165762459576	5.56557282870511	4.89377964111993	5.1616044692545	5.4148499745286	5.20377612240773	4.69649936731704	4.89545904354125	5.06731302257093	4.21807674718051
EMEDMD4_v1_1060056	protein of unknown function	3.35126312529254	3.23478950972986	3.23917891905906	2.1013795432026	3.92698808904817	3.66252276276864	1.86753957450107	2.57366705313068	3.7885253226072	3.18005916976831	3.10913592655613	3.02194081703034	2.53452759925317	1.66382824431159	0
EMEDMD4_v1_1060057	LysR family transcriptional regulator	6.29141010837241	6.11921143012345	6.67681447377	5.98942764526247	6.26805148386278	6.28132727556993	6.81072690798474	6.46232137108985	5.85218570642473	6.39784132546304	6.55565678526192	6.27074893328092	5.94772150312166	5.94765998431535	5.89973238243438
EMEDMD4_v1_1060058	conserved membrane protein of unknown function	4.52938364108621	4.33854752800599	4.30460282412057	3.82423638876239	4.39655474200221	3.96148261318863	5.25124040959303	3.44710491332442	4.33826006243856	5.16758214523483	4.75154040112673	4.38841464991059	4.44449756024446	4.19758990569981	4.92369675895372
EMEDMD4_v1_1060059	conserved protein of unknown function	4.58577623282059	4.50052752069266	4.55541792200219	3.98280000978293	3.22636527240672	3.96148261318863	3.96070023806512	3.3097251794301	4.05009045138563	5.16758214523483	4.2711847573994	4.65631473565406	4.81584538706202	3.5659395301984	3.97046338419739
EMEDMD4_v1_1060060	conserved protein of unknown function	6.56826390867257	6.63753196960913	6.46335836341925	6.44946026918185	6.06687831911195	5.91374680924968	6.33043139810347	5.30870359532403	6.19638592063627	6.37466280580332	6.09026438254958	6.25737866341274	5.90987894519677	6.3820681248409	6.77611209517158
EMEDMD4_v1_1060061	protein of unknown function	2.7055908679764	3.23478950972986	3.08822690366714	3.44275586434729	3.091389016437	3.54731232357477	2.31430376299124	3.79476291699592	2.69902458214571	2.67256757480432	3.95367937241738	3.02194081703034	2.53452759925317	3.27414952046623	1.97641928228268
EMEDMD4_v1_1060062	protein of unknown function	2.89603762522124	3.70263859629446	3.91369777158163	3.07128031152627	4.27723757600327	3.42209666126096	3.16145102897346	2.79573544432261	3.88108392344141	3.37953085037735	3.44853802502597	3.45570647376616	2.88593122453157	2.90798393508172	2.78037384534883
EMEDMD4_v1_1060063	Glutathione S-transferase	5.01339147809428	4.80965188630953	4.95503429285756	4.68279599484209	4.27723757600327	4.6609210566153	5.6818103585877	4.84488570132731	4.63260082689528	4.30849920933655	4.08917425409617	4.17745776361675	3.16828665101947	4.19758990569981	4.21807674718051
EMEDMD4_v1_1060064	[ykvO]_Uncharacterized oxidoreductase YkvO	5.63774662268827	6.0291455226013	5.97526672883253	6.1146231659859	6.17096857821189	5.84222774222506	5.75440501944368	5.9639310547908	5.68252414424496	5.58606663094473	5.95487680079602	6.07125080172454	6.66776859436799	5.84254173303822	6.15873373676231
EMEDMD4_v1_1070001	putative enzyme	5.16914661145584	4.42180963901294	4.55541792200219	3.98280000978293	4.33812931380283	4.35318028118407	4.55565212992797	4.68739863310315	4.12770606270066	3.98029758196205	4.43278388421566	4.17745776361675	4.64208669090741	4.63541671554551	5.29119734323504
EMEDMD4_v1_1070002	protein of unknown function	5.46810939425747	5.34573116718997	5.3693514145596	5.24891225282811	5.23954738634592	4.76772178487562	5.75440501944368	5.54131361631998	5.54782697062525	5.77495267183171	5.39899141118612	5.19428321639307	5.17612546793372	4.7561022726691	5.89973238243438
EMEDMD4_v1_1070003	Transcriptional regulator	6.64988120888998	6.75457325657019	6.86272080445391	6.88065407482492	6.69789289777	6.54427480638812	7.06020802689681	6.86919335770658	6.71944246902688	7.08098497477094	6.52012379272429	6.27074893328092	6.33802949862459	6.96125327618307	6.47661747414195
EMEDMD4_v1_1070004	Metallo-beta-lactamase	6.48175094387524	6.43197032052125	6.49371091535585	6.37989610352109	6.37362893356196	6.43507990158946	6.82764922361088	6.54116864707529	6.41338452843911	6.74373930796183	6.31424626092412	6.11638383984225	5.46417291850296	6.09223750651559	5.49272731977878
EMEDMD4_v1_1070005	protein of unknown function	4.88444116221267	4.61109366514242	5.11978206864122	5.33964847178265	4.70471772047001	4.35318028118407	5.5246483403511	5.07429845489858	4.73535576837216	5.6646126518946	5.14277911882046	5.07741134845942	4.21548660185371	4.9708475802733	4.77696545294574
EMEDMD4_v1_1070006	conserved protein of unknown function	7.02098913475532	6.75457325657019	6.66352573800493	6.96858178905166	6.75483545520274	6.74061673236689	6.92521523780963	6.9172838592752	6.95059683165992	7.06659303530575	6.53206562837994	6.89766502386418	5.70416996049448	6.65469118487491	5.89973238243438
EMEDMD4_v1_1070007	protein of unknown function	10.6388499795698	10.8955305352982	11.1604609738417	11.1355227817182	10.4228253323121	10.3295967644728	11.7755096987953	10.9751262056062	11.3022514919956	11.6628926408191	11.0536413877302	10.8421779516516	10.8394075597803	11.5786898874583	10.8940434359633
EMEDMD4_v1_1070008	protein of unknown function	10.5565880165809	10.7951709195088	11.1007064114223	11.085051514472	10.301934830398	10.2151206480118	11.7199452197939	10.8552646546635	11.2462556189311	11.6216482108783	10.984709154286	10.7645611156681	10.7658456821968	11.5466277848971	10.8419337113502
EMEDMD4_v1_1070009	conserved exported protein of unknown function	2.7055908679764	3.23478950972986	3.08822690366714	3.07128031152627	2.77638816653324	3.86854669243781	3.16145102897346	2.79573544432261	3.05742191873562	3.37953085037735	2.4795394111691	2.58154815222991	3.4043230790904	3.27414952046623	4.21807674718051
EMEDMD4_v1_1070010	Antibiotic biosynthesis monooxygenase	4.34563582354993	3.83003337595038	3.61550508415944	3.54799074344575	2.77638816653324	2.96408267989916	3.53560369737157	4.23507947113914	3.4687983414529	2.9485140709145	3.23135898466942	3.63182055519888	2.53452759925317	4.0161338162914	3.2935846273514
EMEDMD4_v1_1070011	AraC family transcriptional regulator	5.16914661145584	4.68036090011795	5.19559912565353	5.04828648478894	4.75023768612982	5.00453547325347	4.7096448282134	5.03124187678573	5.43021197335155	5.11260332385947	5.39899141118612	4.81074452905232	5.29832726223435	5.24281412991233	5.29119734323504
EMEDMD4_v1_1070012	putative enzyme	3.59054208399039	4.05534992255983	4.00081180288476	4.43095228300956	3.92698808904817	4.20899916109197	4.18738229932787	4.57196508237162	4.2714324722232	4.30849920933655	4.02301690325216	4.11951968364409	4.08572805930799	3.80852632551066	3.97046338419739
EMEDMD4_v1_1070013	Acetylpolyamine aminohydrolase	5.76530703688447	5.23497942429913	5.26762996301994	5.217352784687	5.07040544600353	4.60440163064896	4.78088600465832	5.23472094264407	4.9641652546999	5.36867107160338	5.20377612240773	5.16594080843261	5.11091016455214	4.7561022726691	3.67136212230246
EMEDMD4_v1_1070014	[gabD]_succinate-semialdehyde dehydrogenase I, NADP-dependent	4.6923504156005	5.11501331174865	4.61185528081476	5.11830786031528	5.27112001813704	5.00453547325347	4.7096448282134	4.63083606491216	4.63260082689528	5.32096502170282	5.20377612240773	4.9830921554458	4.64208669090741	4.35875196700843	4.77696545294574
EMEDMD4_v1_1070015	[potA]_Spermidine/putrescine import ATP-binding protein PotA	6.49653485734059	6.4715898979081	6.41659753574289	6.09738962451698	6.1876095530776	5.66011953620351	6.61016921784869	6.09515677894733	6.02441539482064	6.68841736662313	6.07401962939804	6.3101319819251	6.15603472648076	6.41909923922771	6.09821090199961
EMEDMD4_v1_1070016	6-aminohexanoate-cyclic-dimer hydrolase	6.40546976603543	6.16826075771158	5.95359317781977	5.7677057128684	6.31424812866825	6.24481476446752	5.5246483403511	6.2533983435425	5.73306846545023	5.80993381474717	6.1063282545349	6.18860299750607	5.87101695939439	5.66893959854633	6.15873373676231
EMEDMD4_v1_1070017	Adenosylmethionine-8-amino-7-oxononanoatetransaminase	7.01072710389211	7.54462724827205	7.42397677314872	7.3349058147075	7.55645380034904	7.49048477512258	7.15711143032688	7.37883335805406	7.03359750105693	7.43479594579633	7.02152739664721	7.17867910048753	6.4996162281109	6.41909923922771	6.09821090199961
EMEDMD4_v1_1070019	GntR family transcriptional regulator	8.4882044513766	8.5933370359364	8.60495354370734	8.57103301917033	7.88707308602326	7.99246005791833	8.80105621754617	8.23914492912372	8.10685793771103	8.83473813093642	8.34864301450875	8.36971151796571	8.07391009930979	8.45178181824712	8.39063029977834
EMEDMD4_v1_1070020	Short-chain dehydrogenase/reductase SDR	4.20869601873253	4.29504228227877	4.16068881499833	4.48496103729331	3.22636527240672	4.42020430870928	3.53560369737157	4.23507947113914	4.05009045138563	4.30849920933655	3.88084041206854	4.28678865094422	3.16828665101947	4.35875196700843	3.67136212230246
EMEDMD4_v1_1070021	Transporter, permease	4.52938364108621	4.74645425362049	4.43545410399956	4.53702066705275	5.07040544600353	4.86715823884313	4.7096448282134	4.51058921829456	4.20135834479093	4.49201429248077	4.43278388421566	4.95023050297208	4.33453141942999	4.0161338162914	5.29119734323504
EMEDMD4_v1_1070022	Spermidine/putrescine ABC transporter inner membrane protein	5.58338739032186	5.75187199585474	5.99661949217527	5.53150418878412	5.70017142783682	5.45165762459576	5.64409559778177	5.9408509304395	5.43021197335155	5.27162735389958	5.23333400962863	5.68847213332488	5.23851984845854	5.32315804355343	4.92369675895372
EMEDMD4_v1_1070023	Spermidine/putrescine ABC transporter substrate-binding protein	4.6923504156005	4.29504228227877	4.30460282412057	4.31646239429116	4.50675321519313	4.76772178487562	5.03514731191853	4.57196508237162	3.88108392344141	4.57570086549447	4.94259707162965	4.11951968364409	4.54667217022013	3.80852632551066	3.67136212230246
EMEDMD4_v1_1070024	Spermidine/putrescine ABC transporter substrate-binding protein	4.34563582354993	3.63445823393496	4.66616770945183	4.25561960623677	3.46347660219388	3.96148261318863	4.18738229932787	3.8942337320761	3.7885253226072	3.71096224411237	4.2711847573994	3.25506479347452	2.88593122453157	2.90798393508172	3.67136212230246
EMEDMD4_v1_1070025	[hemL]_Glutamate-1-semialdehyde 2,1-aminomutase	5.96984785752965	6.0554574594281	5.46437066191348	5.55694231204498	6.15413341352302	5.84222774222506	5.43914287863011	5.47859074642214	5.70801764387702	5.62587411989704	5.95487680079602	5.85750245658194	5.87101695939439	5.78696352136425	5.17878718713617
EMEDMD4_v1_1070026	Transketolase	6.23962472080082	5.58127088821761	5.3693514145596	4.93643805316642	5.55381782811557	5.04756704911795	5.14723600400228	5.57168122526913	4.73535576837216	5.05544605551711	5.26229845395223	5.32820011053428	4.64208669090741	4.63541671554551	4.92369675895372
EMEDMD4_v1_1070027	putative transketolase N-terminal section	4.97167568746354	5.18818312598275	4.71850943083047	5.08372194283677	4.99677563994346	5.28184841583349	4.38323625768813	4.63083606491216	4.9641652546999	4.30849920933655	4.2711847573994	4.81074452905232	4.81584538706202	4.8674668509247	5.17878718713617
EMEDMD4_v1_1070030	Adenylate/guanylate cyclase domain-containing protein	6.82408144941848	6.92122553451661	6.89719104401867	6.86036486304279	6.62645558108516	6.71415154167231	7.1704383495807	6.68700557342057	6.60197097099972	6.79701797136744	6.99588805463797	6.94012427498811	7.06210481573197	7.31564797219295	8.11324347714321
EMEDMD4_v1_1070031	conserved protein of unknown function	5.09336996426043	5.03793331369424	4.76901846440236	4.58726696980215	4.99677563994346	4.42020430870928	4.38323625768813	4.74182700928421	4.57834181593068	4.72978307883546	4.83102408551987	4.91660284714968	5.90987894519677	6.4552035774013	7.68972285262584
EMEDMD4_v1_1070032	conserved protein of unknown function	4.52938364108621	4.74645425362049	4.30460282412057	4.12564913606695	4.60912835724622	3.66252276276864	3.53560369737157	4.37940109620136	4.05009045138563	4.20717387990998	4.32708666385578	4.28678865094422	5.17612546793372	5.78696352136425	6.65528256251613
EMEDMD4_v1_1070033	Exodeoxyribonuclease III Xth	5.49780388568726	5.94720177571206	5.76737891368233	5.42501407904075	5.76813275531979	5.28184841583349	5.39441146427347	5.47859074642214	5.63014452674951	6.00368397605619	5.90064112973951	5.9927421774606	5.56501079089296	5.78696352136425	5.89973238243438
EMEDMD4_v1_1070038	conserved exported protein of unknown function	3.97532441463122	3.23478950972986	3.3758218999144	3.6460685507333	3.22636527240672	3.42209666126096	3.69163882755424	2.31108616726802	2.88932397748837	3.37953085037735	3.72310528217299	3.45570647376616	3.60711714433198	2.41606252930447	1.97641928228268
EMEDMD4_v1_1070040	conserved exported protein of unknown function	3.4758576467069	2.80939684858111	3.08822690366714	3.32923655552747	3.34978671085238	1.96926879765921	3.69163882755424	2.98813745188753	3.05742191873562	2.33105204380855	3.6372606666033	3.25506479347452	0	2.41606252930447	2.78037384534883
EMEDMD4_v1_1080003	conserved exported protein of unknown function	4.88444116221267	5.03793331369424	4.66616770945183	4.58726696980215	4.91918498886172	4.5455773826481	5.03514731191853	3.8942337320761	5.46052679162818	4.40317274354538	5.17359996501559	5.0466517068729	5.11091016455214	5.24281412991233	5.58383280379903
EMEDMD4_v1_1080004	MBL fold metallo-hydrolase	3.97532441463122	4.74645425362049	4.91073019540975	4.43095228300956	4.39655474200221	4.6609210566153	4.78088600465832	4.63083606491216	4.52196213472696	4.72978307883546	4.5312631396188	4.38841464991059	4.64208669090741	4.35875196700843	3.67136212230246
EMEDMD4_v1_1080005	conserved protein of unknown function	5.74068131976072	5.50694993532035	5.79201316285702	5.04828648478894	4.87876653677734	4.86715823884313	5.6053683753648	5.07429845489858	4.83127615146207	5.77495267183171	5.47519325547971	5.13703042403405	5.74772527567084	4.8674668509247	5.49272731977878
EMEDMD4_v1_1080008	Beta-lactamase	5.81333222248137	5.90441574621544	6.09888535256097	5.04828648478894	5.55381782811557	5.54470912916191	5.5246483403511	5.30870359532403	5.7576917205684	4.93385382885837	5.59388167358882	5.27611534443702	5.74772527567084	5.39926264243347	5.82700305743435
EMEDMD4_v1_1080009	Type 12 methyltransferase (fragment)	5.13175574575483	5.0112968350534	4.9980182831137	5.39711637348138	5.50153704912075	5.12996110577554	4.38323625768813	4.68739863310315	4.9641652546999	5.27162735389958	5.04615736152043	5.07741134845942	5.61290421041829	5.39926264243347	5.17878718713617
EMEDMD4_v1_1080010	Aldose 1-epimerase	5.90483724168341	5.61704323864818	5.3693514145596	5.58193966173005	5.67678710002297	5.76697747161881	5.39441146427347	5.41301648875958	5.3992464637996	5.32096502170282	5.66067385998173	6.13111978363215	6.33802949862459	6.34406139834798	6.61264750689288
EMEDMD4_v1_1080011	Short-chain dehydrogenase/reductase SDR	4.40952099706134	3.88974641767544	3.08822690366714	3.82423638876239	4.14715535645078	4.04879236331215	2.6549382818754	3.44710491332442	3.4687983414529	3.85190605088197	4.21302912884732	4.52857421499116	4.33453141942999	2.90798393508172	2.78037384534883
EMEDMD4_v1_1080012	ABC transporter related	5.43779084413651	5.56304649664248	5.33623482119918	5.47924145949772	5.33226510074453	5.63212088040128	5.82352114229679	5.30870359532403	5.80571222396483	5.05544605551711	5.95487680079602	5.68847213332488	5.17612546793372	5.54039316630689	4.77696545294574
EMEDMD4_v1_1080013	Monosaccharide-transporting ATPase	5.81333222248137	5.42859137157802	5.30234015180881	5.53150418878412	5.17425046594435	5.12996110577554	5.6818103585877	5.30870359532403	5.3992464637996	5.84408680767862	5.47519325547971	5.54178156537399	4.64208669090741	4.35875196700843	3.97046338419739
EMEDMD4_v1_1080014	putative ABC transporter, periplasmic solute-binding protein	6.56826390867257	6.62000884976589	6.13784471837584	6.52873801935855	7.02863097033316	6.71415154167231	6.35398421324377	6.44602129876439	6.42879937239249	6.77947613150095	6.61300021033728	6.83604113560613	6.71241980867279	6.4552035774013	6.56871401515619
EMEDMD4_v1_1080015	Transcriptional regulator, GntR family	2.7055908679764	3.03771560325386	3.23917891905906	3.07128031152627	3.22636527240672	1.96926879765921	2.6549382818754	2.79573544432261	3.6896188814455	2.33105204380855	3.54598305972322	3.02194081703034	3.94313493541443	3.80852632551066	4.429352336338
EMEDMD4_v1_1080016	Mandelate racemase/muconate lactonizing protein	5.52689949163946	5.48775566796839	5.30234015180881	5.53150418878412	5.67678710002297	5.28184841583349	5.43914287863011	5.44617615068439	5.60322386316498	5.58606663094473	5.52384647311663	5.68847213332488	5.46417291850296	5.32315804355343	5.66952516552161
EMEDMD4_v1_1080017	GntR domain protein	4.6923504156005	4.29504228227877	4.43545410399956	4.25561960623677	5.17425046594435	4.9601808205012	4.07848884637002	4.3090442037426	3.9680605868561	4.57570086549447	4.75154040112673	4.52857421499116	4.08572805930799	3.5659395301984	3.67136212230246
EMEDMD4_v1_1080018	conserved protein of unknown function	4.13502170023321	4.57517163170115	4.00081180288476	3.98280000978293	4.14715535645078	4.04879236331215	4.18738229932787	4.37940109620136	3.88108392344141	3.98029758196205	4.57809150865047	4.69649936731704	3.78488673661844	3.27414952046623	2.78037384534883
EMEDMD4_v1_1080019	protein of unknown function	5.74068131976072	5.93308028742713	5.76737891368233	5.83163202142095	6.1876095530776	6.00390386067721	6.0709780859197	5.60142277507952	6.36612642868838	6.30280548007132	5.90064112973951	6.29712338852484	6.66776859436799	5.47155296470729	5.89973238243438
EMEDMD4_v1_1080020	protein of unknown function	7.05134439525216	6.88500484652659	6.82740676726339	7.09552154591187	7.28209508807512	6.72744482175184	7.51146137569032	6.51014490311488	7.38922285611533	7.52176821492701	7.40593541675054	7.48433867775375	7.63768757439011	7.64751385789058	7.20708842094689
EMEDMD4_v1_1080021	Transcriptional regulator, GntR family	5.16914661145584	5.65195001470575	5.69084711017949	5.83163202142095	5.36189251777581	5.71453762573126	5.6818103585877	5.15673835123017	5.65657203937547	5.58606663094473	6.02415816516796	5.727782924148	5.87101695939439	6.49042639776777	6.47661747414195
EMEDMD4_v1_1080022	protein of unknown function	4.2787900927495	4.74645425362049	5.11978206864122	5.18508747256898	4.65771458308619	5.04756704911795	5.25124040959303	4.23507947113914	5.04641069885635	5.22054249628016	5.37266933909815	5.0466517068729	5.70416996049448	5.89605804323557	6.27265677351253
EMEDMD4_v1_1080023	SMP-30/Gluconolaconase/LRE domain protein	4.97167568746354	5.06408690510659	5.3693514145596	5.15208401962334	5.10585750067883	4.9601808205012	4.84877417206498	5.30870359532403	4.87694618008335	4.40317274354538	5.31853910590835	5.0466517068729	5.29832726223435	5.15773060435802	5.05687262748046
EMEDMD4_v1_1080024	Short-chain dehydrogenase/reductase SDR	4.2787900927495	3.48759627819361	4.43545410399956	4.31646239429116	4.33812931380283	4.04879236331215	4.07848884637002	3.44710491332442	4.05009045138563	4.30849920933655	4.32708666385578	4.17745776361675	4.64208669090741	4.8674668509247	1.97641928228268
EMEDMD4_v1_1080025	N-acylglucosamine 2-epimerase	4.88444116221267	5.28030537256059	4.9980182831137	5.04828648478894	4.50675321519313	5.24534925987632	5.20017521830779	5.07429845489858	5.04641069885635	4.99593055723293	5.70354365776313	5.07741134845942	4.73158040418461	4.7561022726691	4.429352336338
EMEDMD4_v1_1080026	Mandelate racemase/muconate lactonizing protein	6.60964964674661	5.86032192684522	5.95359317781977	6.52873801935855	6.06687831911195	6.08875665776311	6.42241988531916	6.19607234334007	5.98324694923147	6.8651271612007	6.76240270294812	6.73354977926476	6.4996162281109	6.4552035774013	6.56871401515619
EMEDMD4_v1_1080027	protein of unknown function	2.48612433992359	3.70263859629446	3.61550508415944	3.32923655552747	2.58867083514829	3.42209666126096	2.93031022990908	3.3097251794301	3.20796169623743	3.55474318878494	4.21302912884732	3.45570647376616	2.53452759925317	2.90798393508172	0
EMEDMD4_v1_1080028	Transcriptional regulator, TetR family	5.13175574575483	4.84024198946483	5.30234015180881	4.85674470120977	5.03406021604315	4.76772178487562	4.78088600465832	5.15673835123017	5.08583947989458	5.16758214523483	5.11128543485601	4.91660284714968	4.81584538706202	2.90798393508172	4.92369675895372
EMEDMD4_v1_1080029	conserved membrane protein of unknown function	3.79572360640386	4.20388647427253	3.72189945257148	3.32923655552747	3.56885804796287	4.76772178487562	4.28863026391865	4.51058921829456	3.5834293740448	3.85190605088197	3.34403133813808	3.45570647376616	2.88593122453157	4.19758990569981	4.92369675895372
EMEDMD4_v1_1080030	Activator of Hsp90 ATPase 1 family protein	5.37517262612405	5.34573116718997	5.33623482119918	4.81518400161525	5.20726831501622	5.74099579948223	5.20017521830779	5.34431919652767	5.19804530031259	4.99593055723293	5.39899141118612	5.27611534443702	4.89545904354125	5.39926264243347	5.39547843778503
EMEDMD4_v1_1080031	conserved protein of unknown function	5.49780388568726	5.46830258412118	5.40172485428829	5.65443349720143	5.65301748718858	5.38611236970227	5.5246483403511	5.60142277507952	5.91920409425979	6.17446790194606	5.52384647311663	5.47404118220249	4.81584538706202	5.94765998431535	5.05687262748046
EMEDMD4_v1_1080032	Alcohol dehydrogenase zinc-binding domain protein	6.59598588929904	5.66909170751066	5.86348838746528	6.1146231659859	5.62884968027306	6.16889480794115	5.6053683753648	6.03103541863902	5.60322386316498	6.09160160571341	6.04097085752204	5.60648340176601	6.12333828080365	5.39926264243347	6.27265677351253
EMEDMD4_v1_1080033	Transcriptional regulator, LysR family	7.34069386439742	6.97045370913336	7.00648371946411	7.12982906677168	7.50427020424788	7.24454744248653	7.28514496498018	7.16643789276689	7.30819322749781	7.81655165333014	6.99588805463797	7.08339482858905	6.79777870428087	7.17117771704962	6.69669373344021
EMEDMD4_v1_1080035	Peptidase M24	7.45106574332701	7.05112330277572	6.82740676726339	7.1127772837367	7.00065214584569	7.04664738003731	7.41398513072294	6.99776771556762	7.29983422118399	7.52176821492701	7.38633424333666	7.22749318613413	6.93598693809731	7.41064499096565	7.46849458631416
EMEDMD4_v1_1080036	Cupin 2 conserved barrel domain protein	6.45172071320907	6.67195233861927	7.0479832734027	6.89069267349866	6.650663192	6.64578331102292	6.84437534536986	6.83204337212434	6.64220034255273	7.71870076840669	7.02152739664721	6.73354977926476	6.47391087990338	7.31564797219295	6.77611209517158
EMEDMD4_v1_1080037	conserved protein of unknown function	7.85259446807599	7.73572512316294	7.93049063939686	7.89959170107914	8.07768134818356	7.93058758700982	7.98107763947098	7.71441955322114	7.77421963676895	8.19292325933801	7.79095555186004	7.86098983388482	7.27056516436738	7.75279967996468	7.14860150503925
EMEDMD4_v1_1080038	conserved protein of unknown function	8.57085433073474	8.50062625246032	8.45490563587816	8.35238922980729	8.58752004349486	8.39362663488242	8.61375939463444	8.1311412131999	8.5384599517003	8.80036044127784	8.36542611016046	8.59369894507139	7.84239973897051	8.48708726351262	8.12845538974379
EMEDMD4_v1_1080039	Transcriptional regulator, TetR family	4.74282359095552	5.18818312598275	5.03975856442209	5.04828648478894	5.30201647069976	5.31744690845495	5.0922799610849	5.23472094264407	5.12421927943807	4.49201429248077	5.31853910590835	5.27611534443702	5.23851984845854	4.63541671554551	4.92369675895372
EMEDMD4_v1_1080040	Extracellular solute-binding protein family 1	8.61555678002256	8.53609461591328	9.02686888930209	8.85871375564953	8.25788787784665	8.35988069678205	9.2843333007568	8.38308003482028	8.74959638980984	9.24259824226689	8.48082352930574	8.29643082004829	8.47470560923721	9.10235942513799	9.33046482257669
EMEDMD4_v1_1080041	Binding-protein-dependent transport systems inner membrane component	6.49653485734059	6.90684619811803	6.86272080445391	6.48964362620277	5.95468989457795	5.95952948339794	7.10253746509362	6.41285803622542	6.30060673852032	7.12331891596845	6.53206562837994	6.2839964302411	6.2798786824212	6.3820681248409	6.56871401515619
EMEDMD4_v1_1080042	Binding-protein-dependent transport systems inner membrane component	7.36506617038228	7.56766192133052	7.45516026447281	7.32012513729542	7.32032528713422	7.19755881546356	7.84641124106683	7.37022071350622	7.62160776295266	7.7640027165244	7.47561045680156	7.33958869426969	7.06210481573197	7.79567165854353	7.64810818432547
EMEDMD4_v1_1080043	conserved protein of unknown function	2.89603762522124	3.88974641767544	3.82098358320661	3.6460685507333	3.56885804796287	3.42209666126096	3.16145102897346	3.44710491332442	2.47975381671246	2.9485140709145	4.08917425409617	3.02194081703034	2.06898514147039	3.5659395301984	2.78037384534883
EMEDMD4_v1_1080044	[yurJ]_Uncharacterized ABC transporter ATP-binding protein YurJ	8.30298264666331	7.65198557322764	8.17952777027686	7.6086652569084	8.13457451240195	7.63856141932078	7.69786818545632	7.88735864422578	7.74987924232273	7.64312207274407	7.82046851466967	7.76031840762858	7.81194611365644	7.59992784758511	7.82659098656079
EMEDMD4_v1_1080045	[malK]_Trehalose/maltose import ATP-binding protein MalK	6.51116880914048	6.56612508646439	6.5951815519049	6.73224542292294	6.56409751178048	6.87808579053064	6.61016921784869	6.64478123023624	6.6684099205848	6.83147445570676	6.80239380410103	6.66432066788058	6.6216911726838	6.65469118487491	6.37823848867771
EMEDMD4_v1_1080046	D-isomer specific 2-hydroxyacid dehydrogenase NAD-binding	5.94850150481184	6.0554574594281	6.07900390197948	6.1146231659859	5.99306359106487	6.20735412725479	6.25737407188535	6.1565490945436	6.26669618282081	6.42065333672686	6.5673092609605	6.36102418554665	6.57409341977219	6.34406139834798	6.15873373676231
EMEDMD4_v1_1080047	GntR domain protein	6.8927471419193	6.63753196960913	6.95287208011486	6.68687939562988	7.21061916505805	7.11904086444786	6.82764922361088	6.7547441691382	7.42809255289868	6.96161703407839	6.84130619743848	7.04500340771307	7.16207080094567	7.27582561393717	7.36954063819284
EMEDMD4_v1_1080048	Mandelate racemase/muconate lactonizing protein	5.78951945638766	5.66909170751066	5.88654763913924	5.18508747256898	5.47466859451295	5.63212088040128	5.43914287863011	5.71461239725604	5.57579129318084	5.45959647812797	6.04097085752204	5.60648340176601	5.51547268944347	4.9708475802733	5.17878718713617
EMEDMD4_v1_1080049	Xylose isomerase domain protein TIM barrel	6.77641871443305	6.85535896602812	7.06829381354889	6.8083572399669	6.52534649557879	6.49848512922813	7.14366025472458	6.67306765467324	6.89618690727043	7.35414148391479	7.11975747474904	6.75273432844335	6.73423765522357	6.80215006319782	7.20708842094689
EMEDMD4_v1_1080050	Xylose isomerase domain protein TIM barrel	6.29141010837241	6.46178653972214	6.70303027864341	6.16512201262696	5.87473764469718	6.49848512922813	6.35398421324377	6.41285803622542	6.15990261665858	5.73910221638638	6.21402960591486	6.00878940778708	6.47391087990338	6.41909923922771	6.69669373344021
EMEDMD4_v1_1080051	Glutathione S-transferase domain	7.03117868604066	6.92836181285269	7.19376920951294	6.82938579743915	6.68622963187415	6.57401328469051	7.60276636535009	6.94074103039156	7.03359750105693	7.65278878953781	6.65728841417498	7.22749318613413	6.12333828080365	6.82991580714404	6.27265677351253
EMEDMD4_v1_1080052	Ferredoxin	6.85882277876999	6.64621435637337	6.90850050051617	6.78701763324581	6.98169352789539	6.40230073752173	6.39996677286561	6.76791842127313	6.88505427364871	6.5912217175301	6.86037576285628	7.13548226966791	7.19391059962054	6.59121156460562	6.27265677351253
EMEDMD4_v1_1080053	putative methylxanthine N7-demethylase NdmC	6.49653485734059	6.23884301983927	6.33512846371524	6.22981655519916	5.97400432497962	6.48289314804195	6.44452890142706	6.39598608190965	6.21428733053301	6.42065333672686	6.2433802797649	6.37347159208578	6.24990002271795	5.78696352136425	5.75041174003155
EMEDMD4_v1_1080054	Transcriptional regulator, GntR family	6.56826390867257	6.41174490265827	6.23087481014814	6.30680699473259	6.67447130692597	6.31693847221049	6.23217570724156	6.1565490945436	6.56058755101276	6.20106500518317	6.02415816516796	6.57013291018031	6.15603472648076	6.74496213260794	6.73694932915593
EMEDMD4_v1_1080055	Purine-binding protein BAB2_0673	8.22966496233456	8.22734037723793	7.82104103895223	8.11613807239532	7.57554607573251	7.73385537320656	8.22411473751814	7.89338219425547	8.19964023017451	8.81765168106528	8.09456879339861	8.32555075774617	7.56650262487166	8.04108963581974	7.89934057275523
EMEDMD4_v1_1080056	putative sugar transport protein (ABC superfamily atp_bind)	5.81333222248137	6.01580738401753	5.81623383037003	5.91268613255292	5.99306359106487	6.18825261971996	5.78937694013536	5.89355254203335	5.91920409425979	5.45959647812797	6.1063282545349	5.85750245658194	6.1880065500334	5.89605804323557	5.82700305743435
EMEDMD4_v1_1080057	Inner-membrane translocator	5.13175574575483	5.23497942429913	5.4947021460314	5.24891225282811	4.45270589464048	5.04756704911795	5.03514731191853	5.27218645385271	4.83127615146207	5.77495267183171	5.66067385998173	5.49697654124883	5.23851984845854	5.72915813543827	5.49272731977878
EMEDMD4_v1_1080058	Inner-membrane translocator	5.37517262612405	5.03793331369424	5.11978206864122	4.81518400161525	4.60912835724622	4.6609210566153	4.84877417206498	4.94107070542304	5.12421927943807	5.11260332385947	5.04615736152043	4.48335060787231	4.89545904354125	5.24281412991233	5.17878718713617
EMEDMD4_v1_1080059	Streptomycin 3''-adenylyltransferase	5.52689949163946	5.56304649664248	5.61002691074558	5.15208401962334	5.85403755469179	5.81757787186407	5.5246483403511	5.65912736730344	6.10338720095522	4.93385382885837	5.42484182776353	5.66840762168554	5.56501079089296	4.9708475802733	5.96897055988374
EMEDMD4_v1_1080060	Major facilitator superfamily MFS_1	3.88831701611522	3.03771560325386	3.50063527060793	3.07128031152627	3.46347660219388	3.96148261318863	2.93031022990908	2.98813745188753	3.5834293740448	3.18005916976831	2.97559180635671	3.35887083676932	2.88593122453157	4.0161338162914	0
EMEDMD4_v1_1080061	putative transcriptional regulator, AsnC family	4.79159047228125	4.80965188630953	4.71850943083047	3.6460685507333	5.30201647069976	4.9601808205012	4.38323625768813	4.74182700928421	4.63260082689528	5.05544605551711	4.62344754313917	4.61497865792325	4.44449756024446	4.7561022726691	3.67136212230246
EMEDMD4_v1_1080062	FAD dependent oxidoreductase	4.2787900927495	3.76774170244704	4.23443956840445	4.31646239429116	4.55884867659058	4.35318028118407	3.16145102897346	3.9872863829137	3.5834293740448	2.67256757480432	4.21302912884732	3.78875586685151	3.78488673661844	4.0161338162914	1.97641928228268
EMEDMD4_v1_1080063	Polar amino acid ABC transporter, inner membrane subunit	5.61082301620217	5.58127088821761	5.52440904435928	5.39711637348138	6.23641088474038	5.86646351062976	4.7096448282134	5.27218645385271	5.80571222396483	5.16758214523483	5.88209982146161	6.18860299750607	5.51547268944347	5.66893959854633	5.29119734323504
EMEDMD4_v1_1080064	Extracellular solute-binding protein family 3	5.13175574575483	5.03793331369424	5.4947021460314	5.24891225282811	5.50153704912075	5.04756704911795	5.14723600400228	5.51029302337955	4.63260082689528	5.16758214523483	5.17359996501559	5.16594080843261	4.33453141942999	4.9708475802733	4.429352336338
EMEDMD4_v1_1080065	Periplasmic binding protein/LacI transcriptional regulator	3.88831701611522	4.20388647427253	4.23443956840445	4.72828860168597	5.14045922832348	4.7153094840239	2.93031022990908	4.84488570132731	4.4021286667099	4.40317274354538	4.86918189641216	4.38841464991059	4.54667217022013	3.5659395301984	4.429352336338
EMEDMD4_v1_1080066	Methyltransferase type 11	6.63659495628041	7.08982730794317	7.08832238302333	6.72103695290472	6.13709947329707	6.14927372007762	7.33333767524308	6.5715392757713	6.26669618282081	7.26870959949348	6.66815124572361	6.29712338852484	6.75573046043382	6.6854133886142	6.69669373344021
EMEDMD4_v1_1080067	Transcriptional regulator, DeoR family	7.14814981216629	7.10250129104145	6.67681447377	6.93016280819004	7.01003883948181	7.07811899306169	6.97163054680117	6.9638228989919	6.89618690727043	6.5912217175301	7.0044852301929	7.31398607825355	6.93598693809731	6.62330049020189	6.37823848867771
EMEDMD4_v1_1080068	Periplasmic binding protein/LacI transcriptional regulator	6.40546976603543	6.33863589890955	6.31826766605453	6.09738962451698	6.47200421589247	6.49848512922813	6.0709780859197	6.11591251772471	6.48886267825832	6.48700183398008	6.55565678526192	6.48091433944034	6.39392695852522	6.26490550052718	6.15873373676231
EMEDMD4_v1_1080069	Monosaccharide-transporting ATPase	4.2787900927495	3.83003337595038	4.66616770945183	4.12564913606695	4.21366209603788	4.35318028118407	3.16145102897346	3.57253262908082	4.4021286667099	4.30849920933655	4.5312631396188	3.71242107330876	4.33453141942999	4.19758990569981	3.67136212230246
EMEDMD4_v1_1080070	ABC transporter related	6.18591107271756	6.28404962530549	6.21274252313131	6.46297946215285	6.49892187671352	7.04664738003731	6.55026044215102	7.06335136186792	6.39780320020021	5.77495267183171	6.55565678526192	6.50374154963389	6.66776859436799	6.26490550052718	6.73694932915593
EMEDMD4_v1_1080071	[mtnK]_Methylthioribose kinase	6.03205485251775	5.58127088821761	5.99661949217527	5.65443349720143	5.70017142783682	6.04695400154189	6.62959844614669	6.17644605925157	6.10338720095522	5.80993381474717	6.19912726887309	6.2839964302411	6.05563469130295	6.26490550052718	6.21681946082094
EMEDMD4_v1_1080072	[mtnA]_Methylthioribose-1-phosphate isomerase	6.03205485251775	5.59926793477428	5.3693514145596	5.58193966173005	5.72318276194223	5.66011953620351	5.34824863201995	5.89355254203335	5.65657203937547	4.93385382885837	5.47519325547971	5.74704380214436	5.17612546793372	5.39926264243347	4.429352336338
EMEDMD4_v1_1080073	putative transcriptional regulator	7.94171712498364	7.27476308118903	7.50070701133372	7.37836041830972	7.69675228183479	7.33416854965547	7.97349466631377	7.0845663740586	7.95010456600038	7.77289487110357	7.19679721244164	7.8785622502239	7.43945160928488	7.8235611644622	8.12845538974379
EMEDMD4_v1_1080074	putative enzyme	4.05738161609914	4.05534992255983	3.72189945257148	4.43095228300956	4.50675321519313	4.28289013195074	4.7096448282134	3.9872863829137	3.88108392344141	4.72978307883546	4.08917425409617	4.48335060787231	3.78488673661844	3.80852632551066	3.67136212230246
EMEDMD4_v1_1080075	conserved exported protein of unknown function	4.40952099706134	4.84024198946483	4.86502232940035	4.93643805316642	4.33812931380283	4.42020430870928	4.38323625768813	4.57196508237162	4.52196213472696	5.16758214523483	4.71009371433992	3.93028233741144	3.94313493541443	4.7561022726691	4.61360321107688
EMEDMD4_v1_1080076	FAD dependent oxidoreductase	6.81231257441779	6.78634078322231	6.65011346020044	6.68687939562988	7.15247036097612	6.74061673236689	6.82764922361088	6.81944437485949	6.76873134322413	6.32715776695251	6.65728841417498	6.94012427498811	6.99139266984367	6.74496213260794	7.31739629776681
EMEDMD4_v1_1080077	Signal transduction histidine kinase	10.0430548564105	9.9366601279036	10.2796050365507	10.1175854389844	9.94622558458751	9.76627932901341	11.0732820217398	10.3527673509168	10.391540335527	11.0942050529801	9.69737585327342	10.1903104199106	9.35790909259957	10.4686963127921	9.80297856959838
EMEDMD4_v1_1080078	[sbp]_sulfate transporter subunit ; periplasmic-binding component of ABC superfamily	7.03117868604066	7.04457046914317	6.94190646822187	7.13827997085488	7.15247036097612	6.92499580875665	7.06020802689681	6.86919335770658	6.82806486491047	7.05205607783012	6.99588805463797	7.32042945376884	6.9731594986003	7.05834119546221	6.81423980134181
EMEDMD4_v1_1080079	conserved protein of unknown function	5.43779084413651	5.46830258412118	5.33623482119918	5.53150418878412	6.01187434700837	5.38611236970227	5.20017521830779	5.54131361631998	5.3992464637996	5.97314579376596	5.47519325547971	5.97651444265758	5.23851984845854	5.47155296470729	5.39547843778503
EMEDMD4_v1_1080081	conserved membrane protein of unknown function	5.63774662268827	4.80965188630953	4.91073019540975	4.68279599484209	5.30201647069976	4.60440163064896	5.25124040959303	5.03124187678573	4.92121472783488	4.93385382885837	4.97794961498059	5.22207953564623	5.41098154660421	2.90798393508172	4.21807674718051
EMEDMD4_v1_1080082	Rhodanese domain protein	6.37379095728759	6.10668403316483	6.17577960801586	6.1316532739418	6.60183483809988	6.08875665776311	6.37715868373582	6.30853326095443	6.38205175222997	6.3511058081884	6.50808228350774	6.39804878103393	6.75573046043382	6.4552035774013	6.42826639059209
EMEDMD4_v1_1080083	protein of unknown function	5.88249932352033	6.01580738401753	6.19437943949257	5.78933074745975	5.3909237247474	5.38611236970227	6.42241988531916	5.07429845489858	5.68252414424496	6.20106500518317	5.42484182776353	5.42704675138355	5.61290421041829	5.54039316630689	5.29119734323504
EMEDMD4_v1_1080084	DNA helicase	7.51054028539529	7.66486058338329	7.64966854315023	7.32012513729542	7.82991812680713	7.48266649590672	7.32143958011237	7.33524657789105	7.58079179401213	7.68140628314241	7.58855930477045	7.61063259388827	7.38532346075269	7.33515439293571	7.02399468106269
EMEDMD4_v1_1080085	Transcriptional regulator, LysR family	5.71562794993081	5.90441574621544	6.01766082539721	6.0263199790562	6.45835467725213	6.00390386067721	5.75440501944368	5.91739556075403	5.80571222396483	5.87744995704906	5.91894716825738	6.18860299750607	5.98459675217282	5.06731302257093	5.17878718713617
EMEDMD4_v1_1080086	D-isomer specific 2-hydroxyacid dehydrogenase NAD-binding	5.01339147809428	4.57517163170115	4.76901846440236	4.53702066705275	4.79436522608868	4.48425231359827	4.84877417206498	5.07429845489858	4.20135834479093	4.49201429248077	4.90635642318296	4.33849630494368	4.08572805930799	4.0161338162914	3.67136212230246
EMEDMD4_v1_1080087	Dimethylmenaquinone methyltransferase	3.06425050281563	3.56289521214075	3.3758218999144	3.54799074344575	3.46347660219388	3.28497131034453	2.31430376299124	3.9872863829137	3.4687983414529	2.9485140709145	3.80412749415488	3.25506479347452	3.78488673661844	2.90798393508172	1.97641928228268
EMEDMD4_v1_1080088	conserved protein of unknown function	5.46810939425747	5.61704323864818	5.76737891368233	5.55694231204498	5.91526755476108	5.81757787186407	5.43914287863011	5.68713660521384	5.68252414424496	5.45959647812797	5.90064112973951	5.51955298209216	5.35575371547201	4.9708475802733	3.97046338419739
EMEDMD4_v1_1080089	putative tricarboxylic transport membrane protein	2.7055908679764	3.03771560325386	3.23917891905906	2.56968377831798	3.22636527240672	3.13343029355962	3.69163882755424	3.8942337320761	4.2714324722232	3.85190605088197	2.66449637242196	3.35887083676932	2.06898514147039	3.27414952046623	0
EMEDMD4_v1_1080090	Uncharacterized 52.8 kDa protein in TAR-I ttuC' 3'region	5.13175574575483	5.32425056043261	5.63747312733712	5.217352784687	5.91526755476108	5.60356807720487	5.98307987987476	6.51014490311488	6.15990261665858	5.54512951296272	5.7451762513138	5.66840762168554	4.97090811824775	5.15773060435802	4.429352336338
EMEDMD4_v1_1080091	Malate/L-lactate dehydrogenase	7.45106574332701	7.12752004931021	7.29203107927351	7.1879714894943	7.51749412332638	6.95920370454033	8.47027033846838	8.23914492912372	7.96074818997731	7.60379417092755	7.08775154196575	7.28792088706172	6.91703520550166	7.49977132578807	7.02399468106269
EMEDMD4_v1_1080092	Globin	7.78796424111092	8.19219837497698	7.70260138749073	8.09023739972938	8.15163811524945	8.09345261245339	8.92023444657242	9.08974740008034	8.87305623803832	8.60008110064435	8.26882198442444	8.45710053422345	7.99477866151169	8.47834157042376	7.98540395793845
EMEDMD4_v1_1080093	[otsB]_putative trehalose-phosphate phosphatase	7.1005589117254	6.62879701422215	6.99591958779351	6.88065407482492	6.66261636066533	6.85404610915704	6.72300336709292	6.60128372209139	6.76873134322413	6.8980127346776	6.84130619743848	6.70428597281158	6.39392695852522	6.30502625909502	6.15873373676231
EMEDMD4_v1_1080094	[otsA]_trehalose-6-phosphate synthase	7.44345602544885	7.69446283348039	7.80902181736158	7.43433591859522	7.47067017908557	7.53652506058625	7.37997242813405	7.47032672741635	7.39708102660202	7.47893736701666	7.54796810222224	7.3894699017532	7.22506285118334	7.03467484818413	7.66906556063062
EMEDMD4_v1_1080095	ABC transporter related	7.06132252334901	6.73027996835411	6.72877819489739	6.90066190373376	7.19424299270309	7.20707977249148	6.42241988531916	6.79391141746787	6.93987777104347	6.3511058081884	7.11182231189609	6.9232902272809	7.00939827833197	6.34406139834798	6.65528256251613
EMEDMD4_v1_1080096	protein of unknown function	4.92871766875049	4.29504228227877	4.43545410399956	3.82423638876239	3.66706314422442	4.04879236331215	4.47201833093826	3.3097251794301	4.57834181593068	3.55474318878494	4.75154040112673	3.78875586685151	3.4043230790904	3.5659395301984	3.97046338419739
EMEDMD4_v1_1090001	conserved protein of unknown function	2.7055908679764	3.03771560325386	2.50850833733246	2.56968377831798	3.22636527240672	3.86854669243781	3.16145102897346	2.79573544432261	2.47975381671246	2.33105204380855	3.6372606666033	2.88953896498722	3.4043230790904	3.5659395301984	2.78037384534883
EMEDMD4_v1_1090002	conserved protein of unknown function	6.60964964674661	6.61116682401812	6.47861446052026	6.43581319135908	6.45835467725213	6.55922066961872	6.61016921784869	6.37891447718372	6.4740796521547	6.8980127346776	6.5673092609605	6.41018213025788	6.2192851746222	6.85715725322997	5.29119734323504
EMEDMD4_v1_1090004	Nuclear export factor GLE1 (fragment)	5.55541989224038	5.28030537256059	5.40172485428829	5.08372194283677	4.39655474200221	4.60440163064896	5.95254872609857	4.63083606491216	5.3992464637996	5.16758214523483	5.37266933909815	5.24935041259397	4.89545904354125	5.54039316630689	5.29119734323504
EMEDMD4_v1_1090005	putative transmembrane protein	3.97532441463122	4.46170539950412	3.61550508415944	3.82423638876239	3.56885804796287	3.28497131034453	4.63470214439343	4.37940109620136	4.57834181593068	3.98029758196205	5.23333400962863	4.38841464991059	5.17612546793372	4.0161338162914	5.05687262748046
EMEDMD4_v1_1090006	[ccoS]_Cbb3-type cytochrome oxidase assembly protein CcoS	9.08777988152038	8.18327747472043	8.04252177328423	7.95804480937684	8.89925729017674	8.35560640786304	7.93497016854734	8.56767097835307	8.41231277464265	8.23213927132035	8.35201528921492	8.95010639565929	8.66278632498236	8.31111276111927	8.35227232997164
EMEDMD4_v1_1090007	[fixI]_Nitrogen fixation protein FixI	7.94171712498364	7.66058166732807	7.65639233663631	7.90949983705096	7.95182428732606	7.85991918434893	7.34513844731242	7.95227361186945	8.11640932918655	7.47893736701666	8.73183930832953	8.43054189997552	8.5748348483423	8.53847647842837	8.09786945791579
EMEDMD4_v1_1090008	conserved membrane protein of unknown function	7.31590273701073	7.59930481574871	7.24819438746727	7.44118258474079	6.99120397881307	7.59571207461831	7.57296883858176	7.51788994137249	7.66781128535129	7.31814545845332	8.04542465075731	7.74123511297067	8.23561183202763	8.23007595944832	8.31286658797784
EMEDMD4_v1_1090009	conserved protein of unknown function	2.89603762522124	3.76774170244704	3.50063527060793	3.90569552856099	4.27723757600327	3.86854669243781	4.38323625768813	4.51058921829456	3.5834293740448	3.18005916976831	5.23333400962863	4.57242319582246	4.44449756024446	4.63541671554551	3.2935846273514
EMEDMD4_v1_1090010	[fixP]_Cbb3-type cytochrome c oxidase subunit FixP	7.09084940067668	7.04457046914317	6.83927441825113	7.2360082926395	6.99120397881307	7.56642206703322	7.42514680744857	7.64471376386372	7.53166618364886	7.1508667948251	8.23269047286128	7.52953180275399	7.85240974993459	7.98044346423977	7.80781557922218
EMEDMD4_v1_1090011	CcoQ/FixQ family Cbb3-type cytochrome c oxidase assembly chaperone	4.92871766875049	5.0112968350534	5.40172485428829	5.7677057128684	4.39655474200221	5.04756704911795	5.48252898261783	4.79427640737763	4.73535576837216	4.40317274354538	5.78564105249963	4.95023050297208	5.74772527567084	6.1811531699282	6.15873373676231
EMEDMD4_v1_1090012	Cytochrome c oxidase, cbb3-type, subunit II	7.04129677440216	6.88500484652659	6.72877819489739	6.93986389379938	7.25866104981584	7.29005379902094	6.52972496525221	6.7547441691382	7.09285726158829	6.3511058081884	7.67187545559774	7.35222161111302	7.54197178535288	7.61596488285958	7.36954063819284
EMEDMD4_v1_1090013	[fixN]_Cytochrome c oxidase subunit 1 homolog, bacteroid	9.7214685853541	9.51294509329723	9.44704334055263	9.72453837318638	9.33236878250175	9.63664842547171	9.69955851686513	9.30838420188208	9.55595288577571	9.45639450881509	9.94076590313295	9.70941596022118	9.77590728608644	10.1095669718883	10.1283718070639
EMEDMD4_v1_1090014	Crp/Fnr family transcriptional regulator	8.60876899295624	9.09301935334806	8.8621448490699	9.07223344453053	8.15587266682646	8.75663311383743	9.40762654395802	8.8002462895129	8.61457418865506	8.452924240804	8.98086556155725	8.72091251315864	9.11346385677736	9.57396004267578	9.52118414781698
EMEDMD4_v1_1090015	Cytochrome oxidase maturation protein, cbb3-type	6.70183543659587	7.10250129104145	6.90850050051617	7.25167158131816	6.31424812866825	7.24454744248653	7.34513844731242	7.26264714426468	7.01329069859676	6.91417862297522	7.31900415207836	6.95676415849126	7.37146804602528	7.8235611644622	7.91696888028673
EMEDMD4_v1_1090016	[fixI]_Nitrogen fixation protein FixI	10.1380444461771	10.0972492232273	9.9617719920257	10.2226513198652	10.3133531611261	10.5048355231394	10.0325876876762	10.16635565083	10.2446735382171	9.81605209491421	10.5834212371388	10.5001561368395	10.5900542154718	10.8127692636007	10.488130573803
EMEDMD4_v1_1090017	[fixH]_Nitrogen fixation protein FixH	8.7073776219713	8.82319388550343	8.88808469411793	9.08976828653027	8.54617891140172	8.92185744985195	9.011924396951	8.75133773338998	8.74036000017119	8.41366390966696	9.23577728471126	8.75936077052989	8.81386432156241	9.30389839910634	9.07966591646054
EMEDMD4_v1_1090018	[fixG]_Nitrogen fixation protein FixG	10.3482483592956	10.351993114598	10.3193374273196	10.4661461793172	10.5505364836201	10.5578877176788	10.5045263061467	10.5129432908019	10.6484826724382	10.2589185949048	10.7221429337371	10.8981713860257	11.1115090492095	11.0000863096232	11.0318825841075
EMEDMD4_v1_1090019	protein of unknown function	6.77641871443305	6.70557059331493	6.53807498678699	6.94950018206442	6.25231792365233	6.79213373059759	6.61016921784869	6.27201175272848	6.50349576060683	7.36594330582338	6.91611718231495	6.7903546500582	6.9546929388193	7.51695442001814	7.02399468106269
EMEDMD4_v1_1100002	protein of unknown function	2.7055908679764	3.76774170244704	3.82098358320661	3.44275586434729	3.22636527240672	3.28497131034453	3.16145102897346	3.44710491332442	3.05742191873562	3.98029758196205	3.10913592655613	3.71242107330876	3.4043230790904	2.90798393508172	2.78037384534883
EMEDMD4_v1_110001	protein of unknown function	4.64004720113087	5.38775606504476	4.08296383897548	5.45238253860868	5.30201647069976	5.57443874765508	4.38323625768813	4.9868606600805	5.51930987234494	3.98029758196205	4.75154040112673	5.45073530824365	5.29832726223435	4.8674668509247	4.61360321107688
EMEDMD4_v1_110002	conserved exported protein of unknown function	6.87021976525418	6.96352312368454	6.99591958779351	7.24386119384535	7.01003883948181	6.82959905603846	6.86090977043531	6.58648815376765	7.20453913845182	7.57357831309332	6.94320052687557	7.26805822352697	7.22506285118334	7.33515439293571	6.81423980134181
EMEDMD4_v1_110003	NAD-dependent epimerase/dehydratase	8.75733674535192	8.96873845599608	8.81484553505919	8.9812124039346	8.61238419229647	8.68007588534357	9.13938034705853	8.59749446566561	8.5205865440326	9.29292142050611	8.65201074913885	8.72091251315864	8.65708679959737	8.99608382924543	9.54405362964515
EMEDMD4_v1_110004	protein of unknown function	8.18472964135407	7.67762170897035	7.99025700029663	7.59030351979251	7.57554607573251	7.79195081002951	8.07619224144638	8.18123818117226	7.78623754935696	7.42354628704528	7.44435647798906	7.61063259388827	8.17308878957053	8.04108963581974	8.1584063219735
EMEDMD4_v1_110005	[secE]_Protein translocase subunit SecE	10.2546013625077	10.0692761910359	10.7430695582348	10.0077260316174	9.88377211562689	9.70039356878072	11.3031609448276	10.3787623750739	10.7057594531739	11.1144599899612	9.57573355814062	10.0826105093384	9.74131027122475	10.4261266714186	10.3161184389952
EMEDMD4_v1_110006	[nusG]_transcription termination factor	9.78757517519557	9.84818302662776	9.90220332482535	9.65409399787025	9.34540477341771	9.56070232525366	10.0030970741639	9.8614306737159	9.61946565576851	9.49183369207718	9.29829467719595	9.23908256683132	9.67517383462711	9.88313884319841	9.98948322485448
EMEDMD4_v1_110007	[rplK]_50S ribosomal protein L11	8.5102259208095	8.57980456446194	8.66619969188678	8.99988182249485	8.24204247224687	8.85983192485443	9.11546328937309	8.96945532113243	8.70913784520203	8.92924178302346	8.42427830466205	8.48891084029934	8.11606615347207	8.69764644670037	8.32612178771264
EMEDMD4_v1_110008	[rplA]_50S ribosomal subunit protein L1	8.11458820294653	8.20400774371283	8.08301175391958	8.28167577361274	8.24602016910772	8.59922733045759	8.06196120475008	8.53721794094513	8.23075390911175	7.3776493669448	8.06610519664613	7.94678669031224	8.14078090705231	7.83730630882258	7.84512518425363
EMEDMD4_v1_110009	[rplJ]_50S ribosomal protein L10	9.56720651441885	9.81872303233932	9.80721316675235	9.98095945379905	9.39102327559579	10.1937299000835	10.0525183610892	10.1475785977188	9.45980923846695	8.99531718408503	9.133672030225	9.00713701999111	9.44317421703338	9.38568360598303	9.82648795044945
EMEDMD4_v1_110010	[rplL]_50S ribosomal subunit protein L7/L12	8.22523389106473	8.33329145359674	8.64944603316106	8.68501717376713	7.75931579601768	8.41842797105015	8.47027033846838	8.63392722557718	8.32850256562923	7.75505541443002	7.73005421280841	7.52953180275399	7.89176938605165	8.16616400524464	8.08232983981548
EMEDMD4_v1_110011	[rpoB]_RNA polymerase, beta subunit	11.0316261676093	11.2100054286934	11.0518194640354	11.2593283166628	10.8830083719706	11.4371565046472	11.2593989626754	11.407452637874	11.116025377344	10.4962109216868	10.8276468407467	10.7401373937528	11.2390680452311	11.0803011513326	11.2158198979269
EMEDMD4_v1_110012	[rpoC]_DNA-directed RNA polymerase beta' chain (Transcriptase beta' chain) (RNA polymerase beta' subunit)	10.4824057883529	10.5000326009283	10.6013009807277	10.9306308909333	10.3433674748259	10.9490023240837	10.5612740011963	10.8018256707316	10.5724489501301	10.0498469443406	10.4355017815606	10.0826105093384	10.6356884342668	10.5502430433818	10.8303520758398
EMEDMD4_v1_110013	conserved protein of unknown function	6.07208429654803	6.27288007982626	5.74231671283079	5.85232645226977	5.4193822448427	6.04695400154189	6.48775573175664	5.84465077315052	6.53232404915851	5.27162735389958	5.63875159533849	5.96010209639113	6.47391087990338	6.62330049020189	6.81423980134181
EMEDMD4_v1_110014	[rpsL]_30S ribosomal protein S12	7.95783160977862	8.3170710175679	8.20726689013831	8.23121526181908	7.80317070132966	8.76954238768816	8.06909427025638	8.50610820063419	8.3078090463662	6.65032122739659	7.41885646116009	7.66733664016913	8.38790110282366	8.17701455823276	8.03468072820305
EMEDMD4_v1_110015	[rpsG]_30S ribosomal protein S7	6.85882277876999	7.07704099719898	7.30064081569533	7.46824887733323	6.40242725984429	7.49048477512258	7.32143958011237	7.37883335805406	7.08314813329677	6.44311025016657	6.19912726887309	6.07125080172454	6.66776859436799	6.93592491685921	6.92292594742498
EMEDMD4_v1_110016	[fusA]_protein chain elongation factor EF-G, GTP-binding	9.33400313560768	9.32835823787707	9.39773694124409	9.60005502212474	9.21348849762325	9.72876347709605	9.32064808616152	9.93335489465064	9.51681894020029	8.59507598000966	8.94111395817006	8.91221632781281	9.61764544578934	9.29396453486948	9.01565677323768
EMEDMD4_v1_1110001	[nodD]_Nodulation protein D 2	6.4210520800652	6.65484480346754	6.66352573800493	6.64004037436262	6.29901302055842	6.29924274856025	7.03128228395721	6.49437921503443	6.62891480662895	7.08098497477094	6.36853480511563	6.65415392706539	6.36624893119369	6.74496213260794	7.1781413254444
EMEDMD4_v1_1120002	conserved protein of unknown function	4.20869601873253	4.05534992255983	3.91369777158163	3.44275586434729	4.21366209603788	3.86854669243781	4.28863026391865	3.3097251794301	3.7885253226072	3.98029758196205	3.80412749415488	3.63182055519888	3.78488673661844	4.19758990569981	3.67136212230246
EMEDMD4_v1_1120004	protein of unknown function	4.52938364108621	4.46170539950412	4.08296383897548	3.82423638876239	4.70471772047001	4.6609210566153	4.18738229932787	2.98813745188753	2.88932397748837	3.71096224411237	3.72310528217299	4.61497865792325	4.21548660185371	2.90798393508172	3.97046338419739
EMEDMD4_v1_1120007	conserved protein of unknown function	4.74282359095552	4.10658024780755	4.76901846440236	3.82423638876239	4.70471772047001	4.35318028118407	3.36062275152127	3.8942337320761	4.68489293540171	4.80106254169531	3.34403133813808	4.43666339077896	4.08572805930799	4.7561022726691	5.05687262748046
EMEDMD4_v1_1130001	transposase	7.51054028539529	7.59482667241142	7.67637771662838	7.28249704128842	7.50427020424788	7.41032730894614	7.27284097706517	7.36155634398828	6.85113146806505	7.33024419967217	7.38633424333666	7.21371402118911	7.02718193440153	7.01061378797407	7.46849458631416
EMEDMD4_v1_1140001	Transcriptional regulator, LysR family	6.14895776327921	6.0554574594281	5.97526672883253	5.72345822143774	5.95468989457795	5.89029886080943	5.56557282870511	5.63056355887683	5.89720874198696	6.00368397605619	6.05758987515722	6.51502112327198	5.70416996049448	5.60609762062463	5.05687262748046
EMEDMD4_v1_1140002	Virulence factor family protein	5.43779084413651	5.32425056043261	5.30234015180881	5.47924145949772	5.93511337479338	5.51435395903852	5.03514731191853	5.44617615068439	5.68252414424496	5.27162735389958	5.0124565415063	5.97651444265758	6.39392695852522	5.89605804323557	5.39547843778503
EMEDMD4_v1_1140003	conserved membrane protein of unknown function	6.09169007793631	6.37042302947679	6.26646970197752	5.89284551427255	6.70946262928731	6.12938209589577	5.95254872609857	5.98664775154489	6.26669618282081	6.00368397605619	6.0071472307223	6.52621319234275	6.99139266984367	6.49042639776777	6.09821090199961
EMEDMD4_v1_1140004	protein of unknown function	4.74282359095552	4.05534992255983	4.66616770945183	4.77239043066089	4.83718300471702	4.42020430870928	4.63470214439343	4.07469914564473	5.23358830895857	4.49201429248077	4.08917425409617	4.52857421499116	5.29832726223435	4.50370618263056	5.05687262748046
EMEDMD4_v1_1140005	[htrA]_putative periplasmic serine endoprotease DegP-like	6.83575509539838	6.84030440434208	6.81544068235665	6.98741430675697	7.04698654809673	7.18797460795049	7.11637571226981	6.9638228989919	7.42040194181318	6.91417862297522	6.82198119000386	7.32042945376884	7.8323197888886	7.48238110435498	7.1781413254444
EMEDMD4_v1_1140006	[fsrR]_Fused sensor regulator protein R	6.30826690867669	6.39123190436981	6.36827017329916	6.06229238420466	6.67447130692597	6.2262060290683	5.85687590276522	5.63056355887683	5.89720874198696	6.3511058081884	5.63875159533849	6.16014766913371	6.08988360354404	6.22363700593455	5.75041174003155
EMEDMD4_v1_1140007	[tcrA]_Response regulator receiver protein	5.63774662268827	5.25782039490857	5.46437066191348	4.93643805316642	5.70017142783682	5.31744690845495	5.6053683753648	5.07429845489858	5.91920409425979	5.62587411989704	5.04615736152043	5.22207953564623	5.74772527567084	4.9708475802733	6.27265677351253
EMEDMD4_v1_1140008	Integral membrane sensor signal transduction histidine kinase	7.1574824626885	7.62148937240625	7.14679194039894	7.6086652569084	7.47745307875442	7.40206106264767	7.49036202242566	7.41277880343174	7.48818468820405	8.06120166326417	7.0044852301929	7.60536543190728	7.12951241982767	7.51695442001814	7.4922077844128
EMEDMD4_v1_1140010	MFS transporter (fragment)	3.59054208399039	2.6800819487498	2.72865569178162	3.54799074344575	3.34978671085238	3.42209666126096	2.31430376299124	2.98813745188753	3.20796169623743	3.55474318878494	2.66449637242196	3.02194081703034	2.88593122453157	2.41606252930447	1.97641928228268
EMEDMD4_v1_1140011	Two component, sigma54 specific, transcriptional regulator, Fis family	8.19382937064947	7.80714770071274	8.00086252540105	8.19926193622778	8.29291626372598	7.87791345024803	8.09028427039288	7.57146829578454	7.9870186928961	8.40224759906131	7.96841949062551	8.33194280326055	8.41517070796542	8.40639921562901	8.45237741747221
EMEDMD4_v1_1140012	conserved membrane protein of unknown function	4.88444116221267	4.9565015009117	5.3693514145596	4.72828860168597	4.99677563994346	4.91441914254057	4.78088600465832	4.37940109620136	4.68489293540171	5.27162735389958	4.57809150865047	5.07741134845942	4.81584538706202	4.7561022726691	4.92369675895372
EMEDMD4_v1_1140013	conserved protein of unknown function	5.94850150481184	5.93308028742713	6.24878203014483	6.1316532739418	5.27112001813704	5.71453762573126	5.98307987987476	6.1565490945436	5.89720874198696	5.94194719127105	5.17359996501559	5.82161444733098	6.39392695852522	6.4552035774013	7.26329636458519
EMEDMD4_v1_1140014	protein of unknown function	8.08554808259986	7.69027094704529	7.58064871157832	8.33778749629132	8.01845214528064	7.5136885687546	8.09028427039288	7.24391173102547	8.61120018935324	8.94112422559672	7.58283001647684	8.22610750994623	8.21248205596051	8.35954252488481	7.96859711232173
EMEDMD4_v1_1140015	conserved protein of unknown function	8.12413977962908	8.76459240117898	8.16545560669921	8.64702743186917	8.48354299004931	8.28093629679607	8.48100652449241	8.24857405094006	8.9684366450515	9.17376746737762	8.32137722638616	9.20292307542092	8.65708679959737	9.01434903097424	8.09786945791579
EMEDMD4_v1_1140016	protein of unknown function	7.52503356846995	8.06522872145942	7.31770766104937	8.03699789430096	8.17686097050593	7.90741395567583	8.26195726567929	8.3396233158787	8.42004651227662	8.58501334301343	7.9771814217267	8.40954177528111	8.16507939417031	8.32092964642549	6.61264750689288
EMEDMD4_v1_1140017	Transcriptional regulator, CopG family	5.90483724168341	5.70277591496528	5.66440693283839	6.14848469527039	6.44457476395175	6.41878341359623	5.25124040959303	5.68713660521384	6.14130905334476	5.97314579376596	5.07908887933383	5.97651444265758	6.12333828080365	5.72915813543827	4.61360321107688
EMEDMD4_v1_1140018	RelE/ParE family toxin	6.94757308037831	7.13370753007376	6.60911185604592	6.88065407482492	6.80961559389913	6.64578331102292	6.64876948813653	6.7144838374303	6.68133828855537	6.7617183709666	6.3416458773645	6.83604113560613	6.64491383079961	6.59121156460562	6.27265677351253
EMEDMD4_v1_1140019	Integrase (fragment)	4.13502170023321	3.32407204191252	3.23917891905906	4.3748427567471	4.00417120673012	3.76920926036364	3.16145102897346	3.68792254615341	3.7885253226072	4.49201429248077	3.54598305972322	3.25506479347452	3.78488673661844	2.41606252930447	1.97641928228268
EMEDMD4_v1_1140020	Integrase (fragment)	7.44345602544885	7.03798773617133	6.98527752931937	7.17980751971462	7.11815895228957	7.28106663482744	6.81072690798474	6.52574016539224	6.92907847249105	7.09523476101652	6.47134272056842	6.83604113560613	5.98459675217282	6.26490550052718	5.49272731977878
EMEDMD4_v1_1140021	conserved protein of unknown function	7.03117868604066	6.31704859264004	6.56691080886447	6.65189346430621	6.44457476395175	6.57401328469051	6.42241988531916	5.74157468358557	6.36612642868838	6.65032122739659	5.95487680079602	6.14570673244968	5.11091016455214	5.66893959854633	4.77696545294574
EMEDMD4_v1_1140022	protein of unknown function	7.11978406721162	7.03137482975902	7.27465591220027	6.65189346430621	6.74362532530065	6.5139103996162	7.46894950636485	6.41285803622542	6.76873134322413	7.51117912132276	6.42085434371286	6.84500735049779	6.33802949862459	6.34406139834798	6.56871401515619
EMEDMD4_v1_1140023	conserved protein of unknown function	3.69677741516673	2.38043582484844	2.91961467384894	3.07128031152627	2.77638816653324	2.96408267989916	4.18738229932787	2.31108616726802	2.88932397748837	3.71096224411237	1.71747218700968	2.58154815222991	2.53452759925317	3.27414952046623	2.78037384534883
EMEDMD4_v1_1140025	conserved protein of unknown function	5.30971274458512	5.34573116718997	5.23206404185419	5.08372194283677	5.17425046594435	5.28184841583349	5.03514731191853	5.15673835123017	5.1616044692545	5.54512951296272	5.07908887933383	5.0466517068729	5.17612546793372	4.63541671554551	4.61360321107688
EMEDMD4_v1_1140026	WGR domain protein	4.34563582354993	4.50052752069266	5.03975856442209	3.73790111254187	4.00417120673012	4.7153094840239	4.7096448282134	4.84488570132731	3.4687983414529	5.11260332385947	3.72310528217299	3.93028233741144	4.08572805930799	4.0161338162914	3.67136212230246
EMEDMD4_v1_1140027	protein of unknown function	5.16914661145584	4.77839909089916	4.9980182831137	4.85674470120977	3.66706314422442	3.86854669243781	4.97565850604467	4.3090442037426	4.2714324722232	5.11260332385947	4.15243039583287	5.07741134845942	4.81584538706202	5.54039316630689	5.66952516552161
EMEDMD4_v1_1140028	Helix-turn-helix type 11 domain protein	5.37517262612405	5.66909170751066	5.55351656168851	5.55694231204498	5.10585750067883	5.35218811942858	5.48252898261783	5.60142277507952	5.12421927943807	6.39784132546304	5.20377612240773	5.40296273420361	5.0426067356886	5.39926264243347	5.29119734323504
EMEDMD4_v1_1140029	conserved exported protein of unknown function	7.28217097424895	7.54462724827205	7.24819438746727	7.17980751971462	6.91330484151217	7.34283190632476	7.36845430110253	7.06335136186792	6.64220034255273	7.5837207442565	6.7108026709742	6.90625743056851	6.6216911726838	6.3820681248409	6.88759924634394
EMEDMD4_v1_1140030	conserved protein of unknown function	6.49653485734059	6.37042302947679	6.40066761420163	6.21391285831743	5.50153704912075	6.00390386067721	6.52972496525221	5.76804230679827	6.02441539482064	6.39784132546304	5.82500179082066	6.08645257040094	6.2192851746222	6.26490550052718	7.4443850978376
EMEDMD4_v1_1140031	Transcriptional regulator SyrB (fragment)	6.03205485251775	5.83015908938381	5.63747312733712	5.65443349720143	4.75023768612982	5.51435395903852	6.18041889844679	5.11610718065078	5.23358830895857	5.91005897143128	5.17359996501559	5.64806011928189	5.56501079089296	5.84254173303822	6.99108558821038
EMEDMD4_v1_1140032	conserved protein of unknown function	6.14895776327921	5.48775566796839	5.4947021460314	5.93225759078348	5.60427011036445	6.20735412725479	5.56557282870511	5.60142277507952	5.70801764387702	6.17446790194606	5.04615736152043	5.96010209639113	5.46417291850296	5.89605804323557	5.58383280379903
EMEDMD4_v1_1140033	transposase (fragment)	6.38971731062983	6.81742384706737	6.86272080445391	6.32172404446845	6.32932403118689	6.57401328469051	6.48775573175664	6.61592909341178	6.04456729699122	6.42065333672686	6.04097085752204	6.04035811113886	6.15603472648076	6.41909923922771	6.69669373344021
EMEDMD4_v1_1140034	transposase (fragment)	7.38108859666852	7.62148937240625	7.86814093927583	7.19608952057288	7.32785124498049	7.385385108647	7.50095027085661	7.64471376386372	7.14977861966332	7.20443300548632	7.0632723369917	7.16442338514661	7.46577269557777	7.59992784758511	8.03468072820305
EMEDMD4_v1_1140035	protein of unknown function	3.88831701611522	4.05534992255983	3.91369777158163	3.32923655552747	3.66706314422442	3.28497131034453	4.38323625768813	3.15787337027431	3.88108392344141	3.85190605088197	3.10913592655613	2.88953896498722	2.06898514147039	3.27414952046623	4.21807674718051
EMEDMD4_v1_1140036	protein of unknown function	5.55541989224038	6.0291455226013	5.19559912565353	5.53150418878412	5.60427011036445	5.81757787186407	5.20017521830779	5.81956391406435	5.78190176001097	6.17446790194606	5.45023719455751	5.94350088989151	5.65925865588286	5.66893959854633	5.29119734323504
EMEDMD4_v1_1150001	Formyltetrahydrofolate deformylase (fragment)	5.90483724168341	5.71932761332841	6.26646970197752	5.42501407904075	5.60427011036445	5.63212088040128	4.91361081671387	5.86930884522157	5.33524726059485	5.27162735389958	6.04097085752204	5.80333001725394	5.51547268944347	5.39926264243347	5.75041174003155
EMEDMD4_v1_1160002	protein of unknown function	5.20559283523606	5.44858360847624	5.30234015180881	5.47924145949772	5.23954738634592	5.12996110577554	5.0922799610849	5.34431919652767	5.33524726059485	5.16758214523483	5.2906928165927	5.30239276291138	5.11091016455214	5.72915813543827	5.49272731977878
EMEDMD4_v1_1160003	conserved protein of unknown function	4.34563582354993	5.03793331369424	5.15818858568854	4.48496103729331	4.00417120673012	4.04879236331215	4.7096448282134	4.79427640737763	4.78411299476057	4.99593055723293	5.17359996501559	4.38841464991059	4.21548660185371	4.63541671554551	4.61360321107688
EMEDMD4_v1_1160004	conserved exported protein of unknown function	5.92683455846144	6.15615387551432	5.95359317781977	5.47924145949772	5.89514492187168	6.08875665776311	5.98307987987476	5.98664775154489	5.9622136374291	6.062886936824	6.07401962939804	6.10149582589367	5.41098154660421	5.47155296470729	5.29119734323504
EMEDMD4_v1_1160005	Transcriptional regulatory	7.91445309271277	8.0423886030707	7.98492485752519	8.05942026269262	7.99027327303445	8.33404292202195	7.95820809127212	8.03088055563753	8.10205842364002	8.02444200782257	8.42427830466205	8.11929894376979	7.79128059598279	8.34998575839854	7.7499771982062
EMEDMD4_v1_1160006	protein of unknown function	5.90483724168341	6.22731651325744	6.01766082539721	6.66364996307093	5.44729023599048	6.1092123706405	6.64876948813653	6.03103541863902	6.06444158598751	6.30280548007132	6.19912726887309	6.08645257040094	6.52487157521127	6.74496213260794	6.85138575443368
EMEDMD4_v1_1160007	conserved protein of unknown function	6.55420056662624	7.15211232564338	7.16576680111831	6.99673917292932	6.32932403118689	6.6597186089475	7.82970884321614	6.29038807050111	6.90723429273027	7.26870959949348	6.93422911904811	6.86277431965245	6.8978311988692	7.59992784758511	8.25859328680109
EMEDMD4_v1_1160008	conserved exported protein of unknown function	9.22282140126362	9.21621124181775	9.06020874508112	9.2639919231636	8.84259256247068	9.23506953616602	9.25648446424884	8.94646411119051	9.28238301666256	8.8683156711703	9.14538052577032	9.12776608719731	9.33667312922844	9.82223677059535	10.0305485627545
EMEDMD4_v1_1160009	protein of unknown function	3.4758576467069	3.13961501048893	4.16068881499833	4.05599188530676	3.34978671085238	3.28497131034453	3.69163882755424	2.79573544432261	3.5834293740448	4.57570086549447	3.54598305972322	3.54644919386182	3.4043230790904	3.80852632551066	4.77696545294574
EMEDMD4_v1_1160010	conserved membrane protein of unknown function	5.27583422586152	5.83015908938381	5.79201316285702	5.60651125285662	5.65301748718858	5.71453762573126	4.7096448282134	5.65912736730344	5.70801764387702	5.32096502170282	5.54757131216413	4.88217262296153	5.11091016455214	4.9708475802733	5.17878718713617
EMEDMD4_v1_1160011	conserved protein of unknown function	5.24114097411592	5.58127088821761	5.08032508904743	5.11830786031528	5.4193822448427	5.51435395903852	4.28863026391865	5.9408509304395	5.4902177032569	5.11260332385947	5.84428664835357	5.49697654124883	4.73158040418461	5.15773060435802	4.61360321107688
EMEDMD4_v1_1160012	conserved exported protein of unknown function	7.95248008930349	7.89354806624964	8.00086252540105	7.86945234869501	8.07321059295029	8.16847213592482	7.89538865528295	7.9921123915672	7.94475316180112	8.06844252046574	7.94180981643717	8.05506848846776	7.46577269557777	7.76723235994368	7.34370404134877
EMEDMD4_v1_1160014	protein of unknown function	3.4758576467069	4.20388647427253	3.50063527060793	3.82423638876239	3.56885804796287	3.54731232357477	3.16145102897346	3.44710491332442	3.7885253226072	4.40317274354538	4.02301690325216	3.99615828922262	3.78488673661844	3.5659395301984	3.97046338419739
EMEDMD4_v1_1160015	conserved exported protein of unknown function	5.81333222248137	5.59926793477428	5.11978206864122	5.217352784687	5.62884968027306	5.48334634551698	4.63470214439343	5.19625648596035	4.78411299476057	5.05544605551711	4.97794961498059	5.51955298209216	4.73158040418461	4.9708475802733	1.97641928228268
EMEDMD4_v1_1160016	conserved exported protein of unknown function	4.34563582354993	4.89954252435155	4.66616770945183	4.68279599484209	4.55884867659058	4.20899916109197	3.83243292929547	4.51058921829456	4.57834181593068	4.20717387990998	4.83102408551987	4.52857421499116	3.78488673661844	4.19758990569981	3.97046338419739
EMEDMD4_v1_1160018	Addiction module antidote protein (modular protein)	7.80587974558025	7.69864257527319	8.22546769444359	7.90949983705096	7.53710547008024	7.44292664866264	8.32290253567112	7.5022091242481	7.52450966578136	8.46394800077157	7.71441852679229	7.9509454665513	8.42861462278978	8.34036526315298	9.21407782498483
EMEDMD4_v1_1160019	Integral membrane sensor signal transduction histidine kinase	5.37517262612405	5.23497942429913	5.19559912565353	5.24891225282811	4.60912835724622	4.81829653832336	4.7096448282134	5.30870359532403	5.23358830895857	4.93385382885837	5.14277911882046	5.66840762168554	4.81584538706202	4.9708475802733	4.21807674718051
EMEDMD4_v1_1160020	[qseB]_DNA-binding response regulator in two-component regulatory system with QseC	4.13502170023321	4.25018421157773	3.91369777158163	3.6460685507333	4.70471772047001	4.42020430870928	3.83243292929547	4.3090442037426	4.05009045138563	4.49201429248077	4.48286363068728	4.11951968364409	3.60711714433198	4.0161338162914	3.2935846273514
EMEDMD4_v1_1160021	conserved exported protein of unknown function	3.06425050281563	2.80939684858111	2.91961467384894	3.90569552856099	4.00417120673012	3.42209666126096	3.69163882755424	3.44710491332442	4.57834181593068	4.09819092601269	3.88084041206854	3.45570647376616	3.78488673661844	3.5659395301984	3.97046338419739
EMEDMD4_v1_1160022	Cytochrome B561	3.59054208399039	4.25018421157773	3.61550508415944	4.12564913606695	4.45270589464048	4.04879236331215	3.69163882755424	3.44710491332442	5.30215053332395	3.18005916976831	4.15243039583287	4.38841464991059	4.89545904354125	4.19758990569981	4.77696545294574
EMEDMD4_v1_1160024	Sulfatase	4.2787900927495	4.50052752069266	4.55541792200219	4.58726696980215	5.10585750067883	4.6609210566153	5.34824863201995	5.07429845489858	5.36760171562211	5.05544605551711	5.39899141118612	4.61497865792325	5.29832726223435	4.7561022726691	6.03503745767781
EMEDMD4_v1_1170001	Ferredoxin	8.60876899295624	8.6089661414686	8.47025090548881	8.37759196226777	8.76155075950791	8.74360728372541	8.23683952469349	8.55632628568854	8.43539071498269	8.59507598000966	8.67642650776436	8.96045718476056	8.85427493912655	8.79242151425763	8.46441592724055
EMEDMD4_v1_1170002	Rieske (2Fe-2S) domain protein	10.1190626902562	10.4958355167909	10.1978514306905	10.047528126385	10.022412864828	10.2987600412184	10.1244701991797	10.0390156958184	9.82129835549954	10.2398043729605	9.95746638632428	10.253966375076	9.88232919580253	10.1038922140692	9.65325995774497
EMEDMD4_v1_1170003	Transcriptional regulator, LysR family	5.34281392013131	5.59926793477428	5.52440904435928	5.63067134604023	5.20726831501622	5.20790268031033	5.7185642502388	5.34431919652767	5.3992464637996	6.062886936824	5.23333400962863	5.727782924148	5.41098154660421	5.47155296470729	5.75041174003155
EMEDMD4_v1_1170004	protein of unknown function	3.79572360640386	4.33854752800599	4.86502232940035	4.68279599484209	4.33812931380283	4.6609210566153	4.55565212992797	4.3090442037426	4.4021286667099	4.57570086549447	3.72310528217299	4.17745776361675	4.97090811824775	4.19758990569981	4.77696545294574
EMEDMD4_v1_1170005	conserved protein of unknown function	4.2787900927495	3.83003337595038	3.82098358320661	3.98280000978293	3.091389016437	2.55077595878472	3.53560369737157	3.15787337027431	3.05742191873562	4.30849920933655	3.10913592655613	2.88953896498722	3.16828665101947	3.80852632551066	0
EMEDMD4_v1_1170006	conserved protein of unknown function	4.6923504156005	4.46170539950412	4.91073019540975	3.98280000978293	3.92698808904817	3.86854669243781	5.7185642502388	4.23507947113914	3.6896188814455	5.62587411989704	4.08917425409617	3.63182055519888	3.60711714433198	4.8674668509247	4.429352336338
EMEDMD4_v1_1170007	conserved protein of unknown function	5.13175574575483	5.44858360847624	5.76737891368233	5.55694231204498	5.33226510074453	5.31744690845495	6.12673599667921	5.44617615068439	5.43021197335155	6.09160160571341	4.94259707162965	5.19428321639307	6.15603472648076	5.47155296470729	6.27265677351253
EMEDMD4_v1_1170010	protein of unknown function	3.4758576467069	3.23478950972986	3.23917891905906	3.6460685507333	3.091389016437	3.28497131034453	1.21695058460934	3.44710491332442	3.34426685652947	2.9485140709145	2.26733449320826	3.25506479347452	3.4043230790904	2.90798393508172	4.21807674718051
EMEDMD4_v1_1170011	protein of unknown function	2.7055908679764	3.13961501048893	3.72189945257148	2.92265275602739	3.091389016437	2.28912468203656	3.96070023806512	3.15787337027431	3.20796169623743	3.18005916976831	3.34403133813808	3.35887083676932	3.4043230790904	4.0161338162914	3.97046338419739
EMEDMD4_v1_1170012	Thiamine pyrophosphate protein domain protein TPP-binding (fragment)	6.70183543659587	6.89232209886278	7.16576680111831	6.82938579743915	6.45835467725213	6.24481476446752	7.5628979778146	6.65899376661621	6.41338452843911	7.45703547145532	6.5673092609605	6.643915031967	6.71241980867279	7.27582561393717	7.66906556063062
EMEDMD4_v1_1170013	protein of unknown function	4.88444116221267	5.30244528398466	5.66440693283839	5.63067134604023	5.03406021604315	4.9601808205012	5.30055973318925	5.19625648596035	5.46052679162818	5.6646126518946	4.32708666385578	4.57242319582246	5.11091016455214	5.84254173303822	5.49272731977878
EMEDMD4_v1_1170014	protein of unknown function	4.6923504156005	4.33854752800599	4.49668256658829	4.3748427567471	3.84544117211319	4.04879236331215	4.78088600465832	3.15787337027431	4.20135834479093	5.62587411989704	4.2711847573994	4.57242319582246	4.73158040418461	3.5659395301984	5.96897055988374
EMEDMD4_v1_1170015	conserved protein of unknown function	3.79572360640386	3.40814978056755	3.91369777158163	3.54799074344575	1.81053407765742	3.42209666126096	3.83243292929547	3.15787337027431	1.90566422463328	3.85190605088197	2.4795394111691	2.88953896498722	2.53452759925317	2.90798393508172	2.78037384534883
EMEDMD4_v1_1170016	Thioredoxin reductase (modular protein)	3.97532441463122	4.38077916237629	4.37151146907384	4.31646239429116	3.22636527240672	4.20899916109197	5.25124040959303	4.57196508237162	3.4687983414529	4.49201429248077	3.80412749415488	3.86125385159919	4.33453141942999	3.80852632551066	5.05687262748046
EMEDMD4_v1_1170017	conserved protein of unknown function	4.74282359095552	5.03793331369424	3.91369777158163	5.04828648478894	4.60912835724622	4.81829653832336	5.25124040959303	4.37940109620136	4.2714324722232	4.80106254169531	4.75154040112673	4.9830921554458	5.11091016455214	4.7561022726691	5.17878718713617
EMEDMD4_v1_1170018	Methyltransferase type 11	5.27583422586152	5.50694993532035	5.52440904435928	5.39711637348138	5.57926450294739	5.31744690845495	6.0709780859197	5.11610718065078	5.43021197335155	5.6646126518946	4.62344754313917	5.24935041259397	4.54667217022013	4.7561022726691	5.58383280379903
EMEDMD4_v1_1170019	conserved protein of unknown function	3.97532441463122	4.10658024780755	4.00081180288476	4.05599188530676	3.46347660219388	3.66252276276864	4.78088600465832	3.3097251794301	3.6896188814455	3.71096224411237	3.80412749415488	3.99615828922262	3.78488673661844	3.80852632551066	4.77696545294574
EMEDMD4_v1_1170020	protein of unknown function	5.30971274458512	4.6461429533831	4.71850943083047	5.01195869809676	5.10585750067883	5.04756704911795	4.18738229932787	4.51058921829456	4.92121472783488	4.80106254169531	4.94259707162965	5.70826141795308	4.97090811824775	4.35875196700843	4.61360321107688
EMEDMD4_v1_1170021	conserved protein of unknown function	5.55541989224038	5.88986703426324	6.17577960801586	5.24891225282811	5.36189251777581	5.35218811942858	5.85687590276522	5.37907670176094	5.68252414424496	5.73910221638638	5.31853910590835	5.32820011053428	5.0426067356886	5.84254173303822	6.21681946082094
EMEDMD4_v1_1170022	conserved protein of unknown function	6.46681396342583	6.50060650664732	6.35179448317581	6.1146231659859	5.93511337479338	6.58865576240904	6.70479991429983	6.32645306593256	6.28375109185428	5.91005897143128	5.91894716825738	6.37347159208578	6.64491383079961	7.08162557131354	6.69669373344021
EMEDMD4_v1_1170023	[alsT]_Amino-acid carrier protein AlsT	6.32492902259368	5.83015908938381	5.84005457438427	5.63067134604023	6.29901302055842	5.89029886080943	5.56557282870511	5.63056355887683	5.78190176001097	5.58606663094473	5.49972495124963	5.97651444265758	5.11091016455214	5.39926264243347	5.66952516552161
EMEDMD4_v1_1170024	conserved protein of unknown function	3.35126312529254	3.13961501048893	3.82098358320661	2.35445048325186	3.22636527240672	3.13343029355962	1.21695058460934	3.68792254615341	3.6896188814455	2.33105204380855	3.6372606666033	3.02194081703034	2.53452759925317	2.41606252930447	3.2935846273514
EMEDMD4_v1_1170025	protein of unknown function	8.65562621218223	7.58582846812049	8.00086252540105	7.51442637158795	8.00912020924744	7.52134096749906	7.87110777725969	8.62671390570619	7.04364471202889	7.67193005229323	8.67103638078435	8.31913026536965	7.11295347982439	7.23487277055236	7.02399468106269
EMEDMD4_v1_1170026	NUDIX hydrolase	5.81333222248137	6.19217392256126	6.23087481014814	6.22981655519916	6.03044299004016	5.74099579948223	6.09912639406028	5.91739556075403	6.17825959066339	6.77947613150095	5.91894716825738	6.2839964302411	6.33802949862459	6.3820681248409	6.69669373344021
EMEDMD4_v1_1170027	conserved protein of unknown function	3.59054208399039	3.88974641767544	3.91369777158163	3.6460685507333	3.84544117211319	3.66252276276864	3.69163882755424	3.57253262908082	3.4687983414529	3.71096224411237	2.97559180635671	3.78875586685151	4.44449756024446	4.0161338162914	3.97046338419739
EMEDMD4_v1_1170028	putative cold shock protein y4cH	9.41794086149858	9.287317893964	9.46821549844459	9.13480822191025	8.63379426169332	9.40808617266988	9.53157273135003	9.23675560889547	9.81983753472624	8.51253834492989	8.92081972661826	9.33129851871659	9.36841099334063	9.58214647101301	10.2235272616967
EMEDMD4_v1_1170029	protein of unknown function	10.5262910314503	10.2771076183808	10.302289965242	9.803706073265	9.4865783327105	10.1363334119402	10.4536538041899	10.3274080840192	10.554115931243	9.35936892149619	9.89987788109587	10.1135486064394	10.0763092388739	10.1840685352642	10.7292109270773
EMEDMD4_v1_1170030	protein of unknown function	5.20559283523606	6.4715898979081	6.11849654161005	5.72345822143774	5.3909237247474	5.93681974787915	6.01297828308164	5.98664775154489	6.12247272256431	5.94194719127105	4.83102408551987	5.47404118220249	5.74772527567084	5.72915813543827	6.09821090199961
EMEDMD4_v1_1170031	conserved protein of unknown function	4.2787900927495	4.33854752800599	4.43545410399956	4.05599188530676	4.55884867659058	3.54731232357477	4.07848884637002	4.37940109620136	3.9680605868561	4.57570086549447	4.43278388421566	4.38841464991059	3.94313493541443	3.27414952046623	4.61360321107688
EMEDMD4_v1_1170033	conserved protein of unknown function	4.34563582354993	4.77839909089916	4.30460282412057	4.05599188530676	4.45270589464048	4.6609210566153	5.43914287863011	3.8942337320761	4.63260082689528	4.40317274354538	4.02301690325216	4.52857421499116	4.54667217022013	4.7561022726691	5.05687262748046
EMEDMD4_v1_1170034	conserved protein of unknown function	6.37379095728759	6.19217392256126	5.81623383037003	6.0263199790562	6.41661368148806	6.02558950262845	6.4663042088244	6.23454164497887	6.14130905334476	6.11975588793959	6.38179364131979	6.7903546500582	6.69026693824863	6.80215006319782	6.81423980134181
EMEDMD4_v1_1170035	protein of unknown function	3.4758576467069	3.63445823393496	4.00081180288476	3.54799074344575	3.56885804796287	2.55077595878472	4.55565212992797	3.9872863829137	3.7885253226072	4.40317274354538	2.97559180635671	3.54644919386182	3.78488673661844	2.90798393508172	3.2935846273514
EMEDMD4_v1_1170036	conserved protein of unknown function	5.40682144080032	5.03793331369424	5.19559912565353	5.01195869809676	5.03406021604315	3.96148261318863	5.6818103585877	4.94107070542304	4.63260082689528	5.45959647812797	4.94259707162965	5.16594080843261	4.21548660185371	5.47155296470729	5.66952516552161
EMEDMD4_v1_1170038	protein of unknown function	4.34563582354993	4.61109366514242	3.91369777158163	4.05599188530676	3.84544117211319	4.42020430870928	4.18738229932787	3.79476291699592	4.46328924760126	4.72978307883546	3.95367937241738	4.33849630494368	4.08572805930799	4.0161338162914	4.429352336338
EMEDMD4_v1_1180001	protein of unknown function	3.59054208399039	3.94708585878649	4.49668256658829	3.98280000978293	3.091389016437	3.96148261318863	4.47201833093826	3.3097251794301	3.7885253226072	3.85190605088197	3.95367937241738	3.54644919386182	4.21548660185371	5.15773060435802	4.77696545294574
EMEDMD4_v1_1180003	[acpP]_Acyl carrier protein	7.5746432894832	7.68185045650535	7.3840249820087	7.83347502098952	7.44321510885396	7.32545285524645	8.10423998097653	7.0845663740586	7.80997714683786	8.15261140222579	7.57707788505856	7.86098983388482	8.07391009930979	8.30122861844459	8.44023760695877
EMEDMD4_v1_1180004	protein of unknown function	5.90483724168341	6.32788262224309	6.03839968247953	6.66364996307093	5.4193822448427	6.18825261971996	6.74097999373592	5.63056355887683	5.9622136374291	6.94597690982772	5.78564105249963	5.92670642600384	7.20957080796069	7.49977132578807	7.4922077844128
EMEDMD4_v1_1180005	Protein FixW (fragment)	6.84733504110589	7.08982730794317	6.89719104401867	7.02435750716012	6.40242725984429	6.14927372007762	8.31091770883643	7.33524657789105	7.40489662643777	8.2126645097266	6.82198119000386	7.14277215889524	6.47391087990338	7.25549450007387	6.65528256251613
EMEDMD4_v1_1180006	protein of unknown function	5.52689949163946	6.14394453373045	5.76737891368233	6.00799173444818	5.44729023599048	5.48334634551698	6.7936037411831	5.54131361631998	5.9622136374291	6.42065333672686	5.80545565131625	6.13111978363215	5.87101695939439	6.85715725322997	6.21681946082094
EMEDMD4_v1_1180007	protein of unknown function	3.21488243272996	3.83003337595038	3.08822690366714	3.32923655552747	2.94246880566938	3.42209666126096	3.36062275152127	3.9872863829137	3.6896188814455	3.55474318878494	3.72310528217299	3.35887083676932	4.73158040418461	2.90798393508172	3.67136212230246
EMEDMD4_v1_1180008	Cpn10 chaperonin GroES, small subunit of GroESL (fragment)	3.35126312529254	4.74645425362049	5.15818858568854	5.04828648478894	3.92698808904817	4.5455773826481	5.48252898261783	4.79427640737763	2.88932397748837	4.09819092601269	4.21302912884732	3.99615828922262	4.97090811824775	4.63541671554551	5.58383280379903
EMEDMD4_v1_1190001	conserved protein of unknown function	2.48612433992359	3.76774170244704	3.3758218999144	3.32923655552747	3.22636527240672	3.54731232357477	3.53560369737157	3.8942337320761	3.20796169623743	4.09819092601269	2.97559180635671	3.78875586685151	4.44449756024446	2.41606252930447	3.2935846273514
EMEDMD4_v1_1190002	conserved protein of unknown function	6.16755273040259	6.31704859264004	6.47861446052026	6.36557150758077	5.79009324293093	5.95952948339794	6.7936037411831	6.05272740804968	6.00397801381897	6.77947613150095	5.82500179082066	5.90971415219695	5.98459675217282	6.09223750651559	6.37823848867771
EMEDMD4_v1_1190003	conserved protein of unknown function	4.05738161609914	3.32407204191252	3.91369777158163	3.54799074344575	3.66706314422442	3.54731232357477	3.96070023806512	2.79573544432261	3.5834293740448	3.98029758196205	3.80412749415488	3.02194081703034	3.94313493541443	3.5659395301984	4.429352336338
EMEDMD4_v1_1190004	protein of unknown function	3.06425050281563	2.80939684858111	2.50850833733246	2.92265275602739	1.41781964333968	1.55767838200376	3.16145102897346	2.98813745188753	2.88932397748837	3.55474318878494	2.8284132734414	3.14320648156286	2.53452759925317	0	3.67136212230246
EMEDMD4_v1_1190005	transposase	3.88831701611522	4.20388647427253	4.08296383897548	3.44275586434729	4.07743393517221	4.35318028118407	4.38323625768813	3.79476291699592	3.34426685652947	3.55474318878494	3.88084041206854	3.86125385159919	3.60711714433198	4.19758990569981	5.05687262748046
EMEDMD4_v1_1190006	protein of unknown function	2.89603762522124	4.25018421157773	4.08296383897548	4.05599188530676	3.091389016437	3.76920926036364	4.78088600465832	3.57253262908082	3.7885253226072	4.30849920933655	3.72310528217299	3.78875586685151	4.81584538706202	4.35875196700843	6.37823848867771
EMEDMD4_v1_1190007	conserved protein of unknown function	5.69013181117768	6.21569717269486	5.61002691074558	5.89284551427255	4.83718300471702	5.48334634551698	6.20652938789522	5.41301648875958	6.02441539482064	6.52959742128177	5.47519325547971	5.80333001725394	5.87101695939439	6.3820681248409	7.4443850978376
EMEDMD4_v1_1190008	conserved protein of unknown function	5.90483724168341	5.56304649664248	5.95359317781977	5.97062156267943	4.99677563994346	5.28184841583349	6.01297828308164	4.94107070542304	4.87694618008335	6.37466280580332	5.04615736152043	5.13703042403405	6.36624893119369	5.78696352136425	7.51553750947645
EMEDMD4_v1_1190010	transposase (fragment)	5.58338739032186	4.68036090011795	4.91073019540975	5.18508747256898	4.65771458308619	4.7153094840239	5.92135745937826	5.11610718065078	5.30215053332395	5.54512951296272	5.17359996501559	4.91660284714968	4.97090811824775	4.9708475802733	5.82700305743435
EMEDMD4_v1_1190011	protein of unknown function	6.32492902259368	5.93308028742713	6.65011346020044	6.3511032543915	5.65301748718858	5.89029886080943	7.22254804115341	6.05272740804968	6.26669618282081	6.61119176485367	5.31853910590835	5.54178156537399	6.08988360354404	6.26490550052718	5.89973238243438
EMEDMD4_v1_1190012	protein of unknown function	5.24114097411592	5.32425056043261	5.15818858568854	5.67781060324477	5.65301748718858	5.54470912916191	5.25124040959303	5.03124187678573	5.9622136374291	5.58606663094473	5.34585807988549	5.85750245658194	4.97090811824775	5.39926264243347	4.77696545294574
EMEDMD4_v1_1190014	Putative insertion sequence ATP-binding protein y4bM/y4kI/y4tA (fragment)	3.69677741516673	4.00223320904643	3.82098358320661	3.54799074344575	3.091389016437	3.28497131034453	3.16145102897346	3.3097251794301	1.90566422463328	2.9485140709145	3.23135898466942	3.54644919386182	3.4043230790904	2.90798393508172	4.21807674718051
EMEDMD4_v1_1190016	transposase	4.64004720113087	3.94708585878649	4.23443956840445	4.31646239429116	4.65771458308619	4.28289013195074	4.38323625768813	3.9872863829137	3.5834293740448	4.30849920933655	4.02301690325216	4.05915712707627	4.33453141942999	4.0161338162914	5.05687262748046
EMEDMD4_v1_1190017	conserved protein of unknown function	4.97167568746354	4.9565015009117	4.91073019540975	4.63582202776651	5.23954738634592	5.24534925987632	4.63470214439343	4.84488570132731	5.04641069885635	4.49201429248077	5.04615736152043	4.88217262296153	5.11091016455214	4.63541671554551	5.39547843778503
EMEDMD4_v1_1190018	[mepA]_Tyrosinase	6.07208429654803	5.79935213822856	5.84005457438427	6.04441829648976	5.60427011036445	6.14927372007762	5.6818103585877	5.89355254203335	5.91920409425979	6.20106500518317	5.93702383293344	6.04035811113886	5.79000408904895	5.84254173303822	5.89973238243438
EMEDMD4_v1_1190020	L-ascorbate oxidase	5.83675831467834	5.58127088821761	5.46437066191348	5.53150418878412	5.50153704912075	5.86646351062976	5.75440501944368	4.84488570132731	5.73306846545023	5.6646126518946	5.07908887933383	5.9927421774606	5.61290421041829	5.94765998431535	5.82700305743435
EMEDMD4_v1_1190025	conserved protein of unknown function	5.92683455846144	5.93308028742713	5.79201316285702	5.89284551427255	6.08475662840106	6.18825261971996	6.18041889844679	5.98664775154489	6.21428733053301	6.09160160571341	5.34585807988549	6.21650791922114	6.30924705685024	5.54039316630689	5.58383280379903
EMEDMD4_v1_1190026	XRE family transcriptional regulator	6.38971731062983	6.6972391864388	6.81544068235665	6.74336748389034	6.1024160935397	6.43507990158946	7.41398513072294	6.85691601504009	6.31726772529232	7.36594330582338	6.39493173334711	6.02466010508015	6.47391087990338	6.52480972235983	6.37823848867771
EMEDMD4_v1_1190027	Uncharacterized HTH-type transcriptional regulator y4aM	5.96984785752965	6.09404690314193	6.35179448317581	6.36557150758077	5.76813275531979	6.12938209589577	6.33043139810347	6.52574016539224	6.14130905334476	6.65032122739659	5.84428664835357	5.74704380214436	5.46417291850296	6.13738023211993	5.96897055988374
EMEDMD4_v1_1190028	conserved protein of unknown function	4.20869601873253	4.50052752069266	4.95503429285756	4.3748427567471	4.14715535645078	4.48425231359827	4.55565212992797	5.03124187678573	3.7885253226072	5.05544605551711	4.21302912884732	4.23315862912836	4.64208669090741	4.50370618263056	4.77696545294574
EMEDMD4_v1_1190029	protein of unknown function	1.91135598719945	2.92806819327963	3.61550508415944	2.56968377831798	3.46347660219388	3.28497131034453	3.96070023806512	2.79573544432261	1.90566422463328	3.37953085037735	1.33670115268998	3.63182055519888	3.94313493541443	2.90798393508172	1.97641928228268
EMEDMD4_v1_1190030	conserved protein of unknown function	3.35126312529254	3.13961501048893	3.61550508415944	2.56968377831798	3.46347660219388	3.54731232357477	2.6549382818754	2.57366705313068	3.34426685652947	3.85190605088197	2.4795394111691	3.45570647376616	3.78488673661844	4.35875196700843	4.21807674718051
EMEDMD4_v1_1190031	protein of unknown function	5.37517262612405	6.06843563441989	6.03839968247953	5.42501407904075	5.23954738634592	5.28184841583349	5.64409559778177	5.19625648596035	5.1616044692545	4.40317274354538	4.94259707162965	5.40296273420361	5.65925865588286	5.54039316630689	5.82700305743435
EMEDMD4_v1_1190032	Pectate lyase (fragment)	5.61082301620217	5.61704323864818	5.84005457438427	5.33964847178265	5.44729023599048	5.45165762459576	5.88947690317233	5.47859074642214	5.43021197335155	5.4148499745286	5.07908887933383	5.10752883258864	5.56501079089296	5.15773060435802	5.05687262748046
EMEDMD4_v1_1190033	[cah]_Carbonic anhydrase	7.20326105938817	7.32429518661132	7.27465591220027	7.19608952057288	6.87271897160751	7.22593523635071	7.70704245743096	7.06335136186792	6.98228429202484	7.38926120879853	6.27214572002688	6.94846820692649	7.30012180852163	7.12709637690574	7.1781413254444
EMEDMD4_v1_1200001	protein of unknown function	3.88831701611522	4.53833227713065	4.49668256658829	3.07128031152627	3.75900728597078	4.13111842886321	4.18738229932787	3.8942337320761	3.34426685652947	3.37953085037735	2.01844280601166	3.35887083676932	4.08572805930799	4.19758990569981	3.67136212230246
EMEDMD4_v1_120001	[rpsJ]_30S ribosomal protein S10	4.47069677153821	4.71378603084774	4.30460282412057	5.24891225282811	4.14715535645078	4.91441914254057	5.20017521830779	4.3090442037426	4.2714324722232	4.09819092601269	3.95367937241738	4.33849630494368	4.97090811824775	3.80852632551066	4.429352336338
EMEDMD4_v1_120002	[rplC]_50S ribosomal subunit protein L3	6.09169007793631	6.3061325880712	6.09888535256097	6.65189346430621	6.17096857821189	6.81721840434069	6.20652938789522	6.79391141746787	6.23196933383894	5.27162735389958	5.7451762513138	5.60648340176601	6.39392695852522	5.54039316630689	6.32641327278213
EMEDMD4_v1_120003	[rplD]_50S ribosomal protein L4	6.32492902259368	5.9750367222033	6.30120748349904	6.54153755664968	6.53837949473042	6.85404610915704	5.92135745937826	6.23454164497887	6.30060673852032	5.84408680767862	6.04097085752204	5.96010209639113	6.4996162281109	5.94765998431535	6.47661747414195
EMEDMD4_v1_120004	[rplW]_50S ribosomal subunit protein L23	5.96984785752965	6.62000884976589	6.44793921155832	6.59162948626265	6.11986200744269	7.08845879415989	5.95254872609857	6.9172838592752	6.36612642868838	5.36867107160338	5.86331711721593	5.58523691428428	6.2798786824212	6.26490550052718	5.58383280379903
EMEDMD4_v1_120005	[rplB]_50S ribosomal subunit protein L2	6.92589208077452	6.84030440434208	6.83927441825113	7.46152976034868	7.36490316378387	7.79195081002951	6.84437534536986	7.51007083727939	7.45092142461717	7.16444595550297	6.55565678526192	6.88032514550187	6.9546929388193	6.96125327618307	6.03503745767781
EMEDMD4_v1_120006	[rpsS]_30S ribosomal protein S19	6.40546976603543	6.40152486128426	6.6229089379736	7.1633396635515	6.08475662840106	6.79213373059759	6.50889295823859	6.37891447718372	6.17825959066339	5.84408680767862	5.7655505171675	5.56367284820736	6.24990002271795	6.22363700593455	6.37823848867771
EMEDMD4_v1_120007	[rplV]_50S ribosomal subunit protein L22	6.51116880914048	6.81742384706737	6.67681447377	6.96858178905166	6.41661368148806	6.87808579053064	6.7936037411831	7.07399786379002	6.79275836067087	5.77495267183171	6.25783469183563	6.14570673244968	6.39392695852522	6.22363700593455	6.56871401515619
EMEDMD4_v1_120008	[rpsC]_30S ribosomal subunit protein S3	7.17596857740024	7.38779876947458	7.12756418541437	7.61473426794985	7.14396870730859	7.90741395567583	7.22254804115341	7.71441955322114	7.28296949346392	6.79701797136744	6.57886837457421	6.75273432844335	7.34335151553651	7.42891618631536	7.31739629776681
EMEDMD4_v1_120009	[rplP]_50S ribosomal subunit protein L16	5.66417697137457	5.63460219761013	5.61002691074558	5.9515670942365	5.7458328147003	6.58865576240904	5.6053683753648	6.21543521281328	5.60322386316498	4.49201429248077	5.17359996501559	4.95023050297208	5.23851984845854	5.15773060435802	5.39547843778503
EMEDMD4_v1_120010	[rpmC]_50S ribosomal subunit protein L29	5.55541989224038	5.59926793477428	5.43338776316227	6.29173409415838	4.91918498886172	6.24481476446752	5.64409559778177	5.60142277507952	5.36760171562211	5.22054249628016	5.0124565415063	4.61497865792325	5.35575371547201	5.54039316630689	6.15873373676231
EMEDMD4_v1_120011	[rpsQ]_30S ribosomal subunit protein S17	7.27361334456202	7.52121881835194	7.66974663730494	8.30813304850612	7.14396870730859	8.1733374166477	7.5628979778146	7.54874934597819	7.53878737662282	6.37466280580332	6.72127137793382	6.81793978149958	6.64491383079961	6.65469118487491	6.42826639059209
EMEDMD4_v1_120012	[rplN]_50S ribosomal protein L14	8.51749234137901	8.79809161776293	8.84752970842873	9.11781553539117	8.36784010177199	9.64367715671486	8.97821984595937	9.43972488792219	9.04044593175965	7.59379236961402	8.27948731007489	8.36971151796571	8.54428441807409	8.83414872101266	8.89631601942882
EMEDMD4_v1_120013	[rplX]_50S ribosomal subunit protein L24	6.72712737393571	6.80196602463856	6.56691080886447	7.4948167183189	6.28361530842932	7.54405759595911	6.75873537751401	7.41277880343174	6.6684099205848	5.27162735389958	6.1840693898785	5.83967004137464	6.99139266984367	6.65469118487491	6.37823848867771
EMEDMD4_v1_120014	conserved protein of unknown function	9.32781649122928	9.27197236236144	9.28293938496411	9.79170261033571	8.80533879907552	9.84766510225119	9.64092861333922	9.66593153192479	9.26101228425522	8.76959294820495	8.90253758425542	8.63305448397742	8.91761980327922	9.30883979807344	9.35653746660939
EMEDMD4_v1_120015	[rplE]_50S ribosomal protein L5	8.5247223465128	8.30066613704983	8.16073421687607	8.80133379692621	7.88196974183906	8.91896354443415	8.5891608350358	8.73465935655411	8.36501897261498	7.71870076840669	8.05786851786373	7.71212836131598	8.14892595921689	8.34036526315298	8.09786945791579
EMEDMD4_v1_120016	[rpsN]_30S ribosomal subunit protein S14	7.11978406721162	7.39811616189429	7.41607443406361	7.66238859307273	6.89315462197047	7.77284442617528	7.84641124106683	7.68694005306084	7.08314813329677	7.03737115007049	6.93422911904811	6.7903546500582	6.93598693809731	7.17117771704962	7.68972285262584
EMEDMD4_v1_120017	[rpsH]_30S ribosomal subunit protein S8	7.78194262371001	7.16425302896896	6.99591958779351	7.24386119384535	6.972119966469	7.12909250379033	6.66768911577139	7.47836362350082	7.54587359172154	7.24334156325927	7.15879152157227	7.34591898011794	7.27056516436738	6.88389383558128	6.88759924634394
EMEDMD4_v1_120018	[rplF]_50S ribosomal subunit protein L6	7.34886380033058	7.42359138031197	7.34293523956124	8.00962278558666	7.25866104981584	8.21168004470139	7.37997242813405	8.00329572056318	7.40489662643777	6.91417862297522	7.09581983774687	7.01353730296188	7.28541917637824	7.12709637690574	7.7100885328272
EMEDMD4_v1_120019	[rplR]_50S ribosomal subunit protein L18	7.64931031364833	7.27476308118903	7.74737619701915	7.8490038632059	7.73121370363092	8.41432391031123	7.22254804115341	8.11060497263403	7.99739439844445	6.57097135648482	6.97853846553654	7.28133033748408	7.37146804602528	7.39213942636001	6.92292594742498
EMEDMD4_v1_120020	protein of unknown function	5.37517262612405	5.76787296248186	6.01766082539721	5.55694231204498	4.99677563994346	5.79249950217047	5.34824863201995	6.03103541863902	5.33524726059485	3.98029758196205	4.94259707162965	3.78875586685151	5.29832726223435	4.9708475802733	4.77696545294574
EMEDMD4_v1_120021	[rpsE]_30S ribosomal subunit protein S5	5.81333222248137	5.76787296248186	5.46437066191348	6.29173409415838	5.52791424631405	6.46713081314937	5.7185642502388	6.1565490945436	5.4902177032569	4.86898547485176	5.52384647311663	4.69649936731704	6.24990002271795	5.06731302257093	4.92369675895372
EMEDMD4_v1_120022	[rpmD]_50S ribosomal subunit protein L30	3.59054208399039	3.56289521214075	4.08296383897548	4.77239043066089	3.75900728597078	4.60440163064896	3.36062275152127	4.44648580467013	3.34426685652947	1.88276599720858	3.72310528217299	3.54644919386182	3.16828665101947	3.5659395301984	1.97641928228268
EMEDMD4_v1_120023	[rplO]_50S ribosomal subunit protein L15	7.19422081214846	7.57677378888717	7.7599178499309	8.03699789430096	7.69092782272944	8.35131941782082	7.11637571226981	7.96948225548343	7.75600294829736	6.57097135648482	7.4569394343245	7.33958869426969	7.4126413728495	7.31564797219295	7.23546611079399
EMEDMD4_v1_120024	[secY]_preprotein translocase membrane subunit	8.18472964135407	8.22734037723793	8.23448270769181	8.52665990613291	7.81392925167844	8.49814879278396	8.61375939463444	8.25326560213067	8.27833021584406	7.56336407351005	7.88241450210216	7.91307772082067	8.47470560923721	8.34036526315298	8.83272715135067
EMEDMD4_v1_120025	[adk]_Adenylate kinase	7.67553156674856	7.72756653634871	7.85065817661332	7.87451950244484	7.42928912459289	7.84169764412295	7.83808421292326	7.98084169515224	8.02808116462931	7.33024419967217	7.25559762091767	7.20677477065359	7.46577269557777	7.80968380381439	7.66906556063062
EMEDMD4_v1_120026	protein of unknown function	8.0154242837772	7.60376910187528	8.30464391562389	8.98824177812055	7.58185443011552	8.52884322947405	8.671139136655	8.14130074146934	7.92314680798629	7.68140628314241	7.81559142368296	7.45535674778898	8.09092062203582	8.17701455823276	8.94867530219994
EMEDMD4_v1_120027	conserved protein of unknown function	10.2037068370904	10.4438720346213	10.3825433879075	11.0047161456072	10.0362606688384	10.8153258799163	10.9090830338154	10.5974683231641	10.4042678441922	10.0716308989959	9.84708234586513	9.99671066746924	10.4338283175642	10.5585647731401	10.8116258706572
EMEDMD4_v1_120028	[rpsM]_30S ribosomal protein S13	9.86367148952425	10.1825377245354	10.0563170084511	10.6105588365602	9.75011800868964	10.4970948362163	10.5447387059862	10.328519979671	10.0302599105775	9.71816614544348	9.48802829512675	9.69088642061826	10.1142423796249	10.2290768914362	10.3260489072424
EMEDMD4_v1_120029	[rpsK]_30S ribosomal protein S11	6.48175094387524	6.99104791329115	7.05817428514527	7.34953659576494	6.68622963187415	7.52134096749906	7.23528659347157	7.11581517641109	6.74429738676326	6.11975588793959	6.66815124572361	6.55927769110002	6.9546929388193	6.59121156460562	6.9574082527937
EMEDMD4_v1_120030	[rpoA]_RNA polymerase, alpha subunit	11.0667225521367	11.2375575431056	11.1086955726415	11.1543940381941	10.7646117888801	11.1086433314462	11.0236613854917	11.0383298872414	10.5593777518113	10.7804007648094	10.6104240047635	10.8997857987769	10.8356279858665	10.9535167354447	11.4920453912349
EMEDMD4_v1_120031	[rplQ]_50S ribosomal subunit protein L17	6.53999878498994	6.41174490265827	6.31826766605453	6.89069267349866	6.51219468496105	6.97042843425871	6.55026044215102	7.06335136186792	6.30060673852032	5.87744995704906	6.39493173334711	6.43414692251087	6.81835200981023	6.3820681248409	6.37823848867771
EMEDMD4_v1_120032	[msrQ]_Protein-methionine-sulfoxide reductase heme-binding subunit MsrQ	7.34886380033058	7.61265644368866	7.30919947547233	7.82302881464141	7.10069230663972	7.26292258766135	7.5527563220297	7.29030181770974	7.52450966578136	7.82512668981878	7.35306194614953	7.71702044995703	7.71652710909204	7.48238110435498	7.98540395793845
EMEDMD4_v1_120033	[yedY]_exported heme-molybdoenzyme molybdopterin-containing subunit YedY; TAT export	8.76956081218274	8.44199824950786	8.21639599439631	8.4841972910905	8.30821554997155	8.30773395716995	8.36408233629833	8.42526594075548	8.50248892381549	8.48032729411428	8.19937987541746	8.62266419998897	8.44854847679701	8.54686615965462	8.54598487477874
EMEDMD4_v1_120034	Periplasmic serine endoprotease DegP-like	7.71399095859893	7.76790577562466	7.33457496664899	7.75322002329956	7.65547845032057	7.84779709795523	7.87924689365944	8.10022617954997	8.04818228207879	7.52176821492701	7.77596953562471	8.01192998333682	7.68326485922929	7.85092173251357	7.34370404134877
EMEDMD4_v1_120035	[rarA]_Replication-associated recombination protein A	7.70765183689257	7.12752004931021	7.42397677314872	7.30519146024901	7.22681153429648	7.27202313462153	8.00359031029179	7.60855581295181	7.83333242388477	7.67193005229323	7.51224286464605	7.79311856891079	8.02164096530397	8.05291883962854	8.21650496795242
EMEDMD4_v1_120036	[sugE]_multidrug efflux system protein	9.27734439822411	8.87212493061867	9.39773694124409	8.78528036050621	8.88657297764428	8.84770910216106	9.48166159540374	8.96945532113243	8.99715614244636	9.58565920835677	8.621596982788	8.81517762676675	8.64561975097452	8.89456035110712	9.31059638857758
EMEDMD4_v1_120037	ATP12 ATPase	8.82917416034655	8.8978007792812	8.58746891571688	8.57415090916245	9.34725747931787	8.92762790401728	8.37563528138081	8.49426689405334	8.49884199674795	8.48574599350387	8.39515228301385	8.98297084320957	8.28078778217204	7.86440986115511	7.51553750947645
EMEDMD4_v1_120038	HAD-superfamily hydrolase, subfamily IA, variant 1	9.16152583138986	9.21912382499732	9.42948653677543	9.43322697047874	9.98720042591071	9.76949593801298	9.60211512891544	9.84131791308829	9.84590863346163	9.52904985092741	9.22294201186407	9.3534600717972	9.55159648533424	9.63031287030964	9.49207787133288
EMEDMD4_v1_120039	Pseudouridine synthase	8.055911382257	7.98536613435313	8.10283842711289	7.7085190283967	8.18517153722846	8.22110856671767	7.93497016854734	8.22009976724564	7.80407876904613	7.79924714485421	7.84460968490634	8.07044082075619	7.57861338110094	7.10454011007815	7.4443850978376
EMEDMD4_v1_120040	[crcB]_putative fluoride ion transporter CrcB	3.59054208399039	4.42180963901294	4.49668256658829	3.20601614492805	3.091389016437	3.86854669243781	3.53560369737157	4.23507947113914	2.88932397748837	3.37953085037735	4.38090302920789	3.71242107330876	2.88593122453157	1.66382824431159	0
EMEDMD4_v1_120041	[fghA]_S-formylglutathione hydrolase	6.71453682878608	6.94252933604291	6.88579223041638	6.52873801935855	6.96248245134395	6.76660517093896	6.72300336709292	7.10547393251031	6.54652501193744	6.46522295164047	6.86981684782796	6.65415392706539	6.6216911726838	6.52480972235983	6.32641327278213
EMEDMD4_v1_120042	conserved membrane protein of unknown function	6.09169007793631	6.0554574594281	5.66440693283839	5.18508747256898	6.15413341352302	6.1092123706405	5.6053683753648	6.13637387836549	5.54782697062525	5.45959647812797	5.88209982146161	5.94350088989151	5.17612546793372	5.15773060435802	4.92369675895372
EMEDMD4_v1_120043	conserved protein of unknown function	5.37517262612405	5.1398178752962	4.95503429285756	5.31003264656597	5.62884968027306	5.28184841583349	4.84877417206498	5.07429845489858	4.92121472783488	4.86898547485176	4.97794961498059	5.16594080843261	5.94772150312166	5.15773060435802	4.61360321107688
EMEDMD4_v1_1210001	protein of unknown function	4.34563582354993	4.05534992255983	3.72189945257148	3.98280000978293	3.22636527240672	3.28497131034453	4.18738229932787	3.3097251794301	3.6896188814455	4.09819092601269	3.10913592655613	4.17745776361675	3.4043230790904	3.5659395301984	3.2935846273514
EMEDMD4_v1_1210002	conserved protein of unknown function	7.05134439525216	6.91405378109258	7.00648371946411	6.93986389379938	6.26805148386278	6.38562756973565	7.35684347556175	6.60128372209139	6.51798191043227	7.50051173084779	6.31424626092412	6.6232166306584	7.14588345461366	7.55071856061825	7.89934057275523
EMEDMD4_v1_1210003	[virD]_Protein VirD4	7.23004680172069	7.2635211243389	7.16576680111831	6.96858178905166	6.7879524982841	6.99261924463155	8.00359031029179	6.88136710113019	6.99269398005102	7.57357831309332	6.81222073889574	6.96501267833509	7.46577269557777	7.61596488285958	7.88149419740848
EMEDMD4_v1_1210004	protein of unknown function	3.21488243272996	4.05534992255983	4.71850943083047	3.98280000978293	4.07743393517221	3.76920926036364	4.07848884637002	4.07469914564473	3.34426685652947	4.20717387990998	3.54598305972322	3.93028233741144	3.94313493541443	4.0161338162914	4.429352336338
EMEDMD4_v1_1210005	transposase (fragment)	3.35126312529254	3.13961501048893	3.3758218999144	3.07128031152627	3.46347660219388	3.66252276276864	2.31430376299124	3.15787337027431	3.05742191873562	2.33105204380855	2.66449637242196	3.45570647376616	3.4043230790904	3.27414952046623	0
EMEDMD4_v1_1210006	protein of unknown function	3.69677741516673	3.63445823393496	3.72189945257148	3.44275586434729	3.46347660219388	3.54731232357477	3.96070023806512	3.44710491332442	2.69902458214571	2.67256757480432	3.34403133813808	3.71242107330876	3.4043230790904	2.90798393508172	3.97046338419739
EMEDMD4_v1_1210007	transposase (fragment)	3.69677741516673	3.56289521214075	3.61550508415944	3.20601614492805	3.46347660219388	3.42209666126096	3.83243292929547	3.44710491332442	2.69902458214571	2.67256757480432	3.34403133813808	3.54644919386182	3.4043230790904	2.41606252930447	3.67136212230246
EMEDMD4_v1_1210008	[virG]_Regulatory protein VirG	6.63659495628041	6.34930961754486	6.44793921155832	6.30680699473259	5.93511337479338	6.0680067304069	6.57050771242206	6.09515677894733	5.89720874198696	6.39784132546304	6.1840693898785	5.9927421774606	5.65925865588286	5.89605804323557	6.52340050952057
EMEDMD4_v1_1210009	GTPase-sulfate adenylate transferase subunit 1-like protein	6.30826690867669	5.84531933456157	6.40066761420163	6.09738962451698	5.99306359106487	5.98188727355842	6.33043139810347	5.81956391406435	6.44405125220329	6.83147445570676	6.25783469183563	6.58090706131806	6.6216911726838	6.71549498087525	6.27265677351253
EMEDMD4_v1_1210011	protein of unknown function	4.34563582354993	4.50052752069266	5.33623482119918	4.12564913606695	4.45270589464048	5.16945817807117	5.14723600400228	4.23507947113914	5.3992464637996	4.49201429248077	4.15243039583287	5.16594080843261	4.89545904354125	5.24281412991233	4.429352336338
EMEDMD4_v1_1210013	conserved protein of unknown function	4.79159047228125	5.08977480631763	4.76901846440236	4.53702066705275	5.27112001813704	4.04879236331215	5.6053683753648	4.84488570132731	4.4021286667099	5.22054249628016	4.5312631396188	4.57242319582246	4.44449756024446	4.7561022726691	4.61360321107688
EMEDMD4_v1_1210014	protein of unknown function	3.97532441463122	4.15605358874253	4.00081180288476	3.54799074344575	4.70471772047001	3.76920926036364	4.38323625768813	4.23507947113914	3.20796169623743	3.98029758196205	3.44853802502597	3.54644919386182	4.08572805930799	4.0161338162914	2.78037384534883
EMEDMD4_v1_1210015	[virB]_Protein VirB11	7.20326105938817	7.51174805308874	7.078342854451	7.06924467246994	6.972119966469	6.70073463465056	7.15711143032688	6.74144850418501	6.90723429273027	7.51117912132276	6.59033561029258	7.33323050980888	6.83863605337752	6.65469118487491	7.1781413254444
EMEDMD4_v1_1210016	[virB]_Protein virB10	6.23962472080082	6.15615387551432	5.99661949217527	5.91268613255292	6.13709947329707	5.89029886080943	5.98307987987476	5.27218645385271	6.00397801381897	6.22718063492937	5.34585807988549	5.76605091955706	6.02055291384483	6.1811531699282	6.03503745767781
EMEDMD4_v1_1210017	[virB]_Protein virB9	5.43779084413651	5.44858360847624	5.79201316285702	5.27979609945369	5.07040544600353	4.86715823884313	5.92135745937826	5.03124187678573	5.12421927943807	5.87744995704906	4.90635642318296	5.37846982846592	5.98459675217282	6.22363700593455	6.27265677351253
EMEDMD4_v1_1210018	[virB]_Protein virB8	5.24114097411592	5.70277591496528	5.08032508904743	5.45238253860868	4.95850187158706	5.20790268031033	5.78937694013536	4.79427640737763	5.12421927943807	4.72978307883546	4.75154040112673	5.01522192628955	4.81584538706202	5.66893959854633	5.89973238243438
EMEDMD4_v1_1210019	[virB]_Protein VirB6	5.01339147809428	4.6461429533831	5.4947021460314	5.01195869809676	4.07743393517221	4.04879236331215	4.91361081671387	4.89377964111993	4.63260082689528	4.99593055723293	3.95367937241738	4.17745776361675	4.81584538706202	4.8674668509247	5.49272731977878
EMEDMD4_v1_1210020	[virB]_Protein virB5	3.59054208399039	3.03771560325386	3.3758218999144	4.25561960623677	3.46347660219388	3.54731232357477	3.83243292929547	2.79573544432261	3.88108392344141	3.18005916976831	2.8284132734414	3.02194081703034	3.94313493541443	2.90798393508172	4.21807674718051
EMEDMD4_v1_1210021	[virB]_Protein virB4	6.34140089585905	6.26162338299727	6.26646970197752	6.0263199790562	6.15413341352302	5.60356807720487	6.61016921784869	5.9639310547908	6.30060673852032	6.63088915305082	5.97251154068654	5.9927421774606	6.57409341977219	6.65469118487491	6.37823848867771
EMEDMD4_v1_1210022	[virB]_Protein virB3	5.16914661145584	5.23497942429913	5.26762996301994	4.77239043066089	3.92698808904817	4.35318028118407	5.25124040959303	4.68739863310315	4.68489293540171	5.50299677716877	4.97794961498059	4.77365900753118	5.46417291850296	5.66893959854633	6.32641327278213
EMEDMD4_v1_1210023	[virB]_Protein virB2	2.48612433992359	3.13961501048893	3.61550508415944	3.44275586434729	2.94246880566938	1.55767838200376	2.93031022990908	2.31108616726802	2.47975381671246	2.67256757480432	3.44853802502597	3.71242107330876	4.08572805930799	3.27414952046623	4.21807674718051
EMEDMD4_v1_1210024	[virB]_Protein virB1	4.34563582354993	5.03793331369424	5.08032508904743	5.18508747256898	4.70471772047001	4.20899916109197	4.7096448282134	4.68739863310315	4.92121472783488	5.27162735389958	4.86918189641216	4.69649936731704	5.74772527567084	5.32315804355343	5.75041174003155
EMEDMD4_v1_1220002	protein of unknown function	5.01339147809428	4.05534992255983	3.61550508415944	3.54799074344575	4.21366209603788	2.96408267989916	4.18738229932787	3.79476291699592	3.6896188814455	4.80106254169531	3.72310528217299	4.11951968364409	2.53452759925317	4.19758990569981	4.92369675895372
EMEDMD4_v1_1220003	TRAG family protein	3.35126312529254	4.46170539950412	4.66616770945183	4.43095228300956	4.14715535645078	4.81829653832336	3.96070023806512	4.15711679013794	4.05009045138563	4.57570086549447	4.02301690325216	4.57242319582246	4.64208669090741	4.35875196700843	3.97046338419739
EMEDMD4_v1_1220004	protein of unknown function	2.7055908679764	3.63445823393496	3.72189945257148	3.98280000978293	3.84544117211319	3.28497131034453	3.96070023806512	3.9872863829137	3.4687983414529	4.86898547485176	3.6372606666033	3.54644919386182	2.88593122453157	3.80852632551066	3.2935846273514
EMEDMD4_v1_1230001	Probabable transcriptional regulator gntr-family protein (fragment)	4.838762662809	5.03793331369424	4.9980182831137	5.04828648478894	5.03406021604315	5.16945817807117	4.91361081671387	4.63083606491216	4.73535576837216	4.93385382885837	4.43278388421566	4.52857421499116	4.08572805930799	3.5659395301984	4.429352336338
EMEDMD4_v1_1240001	conserved membrane protein of unknown function	5.74068131976072	5.56304649664248	6.31826766605453	5.18508747256898	5.07040544600353	5.74099579948223	6.04226963128238	6.09515677894733	5.36760171562211	6.3511058081884	5.45023719455751	4.88217262296153	5.23851984845854	5.72915813543827	5.49272731977878
EMEDMD4_v1_1240008	conserved protein of unknown function	5.20559283523606	4.98415930163019	5.23206404185419	4.58726696980215	4.99677563994346	4.9601808205012	4.7096448282134	5.11610718065078	4.33826006243856	4.99593055723293	4.57809150865047	4.84690058310529	5.56501079089296	5.54039316630689	5.29119734323504
EMEDMD4_v1_1240009	protein of unknown function	6.68902122822335	6.09404690314193	6.31826766605453	5.98942764526247	6.25231792365233	5.93681974787915	6.59047475394167	5.76804230679827	6.14130905334476	6.77947613150095	6.27214572002688	6.25737866341274	6.39392695852522	6.71549498087525	7.4443850978376
EMEDMD4_v1_1240010	conserved protein of unknown function	5.34281392013131	5.93308028742713	5.99661949217527	5.65443349720143	5.55381782811557	5.45165762459576	6.44452890142706	5.81956391406435	6.02441539482064	5.58606663094473	5.31853910590835	5.94350088989151	4.97090811824775	5.32315804355343	5.05687262748046
EMEDMD4_v1_1250002	[nolF]_Nodulation protein NolF	4.97167568746354	4.92830309371851	4.43545410399956	4.25561960623677	4.50675321519313	5.12996110577554	4.91361081671387	5.15673835123017	4.73535576837216	5.27162735389958	4.48286363068728	5.22207953564623	5.41098154660421	4.63541671554551	5.05687262748046
EMEDMD4_v1_1250004	[nolG]_Nodulation protein NolG	8.13834961070581	8.09724269430314	7.9081285494417	8.38471261019009	7.30515455778628	8.1733374166477	8.44307503769947	8.06863414417699	7.780241106952	7.64312207274407	7.78098219066596	7.81153205062478	8.2658857611063	8.33068018349579	9.01565677323768
EMEDMD4_v1_1250005	protein of unknown function	6.09169007793631	5.83015908938381	5.08032508904743	5.53150418878412	4.39655474200221	5.84222774222506	5.75440501944368	5.47859074642214	4.68489293540171	3.98029758196205	5.23333400962863	4.81074452905232	5.35575371547201	5.15773060435802	7.4443850978376
EMEDMD4_v1_1250006	Nodulation protein N (fragment)	5.34281392013131	5.56304649664248	5.03975856442209	5.45238253860868	4.50675321519313	5.79249950217047	5.56557282870511	5.37907670176094	4.73535576837216	4.72978307883546	5.04615736152043	4.7355949669605	5.0426067356886	5.15773060435802	7.11844417797147
EMEDMD4_v1_1250007	Nodulation protein N (fragment)	6.52565581104378	6.01580738401753	5.61002691074558	6.22981655519916	5.17425046594435	5.81757787186407	6.09912639406028	5.89355254203335	5.60322386316498	5.4148499745286	5.42484182776353	5.82161444733098	5.35575371547201	5.89605804323557	6.42826639059209
EMEDMD4_v1_1250008	protein of unknown function	6.71453682878608	6.3061325880712	5.81623383037003	6.54153755664968	5.27112001813704	6.41878341359623	6.62959844614669	6.30853326095443	5.85218570642473	5.4148499745286	6.04097085752204	6.02466010508015	6.05563469130295	6.3820681248409	6.52340050952057
EMEDMD4_v1_1250009	[nifN]_Nitrogenase iron-molybdenum cofactor biosynthesis protein NifN	8.51386370593601	8.44945837351506	8.0679608648155	8.9455424188082	7.50427020424788	8.76310218978063	9.15956976067161	8.7007127792742	8.00769601556778	7.91623404571591	8.27238586070358	7.95922722608833	8.84427790616248	8.9899436766702	9.72506577938785
EMEDMD4_v1_1250010	protein of unknown function	7.2563442791732	7.08982730794317	6.8743026364181	7.22017307991291	5.99306359106487	7.43484561135565	7.60276636535009	7.04181971835809	6.73192345265935	6.46522295164047	6.90697522599565	7.19279532790108	8.10773291221054	8.21961865669635	9.22826786846104
EMEDMD4_v1_1250011	[nodD]_Nodulation protein D 1	6.37379095728759	5.93308028742713	6.01766082539721	5.87272822923975	5.83303612656083	5.86646351062976	6.39996677286561	6.00901228881199	6.06444158598751	6.27803506545383	5.57091230462494	5.82161444733098	6.15603472648076	5.99747979976946	6.32641327278213
EMEDMD4_v1_1260002	[nodA]_Nodulation protein A	5.24114097411592	4.61109366514242	5.08032508904743	4.93643805316642	4.45270589464048	4.9601808205012	5.39441146427347	4.51058921829456	4.63260082689528	5.6646126518946	4.5312631396188	4.28678865094422	4.54667217022013	4.8674668509247	5.05687262748046
EMEDMD4_v1_1260004	[nodB]_Chitooligosaccharide deacetylase	5.46810939425747	5.36689663092235	4.81781881945126	5.27979609945369	5.07040544600353	4.81829653832336	5.30055973318925	4.9868606600805	4.92121472783488	5.11260332385947	4.71009371433992	5.40296273420361	5.35575371547201	5.60609762062463	6.15873373676231
EMEDMD4_v1_1260005	[nodC]_N-acetylglucosaminyltransferase	6.85882277876999	6.84785132194069	7.00648371946411	6.92039604789931	6.31424812866825	6.41878341359623	7.08856519568192	6.27201175272848	6.79275836067087	7.13715860682719	6.54390942703265	6.61275499397519	7.43945160928488	7.42891618631536	8.54598487477874
EMEDMD4_v1_1260006	[nodI]_Nod factor export ATP-binding protein I	6.14895776327921	6.23884301983927	6.17577960801586	5.9515670942365	6.06687831911195	5.98188727355842	6.44452890142706	5.76804230679827	6.31726772529232	6.14737123813651	5.68226798794531	6.05588714370032	5.61290421041829	5.94765998431535	6.15873373676231
EMEDMD4_v1_1260007	[nodJ]_Nodulation protein J	6.38971731062983	6.27288007982626	6.60911185604592	6.68687939562988	6.31424812866825	6.1092123706405	6.23217570724156	6.11591251772471	6.60197097099972	6.55043270018681	5.78564105249963	6.39804878103393	6.02055291384483	6.22363700593455	6.52340050952057
EMEDMD4_v1_1260008	conserved protein of unknown function	3.35126312529254	3.88974641767544	3.61550508415944	3.6460685507333	3.46347660219388	3.66252276276864	2.93031022990908	3.3097251794301	3.5834293740448	3.37953085037735	3.95367937241738	3.71242107330876	3.94313493541443	3.27414952046623	4.21807674718051
EMEDMD4_v1_1260010	conserved protein of unknown function	2.22717624122158	2.80939684858111	2.72865569178162	3.54799074344575	3.22636527240672	2.77217961829319	2.31430376299124	3.44710491332442	3.4687983414529	2.67256757480432	2.26733449320826	3.63182055519888	3.4043230790904	2.90798393508172	1.97641928228268
EMEDMD4_v1_1260011	protein of unknown function	3.4758576467069	2.80939684858111	3.82098358320661	3.98280000978293	3.84544117211319	2.96408267989916	2.6549382818754	3.68792254615341	2.69902458214571	2.67256757480432	3.10913592655613	3.54644919386182	4.44449756024446	3.27414952046623	4.92369675895372
EMEDMD4_v1_1260012	putative Adenylyl-sulfate kinase	3.88831701611522	3.63445823393496	3.3758218999144	3.07128031152627	2.94246880566938	3.13343029355962	3.36062275152127	4.15711679013794	3.7885253226072	4.30849920933655	2.01844280601166	3.25506479347452	4.64208669090741	2.41606252930447	1.97641928228268
EMEDMD4_v1_1270001	protein of unknown function	3.4758576467069	3.83003337595038	3.91369777158163	3.07128031152627	4.79436522608868	4.13111842886321	4.07848884637002	3.44710491332442	2.88932397748837	3.98029758196205	3.23135898466942	3.45570647376616	3.16828665101947	0	4.21807674718051
EMEDMD4_v1_1270002	[fabG]_3-oxoacyl-[acyl-carrier-protein] reductase	6.23962472080082	6.08129810065233	6.11849654161005	5.98942764526247	6.20406076695461	5.48334634551698	6.30648767934243	5.76804230679827	6.12247272256431	6.57097135648482	5.66067385998173	5.94350088989151	6.02055291384483	6.26490550052718	5.39547843778503
EMEDMD4_v1_1270003	[nodE]_Nodulation protein E	3.69677741516673	4.33854752800599	4.30460282412057	3.82423638876239	4.39655474200221	4.76772178487562	4.47201833093826	4.37940109620136	4.63260082689528	4.30849920933655	4.08917425409617	4.33849630494368	4.89545904354125	4.19758990569981	4.77696545294574
EMEDMD4_v1_1270005	Membrane protein (modular protein)	6.07208429654803	5.68603211684214	5.55351656168851	5.58193966173005	5.57926450294739	5.12996110577554	5.98307987987476	5.11610718065078	5.68252414424496	6.09160160571341	6.05758987515722	5.76605091955706	6.33802949862459	5.84254173303822	6.37823848867771
EMEDMD4_v1_1270006	[nodH]_Nodulation protein H	6.07208429654803	5.70277591496528	5.79201316285702	5.81063641839004	5.4193822448427	5.20790268031033	6.59047475394167	6.03103541863902	5.63014452674951	6.61119176485367	5.72451012597617	5.62742152914921	6.02055291384483	5.78696352136425	6.69669373344021
EMEDMD4_v1_1270007	protein of unknown function	3.21488243272996	3.40814978056755	3.08822690366714	3.07128031152627	4.33812931380283	2.55077595878472	2.6549382818754	2.57366705313068	2.47975381671246	1.22891541034783	3.23135898466942	3.78875586685151	3.16828665101947	2.41606252930447	1.97641928228268
EMEDMD4_v1_1270008	[syrM]_HTH-type transcriptional regulator SyrM	6.49653485734059	6.35990494672751	6.11849654161005	6.06229238420466	6.60183483809988	6.08875665776311	6.30648767934243	6.21543521281328	5.91920409425979	6.55043270018681	6.04097085752204	6.24388332370494	6.2798786824212	5.84254173303822	5.39547843778503
EMEDMD4_v1_1270009	protein of unknown function	3.4758576467069	3.23478950972986	3.3758218999144	2.75693610082746	3.56885804796287	2.77217961829319	4.38323625768813	3.3097251794301	3.20796169623743	3.18005916976831	2.66449637242196	3.25506479347452	3.16828665101947	3.80852632551066	3.97046338419739
EMEDMD4_v1_1270010	protein of unknown function	4.13502170023321	4.10658024780755	3.82098358320661	3.6460685507333	4.21366209603788	3.13343029355962	3.36062275152127	3.79476291699592	4.12770606270066	4.40317274354538	3.44853802502597	3.78875586685151	3.4043230790904	3.5659395301984	1.97641928228268
EMEDMD4_v1_1280001	transposase (fragment)	7.85259446807599	7.42863288422774	7.43183606299196	6.87054513557777	7.80317070132966	7.63150765910691	7.77840912697447	7.44594386657105	7.32476733155279	7.20443300548632	7.16647317826943	7.62631967359475	8.35307287010714	7.59992784758511	8.70663951331412
EMEDMD4_v1_1280002	conserved protein of unknown function	4.40952099706134	3.88974641767544	4.55541792200219	3.44275586434729	4.55884867659058	3.96148261318863	3.53560369737157	3.68792254615341	4.2714324722232	4.72978307883546	4.32708666385578	4.69649936731704	3.94313493541443	4.50370618263056	4.21807674718051
EMEDMD4_v1_1280003	[traG]_Conjugal transfer protein TraG	4.92871766875049	5.03793331369424	5.33623482119918	5.27979609945369	5.03406021604315	5.35218811942858	4.28863026391865	4.68739863310315	5.12421927943807	4.49201429248077	5.34585807988549	4.38841464991059	4.89545904354125	5.06731302257093	4.92369675895372
EMEDMD4_v1_1280005	conserved protein of unknown function	4.05738161609914	3.94708585878649	3.91369777158163	3.07128031152627	3.92698808904817	3.76920926036364	3.53560369737157	3.57253262908082	3.05742191873562	4.09819092601269	4.21302912884732	4.17745776361675	3.94313493541443	0	3.67136212230246
EMEDMD4_v1_1280006	Conjugal transfer protein, TraA	5.46810939425747	5.86032192684522	5.69084711017949	5.47924145949772	5.91526755476108	5.45165762459576	4.84877417206498	5.60142277507952	5.54782697062525	5.80993381474717	5.59388167358882	5.54178156537399	5.83107909752217	5.24281412991233	5.66952516552161
EMEDMD4_v1_1280007	conserved protein of unknown function	6.37379095728759	6.3808649839928	6.33512846371524	6.7762282839703	6.70946262928731	6.29924274856025	6.81072690798474	6.41285803622542	6.26669618282081	6.70709471814712	6.1840693898785	6.54834017486339	6.64491383079961	6.82991580714404	6.99108558821038
EMEDMD4_v1_1280009	conserved protein of unknown function	5.94850150481184	5.11501331174865	5.23206404185419	5.53150418878412	4.91918498886172	5.20790268031033	5.88947690317233	4.79427640737763	5.63014452674951	5.32096502170282	4.94259707162965	5.64806011928189	5.51547268944347	5.78696352136425	5.58383280379903
EMEDMD4_v1_1280010	protein of unknown function	5.83675831467834	5.56304649664248	5.69084711017949	5.55694231204498	4.79436522608868	5.45165762459576	5.85687590276522	5.11610718065078	5.30215053332395	5.62587411989704	4.90635642318296	5.30239276291138	4.64208669090741	5.54039316630689	5.05687262748046
EMEDMD4_v1_1280011	conserved protein of unknown function	5.94850150481184	5.66909170751066	5.79201316285702	5.65443349720143	4.83718300471702	5.45165762459576	6.01297828308164	5.11610718065078	5.33524726059485	5.70233813855384	4.97794961498059	5.30239276291138	4.73158040418461	5.72915813543827	5.17878718713617
EMEDMD4_v1_1280012	conserved protein of unknown function	4.34563582354993	3.83003337595038	4.23443956840445	4.43095228300956	3.22636527240672	3.96148261318863	4.7096448282134	4.23507947113914	3.9680605868561	4.30849920933655	2.8284132734414	4.05915712707627	3.78488673661844	4.8674668509247	3.97046338419739
EMEDMD4_v1_1280013	protein of unknown function	2.89603762522124	3.63445823393496	2.50850833733246	3.20601614492805	3.75900728597078	3.28497131034453	3.53560369737157	2.57366705313068	2.69902458214571	3.98029758196205	2.26733449320826	2.58154815222991	3.4043230790904	3.27414952046623	3.67136212230246
EMEDMD4_v1_1280014	conserved protein of unknown function	6.78848283250451	6.49099900306282	6.72877819489739	7.32753440476526	6.96248245134395	6.98156650501172	7.07445628263833	6.60128372209139	7.21346716760285	7.1508667948251	6.5673092609605	7.06048278601307	7.66065619269305	7.44695887472054	8.28598513837266
EMEDMD4_v1_1280015	conserved protein of unknown function	7.87539657117914	8.2503016512801	7.87967951371261	8.08587504981329	8.17268766571493	7.99246005791833	7.93497016854734	7.98648804952102	7.9870186928961	7.89195168618065	7.63359250404696	8.01986990007733	8.47470560923721	8.01713621413095	8.84198468170578
EMEDMD4_v1_1280016	conserved protein of unknown function	6.38971731062983	5.9750367222033	6.23087481014814	6.1316532739418	6.49892187671352	6.24481476446752	6.12673599667921	5.60142277507952	6.26669618282081	6.22718063492937	6.1063282545349	6.11638383984225	6.12333828080365	6.30502625909502	6.37823848867771
EMEDMD4_v1_1280017	protein of unknown function	2.89603762522124	3.23478950972986	3.3758218999144	3.98280000978293	4.39655474200221	3.54731232357477	3.16145102897346	2.98813745188753	3.5834293740448	3.98029758196205	4.08917425409617	3.71242107330876	3.94313493541443	2.90798393508172	0
EMEDMD4_v1_1280018	[aniA]_Copper-containing nitrite reductase	4.74282359095552	4.84024198946483	4.91073019540975	4.63582202776651	4.95850187158706	4.7153094840239	4.63470214439343	4.89377964111993	5.00587398049937	5.05544605551711	4.48286363068728	4.84690058310529	4.54667217022013	4.63541671554551	3.97046338419739
EMEDMD4_v1_1280019	Copper chaperone	3.4758576467069	3.70263859629446	3.91369777158163	3.6460685507333	3.84544117211319	3.66252276276864	3.53560369737157	2.57366705313068	3.7885253226072	3.85190605088197	4.5312631396188	4.11951968364409	4.54667217022013	1.66382824431159	3.67136212230246
EMEDMD4_v1_1280020	conserved exported protein of unknown function	7.11020351320345	7.38779876947458	7.29203107927351	7.44799691175169	7.45700795312086	7.70053974974109	7.50095027085661	7.31743634040344	7.60134411665822	7.3776493669448	7.24837730192533	7.40167531073328	7.85240974993459	7.8777730529626	7.4922077844128
EMEDMD4_v1_1280021	conserved protein of unknown function	4.838762662809	4.89954252435155	4.81781881945126	4.97469247838598	3.92698808904817	5.04756704911795	5.30055973318925	4.68739863310315	4.33826006243856	4.72978307883546	4.32708666385578	3.99615828922262	4.89545904354125	5.32315804355343	4.61360321107688
EMEDMD4_v1_1280022	protein of unknown function	3.06425050281563	3.23478950972986	4.30460282412057	4.31646239429116	3.22636527240672	3.86854669243781	4.47201833093826	3.79476291699592	3.4687983414529	4.86898547485176	3.34403133813808	3.35887083676932	3.4043230790904	4.0161338162914	4.429352336338
EMEDMD4_v1_1280023	conserved exported protein of unknown function	4.47069677153821	4.33854752800599	5.15818858568854	5.31003264656597	4.79436522608868	5.31744690845495	5.39441146427347	4.79427640737763	4.87694618008335	5.32096502170282	4.83102408551987	4.43666339077896	5.87101695939439	5.06731302257093	5.17878718713617
EMEDMD4_v1_1280024	protein of unknown function	5.63774662268827	6.04236147496878	6.15693684429238	6.14848469527039	5.62884968027306	5.91374680924968	6.62959844614669	6.00901228881199	5.91920409425979	6.65032122739659	5.78564105249963	5.49697654124883	5.74772527567084	6.04563648640064	5.82700305743435
EMEDMD4_v1_1280025	protein of unknown function	5.34281392013131	5.68603211684214	6.09888535256097	5.74575159445753	5.65301748718858	5.41925720080922	6.20652938789522	5.41301648875958	5.73306846545023	5.32096502170282	5.72451012597617	5.47404118220249	5.94772150312166	6.41909923922771	6.61264750689288
EMEDMD4_v1_1280026	protein of unknown function	5.63774662268827	5.56304649664248	5.63747312733712	5.58193966173005	5.7458328147003	5.41925720080922	5.34824863201995	5.19625648596035	5.46052679162818	4.99593055723293	5.57091230462494	5.64806011928189	5.65925865588286	5.54039316630689	5.96897055988374
EMEDMD4_v1_1280027	protein of unknown function	7.1667551290478	7.14600344494007	7.20298385189978	7.10417521365084	7.35756851585265	7.0035879506637	7.32143958011237	6.67306765467324	7.17741868226743	7.09523476101652	7.16647317826943	7.15724235268954	7.14588345461366	7.33515439293571	7.36954063819284
EMEDMD4_v1_1280028	conserved protein of unknown function	7.38108859666852	7.72756653634871	7.67637771662838	7.63278960467146	8.02309557444919	8.11889503403483	7.18364328714633	7.6799876089497	7.780241106952	7.51117912132276	7.62803963033294	7.74602965359598	8.07391009930979	7.85092173251357	7.95159216328366
EMEDMD4_v1_1280029	conserved exported protein of unknown function	7.63601877813826	7.48779551266076	7.28336965291128	7.46152976034868	7.63742167794864	7.54405759595911	7.36845430110253	7.42945663383131	7.96074818997731	7.3776493669448	7.69330380251702	7.99591784229225	7.91105371443537	7.86440986115511	7.93438438494792
EMEDMD4_v1_1280030	protein of unknown function	5.16914661145584	5.36689663092235	5.4947021460314	5.11830786031528	5.83303612656083	5.04756704911795	5.03514731191853	5.19625648596035	5.4902177032569	5.45959647812797	5.63875159533849	5.727782924148	5.46417291850296	5.54039316630689	5.05687262748046
EMEDMD4_v1_1280031	conserved protein of unknown function	5.92683455846144	5.9750367222033	6.11849654161005	5.63067134604023	5.65301748718858	5.31744690845495	5.64409559778177	6.00901228881199	5.73306846545023	6.11975588793959	6.16885268774039	5.9927421774606	5.90987894519677	5.78696352136425	5.49272731977878
EMEDMD4_v1_1280032	Isoprenylcysteine carboxyl methyltransferase	7.21224501101056	7.22925989243343	7.24819438746727	7.2671666390719	7.06511151669293	7.28106663482744	7.47969548966833	7.37022071350622	7.1865155990913	7.29363926677359	7.21912914903864	7.19980198148144	7.37146804602528	7.42891618631536	8.00201726274262
EMEDMD4_v1_1280033	Laccase, copper oxidase	7.11020351320345	6.88500484652659	7.0479832734027	6.95907253285848	7.19424299270309	7.0360024073478	7.10253746509362	7.22492980744547	6.88505427364871	6.99239763321836	7.37311726257493	6.9732143057534	7.16207080094567	7.08162557131354	7.39492266740084
EMEDMD4_v1_1280034	[copA]_Copper-exporting P-type ATPase	7.39693503224312	7.50698925341892	7.46285194768447	7.65651717742718	7.84047977391936	7.63856141932078	7.43622279234657	7.60855581295181	7.48080863552344	7.25608133891294	8.00315238573006	7.82971347510892	8.25837662748094	7.66303334301725	8.03468072820305
EMEDMD4_v1_1280035	MFS permease	5.05393486976251	5.38775606504476	5.3693514145596	5.60651125285662	5.36189251777581	5.31744690845495	5.43914287863011	5.65912736730344	5.19804530031259	5.80993381474717	5.86331711721593	5.45073530824365	5.61290421041829	5.99747979976946	5.82700305743435
EMEDMD4_v1_1280036	MBL fold metallo-hydrolase	5.92683455846144	5.83015908938381	5.88654763913924	5.9515670942365	5.97400432497962	6.02558950262845	6.12673599667921	5.30870359532403	5.80571222396483	6.09160160571341	6.12221522916688	5.74704380214436	6.52487157521127	6.22363700593455	6.65528256251613
EMEDMD4_v1_1280037	Putative thymidine phosphorylase 1 (fragment)	4.20869601873253	3.88974641767544	4.00081180288476	4.25561960623677	4.79436522608868	4.13111842886321	3.16145102897346	3.8942337320761	3.9680605868561	3.37953085037735	4.02301690325216	4.11951968364409	4.08572805930799	3.27414952046623	3.2935846273514
EMEDMD4_v1_1280038	Ribose-phosphate diphosphokinase	4.47069677153821	4.74645425362049	5.15818858568854	4.12564913606695	5.33226510074453	4.86715823884313	4.38323625768813	5.07429845489858	5.19804530031259	4.49201429248077	5.31853910590835	4.81074452905232	5.0426067356886	4.0161338162914	2.78037384534883
EMEDMD4_v1_1280039	[yhhJ]_putative transporter subunit: membrane component of ABC superfamily	6.87021976525418	7.04457046914317	7.1372100953022	7.17980751971462	7.16932483044042	7.45895418388835	6.75873537751401	7.0309321784851	7.10250148540953	6.7617183709666	7.4124104043158	7.31398607825355	7.37146804602528	7.23487277055236	7.95159216328366
EMEDMD4_v1_1280040	[rbbA]_fused ribosome-associated ATPase: ATP-binding protein ; ATP-binding protein ; putative membrane protein	7.97376808691999	8.07811968348928	8.2118386631632	8.05942026269262	7.93713756603528	8.23047586988041	7.7696789846575	7.82569811445047	7.90672700398585	7.70946713990741	8.37208506002396	8.13034273625525	8.22023325713028	8.31111276111927	8.24469983057423
EMEDMD4_v1_1280041	[yhiI]_putative HlyD family secretion protein	7.64267985268773	7.71110963144455	7.93602741957586	7.65062176887877	7.74252031266511	7.65951810352987	7.68863519961065	7.4622448088519	7.69993071769767	7.35414148391479	7.33272390011159	7.61063259388827	8.19685358846926	8.38783875756092	8.17315179733567
EMEDMD4_v1_1280043	conserved protein of unknown function	7.61584901298362	8.03248819286345	7.97957293423821	8.33043083309212	7.98075666450575	8.32094841000042	8.23683952469349	7.90535436661614	7.97656782552193	7.71870076840669	7.69330380251702	7.68741594897298	7.96740668945711	8.31111276111927	8.4156471622963
EMEDMD4_v1_1280044	conserved protein of unknown function	8.25596933780881	8.84974740052979	8.97132962193211	8.75262744113676	8.15587266682646	8.38526386282035	8.99704172174737	8.38735457027123	8.21750155374878	8.74268827103701	8.2970894910432	8.03561983117035	8.1810539646761	8.95884469742609	8.77589867683544
EMEDMD4_v1_1280046	protein of unknown function	4.74282359095552	4.61109366514242	4.76901846440236	4.43095228300956	4.33812931380283	3.96148261318863	4.91361081671387	4.68739863310315	4.63260082689528	4.20717387990998	4.5312631396188	3.99615828922262	4.73158040418461	4.7561022726691	5.39547843778503
EMEDMD4_v1_1280047	conserved protein of unknown function	6.22194144796277	6.51963167723643	6.60911185604592	6.00799173444818	6.04877567350662	5.71453762573126	6.18041889844679	6.05272740804968	5.98324694923147	6.57097135648482	5.86331711721593	6.13111978363215	6.05563469130295	6.34406139834798	6.9574082527937
EMEDMD4_v1_1280048	protein of unknown function	6.25709386969851	5.93308028742713	6.49371091535585	5.67781060324477	5.81172445717946	5.93681974787915	6.28213986208533	6.00901228881199	6.26669618282081	6.63088915305082	6.0071472307223	5.90971415219695	6.2192851746222	6.93592491685921	6.99108558821038
EMEDMD4_v1_1280049	Cytochrome C oxidase (modular protein)	6.52565581104378	6.22731651325744	6.07900390197948	6.1316532739418	6.17096857821189	5.98188727355842	6.20652938789522	5.81956391406435	6.10338720095522	6.37466280580332	5.91894716825738	5.90971415219695	5.65925865588286	6.13738023211993	6.56871401515619
EMEDMD4_v1_1280050	Isoprenylcysteine carboxyl methyltransferase (fragment)	4.79159047228125	4.10658024780755	4.61185528081476	4.31646239429116	4.27723757600327	4.35318028118407	3.69163882755424	3.9872863829137	4.33826006243856	4.40317274354538	4.38090302920789	4.28678865094422	5.35575371547201	4.50370618263056	5.96897055988374
EMEDMD4_v1_1280051	[petA]_Ubiquinol-cytochrome c reductase iron-sulfur subunit	5.13175574575483	5.21177100663976	4.76901846440236	5.08372194283677	5.44729023599048	4.9601808205012	4.7096448282134	5.23472094264407	5.3992464637996	5.84408680767862	5.47519325547971	5.10752883258864	5.0426067356886	5.54039316630689	5.17878718713617
EMEDMD4_v1_1280053	copper/silver efflux system, membrane component (fragment)	6.27435401826229	6.19217392256126	6.60911185604592	6.44946026918185	6.55129580986086	6.43507990158946	6.33043139810347	6.44602129876439	6.33373849700368	6.22718063492937	6.3416458773645	6.24388332370494	6.47391087990338	6.30502625909502	6.03503745767781
EMEDMD4_v1_1280054	conserved protein of unknown function	6.20403873683098	6.27288007982626	6.55256494101318	5.81063641839004	6.31424812866825	5.57443874765508	6.28213986208533	6.07409806778518	6.21428733053301	6.63088915305082	6.21402960591486	6.07125080172454	6.02055291384483	5.94765998431535	6.65528256251613
EMEDMD4_v1_1280055	conserved protein of unknown function	6.49653485734059	6.72209044272371	6.36827017329916	6.6160379794736	6.06687831911195	6.67352058958204	6.64876948813653	6.58648815376765	6.56058755101276	6.8980127346776	6.32801111474276	6.71410667737442	6.30924705685024	6.26490550052718	6.52340050952057
EMEDMD4_v1_1280056	transposase	6.87021976525418	7.04457046914317	6.63657532170511	6.76535763701628	6.68622963187415	6.80473058634811	7.29734490538879	6.95232812543263	6.97179894722986	7.28122828032239	6.79249947369219	6.65415392706539	6.4996162281109	6.71549498087525	6.9574082527937
EMEDMD4_v1_1280057	protein of unknown function	3.4758576467069	3.94708585878649	4.00081180288476	3.6460685507333	3.66706314422442	3.28497131034453	4.55565212992797	4.07469914564473	3.34426685652947	3.98029758196205	3.54598305972322	3.54644919386182	4.08572805930799	4.0161338162914	4.429352336338
EMEDMD4_v1_1280058	conserved protein of unknown function	5.20559283523606	5.36689663092235	4.9980182831137	4.05599188530676	5.27112001813704	4.76772178487562	5.0922799610849	4.84488570132731	5.33524726059485	4.57570086549447	4.62344754313917	5.27611534443702	2.88593122453157	4.7561022726691	4.429352336338
EMEDMD4_v1_1280061	NUDIX hydrolase	4.6923504156005	4.84024198946483	4.86502232940035	5.18508747256898	5.23954738634592	4.91441914254057	4.55565212992797	4.57196508237162	4.12770606270066	5.16758214523483	4.15243039583287	4.38841464991059	4.73158040418461	4.63541671554551	4.61360321107688
EMEDMD4_v1_1280062	protein of unknown function	5.8598100902797	6.00234477880715	6.05884463671341	6.2611074710544	6.13709947329707	6.20735412725479	6.09912639406028	5.60142277507952	5.68252414424496	5.87744995704906	6.15347377633416	6.07125080172454	6.2798786824212	5.66893959854633	5.66952516552161
EMEDMD4_v1_1280064	[syrB]_Transcriptional regulator SyrB	4.40952099706134	4.89954252435155	5.15818858568854	4.58726696980215	4.65771458308619	4.81829653832336	4.47201833093826	4.84488570132731	4.57834181593068	4.30849920933655	4.43278388421566	3.45570647376616	4.44449756024446	4.7561022726691	5.82700305743435
EMEDMD4_v1_1280065	conserved protein of unknown function	5.52689949163946	5.78369840693097	5.95359317781977	6.00799173444818	5.3909237247474	5.51435395903852	6.37715868373582	5.41301648875958	5.60322386316498	6.20106500518317	5.42484182776353	5.37846982846592	6.15603472648076	6.09223750651559	6.88759924634394
EMEDMD4_v1_1280067	conserved protein of unknown function	3.21488243272996	4.33854752800599	4.16068881499833	4.05599188530676	4.60912835724622	4.28289013195074	4.55565212992797	3.8942337320761	4.2714324722232	4.40317274354538	3.72310528217299	4.38841464991059	4.73158040418461	4.0161338162914	4.21807674718051
EMEDMD4_v1_1280068	putative transcription factor	6.76425286236088	7.08982730794317	7.22123842968049	6.86036486304279	6.13709947329707	6.72744482175184	7.80428698912423	6.7144838374303	6.45914357753655	7.06659303530575	6.05758987515722	6.05588714370032	6.36624893119369	6.09223750651559	7.23546611079399
EMEDMD4_v1_1280070	conserved protein of unknown function	4.6923504156005	4.38077916237629	4.86502232940035	4.3748427567471	3.56885804796287	4.42020430870928	5.25124040959303	4.3090442037426	4.46328924760126	4.86898547485176	4.21302912884732	3.78875586685151	4.89545904354125	4.63541671554551	4.429352336338
EMEDMD4_v1_1280071	conserved protein of unknown function	2.48612433992359	4.25018421157773	4.43545410399956	3.54799074344575	4.39655474200221	3.86854669243781	4.47201833093826	4.74182700928421	3.4687983414529	4.20717387990998	3.88084041206854	3.63182055519888	2.53452759925317	4.0161338162914	4.21807674718051
EMEDMD4_v1_1280072	protein of unknown function	0.941513234367932	3.63445823393496	3.82098358320661	3.32923655552747	3.34978671085238	3.28497131034453	3.96070023806512	3.68792254615341	2.88932397748837	3.85190605088197	2.66449637242196	3.02194081703034	3.16828665101947	3.5659395301984	3.2935846273514
EMEDMD4_v1_1280073	conserved protein of unknown function	3.97532441463122	4.6461429533831	4.81781881945126	3.82423638876239	3.75900728597078	4.5455773826481	5.20017521830779	3.9872863829137	4.46328924760126	4.99593055723293	4.15243039583287	4.38841464991059	3.94313493541443	4.9708475802733	4.429352336338
EMEDMD4_v1_1280077	conserved protein of unknown function	5.05393486976251	4.9565015009117	5.11978206864122	4.77239043066089	4.14715535645078	4.5455773826481	4.55565212992797	5.15673835123017	4.92121472783488	5.45959647812797	4.43278388421566	4.33849630494368	4.33453141942999	4.19758990569981	4.92369675895372
EMEDMD4_v1_1280078	conserved protein of unknown function	4.88444116221267	5.06408690510659	5.33623482119918	5.58193966173005	4.27723757600327	5.28184841583349	6.25737407188535	4.89377964111993	5.43021197335155	6.062886936824	4.43278388421566	4.48335060787231	5.17612546793372	5.24281412991233	6.37823848867771
EMEDMD4_v1_1280079	conserved exported protein of unknown function	4.13502170023321	4.6461429533831	3.91369777158163	4.25561960623677	4.33812931380283	3.66252276276864	4.28863026391865	3.3097251794301	4.46328924760126	4.40317274354538	3.95367937241738	4.17745776361675	4.08572805930799	3.80852632551066	2.78037384534883
EMEDMD4_v1_1280080	conserved exported protein of unknown function	4.47069677153821	5.16420316716599	4.91073019540975	4.85674470120977	4.27723757600327	4.60440163064896	4.91361081671387	4.57196508237162	4.33826006243856	4.93385382885837	4.71009371433992	5.01522192628955	3.4043230790904	3.27414952046623	3.2935846273514
EMEDMD4_v1_1280083	conserved exported protein of unknown function	3.59054208399039	3.40814978056755	3.08822690366714	3.54799074344575	3.34978671085238	4.04879236331215	2.93031022990908	3.15787337027431	2.69902458214571	3.37953085037735	3.6372606666033	3.71242107330876	3.16828665101947	2.41606252930447	2.78037384534883
EMEDMD4_v1_1280084	conserved membrane protein of unknown function	2.7055908679764	2.6800819487498	3.61550508415944	3.20601614492805	3.091389016437	2.55077595878472	3.69163882755424	3.15787337027431	2.47975381671246	2.67256757480432	2.66449637242196	2.58154815222991	2.88593122453157	3.5659395301984	3.67136212230246
EMEDMD4_v1_1280086	conserved membrane protein of unknown function	5.71562794993081	5.54458894267911	5.90924411510292	5.42501407904075	5.67678710002297	5.48334634551698	5.7185642502388	5.60142277507952	5.19804530031259	6.062886936824	5.59388167358882	5.58523691428428	5.17612546793372	5.32315804355343	5.66952516552161
EMEDMD4_v1_1280087	[ycjZ]_putative nucleic acid-binding regulator	5.88249932352033	5.76787296248186	5.71681142809083	5.08372194283677	5.44729023599048	5.48334634551698	5.56557282870511	5.23472094264407	5.60322386316498	5.91005897143128	4.97794961498059	5.37846982846592	5.29832726223435	4.50370618263056	5.75041174003155
EMEDMD4_v1_1280088	Aldo/keto reductase	4.2787900927495	4.05534992255983	4.71850943083047	4.48496103729331	4.55884867659058	4.5455773826481	4.07848884637002	4.15711679013794	3.9680605868561	4.20717387990998	4.57809150865047	4.23315862912836	3.78488673661844	3.5659395301984	3.97046338419739
EMEDMD4_v1_1280089	Aldo/keto reductase	4.6923504156005	4.25018421157773	4.55541792200219	4.58726696980215	5.20726831501622	4.7153094840239	4.55565212992797	4.74182700928421	4.2714324722232	3.85190605088197	4.57809150865047	5.45073530824365	4.21548660185371	4.0161338162914	0
EMEDMD4_v1_1280090	[yccK]_Uncharacterized oxidoreductase YccK	3.35126312529254	3.48759627819361	3.72189945257148	3.54799074344575	4.14715535645078	3.54731232357477	3.53560369737157	3.68792254615341	3.88108392344141	2.9485140709145	3.54598305972322	4.38841464991059	3.60711714433198	3.27414952046623	1.97641928228268
EMEDMD4_v1_1280091	conserved protein of unknown function	4.40952099706134	4.46170539950412	4.66616770945183	4.12564913606695	4.45270589464048	4.35318028118407	4.91361081671387	3.8942337320761	4.78411299476057	4.86898547485176	4.48286363068728	4.43666339077896	4.89545904354125	5.32315804355343	5.05687262748046
EMEDMD4_v1_1280092	Coupling protein	5.27583422586152	5.08977480631763	5.15818858568854	5.01195869809676	4.79436522608868	4.76772178487562	4.47201833093826	4.57196508237162	4.33826006243856	5.05544605551711	4.94259707162965	4.69649936731704	4.97090811824775	4.0161338162914	5.05687262748046
EMEDMD4_v1_1280093	Type IV secretion protein VirB11-like ATPase	4.05738161609914	3.76774170244704	4.30460282412057	4.31646239429116	3.84544117211319	3.86854669243781	3.69163882755424	3.57253262908082	4.12770606270066	3.18005916976831	3.72310528217299	4.17745776361675	2.06898514147039	3.27414952046623	2.78037384534883
EMEDMD4_v1_1280094	Type IV secretion protein VirB10	5.16914661145584	5.08977480631763	4.86502232940035	4.89714158208737	5.44729023599048	4.6609210566153	5.14723600400228	4.37940109620136	5.08583947989458	4.30849920933655	4.5312631396188	4.23315862912836	3.94313493541443	4.19758990569981	3.67136212230246
EMEDMD4_v1_1280095	Type IV secretion protein VirB9	4.52938364108621	4.42180963901294	4.16068881499833	3.90569552856099	3.92698808904817	3.76920926036364	4.07848884637002	4.07469914564473	3.4687983414529	3.85190605088197	4.38090302920789	4.05915712707627	3.94313493541443	3.80852632551066	3.2935846273514
EMEDMD4_v1_1280096	Type IV secretion protein VirB8	3.35126312529254	4.20388647427253	4.55541792200219	3.07128031152627	2.77638816653324	3.86854669243781	3.16145102897346	3.44710491332442	3.20796169623743	3.37953085037735	3.44853802502597	3.35887083676932	3.16828665101947	3.27414952046623	4.21807674718051
EMEDMD4_v1_1280097	Type IV secretion protein VirB6	4.52938364108621	4.50052752069266	4.49668256658829	4.48496103729331	4.00417120673012	4.48425231359827	4.63470214439343	4.74182700928421	4.68489293540171	4.99593055723293	4.94259707162965	4.81074452905232	4.64208669090741	4.8674668509247	3.97046338419739
EMEDMD4_v1_1280099	conserved exported protein of unknown function	3.88831701611522	4.00223320904643	4.08296383897548	4.25561960623677	4.21366209603788	3.76920926036364	3.83243292929547	3.44710491332442	3.05742191873562	4.09819092601269	3.6372606666033	3.35887083676932	3.16828665101947	4.0161338162914	3.67136212230246
EMEDMD4_v1_1280100	Lytic transglycosylase	4.2787900927495	3.88974641767544	3.08822690366714	2.92265275602739	4.45270589464048	3.28497131034453	3.83243292929547	2.31108616726802	3.6896188814455	3.71096224411237	3.54598305972322	3.35887083676932	3.16828665101947	4.0161338162914	1.97641928228268
EMEDMD4_v1_1280101	Type VI secretion protein	5.43779084413651	5.1398178752962	5.84005457438427	5.15208401962334	5.52791424631405	5.31744690845495	5.5246483403511	5.51029302337955	5.19804530031259	5.45959647812797	5.2906928165927	5.54178156537399	5.65925865588286	5.06731302257093	4.61360321107688
EMEDMD4_v1_1280104	Lytic transglycosylase	4.2787900927495	4.15605358874253	4.23443956840445	3.54799074344575	4.50675321519313	3.86854669243781	3.69163882755424	3.8942337320761	3.4687983414529	2.9485140709145	3.10913592655613	3.45570647376616	2.53452759925317	2.90798393508172	0
EMEDMD4_v1_1280105	Lytic transglycosylase catalytic subunit	2.7055908679764	2.80939684858111	3.72189945257148	2.92265275602739	2.94246880566938	2.55077595878472	3.36062275152127	3.44710491332442	3.20796169623743	3.71096224411237	2.01844280601166	2.74374684755161	2.06898514147039	0	3.2935846273514
EMEDMD4_v1_1280106	conserved exported protein of unknown function	4.2787900927495	5.28030537256059	4.91073019540975	5.11830786031528	4.55884867659058	4.35318028118407	5.88947690317233	5.11610718065078	4.92121472783488	5.70233813855384	4.43278388421566	4.52857421499116	4.64208669090741	5.06731302257093	4.92369675895372
EMEDMD4_v1_1280107	Succinoglycan biosynthesis protein ExoI-like	2.89603762522124	4.15605358874253	3.3758218999144	4.25561960623677	4.87876653677734	3.54731232357477	4.38323625768813	4.23507947113914	4.52196213472696	4.49201429248077	2.8284132734414	3.99615828922262	3.94313493541443	4.0161338162914	2.78037384534883
EMEDMD4_v1_1280108	Nuclease (Thermonuclease)-like protein	4.79159047228125	4.00223320904643	4.61185528081476	4.05599188530676	5.07040544600353	4.20899916109197	4.47201833093826	4.44648580467013	4.52196213472696	4.57570086549447	4.15243039583287	4.28678865094422	4.44449756024446	3.27414952046623	3.97046338419739
EMEDMD4_v1_1280111	conserved protein of unknown function	4.64004720113087	4.00223320904643	4.76901846440236	4.43095228300956	4.55884867659058	4.28289013195074	4.47201833093826	3.9872863829137	3.9680605868561	4.30849920933655	4.15243039583287	4.17745776361675	3.94313493541443	4.50370618263056	2.78037384534883
EMEDMD4_v1_1280114	conserved protein of unknown function	5.09336996426043	4.9565015009117	5.15818858568854	4.77239043066089	4.91918498886172	4.42020430870928	5.34824863201995	4.84488570132731	5.33524726059485	5.45959647812797	4.86918189641216	4.28678865094422	4.64208669090741	5.24281412991233	5.39547843778503
EMEDMD4_v1_1280115	putative transmembrane protein	5.94850150481184	6.18026688568233	6.41659753574289	5.63067134604023	5.3909237247474	5.60356807720487	6.25737407188535	5.63056355887683	5.89720874198696	6.37466280580332	5.68226798794531	6.00878940778708	5.98459675217282	5.78696352136425	6.81423980134181
EMEDMD4_v1_1280117	conserved protein of unknown function	4.20869601873253	3.76774170244704	3.61550508415944	3.54799074344575	4.21366209603788	4.13111842886321	2.93031022990908	4.3090442037426	3.88108392344141	4.20717387990998	4.02301690325216	4.48335060787231	3.78488673661844	4.0161338162914	3.97046338419739
EMEDMD4_v1_1280118	conserved protein of unknown function	5.01339147809428	4.61109366514242	5.03975856442209	4.12564913606695	4.39655474200221	4.60440163064896	3.53560369737157	4.74182700928421	5.04641069885635	4.40317274354538	4.83102408551987	3.71242107330876	4.54667217022013	4.63541671554551	5.17878718713617
EMEDMD4_v1_1280119	Transcriptional regulator	5.49780388568726	5.40831819328273	5.81623383037003	5.47924145949772	5.72318276194223	5.51435395903852	5.0922799610849	5.15673835123017	5.51930987234494	5.11260332385947	6.04097085752204	5.58523691428428	4.54667217022013	5.66893959854633	5.82700305743435
EMEDMD4_v1_1280120	Probabable transcriptional regulator gntr-family protein (fragment)	5.05393486976251	5.08977480631763	5.30234015180881	5.15208401962334	5.17425046594435	5.60356807720487	4.84877417206498	5.27218645385271	5.23358830895857	5.22054249628016	4.66742101141828	5.16594080843261	5.23851984845854	4.9708475802733	5.82700305743435
EMEDMD4_v1_1290001	Copper oxidase (fragment)	3.59054208399039	3.56289521214075	3.08822690366714	4.12564913606695	3.75900728597078	3.42209666126096	4.07848884637002	3.15787337027431	3.7885253226072	3.85190605088197	3.80412749415488	4.05915712707627	3.78488673661844	2.90798393508172	1.97641928228268
EMEDMD4_v1_1290002	Copper oxidase	3.59054208399039	3.88974641767544	3.3758218999144	3.44275586434729	3.84544117211319	3.13343029355962	3.36062275152127	2.31108616726802	3.5834293740448	2.9485140709145	2.97559180635671	2.3987764810938	3.4043230790904	2.90798393508172	1.97641928228268
EMEDMD4_v1_1290003	conserved exported protein of unknown function	4.52938364108621	4.87019692159907	5.15818858568854	4.48496103729331	4.70471772047001	4.7153094840239	4.63470214439343	4.57196508237162	4.73535576837216	4.57570086549447	4.75154040112673	4.38841464991059	4.73158040418461	3.80852632551066	4.21807674718051
EMEDMD4_v1_1290004	Adenylate/guanylate cyclase domain-containing protein	5.01339147809428	5.25782039490857	5.08032508904743	4.72828860168597	5.20726831501622	4.9601808205012	4.91361081671387	5.44617615068439	5.08583947989458	5.11260332385947	4.94259707162965	5.01522192628955	5.41098154660421	4.50370618263056	4.61360321107688
EMEDMD4_v1_1290005	conserved exported protein of unknown function	5.40682144080032	5.68603211684214	5.3693514145596	5.15208401962334	4.45270589464048	4.48425231359827	5.78937694013536	4.51058921829456	4.87694618008335	5.87744995704906	5.34585807988549	5.01522192628955	4.81584538706202	4.7561022726691	6.09821090199961
EMEDMD4_v1_1290006	conserved exported protein of unknown function	5.20559283523606	4.6461429533831	4.55541792200219	5.217352784687	4.91918498886172	4.5455773826481	4.91361081671387	4.68739863310315	5.04641069885635	5.36867107160338	5.04615736152043	5.24935041259397	4.73158040418461	5.15773060435802	4.61360321107688
EMEDMD4_v1_1290007	protein of unknown function	4.20869601873253	3.83003337595038	3.72189945257148	3.73790111254187	4.27723757600327	3.96148261318863	3.83243292929547	3.68792254615341	3.88108392344141	4.30849920933655	3.80412749415488	4.17745776361675	3.78488673661844	3.80852632551066	2.78037384534883
EMEDMD4_v1_1290008	[petA]_Ubiquinol-cytochrome c reductase iron-sulfur subunit	8.10014121039393	7.85661673576663	8.28308282187172	7.80190671096076	7.98552281568777	7.57380050614674	8.84742811255073	7.96948225548343	8.36501897261498	8.77845081901395	7.86835353112618	8.36660161666335	8.1810539646761	8.38783875756092	9.06392790123132
EMEDMD4_v1_1290009	conserved protein of unknown function	5.20559283523606	5.08977480631763	5.4947021460314	4.81518400161525	5.47466859451295	5.24534925987632	4.63470214439343	5.07429845489858	4.78411299476057	5.22054249628016	5.31853910590835	4.9830921554458	5.0426067356886	5.06731302257093	4.21807674718051
EMEDMD4_v1_1290010	protein of unknown function	3.59054208399039	3.94708585878649	3.82098358320661	3.98280000978293	3.75900728597078	3.13343029355962	5.5246483403511	4.07469914564473	4.83127615146207	4.72978307883546	3.95367937241738	3.78875586685151	4.33453141942999	4.19758990569981	5.49272731977878
EMEDMD4_v1_1290011	[repC]_RepC	4.79159047228125	5.03793331369424	4.86502232940035	5.08372194283677	4.55884867659058	4.86715823884313	3.83243292929547	4.07469914564473	4.46328924760126	4.65479802461505	4.90635642318296	4.95023050297208	3.94313493541443	4.19758990569981	4.429352336338
EMEDMD4_v1_1290012	Nuclease	2.48612433992359	2.80939684858111	2.91961467384894	3.6460685507333	3.46347660219388	2.77217961829319	2.31430376299124	2.98813745188753	3.5834293740448	2.67256757480432	3.10913592655613	3.54644919386182	2.53452759925317	2.41606252930447	2.78037384534883
EMEDMD4_v1_1290014	conserved protein of unknown function	5.37517262612405	5.36689663092235	5.4947021460314	5.91268613255292	5.44729023599048	5.20790268031033	4.97565850604467	5.15673835123017	5.4902177032569	4.80106254169531	5.31853910590835	5.35355391014937	6.64491383079961	6.30502625909502	6.99108558821038
EMEDMD4_v1_1290015	conserved protein of unknown function	5.27583422586152	5.30244528398466	5.3693514145596	5.81063641839004	5.30201647069976	4.9601808205012	4.55565212992797	5.03124187678573	5.30215053332395	4.65479802461505	5.07908887933383	5.22207953564623	6.54969240606678	6.04563648640064	6.88759924634394
EMEDMD4_v1_1290017	protein of unknown function	3.97532441463122	4.42180963901294	4.08296383897548	4.12564913606695	4.00417120673012	4.28289013195074	3.83243292929547	3.8942337320761	4.4021286667099	3.37953085037735	4.79182955729631	4.11951968364409	4.21548660185371	4.0161338162914	4.61360321107688
EMEDMD4_v1_1290019	ArdC protein (fragment)	5.40682144080032	5.48775566796839	5.33623482119918	5.74575159445753	5.07040544600353	5.48334634551698	5.39441146427347	5.68713660521384	4.57834181593068	5.36867107160338	5.78564105249963	5.32820011053428	4.97090811824775	5.66893959854633	5.66952516552161
EMEDMD4_v1_1300001	RNA-directed DNA polymerase (Reverse transcriptase)	7.2563442791732	7.49261794043812	7.72196099294752	7.70283274717908	7.13541665714128	7.16861304035648	8.15875078257492	7.37883335805406	7.34927685032993	7.85892606645157	7.02152739664721	7.37096596519017	7.54197178535288	7.85092173251357	8.1584063219735
EMEDMD4_v1_130002	Helix-turn-helix domain protein	6.09169007793631	6.27288007982626	6.21274252313131	6.18156965192606	5.93511337479338	6.55922066961872	6.04226963128238	6.44602129876439	6.4740796521547	5.54512951296272	6.16885268774039	6.29712338852484	6.33802949862459	6.59121156460562	6.61264750689288
EMEDMD4_v1_130003	[lipB]_Octanoyltransferase	5.34281392013131	5.25782039490857	5.11978206864122	5.15208401962334	5.33226510074453	5.16945817807117	5.5246483403511	5.41301648875958	4.87694618008335	5.45959647812797	5.42484182776353	5.64806011928189	4.97090811824775	5.06731302257093	4.429352336338
EMEDMD4_v1_130004	protein of unknown function	5.52689949163946	5.03793331369424	4.81781881945126	5.24891225282811	4.60912835724622	4.76772178487562	5.34824863201995	5.34431919652767	5.23358830895857	6.17446790194606	5.61649106744162	5.42704675138355	6.05563469130295	5.72915813543827	6.03503745767781
EMEDMD4_v1_130005	[yeaG]_conserved hypothetical protein; putative nucleoside triphosphate hydrolase domain	11.0778245959983	11.1845269621696	11.0182828945295	11.2080659217304	10.5633448953376	10.7037359981504	11.7825784024195	10.9179180240324	10.938947748545	11.5044134837186	10.6054876367925	10.782173762623	10.9909543797373	11.3058974973485	11.4289398155824
EMEDMD4_v1_130006	[yeaH]_conserved hypothetical protein	8.46208055411642	8.24745139771366	8.18883353046315	8.55849363664422	8.33460500481375	8.07277060170959	8.37563528138081	8.04176848363156	8.46559803863061	8.8516245850519	8.12248166666501	8.42157925067271	8.4616863232346	8.37846821016842	8.6550504984755
EMEDMD4_v1_130007	[ycgB]_conserved hypothetical protein	8.74500821731782	8.851625509111	8.77523920271216	8.75262744113676	8.47339970336437	8.42252039000284	9.13598780424713	8.69727377275291	8.67722501971397	9.20366935945341	8.51732546498775	8.57765112232812	8.90805364328002	8.82037331583857	9.41353318430737
EMEDMD4_v1_130008	conserved protein of unknown function	5.46810939425747	5.90441574621544	5.08032508904743	5.78933074745975	6.01187434700837	6.18825261971996	5.43914287863011	5.89355254203335	5.91920409425979	5.70233813855384	5.45023719455751	6.16014766913371	6.08988360354404	6.3820681248409	6.69669373344021
EMEDMD4_v1_130009	conserved exported protein of unknown function	5.13175574575483	4.29504228227877	4.91073019540975	4.58726696980215	4.91918498886172	4.60440163064896	5.14723600400228	4.79427640737763	4.57834181593068	4.86898547485176	4.90635642318296	4.17745776361675	4.21548660185371	4.35875196700843	4.21807674718051
EMEDMD4_v1_130010	Peptide deformylase-like	6.94757308037831	5.98875536211768	6.38455983224522	5.89284551427255	6.37362893356196	5.93681974787915	5.98307987987476	5.91739556075403	5.9622136374291	6.11975588793959	5.90064112973951	5.96010209639113	5.70416996049448	5.78696352136425	5.29119734323504
EMEDMD4_v1_130011	Magnesium transporter MgtE	8.811547365163	8.70558772401357	8.49296704515826	8.96467609840216	8.82408592485544	8.76310218978063	8.89637159640715	8.86604699755925	8.84460496487622	9.13979968088543	8.53819941093119	8.92284155316894	8.36010610485807	8.69009151497452	8.74662234285999
EMEDMD4_v1_130012	putative transcriptional regulator, MerR family	9.38057274594857	8.65270979729516	9.0033276578979	8.72203216420045	8.6368270697187	8.13893077571433	9.2751099571542	8.71098088458858	8.77996414550293	10.8141751942178	9.44919417310376	9.76479972297739	9.48880963801593	10.0220087549314	10.0224284748609
EMEDMD4_v1_130013	conserved protein of unknown function	9.41988104682123	8.73233692253811	9.0397832504133	8.77176467696016	8.69908621828456	8.20694257554225	9.30260495260502	8.77762846541684	8.83884675499253	10.8152516362696	9.47106992343098	9.79518803866418	9.53304566896277	10.0488386564316	10.0546381563212
EMEDMD4_v1_130014	conserved membrane protein of unknown function	8.09042887827286	7.79157878261681	8.11753164405613	7.57793123129134	7.58813532052018	7.4982609136445	7.73422034082232	7.47032672741635	7.2223402858356	8.619929727696	8.03287251539129	8.11188916740939	7.84239973897051	8.34998575839854	8.05073926259087
EMEDMD4_v1_130015	conserved membrane protein of unknown function	5.96984785752965	5.68603211684214	5.79201316285702	5.65443349720143	5.33226510074453	5.41925720080922	6.18041889844679	5.65912736730344	5.68252414424496	6.83147445570676	5.7655505171675	5.56367284820736	4.97090811824775	5.94765998431535	5.58383280379903
EMEDMD4_v1_130016	conserved protein of unknown function	4.05738161609914	4.9565015009117	5.40172485428829	4.77239043066089	3.34978671085238	4.7153094840239	5.7185642502388	4.68739863310315	4.68489293540171	4.80106254169531	4.75154040112673	4.33849630494368	4.81584538706202	4.8674668509247	5.89973238243438
EMEDMD4_v1_130017	[sdaA]_L-serine dehydratase	8.45073814684593	8.42191390736814	8.37563111306768	8.47755221258186	8.36052040792159	8.53263452053963	8.95530458917934	8.9522463543154	9.02277775512152	8.83897831051189	8.3587362824569	8.70376373425353	8.75104336666558	8.84779383641477	8.62318772748204
EMEDMD4_v1_130018	conserved protein of unknown function	5.96984785752965	6.32788262224309	6.03839968247953	6.24554684587004	6.55129580986086	6.67352058958204	6.23217570724156	6.83204337212434	6.91819772568888	6.03358911942507	6.39493173334711	6.83604113560613	6.2798786824212	6.91014392741041	6.47661747414195
EMEDMD4_v1_130019	conserved protein of unknown function	3.69677741516673	3.03771560325386	3.3758218999144	3.20601614492805	3.56885804796287	3.28497131034453	3.53560369737157	4.07469914564473	3.4687983414529	3.55474318878494	2.97559180635671	3.45570647376616	3.16828665101947	3.80852632551066	3.67136212230246
EMEDMD4_v1_130020	Serine-type D-Ala-D-Ala carboxypeptidase	7.61584901298362	7.4436525447624	7.62245555030768	7.43433591859522	7.21873806683491	7.21653830840053	7.89538865528295	7.76128410346546	7.68074499498236	7.77289487110357	7.39943123760361	7.37716035156943	7.86235078563364	7.79567165854353	7.60525739283726
EMEDMD4_v1_130021	conserved protein of unknown function	5.01339147809428	5.38775606504476	5.46437066191348	5.18508747256898	5.23954738634592	5.35218811942858	5.64409559778177	5.15673835123017	5.19804530031259	5.4148499745286	5.82500179082066	5.51955298209216	5.11091016455214	5.47155296470729	5.17878718713617
EMEDMD4_v1_130022	Transglutaminase family protein cysteine peptidase BTLCP	5.05393486976251	4.74645425362049	4.55541792200219	4.25561960623677	4.60912835724622	4.35318028118407	4.63470214439343	5.19625648596035	3.88108392344141	4.57570086549447	4.94259707162965	4.43666339077896	4.73158040418461	4.35875196700843	3.97046338419739
EMEDMD4_v1_130023	Type IV pilus assembly PilZ	5.52689949163946	5.59926793477428	5.74231671283079	5.217352784687	5.4193822448427	5.84222774222506	5.56557282870511	5.51029302337955	5.4902177032569	5.80993381474717	5.95487680079602	5.27611534443702	5.61290421041829	4.35875196700843	4.21807674718051
EMEDMD4_v1_130024	conserved protein of unknown function	5.27583422586152	4.74645425362049	5.19559912565353	4.85674470120977	4.83718300471702	5.04756704911795	5.39441146427347	5.11610718065078	4.68489293540171	5.32096502170282	5.04615736152043	4.33849630494368	4.44449756024446	5.54039316630689	3.97046338419739
EMEDMD4_v1_130025	Rhomboid family protein	5.27583422586152	5.16420316716599	5.26762996301994	5.39711637348138	4.99677563994346	5.41925720080922	5.85687590276522	5.71461239725604	5.00587398049937	6.09160160571341	5.11128543485601	4.77365900753118	4.44449756024446	5.39926264243347	4.429352336338
EMEDMD4_v1_130026	putative signal-transduction protein with CBS domains	8.29031201927637	8.51728672536506	8.25234547694087	8.64702743186917	7.80856000514265	8.14884525946656	8.9629835211749	8.34842001075296	8.28681438164717	8.75620332654519	8.20684898106209	8.10816995877854	8.58687615125485	8.92061881528466	9.18527203593834
EMEDMD4_v1_130027	Patatin	9.65548407670846	9.5925916405121	9.6694174730136	9.6031108833941	9.54586222756323	9.56255781282989	10.156634682818	9.68689091083822	9.83582578073073	9.97283425777085	9.44604181099662	9.66706877051878	9.95380848987566	10.1264585340746	10.0305485627545
EMEDMD4_v1_130028	protein of unknown function	6.9038802787655	7.01805738120516	7.1372100953022	6.97802877695611	6.52534649557879	6.98156650501172	7.39139932511292	6.80673438102245	7.13105326519806	7.16444595550297	6.79249947369219	6.98947899497248	7.89176938605165	7.99277836359299	8.01844143351062
EMEDMD4_v1_130029	[hisI]_Phosphoribosyl-AMP cyclohydrolase	7.2563442791732	6.80971563869769	7.20298385189978	6.85011224334089	7.16932483044042	6.97042843425871	7.08856519568192	7.22492980744547	6.98228429202484	7.16444595550297	6.83167605096835	7.18575447937127	6.2798786824212	7.03467484818413	6.32641327278213
EMEDMD4_v1_130030	[folE]_GTP cyclohydrolase 1	8.81450016079887	8.53375699487555	8.56976978182083	8.83551529447444	8.76709749947312	8.77275173772436	9.14951037050202	8.87824720749257	8.76789364083103	9.10148754051563	8.58767033118793	8.86671561311771	8.61654692040913	9.17452000198866	9.11063607938432
EMEDMD4_v1_130031	conserved protein of unknown function	8.811547365163	8.60674375157909	8.66286448848535	8.86890564469254	8.79451575478305	8.6970677988659	9.2843333007568	8.97230363031601	8.8272609251557	9.22973831076848	8.59622708286207	8.81517762676675	8.740302017842	9.28396179519434	9.38214727324131
EMEDMD4_v1_130032	Nitrogen-fixing NifU domain protein	6.60964964674661	7.13370753007376	6.93085687032598	6.8083572399669	6.69789289777	6.82959905603846	7.40273642587656	7.22492980744547	7.07337322101396	7.44595856172285	6.90697522599565	7.12079104509086	6.91703520550166	7.29587418955485	7.41986584808501
EMEDMD4_v1_130033	putative membrane protein insertion efficiency factor	6.09169007793631	5.76787296248186	5.81623383037003	5.78933074745975	6.13709947329707	5.98188727355842	5.75440501944368	6.41285803622542	6.31726772529232	5.73910221638638	5.93702383293344	6.11638383984225	6.36624893119369	6.13738023211993	5.66952516552161
EMEDMD4_v1_130034	conserved protein of unknown function	5.55541989224038	5.32425056043261	5.30234015180881	5.65443349720143	5.50153704912075	5.08935220053929	5.39441146427347	4.9868606600805	5.51930987234494	5.16758214523483	5.49972495124963	5.727782924148	5.61290421041829	5.06731302257093	5.29119734323504
EMEDMD4_v1_130035	conserved protein of unknown function	6.38971731062983	6.51963167723643	6.60911185604592	6.55422453480585	6.60183483809988	6.3687594556474	6.33043139810347	6.63042728655444	6.60197097099972	6.77947613150095	6.22877958155208	6.42221428609179	6.54969240606678	6.4552035774013	6.09821090199961
EMEDMD4_v1_130036	[thrS]_Threonine--tRNA ligase	8.95492734913426	8.63972540073103	8.58746891571688	8.55849363664422	8.84783686024497	8.77275173772436	8.50224214077614	8.83821335305213	8.85890073598021	8.42499058971084	8.77769874660292	8.64079838212337	8.89358440854506	8.7494513892403	8.35227232997164
EMEDMD4_v1_130037	conserved exported protein of unknown function	9.12155201829554	9.06738967362274	9.04491679876786	9.07663717570192	9.1554575841606	9.14630147382389	9.47898624603586	9.13111713400897	9.28026013274012	9.16027617145809	8.76257366278141	9.11485026509888	9.28587205556461	9.27388921832711	9.63739674979147
EMEDMD4_v1_130038	Nitroreductase	4.13502170023321	4.42180963901294	3.82098358320661	3.82423638876239	4.70471772047001	4.20899916109197	4.47201833093826	4.07469914564473	4.05009045138563	4.40317274354538	3.88084041206854	4.23315862912836	4.44449756024446	3.5659395301984	2.78037384534883
EMEDMD4_v1_130039	conserved protein of unknown function	6.48175094387524	6.4715898979081	6.24878203014483	6.48964362620277	6.47200421589247	6.52917248649758	5.98307987987476	6.41285803622542	6.35002334796571	6.83147445570676	6.80239380410103	6.70428597281158	6.81835200981023	6.74496213260794	5.75041174003155
EMEDMD4_v1_130040	HpcH/HpaI aldolase	7.86404056817209	7.43866334523579	7.24819438746727	7.22017307991291	8.00443150715337	7.61729582414862	7.60276636535009	7.53340215285707	7.47339467748985	7.35414148391479	7.24112066524974	7.65719120568293	7.14588345461366	7.29587418955485	6.99108558821038
EMEDMD4_v1_130041	protein of unknown function	7.54650409816465	6.99784783351755	6.89719104401867	6.74336748389034	7.67920788263117	7.18797460795049	7.27284097706517	7.07399786379002	7.09285726158829	6.91417862297522	6.74198361755496	7.38332825526454	6.75573046043382	6.74496213260794	6.37823848867771
EMEDMD4_v1_130042	conserved protein of unknown function	4.79159047228125	4.89954252435155	4.86502232940035	5.18508747256898	5.3909237247474	5.16945817807117	4.47201833093826	5.19625648596035	4.73535576837216	5.05544605551711	5.37266933909815	4.9830921554458	4.54667217022013	4.9708475802733	3.67136212230246
EMEDMD4_v1_130043	conserved protein of unknown function	5.74068131976072	5.56304649664248	5.95359317781977	5.72345822143774	5.70017142783682	5.60356807720487	5.25124040959303	5.74157468358557	5.87487284963439	6.30280548007132	5.63875159533849	5.96010209639113	5.46417291850296	5.24281412991233	5.39547843778503
EMEDMD4_v1_130044	IAA acetyltransferase	4.79159047228125	4.6461429533831	5.11978206864122	4.72828860168597	4.70471772047001	5.24534925987632	4.55565212992797	4.79427640737763	4.92121472783488	4.57570086549447	4.90635642318296	4.95023050297208	4.44449756024446	4.50370618263056	4.92369675895372
EMEDMD4_v1_130045	[parE]_DNA topoisomerase 4 subunit B	8.02565307544561	7.954239858821	7.80297444685545	7.89461199805734	8.209819805651	8.32532646633338	7.40273642587656	8.21529893190912	8.22634996947832	7.47893736701666	7.94180981643717	7.97156140210279	7.89176938605165	7.99277836359299	7.56109478846773
EMEDMD4_v1_130046	protein of unknown function	4.05738161609914	4.10658024780755	4.81781881945126	4.48496103729331	3.091389016437	3.96148261318863	4.18738229932787	3.8942337320761	4.2714324722232	4.72978307883546	4.08917425409617	3.71242107330876	4.08572805930799	4.50370618263056	4.61360321107688
EMEDMD4_v1_130047	conserved protein of unknown function	5.27583422586152	5.48775566796839	5.3693514145596	5.50560946836035	5.30201647069976	5.35218811942858	5.14723600400228	5.79403309103135	5.70801764387702	5.36867107160338	5.45023719455751	5.37846982846592	5.87101695939439	5.24281412991233	5.29119734323504
EMEDMD4_v1_130048	FAD linked oxidase domain protein	4.838762662809	4.84024198946483	5.08032508904743	4.77239043066089	5.07040544600353	5.04756704911795	4.7096448282134	4.37940109620136	4.4021286667099	4.65479802461505	5.34585807988549	4.52857421499116	4.21548660185371	3.80852632551066	3.97046338419739
EMEDMD4_v1_130049	YceI family protein	4.05738161609914	3.32407204191252	3.23917891905906	3.90569552856099	3.091389016437	3.13343029355962	2.31430376299124	3.44710491332442	4.20135834479093	3.37953085037735	3.72310528217299	3.02194081703034	3.4043230790904	2.90798393508172	2.78037384534883
EMEDMD4_v1_130050	Cytochrome B561	3.59054208399039	2.53802446359342	2.50850833733246	3.07128031152627	3.091389016437	3.28497131034453	3.83243292929547	3.57253262908082	3.6896188814455	3.18005916976831	3.72310528217299	3.02194081703034	3.16828665101947	1.66382824431159	3.2935846273514
EMEDMD4_v1_130051	[tpiA]_Triosephosphate isomerase	6.62318520801251	6.33863589890955	6.26646970197752	6.52873801935855	6.1024160935397	6.85404610915704	6.35398421324377	6.46232137108985	6.85113146806505	5.97314579376596	6.61300021033728	6.48091433944034	6.85863885641377	7.01061378797407	6.47661747414195
EMEDMD4_v1_130052	Preprotein translocase, SecG subunit	7.53938269928751	7.22925989243343	7.33457496664899	7.55286372384617	7.35019638801214	7.91904729983645	7.57296883858176	7.60121419057107	7.91222106254572	6.88166364736105	7.48792489994249	7.63668375841927	7.82216891549066	8.02916263747557	8.03468072820305
EMEDMD4_v1_130053	[pyrG]_CTP synthetase	7.80587974558025	7.8110138191605	7.7785282428686	7.71982479307976	7.66739195360643	7.92482898240653	7.69786818545632	8.16140765304869	7.83333242388477	7.42354628704528	7.81069778954536	7.80235468655895	7.9488658703111	8.0878353994307	8.05073926259087
EMEDMD4_v1_130054	conserved protein of unknown function	4.97167568746354	4.80965188630953	4.95503429285756	5.01195869809676	5.03406021604315	4.81829653832336	5.34824863201995	5.44617615068439	5.08583947989458	4.30849920933655	4.43278388421566	4.84690058310529	4.89545904354125	4.19758990569981	4.21807674718051
EMEDMD4_v1_130055	[kdsA]_2-dehydro-3-deoxyphosphooctonate aldolase	6.30826690867669	6.31704859264004	6.09888535256097	5.93225759078348	5.95468989457795	6.45119436091644	6.25737407188535	6.21543521281328	6.19638592063627	5.22054249628016	6.07401962939804	5.94350088989151	6.33802949862459	6.62330049020189	6.09821090199961
EMEDMD4_v1_130056	[eno]_enolase	7.66902079699931	7.71936154937643	7.53759413481791	7.99573794373688	7.54358378800076	8.20218949838829	7.60276636535009	7.88735864422578	8.03313276142848	6.88166364736105	7.83981365981365	7.90023099313077	8.36010610485807	8.23007595944832	7.78879260100953
EMEDMD4_v1_130057	protein of unknown function	5.96984785752965	6.73842326804092	6.24878203014483	6.47637314481977	6.29901302055842	6.43507990158946	6.48775573175664	6.51014490311488	6.31726772529232	6.70709471814712	6.12221522916688	6.7622317769421	6.1880065500334	5.78696352136425	5.75041174003155
EMEDMD4_v1_1310001	conserved protein of unknown function	10.2193874084483	10.4060313953639	10.6160351687874	10.2453214848004	9.6395567428392	9.63312117665406	10.4685654438972	9.64108774964499	10.0150212689972	10.3178284808268	9.77856257547695	9.78939362800892	9.83767749067797	10.5647747202769	10.0625794559996
EMEDMD4_v1_1310002	protein of unknown function	4.05738161609914	4.20388647427253	4.16068881499833	3.82423638876239	3.92698808904817	4.48425231359827	3.69163882755424	3.79476291699592	4.2714324722232	4.09819092601269	4.02301690325216	3.99615828922262	3.60711714433198	4.0161338162914	2.78037384534883
EMEDMD4_v1_1310003	protein of unknown function	6.11103299109929	6.10668403316483	5.99661949217527	6.36557150758077	6.26805148386278	6.58865576240904	6.30648767934243	6.19607234334007	6.50349576060683	6.27803506545383	6.07401962939804	6.60221694074674	6.33802949862459	5.94765998431535	5.17878718713617
EMEDMD4_v1_1310004	Putative membrane protein (fragment)	4.2787900927495	4.74645425362049	5.3693514145596	4.68279599484209	5.27112001813704	4.35318028118407	5.03514731191853	4.9868606600805	5.23358830895857	4.72978307883546	3.44853802502597	4.65631473565406	4.08572805930799	4.63541671554551	4.21807674718051
EMEDMD4_v1_1310005	protein of unknown function	6.29141010837241	6.84030440434208	6.63657532170511	6.59162948626265	6.31424812866825	6.12938209589577	6.7936037411831	6.17644605925157	6.19638592063627	6.8980127346776	6.15347377633416	6.18860299750607	5.94772150312166	6.30502625909502	5.82700305743435
EMEDMD4_v1_1310006	conserved protein of unknown function	6.87021976525418	7.25786712394827	7.05817428514527	7.34953659576494	6.41661368148806	6.94789095678771	8.15875078257492	7.01996184878486	6.91819772568888	7.54271605077156	6.65728841417498	6.82701884785742	6.66776859436799	7.17117771704962	7.11844417797147
EMEDMD4_v1_1310007	protein of unknown function	6.92589208077452	7.34577513385174	7.14679194039894	6.82938579743915	6.31424812866825	6.49848512922813	7.5628979778146	6.9638228989919	6.65536464973743	7.71870076840669	7.11182231189609	7.57873725199044	6.33802949862459	6.3820681248409	6.03503745767781
EMEDMD4_v1_1310008	Cation transport P-type ATPase	7.56765977828548	7.42359138031197	7.50816027301737	7.6086652569084	7.55645380034904	7.48266649590672	7.39139932511292	7.24391173102547	7.49552322115843	6.96161703407839	7.87305576487377	7.8829221135525	7.75971645709668	7.96800219259571	7.88149419740848
EMEDMD4_v1_1310009	conserved membrane protein of unknown function	5.13175574575483	5.21177100663976	5.40172485428829	5.11830786031528	4.95850187158706	5.41925720080922	5.6818103585877	5.44617615068439	4.52196213472696	4.86898547485176	5.45023719455751	4.61497865792325	4.81584538706202	4.8674668509247	4.77696545294574
EMEDMD4_v1_1310010	[tnp]_transposase	6.52565581104378	6.32788262224309	6.24878203014483	6.1316532739418	5.4193822448427	6.00390386067721	7.04581764862263	5.74157468358557	5.94086913466893	6.27803506545383	6.21402960591486	6.08645257040094	5.74772527567084	6.1811531699282	6.42826639059209
EMEDMD4_v1_1310011	protein of unknown function	3.21488243272996	3.03771560325386	3.91369777158163	3.82423638876239	3.091389016437	3.28497131034453	3.83243292929547	3.57253262908082	3.88108392344141	3.18005916976831	4.21302912884732	3.14320648156286	2.88593122453157	3.27414952046623	3.2935846273514
EMEDMD4_v1_1310012	HAD family hydrolase	9.21613797891577	9.06577259949079	9.06020874508112	9.20688431891666	9.11688034029927	9.14630147382389	9.39632795666973	8.92015333776682	9.02531506653257	9.22326510129967	9.11394420138973	9.11670247701633	9.22938097457469	9.56572689604755	9.32387236712752
EMEDMD4_v1_1310013	conserved protein of unknown function	7.78796424111092	8.01583501605509	7.92493252825279	8.39532811559658	7.71408588708385	8.22110856671767	8.05479269617055	7.70074522856814	7.87893842277471	8.0466100031696	8.26524928252819	7.99591784229225	8.14078090705231	8.29127629045391	8.39063029977834
EMEDMD4_v1_1310014	conserved protein of unknown function	8.49189811847714	8.58206880965556	8.27436734331232	8.96229821998791	8.29675632249824	8.65941784037027	8.39846727757575	8.31739401567202	8.13061888699082	8.29521958171793	8.37540304458513	8.53673277611135	8.28818146463529	8.88797152177899	8.579578923527
EMEDMD4_v1_1310015	conserved protein of unknown function	9.82172915109135	10.3533193259959	9.96583758108134	10.205663138054	9.41064731744535	9.87480041230187	10.5370426379791	9.88126689116915	9.94035482340031	9.75228776267689	9.89179107455187	9.97236772208181	10.1653255495697	10.589350609946	10.8940434359633
EMEDMD4_v1_1310016	protein of unknown function	7.09084940067668	7.40836029338989	7.00648371946411	7.10417521365084	6.75483545520274	7.34283190632476	7.10253746509362	6.99776771556762	7.50282461415837	6.68841736662313	7.40593541675054	7.5127498442784	7.54197178535288	7.78152208474354	8.25859328680109
EMEDMD4_v1_1310017	conserved protein of unknown function	8.25596933780881	8.26446905971152	8.30464391562389	8.28928463402415	8.04609115267464	8.29885659560825	8.44855526378104	8.3263268791744	8.29524894553063	7.99434465678537	8.16144306179429	8.24655208643217	8.37407054019453	8.41559066241682	8.89631601942882
EMEDMD4_v1_1310018	conserved protein of unknown function	8.90869940592892	9.07705423914845	8.87948979753091	8.82769883137465	8.70776504371291	9.04906680885966	9.20560785873673	8.87824720749257	9.05044572645768	8.44181559830379	9.07366032792562	9.16583393752306	9.32952443855426	9.64601748937652	10.0183512276427
EMEDMD4_v1_1310019	putative Acetyl-CoA synthetase (ADP-forming) alpha and beta chains	8.78469666714185	9.33239878469006	8.85923364157612	9.06116494593996	8.57175949034865	8.85681075581866	9.2376153639075	8.57143280448154	8.62129860703548	8.96071336782571	8.92081972661826	9.04847759069759	9.25601897235738	9.49811350419555	9.53266420389715
EMEDMD4_v1_1310020	protein of unknown function	5.09336996426043	4.77839909089916	4.81781881945126	5.04828648478894	4.45270589464048	4.13111842886321	4.78088600465832	4.9868606600805	4.78411299476057	4.72978307883546	5.07908887933383	4.95023050297208	5.0426067356886	4.8674668509247	5.05687262748046
EMEDMD4_v1_1310021	[aruR]_Transcriptional regulatory protein AruR	8.2428770995556	8.37044463992979	8.25677682436992	8.12466931845207	7.76487111888673	7.74042716145282	8.59905064544623	7.96948225548343	8.12116141592054	8.30137852974654	8.12248166666501	8.39435230097937	8.35307287010714	8.53003772330633	8.94007965569197
EMEDMD4_v1_1310022	conserved protein of unknown function	7.38903357132846	7.35109551973101	7.11785334828376	7.07805691520502	6.73232740707911	6.76660517093896	7.74316703950017	6.86919335770658	7.20453913845182	7.38926120879853	7.02997357666647	7.06816063523304	7.20957080796069	7.53393526302672	7.88149419740848
EMEDMD4_v1_1310023	Ornithine carbamoyltransferase (fragment)	5.34281392013131	5.79935213822856	5.26762996301994	6.09738962451698	5.91526755476108	5.66011953620351	5.0922799610849	5.15673835123017	5.70801764387702	5.36867107160338	5.54757131216413	5.68847213332488	5.90987894519677	5.66893959854633	5.39547843778503
EMEDMD4_v1_1310025	protein of unknown function	2.89603762522124	3.32407204191252	3.50063527060793	3.82423638876239	2.77638816653324	3.66252276276864	3.69163882755424	3.68792254615341	3.4687983414529	3.98029758196205	3.23135898466942	2.58154815222991	2.88593122453157	2.90798393508172	4.21807674718051
EMEDMD4_v1_1310026	MBL fold metallo-hydrolase	9.16152583138986	9.00294076288736	8.71854027373494	8.91881227100633	8.66383920720173	8.9923804579745	8.85157075555398	8.82251498944848	8.93913380101344	8.5388421926885	9.08788798756124	9.02499965598278	9.02772356869988	9.02639861411073	9.34356004248007
EMEDMD4_v1_1310027	[degP]_DegP4 protease like protein	9.83633017663346	9.92332778395861	9.81474631996926	10.305653406272	9.85801353457363	10.2221809933462	9.991880801985	9.80503208219024	9.90496926690985	9.959264866023	10.0329433849337	9.94552426543479	10.1892175172282	10.6587280181886	10.7441010717339
EMEDMD4_v1_1310028	Zinc metalloprotease	8.48078862535273	8.54075852553293	8.60842518393911	8.81457654044126	8.10859461998007	8.54394897847978	8.66644369984983	8.26260318123145	8.36901988019775	8.5072195318014	8.81971158181773	8.80831748101169	8.97372179515327	9.27893429730514	9.35006334641658
EMEDMD4_v1_1310029	putative membrane fusion protein AcrA	7.21224501101056	7.36167778909963	7.30919947547233	7.58413063831137	7.43626891967548	7.61729582414862	6.92521523780963	7.18619986883801	7.30819322749781	6.74373930796183	7.84460968490634	7.75080831318068	7.75971645709668	7.98044346423977	7.86342429146198
EMEDMD4_v1_1310030	putative permease	8.70419698011498	8.74855480514974	8.55904513017023	8.47421816021578	9.14271277610963	8.95331307845103	8.34657757937821	8.59009619255448	8.80675910689834	8.60506891710364	9.09997243510957	9.34400391757412	8.76170533320555	8.93985835754989	8.37795728964562
EMEDMD4_v1_1310031	Uncharacterized ABC transporter ATP-binding protein TM_0352	6.8927471419193	6.99104791329115	6.81544068235665	7.09552154591187	6.88297298013878	6.92499580875665	6.81072690798474	6.89343897908302	6.90723429273027	7.33024419967217	6.99588805463797	6.96501267833509	6.36624893119369	7.29587418955485	6.52340050952057
EMEDMD4_v1_1310032	Hsp20/alpha crystallin family protein	8.90593342945323	9.21036837568589	9.25441655125386	9.43322697047874	8.52013656044869	9.06486206435361	9.50551907374788	8.90234240787344	9.21507608823528	9.38569384997609	9.03641732077299	8.81060782268889	8.95989949675678	9.54911829348816	10.0704772820682
EMEDMD4_v1_1310033	protein of unknown function	2.22717624122158	2.53802446359342	2.91961467384894	2.75693610082746	2.37282266906472	1.96926879765921	2.93031022990908	1.5759332286618	3.20796169623743	2.33105204380855	3.23135898466942	2.74374684755161	1.37737757884619	3.27414952046623	4.429352336338
EMEDMD4_v1_1310034	protein of unknown function	6.40546976603543	6.11921143012345	6.07900390197948	6.54153755664968	6.11986200744269	6.16889480794115	6.39996677286561	5.74157468358557	6.33373849700368	6.25283191341613	6.54390942703265	6.33580247992121	6.39392695852522	7.03467484818413	7.05616980112545
EMEDMD4_v1_1310035	conserved protein of unknown function	3.88831701611522	3.88974641767544	4.30460282412057	4.3748427567471	3.46347660219388	3.42209666126096	4.07848884637002	2.79573544432261	2.88932397748837	3.85190605088197	4.2711847573994	3.86125385159919	4.64208669090741	3.5659395301984	3.67136212230246
EMEDMD4_v1_1310036	[silP]_Silver exporting P-type ATPase	8.35258082551676	8.55696448868259	8.26119460224793	8.41979802458076	8.88146786095148	8.72384533349602	7.95820809127212	8.42526594075548	8.78296605780564	8.00192806341929	8.67642650776436	8.8422965839275	8.9828636325608	8.82037331583857	8.59060532499873
EMEDMD4_v1_1310037	Signal transduction protein (fragment)	3.35126312529254	4.33854752800599	4.95503429285756	4.53702066705275	3.75900728597078	3.66252276276864	5.30055973318925	4.37940109620136	5.12421927943807	4.72978307883546	4.71009371433992	4.52857421499116	5.61290421041829	5.32315804355343	5.58383280379903
EMEDMD4_v1_1310038	Signal transduction protein (fragment)	4.74282359095552	5.08977480631763	4.91073019540975	5.18508747256898	4.87876653677734	4.86715823884313	5.64409559778177	5.23472094264407	5.08583947989458	5.32096502170282	5.52384647311663	4.95023050297208	5.90987894519677	6.04563648640064	5.58383280379903
EMEDMD4_v1_1310039	putative phosphoketolase 2	9.1981626548338	9.33776863728645	9.44316025113629	9.24063471892299	8.88402267741569	9.01152445787175	9.42441022672469	8.99768847987286	8.98938007983068	9.47012817986709	9.3122118348862	9.23055500772852	8.79841366866011	9.64210733248767	9.5721399223874
EMEDMD4_v1_1310040	conserved exported protein of unknown function	5.8598100902797	5.54458894267911	6.01766082539721	5.98942764526247	5.52791424631405	5.63212088040128	5.75440501944368	5.79403309103135	5.63014452674951	5.45959647812797	5.93702383293344	5.58523691428428	6.24990002271795	6.49042639776777	5.89973238243438
EMEDMD4_v1_1310041	Cytochrome C	5.71562794993081	5.79935213822856	5.55351656168851	5.72345822143774	6.06687831911195	5.57443874765508	5.34824863201995	5.68713660521384	5.43021197335155	5.6646126518946	5.70354365776313	5.74704380214436	5.79000408904895	5.66893959854633	5.29119734323504
EMEDMD4_v1_1310042	protein of unknown function	5.13175574575483	5.91881920671111	5.79201316285702	5.72345822143774	5.30201647069976	5.45165762459576	6.09912639406028	5.41301648875958	5.60322386316498	5.4148499745286	5.72451012597617	5.54178156537399	5.61290421041829	5.99747979976946	6.77611209517158
EMEDMD4_v1_1310043	Adenylate/guanylate cyclase domain-containing protein (fragment)	6.66304621974037	6.62000884976589	6.89719104401867	6.29173409415838	6.37362893356196	6.33441977210889	7.04581764862263	6.42953495597738	5.94086913466893	7.08098497477094	6.60171241719254	6.17444548783673	6.2798786824212	6.49042639776777	7.05616980112545
EMEDMD4_v1_1310044	protein of unknown function	3.79572360640386	3.70263859629446	3.82098358320661	2.75693610082746	2.58867083514829	3.76920926036364	3.53560369737157	3.15787337027431	2.22107841253053	3.37953085037735	3.54598305972322	3.35887083676932	2.06898514147039	3.80852632551066	4.92369675895372
EMEDMD4_v1_1310046	conserved protein of unknown function	4.52938364108621	4.92830309371851	5.26762996301994	4.48496103729331	4.55884867659058	4.5455773826481	4.7096448282134	4.68739863310315	4.73535576837216	4.40317274354538	4.43278388421566	4.57242319582246	4.33453141942999	4.9708475802733	4.92369675895372
EMEDMD4_v1_1310047	[blh]_Beta-lactamase hydrolase-like protein	6.53999878498994	6.45191611002773	6.09888535256097	6.1146231659859	6.20406076695461	6.28132727556993	6.09912639406028	6.29038807050111	6.17825959066339	6.22718063492937	6.30034880953877	6.18860299750607	6.12333828080365	5.84254173303822	6.85138575443368
EMEDMD4_v1_1310048	[bigR]_Biofilm growth-associated repressor	3.88831701611522	3.76774170244704	2.91961467384894	3.6460685507333	3.92698808904817	3.54731232357477	3.36062275152127	3.15787337027431	3.4687983414529	3.18005916976831	4.08917425409617	3.71242107330876	2.53452759925317	2.41606252930447	3.67136212230246
EMEDMD4_v1_1310049	conserved membrane protein of unknown function	3.69677741516673	3.40814978056755	3.50063527060793	3.20601614492805	2.94246880566938	2.77217961829319	2.6549382818754	2.79573544432261	2.47975381671246	1.88276599720858	3.44853802502597	3.14320648156286	2.88593122453157	3.5659395301984	3.2935846273514
EMEDMD4_v1_1310051	putative membrane transporter protein PD_1894	3.21488243272996	3.88974641767544	3.91369777158163	3.54799074344575	4.21366209603788	3.86854669243781	3.53560369737157	3.8942337320761	3.4687983414529	2.67256757480432	4.75154040112673	3.25506479347452	3.60711714433198	2.41606252930447	1.97641928228268
EMEDMD4_v1_1310053	[fixK]_Nitrogen fixation regulation protein FixK	5.76530703688447	6.01580738401753	6.40066761420163	5.93225759078348	6.32932403118689	6.02558950262845	5.85687590276522	5.86930884522157	5.73306846545023	5.73910221638638	6.7108026709742	6.00878940778708	6.05563469130295	6.09223750651559	5.96897055988374
EMEDMD4_v1_1310054	protein of unknown function	5.30971274458512	6.14394453373045	6.19437943949257	5.08372194283677	5.57926450294739	5.89029886080943	5.78937694013536	5.71461239725604	5.78190176001097	4.86898547485176	6.0071472307223	5.727782924148	5.29832726223435	4.7561022726691	5.05687262748046
EMEDMD4_v1_1310055	conserved protein of unknown function	6.45172071320907	6.99104791329115	6.95287208011486	6.30680699473259	6.69789289777	6.74061673236689	6.66768911577139	6.4784393351142	6.64220034255273	5.70233813855384	7.08775154196575	6.57013291018031	6.73423765522357	6.30502625909502	6.77611209517158
EMEDMD4_v1_1310056	conserved protein of unknown function	6.34140089585905	6.66342392862384	6.43235348184215	6.32172404446845	5.81172445717946	6.0680067304069	6.4663042088244	6.17644605925157	6.31726772529232	6.42065333672686	6.30034880953877	6.38581252185036	6.54969240606678	6.49042639776777	6.37823848867771
EMEDMD4_v1_1310057	protein of unknown function	3.97532441463122	4.42180963901294	4.00081180288476	4.58726696980215	4.21366209603788	4.20899916109197	5.39441146427347	3.79476291699592	4.2714324722232	4.20717387990998	4.02301690325216	4.52857421499116	4.21548660185371	5.24281412991233	5.58383280379903
EMEDMD4_v1_1310058	Cytochrome C	5.05393486976251	5.32425056043261	5.3693514145596	4.77239043066089	4.91918498886172	5.24534925987632	4.63470214439343	4.68739863310315	5.1616044692545	4.93385382885837	5.57091230462494	5.30239276291138	5.79000408904895	5.32315804355343	5.89973238243438
EMEDMD4_v1_1310059	conserved protein of unknown function	6.51116880914048	6.74652086070302	6.15693684429238	6.21391285831743	6.88297298013878	6.80473058634811	6.97163054680117	6.74144850418501	7.3653882191049	7.19122675336233	7.09581983774687	7.30101234687812	7.71652710909204	7.86440986115511	6.42826639059209
EMEDMD4_v1_1310060	conserved membrane protein of unknown function	5.01339147809428	5.42859137157802	5.19559912565353	5.04828648478894	4.87876653677734	4.48425231359827	5.78937694013536	5.07429845489858	5.19804530031259	4.86898547485176	5.63875159533849	4.81074452905232	4.81584538706202	5.47155296470729	6.21681946082094
EMEDMD4_v1_1310062	protein of unknown function	8.03580985465968	8.06198790253434	8.07299529447834	8.28548522001106	7.86137390219514	8.16359039221047	8.73979629175813	7.98084169515224	8.39671980419505	8.40224759906131	8.34864301450875	8.33512823700049	8.88385699770538	9.14166299484583	9.5721399223874
EMEDMD4_v1_1310063	protein of unknown function	5.52689949163946	5.96118637785597	6.30120748349904	6.37989610352109	5.55381782811557	6.2262060290683	6.62959844614669	5.65912736730344	6.39780320020021	6.03358911942507	6.1063282545349	5.83967004137464	6.69026693824863	6.77383944306722	7.7100885328272
EMEDMD4_v1_1310064	protein of unknown function	6.45172071320907	7.03137482975902	6.8743026364181	6.95907253285848	7.32032528713422	7.385385108647	7.20969600860729	7.59383501678592	7.01329069859676	7.57357831309332	7.18927574880954	7.22749318613413	6.77690776721144	7.61596488285958	6.37823848867771
EMEDMD4_v1_1310065	membrane protein of unknown function	6.11103299109929	6.46178653972214	6.56691080886447	6.6160379794736	6.13709947329707	6.2262060290683	6.42241988531916	6.58648815376765	5.91920409425979	6.55043270018681	6.32801111474276	6.37347159208578	6.83863605337752	6.6854133886142	6.81423980134181
EMEDMD4_v1_1310066	Histidine kinase	8.94148398099145	9.04294115839941	9.10513546294346	9.20084553188948	8.47000269781091	8.68007588534357	9.51076758153695	8.88430883997618	8.70281150402304	9.47012817986709	9.13758542965948	8.879862906239	9.02329982738448	9.57396004267578	9.50379094171083
EMEDMD4_v1_1310067	Transcriptional regulator, CAP/Crp family	7.34886380033058	6.99104791329115	7.21214001274311	7.29766625057209	7.18598466704323	7.12909250379033	7.42514680744857	6.97522681061151	7.02347982834278	7.13715860682719	7.40593541675054	7.22749318613413	7.07925427577015	7.44695887472054	7.80781557922218
EMEDMD4_v1_1310068	protein of unknown function	8.52832380699446	7.70281024259085	8.00086252540105	8.00500933694715	7.64346574783703	7.385385108647	8.35827098449627	7.57896246455041	8.23952166229931	8.64436255340489	7.9858904599959	7.8251895547381	7.81194611365644	8.40639921562901	8.00201726274262
EMEDMD4_v1_1310069	Universal stress protein	8.95492734913426	9.38910315217986	9.14153440360752	9.3628561320427	8.79451575478305	9.11882211330013	9.53672747455816	8.77436820585721	9.02784792333061	9.04387923692793	8.86526324162939	8.89936189312571	8.99194790601707	9.13611333135679	8.8234098331321
EMEDMD4_v1_1310070	conserved protein of unknown function	8.07080583293293	8.56156152292997	8.72814619352588	8.58036654692272	7.64948460211998	8.10368348607107	9.5622284894748	8.32186736121308	8.15862490845148	8.42499058971084	7.43802360412653	7.12815535772327	8.21248205596051	8.89456035110712	9.00745219405593
EMEDMD4_v1_1310071	protein of unknown function	9.53534539046246	9.92064646620492	10.4175968388426	9.91486376785547	9.45942718913215	9.64542900196759	11.0581261645716	9.98644812125263	9.68832741486004	10.0913146295775	9.37322922171783	9.22884343056202	9.88232919580253	10.2080712852455	10.1131590084711
EMEDMD4_v1_1310072	conserved protein of unknown function	11.4725849745174	11.5773530762187	11.4709842536043	11.5328797783782	11.2941778246093	11.4254789296118	11.6988315782547	11.1989369401984	11.5153411586257	11.3301225944239	11.3620115142753	11.5088552635905	11.566968506804	11.8943730302229	12.1321292316563
EMEDMD4_v1_1310073	protein of unknown function	5.43779084413651	5.56304649664248	5.63747312733712	6.04441829648976	4.60912835724622	5.04756704911795	5.88947690317233	5.44617615068439	5.08583947989458	5.58606663094473	6.04097085752204	6.05588714370032	6.02055291384483	6.09223750651559	6.37823848867771
EMEDMD4_v1_1310074	protein of unknown function	5.46810939425747	5.40831819328273	4.71850943083047	5.74575159445753	5.50153704912075	5.38611236970227	4.47201833093826	5.41301648875958	5.51930987234494	4.72978307883546	5.59388167358882	5.76605091955706	5.90987894519677	5.84254173303822	5.96897055988374
EMEDMD4_v1_1310075	DNA-binding transcriptional regulator, LysR family (fragment)	5.20559283523606	5.25782039490857	4.81781881945126	5.11830786031528	5.27112001813704	5.04756704911795	4.63470214439343	4.68739863310315	4.78411299476057	3.98029758196205	5.61649106744162	4.77365900753118	4.54667217022013	5.06731302257093	5.05687262748046
EMEDMD4_v1_1310076	[ydeR]_Uncharacterized MFS-type transporter YdeR	5.92683455846144	5.50694993532035	5.43338776316227	5.74575159445753	6.25231792365233	5.57443874765508	5.6818103585877	5.89355254203335	5.65657203937547	5.54512951296272	6.4079512605268	6.00878940778708	5.23851984845854	5.32315804355343	5.58383280379903
EMEDMD4_v1_1310077	Transcriptional regulator, TetR family protein	4.79159047228125	4.05534992255983	4.71850943083047	4.31646239429116	4.33812931380283	4.20899916109197	4.07848884637002	4.84488570132731	3.4687983414529	4.49201429248077	5.37266933909815	4.65631473565406	4.64208669090741	3.80852632551066	4.77696545294574
EMEDMD4_v1_1310080	conserved protein of unknown function	10.7150941137438	11.0977779018502	11.0839708161846	11.1969845458864	10.5720851752746	10.5625310052077	11.1940192617954	10.660635420687	10.7010061638035	11.0055080665807	10.7428427538431	10.8981713860257	11.3553795103304	11.8201761097997	12.4046693552117
EMEDMD4_v1_1310081	conserved exported protein of unknown function	5.78951945638766	6.55694549910052	6.23087481014814	6.86036486304279	5.91526755476108	6.46713081314937	7.06020802689681	6.27201175272848	6.45914357753655	6.7617183709666	6.67893289601301	6.36102418554665	6.9731594986003	7.56730885624825	8.06662101651673
EMEDMD4_v1_1310082	conserved protein of unknown function	3.06425050281563	4.61109366514242	3.72189945257148	3.73790111254187	3.92698808904817	4.28289013195074	4.07848884637002	4.51058921829456	3.05742191873562	3.37953085037735	3.54598305972322	2.88953896498722	4.64208669090741	5.24281412991233	5.05687262748046
EMEDMD4_v1_1310083	protein of unknown function	5.13175574575483	4.50052752069266	4.49668256658829	5.08372194283677	5.23954738634592	5.00453547325347	5.0922799610849	5.11610718065078	4.57834181593068	5.05544605551711	5.07908887933383	5.0466517068729	5.0426067356886	4.8674668509247	5.58383280379903
EMEDMD4_v1_1310084	Carbon monoxide dehydrogenase	8.37675480917689	8.14703179971813	8.30891773461654	8.06829253471764	8.39317047124152	8.16847213592482	8.17867278396397	8.08977217973877	8.21305691122496	8.17290812569309	8.43703682640467	8.35723148672179	8.62824645024654	8.24045800811336	7.86342429146198
EMEDMD4_v1_1310085	[iorA]_Isoquinoline 1-oxidoreductase subunit alpha	5.66417697137457	5.48775566796839	5.69084711017949	5.74575159445753	5.50153704912075	5.66011953620351	5.25124040959303	5.76804230679827	4.92121472783488	4.99593055723293	6.07401962939804	4.81074452905232	3.78488673661844	3.80852632551066	3.97046338419739
EMEDMD4_v1_1310087	protein of unknown function	3.4758576467069	3.40814978056755	3.72189945257148	3.54799074344575	4.60912835724622	3.42209666126096	3.16145102897346	3.57253262908082	3.7885253226072	3.37953085037735	3.6372606666033	3.63182055519888	2.53452759925317	1.66382824431159	0
EMEDMD4_v1_1310088	putative AraC-like transcription regulator	9.43530930698148	8.82510685855796	8.91916835131749	8.54584431005677	9.10378857076366	8.96458355430986	8.70816242316083	9.12856599109803	9.08976587159372	8.60506891710364	9.15506553818055	9.48546880496549	9.12176415568708	8.9334736427844	9.32387236712752
EMEDMD4_v1_1310089	protein of unknown function	5.16914661145584	5.52589218277598	5.23206404185419	5.67781060324477	5.87473764469718	5.57443874765508	5.03514731191853	5.47859074642214	5.80571222396483	5.32096502170282	5.39899141118612	5.35355391014937	5.51547268944347	4.8674668509247	4.77696545294574
EMEDMD4_v1_1310092	protein of unknown function	4.40952099706134	4.42180963901294	4.81781881945126	3.6460685507333	4.60912835724622	4.5455773826481	4.47201833093826	4.3090442037426	4.92121472783488	3.98029758196205	4.21302912884732	4.7355949669605	3.94313493541443	3.80852632551066	4.61360321107688
EMEDMD4_v1_1310093	protein of unknown function	3.88831701611522	4.57517163170115	4.61185528081476	4.12564913606695	3.75900728597078	4.13111842886321	5.0922799610849	4.57196508237162	4.52196213472696	4.72978307883546	4.32708666385578	4.38841464991059	4.64208669090741	4.8674668509247	5.05687262748046
EMEDMD4_v1_1310094	protein of unknown function	3.59054208399039	3.88974641767544	3.91369777158163	3.44275586434729	3.56885804796287	3.13343029355962	4.63470214439343	3.44710491332442	3.20796169623743	3.18005916976831	3.6372606666033	3.78875586685151	3.4043230790904	4.0161338162914	4.429352336338
EMEDMD4_v1_1310095	putative small-conductance mechanosensitive channel transmembrane protein	7.42811510476916	7.68606684518733	7.61557133438069	7.62077785528698	7.31275986343548	7.41032730894614	7.69786818545632	7.1564544568893	7.51008924123865	7.79051642797979	7.56550435910647	7.58410235179221	7.20957080796069	7.56730885624825	7.66906556063062
EMEDMD4_v1_1310096	protein of unknown function	4.58577623282059	5.44858360847624	4.9980182831137	4.93643805316642	4.55884867659058	4.48425231359827	4.97565850604467	4.9868606600805	4.4021286667099	4.86898547485176	4.48286363068728	4.65631473565406	4.89545904354125	5.72915813543827	5.58383280379903
EMEDMD4_v1_1310097	protein of unknown function	4.40952099706134	5.16420316716599	4.71850943083047	4.77239043066089	4.39655474200221	4.28289013195074	4.63470214439343	4.79427640737763	4.05009045138563	4.49201429248077	4.08917425409617	4.43666339077896	4.33453141942999	5.39926264243347	5.29119734323504
EMEDMD4_v1_1310098	[kup]_putative potassium transport system protein kup 2	6.58219148412378	6.9354629653292	6.63657532170511	6.50279315218358	6.1024160935397	6.43507990158946	6.75873537751401	6.41285803622542	6.21428733053301	6.5912217175301	6.82198119000386	6.38581252185036	6.02055291384483	6.30502625909502	7.11844417797147
EMEDMD4_v1_1310099	conserved protein of unknown function	4.20869601873253	4.77839909089916	5.26762996301994	5.11830786031528	4.33812931380283	4.60440163064896	4.97565850604467	3.8942337320761	4.57834181593068	5.27162735389958	3.95367937241738	4.84690058310529	5.23851984845854	4.50370618263056	6.27265677351253
EMEDMD4_v1_1310100	Ion transport 2 domain protein	4.20869601873253	4.29504228227877	4.66616770945183	4.43095228300956	3.75900728597078	4.48425231359827	4.63470214439343	4.44648580467013	4.68489293540171	4.65479802461505	4.97794961498059	4.17745776361675	5.46417291850296	3.80852632551066	5.82700305743435
EMEDMD4_v1_1310101	conserved membrane protein of unknown function	7.08107410043223	7.24077094444965	6.86272080445391	6.85011224334089	7.2898226030265	7.17832630394615	7.10253746509362	6.80673438102245	7.2311591644711	7.43479594579633	7.23382734369249	7.38332825526454	7.28541917637824	7.12709637690574	7.26329636458519
EMEDMD4_v1_1310103	protein of unknown function	3.59054208399039	3.76774170244704	3.08822690366714	3.32923655552747	3.56885804796287	3.66252276276864	3.16145102897346	3.68792254615341	4.20135834479093	3.18005916976831	3.80412749415488	4.11951968364409	3.94313493541443	3.27414952046623	0
EMEDMD4_v1_1320001	transposase	3.97532441463122	4.05534992255983	4.37151146907384	4.19209748474557	3.92698808904817	3.28497131034453	4.78088600465832	3.68792254615341	3.9680605868561	4.93385382885837	3.23135898466942	3.86125385159919	3.16828665101947	4.19758990569981	2.78037384534883
EMEDMD4_v1_1320002	protein of unknown function	4.20869601873253	4.05534992255983	4.37151146907384	4.85674470120977	3.56885804796287	3.13343029355962	4.55565212992797	4.3090442037426	4.2714324722232	4.86898547485176	4.15243039583287	3.99615828922262	2.88593122453157	4.7561022726691	3.67136212230246
EMEDMD4_v1_1320003	conserved protein of unknown function	4.05738161609914	4.05534992255983	4.00081180288476	4.68279599484209	4.14715535645078	4.5455773826481	3.69163882755424	4.51058921829456	3.9680605868561	4.09819092601269	3.80412749415488	4.11951968364409	5.17612546793372	4.19758990569981	3.67136212230246
EMEDMD4_v1_1320004	protein of unknown function	5.40682144080032	6.0291455226013	6.01766082539721	6.06229238420466	5.23954738634592	6.00390386067721	6.90940558478989	5.74157468358557	6.04456729699122	6.52959742128177	5.7655505171675	5.74704380214436	6.69026693824863	7.03467484818413	7.89934057275523
EMEDMD4_v1_1320005	protein of unknown function	3.88831701611522	3.76774170244704	4.23443956840445	4.12564913606695	4.00417120673012	3.86854669243781	4.18738229932787	4.23507947113914	3.88108392344141	4.20717387990998	3.80412749415488	3.45570647376616	4.08572805930799	4.19758990569981	4.21807674718051
EMEDMD4_v1_1320006	conserved protein of unknown function	3.88831701611522	4.05534992255983	4.16068881499833	4.3748427567471	4.33812931380283	3.86854669243781	4.28863026391865	4.15711679013794	3.88108392344141	4.20717387990998	3.88084041206854	3.71242107330876	4.08572805930799	4.19758990569981	4.429352336338
EMEDMD4_v1_1320007	conserved protein of unknown function	2.7055908679764	3.63445823393496	3.82098358320661	3.07128031152627	2.94246880566938	1.55767838200376	3.69163882755424	2.79573544432261	1.90566422463328	3.85190605088197	2.01844280601166	3.45570647376616	3.60711714433198	1.66382824431159	2.78037384534883
EMEDMD4_v1_1320008	conserved protein of unknown function	5.58338739032186	5.79935213822856	6.35179448317581	5.55694231204498	5.23954738634592	5.24534925987632	6.35398421324377	5.37907670176094	5.00587398049937	6.14737123813651	5.47519325547971	5.45073530824365	5.35575371547201	5.78696352136425	6.21681946082094
EMEDMD4_v1_1320010	transposase	5.13175574575483	5.32425056043261	4.9980182831137	4.89714158208737	5.20726831501622	4.28289013195074	5.48252898261783	4.63083606491216	5.04641069885635	5.77495267183171	5.0124565415063	5.07741134845942	4.21548660185371	4.8674668509247	4.77696545294574
EMEDMD4_v1_1320011	conserved protein of unknown function	4.34563582354993	4.25018421157773	3.82098358320661	3.20601614492805	3.84544117211319	2.77217961829319	4.47201833093826	3.68792254615341	3.34426685652947	4.93385382885837	2.97559180635671	3.54644919386182	3.4043230790904	3.27414952046623	3.67136212230246
EMEDMD4_v1_1320012	transposase	6.62318520801251	6.80196602463856	6.7159616766983	6.72103695290472	6.72094031470961	6.80473058634811	7.01659898159741	6.67306765467324	6.74429738676326	7.03737115007049	6.61300021033728	6.74317394245535	6.81835200981023	7.03467484818413	6.92292594742498
EMEDMD4_v1_1320013	conserved protein of unknown function	4.47069677153821	4.42180963901294	4.30460282412057	3.98280000978293	3.84544117211319	2.96408267989916	3.96070023806512	4.23507947113914	3.9680605868561	4.65479802461505	4.43278388421566	3.86125385159919	3.94313493541443	3.5659395301984	4.92369675895372
EMEDMD4_v1_1320014	protein of unknown function	5.52689949163946	5.48775566796839	5.63747312733712	5.42501407904075	5.4193822448427	5.57443874765508	4.91361081671387	5.89355254203335	5.54782697062525	4.99593055723293	4.71009371433992	5.76605091955706	6.08988360354404	5.72915813543827	6.77611209517158
EMEDMD4_v1_1340001	protein of unknown function	5.34281392013131	5.21177100663976	5.03975856442209	5.42501407904075	4.83718300471702	4.9601808205012	5.39441146427347	4.57196508237162	5.04641069885635	5.05544605551711	5.37266933909815	5.30239276291138	4.73158040418461	5.39926264243347	5.17878718713617
EMEDMD4_v1_1340002	conserved protein of unknown function	3.69677741516673	2.92806819327963	3.72189945257148	2.92265275602739	2.94246880566938	3.76920926036364	2.31430376299124	2.79573544432261	2.88932397748837	2.9485140709145	3.44853802502597	3.35887083676932	2.06898514147039	0	2.78037384534883
EMEDMD4_v1_1340003	conserved protein of unknown function	5.13175574575483	5.54458894267911	5.4947021460314	5.01195869809676	5.17425046594435	5.31744690845495	4.7096448282134	5.23472094264407	5.23358830895857	5.58606663094473	4.94259707162965	5.51955298209216	5.23851984845854	4.9708475802733	5.17878718713617
EMEDMD4_v1_1340004	protein of unknown function	4.838762662809	4.33854752800599	4.86502232940035	3.6460685507333	5.07040544600353	4.42020430870928	4.07848884637002	4.9868606600805	3.9680605868561	3.85190605088197	4.75154040112673	4.91660284714968	4.54667217022013	4.7561022726691	3.97046338419739
EMEDMD4_v1_1340006	[insI]_fragment of IS30 transposase; KpLE2 phage-like element (part 2)	2.89603762522124	4.20388647427253	3.72189945257148	3.73790111254187	3.92698808904817	3.66252276276864	3.36062275152127	3.79476291699592	4.20135834479093	2.33105204380855	3.95367937241738	3.45570647376616	4.21548660185371	4.0161338162914	1.97641928228268
EMEDMD4_v1_1340007	putative membrane transporter protein	5.05393486976251	5.03793331369424	5.66440693283839	5.217352784687	5.23954738634592	4.81829653832336	5.0922799610849	4.9868606600805	5.30215053332395	5.50299677716877	5.23333400962863	4.69649936731704	5.29832726223435	5.54039316630689	5.05687262748046
EMEDMD4_v1_1340008	Mandelate racemase	6.14895776327921	6.25027816410441	6.09888535256097	6.18156965192606	6.38809995265712	6.40230073752173	6.09912639406028	6.32645306593256	5.89720874198696	6.09160160571341	5.91894716825738	6.16014766913371	6.12333828080365	6.22363700593455	5.49272731977878
EMEDMD4_v1_1340009	Oxidoreductase	4.20869601873253	4.98415930163019	4.81781881945126	4.43095228300956	4.91918498886172	5.16945817807117	3.96070023806512	5.15673835123017	4.57834181593068	4.86898547485176	4.97794961498059	4.52857421499116	3.60711714433198	4.63541671554551	4.21807674718051
EMEDMD4_v1_1340010	[gabD]_succinate-semialdehyde dehydrogenase I, NADP-dependent	5.37517262612405	5.46830258412118	5.23206404185419	5.217352784687	5.30201647069976	4.7153094840239	4.55565212992797	5.30870359532403	5.26827667424914	4.99593055723293	5.72451012597617	5.0466517068729	5.35575371547201	5.84254173303822	5.49272731977878
EMEDMD4_v1_1340011	Tagatose-bisphosphate aldolase	5.40682144080032	5.34573116718997	5.26762996301994	5.36866854871126	5.65301748718858	5.16945817807117	4.7096448282134	5.23472094264407	5.00587398049937	4.65479802461505	5.11128543485601	5.10752883258864	5.0426067356886	5.24281412991233	4.429352336338
EMEDMD4_v1_1340012	[yihV]_putative sugar kinase	4.13502170023321	4.61109366514242	4.30460282412057	3.6460685507333	4.91918498886172	4.42020430870928	4.55565212992797	3.8942337320761	4.05009045138563	2.9485140709145	4.15243039583287	3.99615828922262	5.0426067356886	4.9708475802733	4.21807674718051
EMEDMD4_v1_1340013	Uncharacterized ABC transporter ATP-binding protein y4oS	5.43779084413651	4.74645425362049	4.55541792200219	4.85674470120977	5.27112001813704	5.00453547325347	3.36062275152127	5.34431919652767	4.4021286667099	5.27162735389958	5.39899141118612	4.88217262296153	5.23851984845854	5.72915813543827	4.92369675895372
EMEDMD4_v1_1340014	Alcohol dehydrogenase	3.4758576467069	3.94708585878649	4.08296383897548	3.98280000978293	4.00417120673012	4.04879236331215	3.69163882755424	3.79476291699592	3.4687983414529	3.18005916976831	3.54598305972322	3.71242107330876	4.64208669090741	4.35875196700843	4.21807674718051
EMEDMD4_v1_1340016	Sugar ABC transporter permease	2.7055908679764	3.23478950972986	3.50063527060793	3.32923655552747	2.77638816653324	1.96926879765921	3.16145102897346	3.57253262908082	2.47975381671246	3.85190605088197	3.6372606666033	3.02194081703034	3.4043230790904	1.66382824431159	1.97641928228268
EMEDMD4_v1_1340017	ABC transporter substrate-binding protein	6.27435401826229	5.90441574621544	6.03839968247953	6.3511032543915	6.26805148386278	6.48289314804195	5.88947690317233	6.2533983435425	6.65536464973743	6.39784132546304	5.91894716825738	6.53731910408548	6.9731594986003	7.25549450007387	7.39492266740084
EMEDMD4_v1_1340018	Transcriptional regulator	4.6923504156005	5.06408690510659	4.91073019540975	5.24891225282811	4.95850187158706	5.28184841583349	4.63470214439343	4.94107070542304	4.33826006243856	4.80106254169531	5.04615736152043	4.81074452905232	5.11091016455214	4.9708475802733	4.77696545294574
EMEDMD4_v1_1340019	protein of unknown function	2.48612433992359	3.56289521214075	2.72865569178162	2.92265275602739	3.56885804796287	2.96408267989916	3.36062275152127	3.57253262908082	2.47975381671246	3.55474318878494	2.97559180635671	3.35887083676932	3.60711714433198	3.27414952046623	2.78037384534883
EMEDMD4_v1_1350004	protein of unknown function	14.1624911460305	13.5871094410575	14.0275946041166	13.8091554014248	14.1347510299678	13.452861971823	14.2853477041864	13.9259230692463	13.9244381666479	14.3492727803189	14.060667611522	14.1978180763327	14.2795797842281	14.0306492865952	14.3927059702403
EMEDMD4_v1_1350005	protein of unknown function	6.37379095728759	6.00234477880715	6.28394314396717	6.30680699473259	6.58936508792443	5.95952948339794	6.59047475394167	6.58648815376765	6.4740796521547	7.13715860682719	6.47134272056842	6.68444170497388	6.39392695852522	6.4552035774013	7.02399468106269
EMEDMD4_v1_1350006	conserved protein of unknown function	2.48612433992359	3.32407204191252	2.72865569178162	3.32923655552747	3.34978671085238	2.77217961829319	3.53560369737157	2.98813745188753	3.20796169623743	4.57570086549447	3.10913592655613	2.88953896498722	3.16828665101947	2.41606252930447	1.97641928228268
EMEDMD4_v1_1350007	conserved protein of unknown function	3.21488243272996	3.03771560325386	2.50850833733246	3.32923655552747	3.66706314422442	3.66252276276864	2.6549382818754	3.68792254615341	2.88932397748837	4.09819092601269	2.8284132734414	3.02194081703034	2.53452759925317	3.5659395301984	1.97641928228268
EMEDMD4_v1_1350008	conserved protein of unknown function	4.05738161609914	4.05534992255983	3.08822690366714	2.1013795432026	3.66706314422442	3.42209666126096	3.36062275152127	3.3097251794301	3.05742191873562	3.55474318878494	4.08917425409617	3.45570647376616	2.06898514147039	2.90798393508172	3.2935846273514
EMEDMD4_v1_1350009	conserved protein of unknown function	4.05738161609914	3.48759627819361	4.08296383897548	4.05599188530676	4.21366209603788	3.96148261318863	4.47201833093826	4.37940109620136	4.9641652546999	4.72978307883546	4.48286363068728	4.05915712707627	4.33453141942999	3.80852632551066	3.67136212230246
EMEDMD4_v1_1350010	conserved protein of unknown function	7.11020351320345	7.31343408157277	7.23027982648098	6.72103695290472	7.14396870730859	6.18825261971996	7.95820809127212	7.00890746052112	7.50282461415837	7.67193005229323	6.87919655122677	7.71212836131598	6.64491383079961	7.12709637690574	6.42826639059209
EMEDMD4_v1_1350011	Transcriptional regulator	7.17596857740024	6.68043062953323	6.98527752931937	6.95907253285848	6.650663192	6.64578331102292	7.43622279234657	6.89343897908302	6.62891480662895	7.28122828032239	6.25783469183563	6.37347159208578	5.56501079089296	6.65469118487491	6.32641327278213
EMEDMD4_v1_1350012	protein of unknown function	4.838762662809	4.9565015009117	5.15818858568854	5.01195869809676	4.79436522608868	4.35318028118407	4.91361081671387	4.9868606600805	4.46328924760126	5.32096502170282	4.38090302920789	4.33849630494368	4.73158040418461	2.41606252930447	3.2935846273514
EMEDMD4_v1_1350013	protein of unknown function	6.09169007793631	6.25027816410441	6.35179448317581	5.81063641839004	6.20406076695461	5.66011953620351	6.61016921784869	5.84465077315052	5.82913608817779	6.7617183709666	5.95487680079602	5.9927421774606	5.41098154660421	5.84254173303822	4.429352336338
EMEDMD4_v1_1350014	conserved protein of unknown function	7.17596857740024	7.5538852978071	7.3840249820087	7.27485220312241	6.82032636777527	7.06770455129611	7.69786818545632	6.88136710113019	7.09285726158829	7.94798755604021	6.83167605096835	6.84500735049779	6.39392695852522	6.91014392741041	7.08764297505322
EMEDMD4_v1_1350015	conserved protein of unknown function	3.79572360640386	4.15605358874253	3.82098358320661	3.90569552856099	3.92698808904817	4.13111842886321	3.83243292929547	3.44710491332442	4.20135834479093	3.71096224411237	4.08917425409617	3.71242107330876	4.21548660185371	3.80852632551066	3.67136212230246
EMEDMD4_v1_1350016	conserved protein of unknown function	6.38971731062983	6.80196602463856	6.65011346020044	6.24554684587004	6.06687831911195	6.41878341359623	6.64876948813653	6.70081012496655	6.19638592063627	6.03358911942507	6.2433802797649	6.24388332370494	5.87101695939439	6.26490550052718	6.92292594742498
EMEDMD4_v1_1350018	conserved protein of unknown function	4.13502170023321	4.29504228227877	4.95503429285756	3.82423638876239	4.39655474200221	4.5455773826481	4.84877417206498	3.9872863829137	4.4021286667099	3.85190605088197	4.21302912884732	4.33849630494368	3.94313493541443	4.35875196700843	3.97046338419739
EMEDMD4_v1_1350020	putative SOS response-associated peptidase	5.49780388568726	4.92830309371851	4.76901846440236	4.81518400161525	5.30201647069976	5.31744690845495	4.07848884637002	4.15711679013794	4.20135834479093	5.11260332385947	4.57809150865047	5.10752883258864	4.44449756024446	4.50370618263056	3.67136212230246
EMEDMD4_v1_1350021	conserved protein of unknown function	5.76530703688447	5.98875536211768	5.63747312733712	5.217352784687	5.27112001813704	5.51435395903852	5.6053683753648	5.37907670176094	5.30215053332395	5.97314579376596	5.72451012597617	4.9830921554458	4.81584538706202	5.15773060435802	6.21681946082094
EMEDMD4_v1_1350022	protein of unknown function	4.64004720113087	3.94708585878649	4.49668256658829	3.44275586434729	4.07743393517221	4.20899916109197	4.18738229932787	3.68792254615341	3.7885253226072	3.98029758196205	3.44853802502597	2.58154815222991	4.08572805930799	2.41606252930447	3.97046338419739
EMEDMD4_v1_1370001	protein of unknown function	11.2734552173118	11.2450787525448	11.7090873781661	12.0184536387385	10.7947948474038	11.3597727150104	11.7678583151962	11.3598489090685	10.9570017973617	11.6099100987885	10.946738564542	10.7152930661847	11.18563331393	11.2375741764088	12.0375940878975
EMEDMD4_v1_1370005	conserved protein of unknown function	14.2573644193119	14.3981435705649	14.6885559371235	14.3400462748764	13.7702008178292	14.3067779971668	14.8056300528634	14.4520018188141	14.0722459087198	14.7805274272378	14.146313340791	13.7276302534767	14.3969672921098	14.2873618788476	14.8452304041111
EMEDMD4_v1_1380002	conserved protein of unknown function	8.93335741741158	9.21329276667608	8.75658605782599	9.18665594542192	8.49026577696001	9.21868916283775	9.21206642118674	9.14884992577036	8.76182030496608	8.30137852974654	8.58193750445326	8.72820004523905	9.04091398312274	8.77109642694687	9.47432800531199
EMEDMD4_v1_1380003	Cpn10 chaperonin GroES, small subunit of GroESL (fragment)	7.39693503224312	7.59930481574871	7.09823335433975	7.98171817119408	7.49761251066342	8.09857711827479	7.43622279234657	7.7743990400797	7.3653882191049	6.8980127346776	7.39289760247016	7.46119989781867	7.85240974993459	7.49977132578807	7.66906556063062
EMEDMD4_v1_1400001	Cytochrome c oxidase, cbb3-type, subunit II	10.900900323452	11.0318061054667	10.7239930150324	11.2240338475988	11.2004342634341	11.3814834822061	10.979862479017	11.2248451921083	11.2375288186857	10.984609321403	11.2987610983142	11.5628406025657	11.5910814776243	11.6485695916293	11.3038752982517
EMEDMD4_v1_1400002	Cbb3-type cytochrome oxidase component	9.12631271428755	8.76259742433279	8.61534350244698	8.40586608117076	9.08392543191592	8.84770910216106	8.70358613929956	8.78412696444614	8.60103058731925	8.61003954862666	8.98304219358049	9.14238681291266	8.9506105064067	8.50442118828408	8.32612178771264
EMEDMD4_v1_1400003	[fixP]_Cbb3-type cytochrome c oxidase subunit FixP	9.8290481352849	9.85100232589059	9.74391107290149	10.2462991090302	9.97885903313063	10.254679971361	10.1465547348477	10.1526097559425	9.92684750995105	10.0184121843285	10.2087729687234	10.0606484077641	10.3898313165528	10.4906068355841	10.3522007586773
EMEDMD4_v1_140001	conserved protein of unknown function	4.52938364108621	4.87019692159907	5.03975856442209	4.89714158208737	4.21366209603788	4.48425231359827	4.28863026391865	4.44648580467013	4.63260082689528	4.57570086549447	4.57809150865047	4.11951968364409	4.44449756024446	5.15773060435802	4.21807674718051
EMEDMD4_v1_1410001	[nodM]_Glutamine--fructose-6-phosphate aminotransferase [isomerizing]	7.9895304461797	7.60376910187528	7.99025700029663	8.00962278558666	7.76487111888673	7.56642206703322	7.91135180945277	7.630359145566	7.77421963676895	8.13891985996672	7.80086044021884	7.75557119658363	7.14588345461366	7.79567165854353	7.46849458631416
EMEDMD4_v1_1420001	transposase	6.23962472080082	6.66342392862384	6.66352573800493	6.76535763701628	7.18598466704323	7.11904086444786	6.48775573175664	6.78097345796441	6.50349576060683	7.24334156325927	6.83167605096835	6.91479896542884	6.6216911726838	6.04563648640064	5.49272731977878
EMEDMD4_v1_1430001	Cytochrome c oxidase subunit 1 homolog, bacteroid (fragment)	11.8745851884138	11.9089713497176	11.6605828631434	11.9399616992796	11.3320933315864	11.7062438146936	11.9556487022127	11.5746853901125	11.6870153475553	11.9096164460273	11.946930689054	11.9226224346071	11.9445517819862	12.1918575447586	12.3052642461925
EMEDMD4_v1_1440001	transposase	7.81770099906591	7.88989718683461	7.83888418192266	8.04151033373864	8.52995761359846	8.43472845196914	8.05479269617055	8.14130074146934	8.64128582732157	8.13891985996672	7.91925391436686	8.42457299135714	8.18897540509235	8.09928895308039	7.11844417797147
EMEDMD4_v1_1450001	protein of unknown function	5.05393486976251	4.98415930163019	5.23206404185419	5.08372194283677	4.70471772047001	4.13111842886321	6.04226963128238	5.30870359532403	5.04641069885635	5.45959647812797	4.79182955729631	4.91660284714968	4.73158040418461	5.15773060435802	6.32641327278213
EMEDMD4_v1_1450002	protein of unknown function	4.05738161609914	3.83003337595038	4.43545410399956	4.31646239429116	3.84544117211319	4.20899916109197	4.55565212992797	4.37940109620136	4.33826006243856	4.49201429248077	4.62344754313917	4.17745776361675	3.78488673661844	4.35875196700843	4.92369675895372
EMEDMD4_v1_1450003	GCN5-related N-acetyltransferase protein (fragment)	4.52938364108621	4.10658024780755	4.30460282412057	4.25561960623677	3.46347660219388	3.76920926036364	3.53560369737157	3.44710491332442	3.5834293740448	3.98029758196205	3.10913592655613	3.14320648156286	3.4043230790904	4.0161338162914	3.67136212230246
EMEDMD4_v1_1460001	Feruloyl esterase	8.6189387349614	8.48377113173925	8.35511264356525	8.51047569657691	8.45633411933513	8.31655702740331	8.44855526378104	8.15640713573404	8.186097605391	8.63463902052364	8.26524928252819	8.51723298585831	8.13258960898935	8.51301067121353	8.09786945791579
EMEDMD4_v1_1470001	[tufB]_protein chain elongation factor EF-Tu, possible GTP-binding factor (duplicate of tufA)	9.8721990357073	9.9401947090194	9.77668093203441	10.1782638864933	9.74871692067278	10.4018513144654	9.81861028303606	10.290226342287	9.98144143972235	9.08729968459773	9.65841117015259	9.66200402949746	9.9653848263385	9.99160060673901	9.62135717630366
EMEDMD4_v1_1480001	protein of unknown function	10.3674766664273	9.03304455237776	9.6710784811074	9.1070925627949	9.4815262628941	8.93910002900509	9.86237872195308	9.54678569755566	10.0896541368544	10.249393139168	9.56705402118204	9.53340309545857	9.26728639342868	9.38099893592493	9.72005364419443
EMEDMD4_v1_1480002	protein of unknown function	5.49780388568726	5.61704323864818	5.11978206864122	5.08372194283677	5.81172445717946	5.45165762459576	5.20017521830779	5.63056355887683	5.3992464637996	6.17446790194606	5.26229845395223	5.727782924148	5.29832726223435	4.19758990569981	4.429352336338
EMEDMD4_v1_1480003	transposase (fragment)	5.81333222248137	5.86032192684522	5.74231671283079	5.85232645226977	5.87473764469718	5.48334634551698	5.5246483403511	5.51029302337955	5.68252414424496	6.66949504029055	5.52384647311663	5.60648340176601	5.23851984845854	5.60609762062463	4.429352336338
EMEDMD4_v1_1490001	[cysD]_sulfate adenylyltransferase subunit 2 (Sulfate adenylate transferase) (SAT) (ATP-sulfurylase small subunit)	8.36068391044175	8.26446905971152	8.42765228593037	8.14577929672247	8.37148606912021	8.22110856671767	8.52316971015597	8.26260318123145	8.43156993695469	8.56978655267819	8.02866408360661	8.42756053258384	8.08244043147771	8.04108963581974	8.14350857864543
EMEDMD4_v1_1490002	protein of unknown function	7.00039155494666	6.99104791329115	6.95287208011486	7.08681565778792	6.93317749391899	6.85404610915704	7.44721439116678	7.04181971835809	7.32476733155279	7.03737115007049	6.82198119000386	7.17867910048753	7.20957080796069	7.39213942636001	7.34370404134877
EMEDMD4_v1_1500001	[frmA]_alcohol dehydrogenase class III/glutathione-dependent formaldehyde dehydrogenase	7.49589992432149	7.31343408157277	7.20298385189978	7.37836041830972	7.79233131852017	7.75348160631897	7.27284097706517	7.41277880343174	7.60134411665822	7.17789849514988	7.26993074732606	7.47281567643586	7.52954815539203	7.25549450007387	6.85138575443368
EMEDMD4_v1_150001	conserved protein of unknown function	5.24114097411592	4.61109366514242	4.66616770945183	4.93643805316642	4.27723757600327	4.13111842886321	4.47201833093826	4.89377964111993	4.83127615146207	4.40317274354538	4.71009371433992	4.69649936731704	4.89545904354125	3.27414952046623	4.21807674718051
EMEDMD4_v1_150002	Septum formation initiator	10.3069101202759	10.5927803409578	10.7572132319089	10.6809403782334	10.4480799456186	10.3295967644728	11.2270794382089	10.3744622679109	10.708130237929	11.3577206335414	10.6237381955097	10.8173364195052	10.6672200663535	11.3255353027804	12.0254564249726
EMEDMD4_v1_150003	[pdhA]_Pyruvate dehydrogenase E1 component subunit alpha	13.6850979740559	13.9193622079729	13.9451375254969	13.8220810072012	13.2484900815102	13.5153873690716	14.3110527761789	13.6180676913404	13.6557018272286	13.763462109013	13.4717809004942	13.5868232977268	13.5732469833973	14.0055696568401	14.1933050173632
EMEDMD4_v1_150004	[pdhB]_Pyruvate dehydrogenase E1 component subunit beta	11.2984528968107	11.1574521143782	11.2223771456527	11.3616629900169	11.2338666970093	11.310385225291	11.4914743854647	11.3246193257325	11.1154301059628	11.1464588472425	11.1434685178084	11.1697591536952	11.3385639270664	11.5084775604065	11.5928212500147
EMEDMD4_v1_150005	[pdhC]_Dihydrolipoyllysine-residue acetyltransferase component of pyruvate dehydrogenase complex	11.0265419678652	10.8260663342588	10.8634543730819	11.2723442655864	10.9307425709901	11.1419107943015	10.9911722114321	10.9708599974987	11.0589678465488	10.8044509014564	11.0453330357412	11.0239084762113	11.2730014964481	11.4403126984788	11.4698232212996
EMEDMD4_v1_150006	Lipolytic protein G-D-S-L family	8.18472964135407	8.19219837497698	7.92493252825279	8.31932501870494	8.19343450543882	8.54770083120692	7.99612505219928	8.21048206754817	8.14468985429728	7.79924714485421	8.60473338277333	8.47742444519139	8.53809592559954	8.4957802590457	8.1584063219735
EMEDMD4_v1_150007	GCN5-related N-acetyltransferase	8.09529321733725	8.16224498188088	7.92493252825279	8.3006232067144	8.10421878645093	8.53263452053963	8.14531495438374	8.29481683528897	8.40843030345428	7.97905720093748	8.68714672035232	8.36348499711307	8.49401686105977	8.81343597237641	8.33925630919299
EMEDMD4_v1_150008	[lpdA]_Dihydrolipoyl dehydrogenase	10.1924011565517	10.2106143133129	10.0827645842492	10.4795106306794	10.4677997860108	10.5334987325059	10.1347050861317	10.5352658182542	10.3476099290735	9.93570193390122	10.5338018596903	10.5331229733947	10.65726182903	10.7882109988689	10.3161184389952
EMEDMD4_v1_150009	Transglycosylase-associated protein	8.96824660446641	9.5235865440518	9.4017440625774	9.00682103502215	7.68507975372438	8.46678708616301	10.2364199311605	9.39796581291314	8.74036000017119	9.23618260536803	9.10197670509145	8.56142278170557	9.66668946154754	9.79079369222802	10.3937116928116
EMEDMD4_v1_150010	[lipA]_lipoate synthase	9.60862216504648	9.39297732646799	9.36732342200201	9.59699267430532	9.57461496950615	9.60638828986642	9.97868397733918	10.0712557492081	10.0896541368544	9.6808576570293	9.77479840192622	9.87505177421683	9.28587205556461	9.84962223018143	9.22826786846104
EMEDMD4_v1_150011	putative DNA topology modulation FlaR protein	6.07208429654803	6.43197032052125	6.15693684429238	6.73224542292294	6.58936508792443	6.46713081314937	6.7936037411831	6.70081012496655	6.54652501193744	6.88166364736105	7.21172351309855	6.3101319819251	6.64491383079961	6.55839263823863	6.52340050952057
EMEDMD4_v1_150012	Cyclase/dehydrase	7.49589992432149	7.60821961628644	8.05275130076385	8.03247129662888	7.81927858967727	7.68017472310711	8.35243612915245	8.55252481016016	8.25257418578208	8.15261140222579	8.36208507392603	7.75557119658363	7.66065619269305	8.19847386897892	7.4443850978376
EMEDMD4_v1_150013	[pncC]_Nicotinamide-nucleotide amidohydrolase PncC	6.38971731062983	6.22731651325744	6.05884463671341	6.37989610352109	7.08301159878779	6.82959905603846	6.25737407188535	6.84453329471469	7.02347982834278	6.17446790194606	7.11182231189609	6.88902113571628	6.64491383079961	6.96125327618307	6.15873373676231
EMEDMD4_v1_150014	[ispDF]_2-C-methyl-D-erythritol 4-phosphate cytidylyltransferase / 2-C-methyl-D-erythritol 2,4-cyclodiphosphate synthase	5.61082301620217	5.56304649664248	5.63747312733712	5.27979609945369	5.85403755469179	5.84222774222506	5.0922799610849	5.86930884522157	5.63014452674951	5.32096502170282	6.70025744376722	5.30239276291138	5.79000408904895	4.9708475802733	4.61360321107688
EMEDMD4_v1_150015	protein of unknown function	5.01339147809428	5.03793331369424	4.91073019540975	4.53702066705275	4.21366209603788	5.38611236970227	5.85687590276522	5.03124187678573	5.4902177032569	5.22054249628016	5.34585807988549	4.11951968364409	4.73158040418461	4.8674668509247	4.429352336338
EMEDMD4_v1_150016	[dus]_putative tRNA-dihydrouridine synthase	6.27435401826229	6.41174490265827	6.30120748349904	6.27650205172457	6.47200421589247	6.43507990158946	5.98307987987476	6.70081012496655	6.60197097099972	6.27803506545383	7.24837730192533	6.08645257040094	6.2798786824212	5.54039316630689	5.17878718713617
EMEDMD4_v1_150017	[ntrB]_Sensory histidine kinase/phosphatase NtrB	7.45863553308753	7.30249058976763	7.52295226631569	7.29010158290964	7.51749412332638	7.22593523635071	7.23528659347157	7.55636215057027	7.62160776295266	7.05205607783012	8.21056908289029	7.57335212593827	7.32908505919301	7.14930540280735	7.64810818432547
EMEDMD4_v1_150018	[glnG]_fused DNA-binding response regulator in two-component regulatory system with GlnL: response regulator ; sigma54 interaction protein	7.75760162786798	7.61707966800934	7.86814093927583	7.75322002329956	7.57554607573251	7.727253512001	7.74316703950017	7.94649147820954	7.82752895485418	7.57357831309332	8.71097985571031	7.50711219510111	7.52954815539203	7.35440058545187	7.14860150503925
EMEDMD4_v1_150019	[ntrY]_Nitrogen regulation protein NtrY	7.00039155494666	6.88500484652659	7.14679194039894	7.06924467246994	7.0193648544921	7.0360024073478	6.66768911577139	7.37022071350622	7.17741868226743	6.25283191341613	8.00743578727215	6.73354977926476	6.64491383079961	6.3820681248409	5.75041174003155
EMEDMD4_v1_150020	[ntrX]_Nitrogen assimilation regulatory protein NtrX	7.42811510476916	7.34577513385174	7.50070701133372	7.43433591859522	7.51089731524141	7.67332199334553	6.95632410184973	7.79385057683779	7.69993071769767	6.96161703407839	8.40492643761842	7.18575447937127	7.09620227095252	7.31564797219295	7.11844417797147
EMEDMD4_v1_150021	[trkA]_Trk system potassium uptake protein TrkA	6.71453682878608	6.80196602463856	7.08832238302333	6.95907253285848	6.88297298013878	7.02527830616421	6.48775573175664	7.29030181770974	7.07337322101396	6.17446790194606	7.49404292726128	6.643915031967	6.02055291384483	6.13738023211993	6.42826639059209
EMEDMD4_v1_150022	[dat]_D-alanine aminotransferase	5.61082301620217	5.88986703426324	5.79201316285702	5.87272822923975	5.33226510074453	5.68758514531793	5.78937694013536	5.76804230679827	5.68252414424496	5.70233813855384	6.30034880953877	5.82161444733098	5.83107909752217	5.72915813543827	5.96897055988374
EMEDMD4_v1_150023	[hfq]_RNA-binding protein Hfq	6.84733504110589	7.05112330277572	6.95287208011486	6.68687939562988	5.67678710002297	6.46713081314937	7.39139932511292	6.63042728655444	6.62891480662895	6.37466280580332	6.3416458773645	6.14570673244968	6.2798786824212	6.74496213260794	7.23546611079399
EMEDMD4_v1_150024	[hflX]_putative GTPase	8.1430552881612	8.18625724149479	8.04764560365024	8.18301590148106	8.23004315312384	8.55144295222054	8.07619224144638	8.40853931237979	8.23952166229931	7.35414148391479	8.37540304458513	8.24316471330879	8.33176507061181	8.17701455823276	8.48819570977349
EMEDMD4_v1_150025	[mazG]_nucleoside triphosphate pyrophosphohydrolase	5.83675831467834	6.3061325880712	6.15693684429238	6.30680699473259	6.06687831911195	6.26318652674838	6.15382712677598	6.46232137108985	5.9622136374291	6.11975588793959	6.59033561029258	6.16014766913371	5.87101695939439	5.84254173303822	5.75041174003155
EMEDMD4_v1_150026	CMP/dCMP deaminase zinc-binding	6.51116880914048	6.59331851912906	6.66352573800493	6.55422453480585	6.1024160935397	6.81721840434069	6.64876948813653	6.88136710113019	6.45914357753655	5.80993381474717	6.7108026709742	6.16014766913371	6.33802949862459	6.09223750651559	6.37823848867771
EMEDMD4_v1_150027	Uroporphyrin-III C-methyltransferase	4.97167568746354	4.84024198946483	5.30234015180881	5.74575159445753	5.91526755476108	5.66011953620351	5.20017521830779	4.94107070542304	5.63014452674951	4.99593055723293	5.49972495124963	5.68847213332488	5.51547268944347	4.7561022726691	3.97046338419739
EMEDMD4_v1_150029	Nitrite/sulfite reductase hemoprotein beta-component ferrodoxin domain protein	7.64267985268773	7.6302685502681	7.7785282428686	7.65651717742718	7.70833112754554	7.48266649590672	7.63196088540671	7.80667407877127	7.72512113193836	8.00947181684916	7.90095179245949	7.80235468655895	7.30012180852163	8.00500869420226	7.34370404134877
EMEDMD4_v1_150030	conserved protein of unknown function	5.37517262612405	5.68603211684214	5.81623383037003	5.47924145949772	5.67678710002297	5.31744690845495	5.0922799610849	5.51029302337955	5.33524726059485	5.36867107160338	5.54757131216413	5.22207953564623	5.70416996049448	4.63541671554551	5.29119734323504
EMEDMD4_v1_150031	[fpr]_Flavodoxin/ferredoxin--NADP reductase	8.86094101642967	8.5243684487644	8.62565916979792	8.97414861212532	8.93419130353985	8.91024683495619	9.5341524051873	9.18858177472538	9.3034417983904	9.57043926929726	8.91627086467357	9.12408763615794	9.30422132814658	9.66541086988528	10.066533773466
EMEDMD4_v1_150032	[aapP]_amino-acid transporter subunit ; ATP-binding component of ABC superfamily	9.43722629008442	9.49503303410298	9.3130384547792	9.64818865864421	8.83469019777964	9.23739448077535	9.74034381306098	9.43146921135644	9.5132081032032	9.63526305193411	9.38150337316156	9.26436692110636	9.56383248847014	9.78725733633719	10.3260489072424
EMEDMD4_v1_150033	[aapM]_amino-acid transporter subunit ; membrane component of ABC superfamily	7.09084940067668	7.12130591711895	7.16576680111831	7.15503470426517	7.23484007312561	7.27202313462153	7.10253746509362	7.11581517641109	7.60134411665822	7.25608133891294	7.25559762091767	7.40167531073328	7.11295347982439	7.46477870125447	7.88149419740848
[truncated: 5,749 more rows]

## Sheet: B.Log2_Mean_SD_NormCounts
Supplemental Table S7. RNAseq data of the bacterial genes expressed in Control, DN2 and SN2 mature nodules (log2 normalized counts). R: biological repeat number. 0d, 1d and 3d are the durations of the N-satiety and N-deficit treatments (see Fig.1). Individual samples data (A. Log2_NormCounts sheet) as well as mean and SD per modality (B. Log2_Mean_SD_NormCounts sheet) are provided.
[truncated: 7,028 more rows]
