# Supplementary material for: Responses of mature symbiotic nodules to the whole-plant systemic nitrogen signaling
Source: J Exp Bot. 2020 May 9;71(16):5039–52. doi: 10.1093/jxb/eraa221 (PMC7410188; doi:10.1093/jxb/eraa221)
Supplement: eraa221_suppl_Supplementary_Table_S8 [file eraa221_suppl_supplementary_table_s8.xlsx]

## Sheet: A.Diff_Exp_DN2
Supplemental Table S8. Differential expression of N-deficit (A.Diff_Exp_DN2 sheet) an N-satiety (B. Diff_Exp_SN2 sheet) bacterial DEGs transcripts in the various temporal contrasts of the analysis (DE_groups). DE_Groups are as follows: A = 0d vs 1d, B = 0d vs 3d, C = 1d vs 3d.
Gene_ID	Gene_Name	DE_Group	Control_0d_Mean	DN2_1d_Mean	DN2_3d_Mean	SN2_1d_Mean	SN2_3d_Mean	Control_0d_SD	DN2_1d_SD	DN2_3d_SD	SN2_1d_SD	SN2_3d_SD
EMEDMD4_v1_100139	[rpmG]_50S ribosomal subunit protein L33	BC	8.87094053925114	7.73988107612334	8.61386765490648	8.3124280941106	8.91436524520951	0.148408183626755	0.424157222861523	0.299282717046326	0.301325757706508	0.49081457341672
EMEDMD4_v1_10048	conserved protein of unknown function	B	12.0168129255536	11.7016168338536	12.6887418403546	12.1285950877816	13.1185635680262	0.207665423130284	0.200689134810899	0.335312091101672	0.597672545629415	0.266930057610564
EMEDMD4_v1_10077	conserved protein of unknown function	A	8.38207982254969	8.54210361667144	9.02211685093354	8.71118785603006	8.93948534705251	0.118683060041103	0.237625877638157	0.235004603391421	0.415736354229552	0.182972423644403
EMEDMD4_v1_1010002	Insertion element ISR1 uncharacterized 10 kDa protein A3	A	5.04692307582993	5.25951643128503	6.19190088787946	5.33701935526897	5.73337087215839	0.66522699968889	0.388027498938777	0.160490726074052	0.31658723289478	0.082979119002395
EMEDMD4_v1_1060028	conserved protein of unknown function	A	7.44301188125959	7.08541856874441	6.78585685532226	7.00471460925084	6.98986795069411	0.196433141227433	0.0700253644665584	0.0505075266551887	0.103311571644945	0.288422735269017
EMEDMD4_v1_1080090	Uncharacterized 52.8 kDa protein in TAR-I ttuC' 3'region	A	5.36449314450819	5.57872947221765	6.21770913321608	5.65290446198735	4.85266368631459	0.255249126714315	0.349619756013833	0.268245372184055	0.100920440703042	0.378312086237484
EMEDMD4_v1_1080091	Malate/L-lactate dehydrogenase	AB	7.29020562397024	7.22155643912033	8.2233878191898	7.32648886665167	7.14693373745081	0.161780571282532	0.280656390552778	0.255126282134633	0.260174202244747	0.310210984913196
EMEDMD4_v1_1080092	Globin	AB	7.89425466785954	8.11177604247741	8.96101269489703	8.44200120643075	8.15284139662463	0.261533064167242	0.0345589790427566	0.113955754918729	0.166144945136898	0.281930387904921
EMEDMD4_v1_110005	[secE]_Protein translocase subunit SecE	B	10.3556490372595	9.86396390534168	10.7958942576918	10.2576013524801	10.1611851272128	0.348076643643095	0.154620776658076	0.468744483892639	0.78414673651262	0.367758920787097
EMEDMD4_v1_1180005	Protein FixW (fragment)	B	6.94478446435591	6.52535282902734	7.68368697105508	7.3924726195419	6.79489598083113	0.128060435394848	0.450306484822166	0.544312944112978	0.728191433603916	0.409068660202541
EMEDMD4_v1_150031	[fpr]_Flavodoxin/ferredoxin--NADP reductase	A	8.67032287833066	8.93952891687379	9.34205865943436	9.20359925670959	9.67872199049928	0.172674284336494	0.0322835386601333	0.175992078307883	0.33425386871963	0.381330506937495
EMEDMD4_v1_150090	[erpA]_Iron-sulfur cluster insertion protein ErpA 2	B	6.36271911104287	6.11068189931027	6.93707790886123	6.58405059217558	6.49491016611568	0.0859900620437743	0.38472143344597	0.190920719043821	0.345458179052442	0.144753788929234
EMEDMD4_v1_150134	protein of unknown function	A	9.72382018511721	10.2409453829048	10.6117334560839	10.1656133874395	11.1280318396714	0.179302522240089	0.428588630705323	0.272363365166148	0.493056187854281	0.238513497071136
EMEDMD4_v1_150191	conserved protein of unknown function	B	7.04252630723228	6.64102198313726	7.67426095022246	6.91685137490666	6.84045332039431	0.0317042733894044	0.512297956687034	0.738096667788622	0.157709265008338	0.235815146398676
EMEDMD4_v1_160063	protein of unknown function	AB	10.3424818965258	10.3149064065488	11.3087917380153	10.5702990878661	11.5159844881889	0.086937459402655	0.404722884633369	0.564743928425369	0.747437119432982	0.518258159400053
EMEDMD4_v1_160064	Hemimethylated DNA binding protein	B	9.7637119209394	9.60495155896236	10.5796816909809	9.92178891131754	10.7906600501775	0.12334654556421	0.451138908600012	0.69192000520881	0.806542993059674	0.628916858570688
EMEDMD4_v1_160065	[fepC]_iron-enterobactin transporter subunit ; ATP-binding component of ABC superfamily	A	6.35472120229956	6.49820729583615	7.1143068733539	6.73367632165955	7.24455444260172	0.155160344508325	0.179447045234849	0.271620566727694	0.212964750759504	0.124708826292184
EMEDMD4_v1_160067	Transport system permease protein	A	3.43102688021536	4.26697584270704	4.64083332199408	4.28107763327652	3.94456378568223	0.241806556063573	0.31716363508029	0.177515588267132	0.192511086299717	0.728586032308458
EMEDMD4_v1_170055	Porin	A	7.41456885385963	7.80204309821913	8.1482985077141	7.76582407604996	8.14469199544563	0.0381652993577799	0.17784930724893	0.305084845670903	0.406959736161135	0.0492392665999251
EMEDMD4_v1_220031	conserved protein of unknown function	AB	4.00250411090331	3.83075476329827	5.61526827048111	4.81773125630503	4.57544771745267	0.571719338350926	0.201636499941312	0.419072704482037	1.160002917553	0.844599836458677
EMEDMD4_v1_220032	protein of unknown function	AB	6.46900698563098	5.71617611938632	8.02096621317793	6.83128832661586	5.72605778038286	0.491388432010285	0.209218739009409	0.77067341583199	1.03604346171199	1.03288561548261
EMEDMD4_v1_230011	Import inner membrane translocase subunit Tim44	A	6.56856186135697	6.98947766633333	7.28611843979948	6.97761131028007	7.17583076293422	0.129056602146701	0.181834613643579	0.194953418055593	0.0843343389287124	0.140014932786956
EMEDMD4_v1_230014	protein of unknown function	C	6.52699175235473	5.35484123302987	6.03087655330641	5.94663262566789	6.30429074842712	0.494221572672922	0.118836430716497	0.282705236139572	0.248748040686624	0.410186618726402
EMEDMD4_v1_230021	protein of unknown function	B	10.6673123444644	10.2356137651502	11.1517687731717	11.0216276106152	12.046263266175	0.225109559014195	0.233580159670519	0.534421603065458	0.206974197381417	0.149711629075598
EMEDMD4_v1_240063	conserved protein of unknown function	B	8.0841944611405	7.71859268767557	8.39478447167236	8.46850243536942	8.06312932415611	0.0664324828356931	0.318984097213856	0.239966361024495	0.468777501803232	0.425830524935552
EMEDMD4_v1_270100	conserved exported protein of unknown function	B	6.75893910772169	6.29748123486519	7.03762969070573	6.70698641897654	6.56816528834125	0.329153347124636	0.235670867946728	0.641591385990313	0.550541707089047	0.496965802803782
EMEDMD4_v1_270116	protein of unknown function	B	6.91194915272982	6.53868687710145	7.55422518592652	7.44603221837938	7.02637064770469	0.0658898796478086	0.143965471864604	0.378550878804106	0.57843361843209	0.22938014455365
EMEDMD4_v1_270139	conserved protein of unknown function	A	6.60573824181526	6.93278005095019	7.33900923305308	6.77800962874299	6.79033110428346	0.110123733704513	0.0914990580011987	0.0424234065754328	0.338958772766009	0.505507677331587
EMEDMD4_v1_270162	conserved protein of unknown function	AC	8.34546668459951	9.43726397474417	9.26254370911066	9.07839767308663	10.3901075048561	0.184237929694034	0.144787227922874	0.489441919347592	0.421110159863032	0.152483453961628
EMEDMD4_v1_270185	[hupE]_Protein HupE	A	6.30199104646437	6.40953790592082	7.05603375897469	6.6648370642461	6.68386607720792	0.149477433813543	0.109225713247614	0.453922851454698	0.0477730562617229	0.407175259966288
EMEDMD4_v1_300007	[grxC]_glutaredoxin 3	B	8.44914827064146	8.21061096896152	9.16066221769087	8.67002122337111	9.15106447333417	0.131261444152315	0.287552900428967	0.394610881228783	0.490602036058388	0.569602209968864
EMEDMD4_v1_300115	conserved protein of unknown function	B	8.99028480408845	8.42824260507362	9.23300052027206	9.26421446061269	9.14445013908141	0.197245590626676	0.397741418189126	0.444182810804456	0.746566608334361	0.149287429848197
EMEDMD4_v1_310190	[ibpA]_heat shock chaperone	B	10.6935088382772	10.4328655143752	11.4054664912869	10.8901018853063	10.9892877025823	0.166463912688928	0.509270412037655	0.323296402647071	0.325437799158203	0.396459977366072
EMEDMD4_v1_320005	[soxD]_Sarcosine oxidase subunit delta	A	4.46893640102067	4.00057048046111	3.28933600192952	3.90788277755461	3.81221412409735	0.288847808485257	0.291817004577681	0.27783605161391	0.553142385447387	0.520483194616775
EMEDMD4_v1_320023	Creatininase	AB	6.88406097495462	6.88407388413321	8.29360946857648	7.43001436366765	6.1509408208031	0.187154797197902	0.150234611585533	0.414391235297046	0.770720919647336	0.682904793234591
EMEDMD4_v1_320026	conserved protein of unknown function	A	7.95376474239351	8.11241351856526	8.65821312702568	8.21347565463248	8.10335139521124	0.248737527485367	0.0580195740310544	0.173561868367061	0.179122177833148	0.088517469819247
EMEDMD4_v1_320028	GCN5-related N-acetyltransferase	AB	6.30925971587009	6.81830429100671	7.59388019725776	6.80972686133786	6.33915267612034	0.153604650309894	0.144481882595135	0.212104578929114	0.341281603375467	0.588451672330478
EMEDMD4_v1_320029	protein of unknown function	AB	6.36622947637274	6.68536753002374	7.68283730472815	6.82796562838467	6.43708013487232	0.272466826668812	0.151053091866336	0.113267571228619	0.307359873779862	0.554416825351119
EMEDMD4_v1_320030	Orn/DAP/Arg decarboxylase 2	AB	9.6662939096162	9.95577790715663	10.6639911563085	10.2317263723224	9.68740411051689	0.0450349859286124	0.133147641834	0.166362126842834	0.278598148200989	0.461444025925622
EMEDMD4_v1_320031	protein of unknown function	BC	12.2865100429911	11.1009072725865	12.5310686169913	12.6053203979595	11.3390439790109	0.333151004219022	0.248368345903012	0.470358449328519	0.498637328157669	0.476257738225951
EMEDMD4_v1_370008	[glpR]_DNA-binding transcriptional repressor	B	8.1841532915211	7.86469543661321	8.66365289352361	8.34281811994382	7.76054937114494	0.0839874942220314	0.298795962268047	0.371488451016109	0.430885959024499	0.21018966016201
EMEDMD4_v1_370128	[rsfS]_Ribosomal silencing factor RsfS	B	13.054034488002	12.7123834337097	13.7010176616569	13.4278146391445	13.4080956692737	0.147704799654666	0.341613196931779	0.29466585331592	0.594659548207414	0.249845587228602
EMEDMD4_v1_380012	protein of unknown function	B	6.40731711727551	6.36388559197664	7.33535336291188	6.68305713041473	6.21771239460419	0.64109534727483	0.294133791274629	0.149573046288297	0.489773053717774	0.107098928730952
EMEDMD4_v1_380013	conserved membrane protein of unknown function	B	13.1604732245804	12.8390826589893	13.8374283730903	13.2879026227121	12.9868007822537	0.281726081985514	0.399120435213888	0.358527111896956	0.635071200056569	0.281335079552406
EMEDMD4_v1_380058	RNA-binding S4 domain protein	B	6.7469148583342	7.56146758586295	6.58490399496385	6.30958515037772	6.28659263916929	0.620708815141554	0.967444293520639	0.998801434271841	0.526006195626395	0.483735927648752
EMEDMD4_v1_40010	conserved protein of unknown function	C	8.42673008350357	7.58297447395198	7.69639985990221	8.46323221229635	7.94221128559118	0.141500453130235	0.285956002341837	0.348662225779335	0.272979428952449	0.339617452920705
EMEDMD4_v1_440080	protein of unknown function	AB	10.4299189887967	10.3325181474865	11.6188163203416	11.1625359711582	11.5400037698438	0.558168865024612	0.352671349938798	0.433609470469407	0.689607462422303	0.356174651361027
EMEDMD4_v1_440130	protein of unknown function	B	12.7722566238474	11.8412046979551	13.1684238991123	12.7242240144556	12.3293122852891	0.327115035289266	0.257381541248468	0.466392536013718	0.265495848762415	0.658562495813365
EMEDMD4_v1_440131	conserved protein of unknown function	B	11.4762586621041	10.6620028936886	12.0324728747481	11.4479936617036	11.2257715135383	0.466322160255471	0.411860721872291	0.480880149341677	0.530245512793617	0.803133615867022
EMEDMD4_v1_490162	conserved protein of unknown function	AC	5.63107618976649	6.74058956492452	6.41464524897527	6.1871016628036	7.35808347206284	0.402817995568744	0.0881752945328731	0.185565698888185	0.21709377401554	0.237706687031964
EMEDMD4_v1_490166	conserved protein of unknown function	B	6.55594795665481	7.03606247983221	6.27596912347002	6.37839676929087	5.92376666406662	0.116325608011377	0.316659585177627	0.335656674629981	0.0968669573228812	0.777239940616809
EMEDMD4_v1_490200	NAD-dependent epimerase/dehydratase	AB	7.88448744317884	8.65008859158105	9.42935297173249	9.04927240268229	8.73285048742168	0.129233443814194	0.385707948631893	0.460210290941635	0.277158792238181	0.548891662522073
EMEDMD4_v1_530093	conserved protein of unknown function	B	11.3232623204	10.6531277596998	11.7989430648898	11.3676441468384	11.1569021017295	0.252196382168063	0.22811539381263	0.862019548406004	0.850142129471454	0.601974782011131
EMEDMD4_v1_530117	conserved membrane protein of unknown function	A	3.9097564155156	3.28680781993048	2.24334121253938	3.06645573546495	0.689661713823463	0.495156927596308	0.494780112400217	0.643807779047191	0.506095690653824	1.19452912837726
EMEDMD4_v1_530130	[cyoB]_cytochrome o ubiquinol oxidase subunit I	A	7.18893797524179	6.67455717847998	6.5122790512178	7.05259166643544	6.18035162429254	0.0720910991206874	0.21621959852186	0.104589252768221	0.350426584039483	0.523408728716978
EMEDMD4_v1_530191	conserved protein of unknown function	A	7.41108310188031	7.67620900184567	8.21717922400069	7.93124665167683	7.73297329911867	0.160942333721076	0.311083215901423	0.173252317726075	0.729919020592729	0.460445131436462
EMEDMD4_v1_530192	Methyltransferase type 11	A	9.18900068565574	9.65408523960749	10.0320275499199	9.70810889661643	9.27086926257223	0.0870307148377775	0.148744543084577	0.168689517021039	0.288281443438171	0.427134875026471
EMEDMD4_v1_530196	conserved protein of unknown function	B	5.63773400735118	5.10664511636025	6.04294328911905	6.34845915227814	4.44279786484663	0.148223650944624	0.389356184941711	0.2617225245005	0.740452670977267	2.13882753817098
EMEDMD4_v1_530200	Transmembrane pair domain protein	B	6.13870129118392	5.59111679020092	6.46438556089063	6.37110142256388	5.55521126347708	0.0358068865559977	0.350074701503533	0.535195336968077	0.599516410883103	0.254262296070094
EMEDMD4_v1_530221	conserved protein of unknown function	A	6.43033166655927	6.9120801871899	7.07840012681938	7.09067422326856	6.83187161877533	0.0645136857714232	0.169821516341559	0.120971550126455	0.301239593792862	0.241331446176557
EMEDMD4_v1_570073	[ibpA]_heat shock chaperone	AB	8.13335968806959	8.31186671660557	9.10706280993629	8.59915250200334	9.39916977797262	0.142832318092111	0.259543994656159	0.0768306000524458	0.542687481583333	0.36511744665022
EMEDMD4_v1_570074	conserved protein of unknown function	AB	6.43980599422372	6.05301266809212	7.52135670341759	6.73363266090026	7.18980488216662	0.0608702740618382	0.256103333171927	0.350186825800692	0.791324584137054	0.314580169147746
EMEDMD4_v1_600021	conserved protein of unknown function	B	3.36076746768893	2.30109510599317	4.15717571283533	3.69996015316735	2.95516426770354	0.535969615452776	0.64929162865301	0.904773829233676	0.347819316346517	0.985271921488939
EMEDMD4_v1_730036	conserved protein of unknown function	BC	5.39802826965946	4.40214433273378	5.61341412716594	5.09812009955961	5.34237645396056	0.0720006220167604	0.381857566791379	0.270132644636554	0.235177240201281	0.393333997272107
EMEDMD4_v1_790276	[hmp]_Flavohemoprotein	B	7.1971149460558	6.83155785218683	7.53872780824675	7.31481657641148	6.80315638205444	0.119083341569496	0.272905636949259	0.281421717254553	0.503817408204537	0.074853716605227
EMEDMD4_v1_90037	[hmrR]_Heavy metal-dependent transcription regulator 2	A	8.20132521721193	8.44865522037672	8.86228513330032	8.58949926566071	8.26831910947444	0.0985190673025889	0.0931841673919444	0.124855585504314	0.277806688742207	0.402809278213495
EMEDMD4_v1_90103	Diacylglycerol kinase catalytic region	AB	7.49627835723463	7.41757607742769	8.16179721220093	7.85353880182328	7.83740108247965	0.0544296976448375	0.339013094268906	0.253371066275465	0.346581903590079	0.333377387746793
EMEDMD4_v1_90131	conserved protein of unknown function	BC	12.3693464747007	10.4765937906178	11.9715730920702	12.858875000914	10.4807394672374	0.356248133859038	0.693175498666933	0.76384974453293	0.964160138224449	0.692598920132916
EMEDMD4_v1_90191	Transcriptional regulator, MarR family	A	6.53531568408041	6.80051662028941	7.3391104838251	6.98409829306262	6.80726924466452	0.194285480272334	0.236102519258526	0.0407826122238876	0.456456533504401	0.256906603949896
EMEDMD4_v1_910065	conserved protein of unknown function	A	3.73400963900054	4.3105117706305	4.80818992283321	4.35581883271095	3.15122179078307	0.140860768565514	0.167651370936242	0.210446340577598	1.32151447944456	0.229953787208298
EMEDMD4_v1_920009	protein of unknown function	B	7.35895509713767	6.86094981992032	7.73384634034974	7.69222439222032	6.48861689747403	0.222506948031926	0.318685665413839	0.486944662637731	0.937531787119059	0.95581492805836
EMEDMD4_v1_940037	protein of unknown function	B	6.11165633217733	5.64724499714113	6.41967907194728	6.45057205316789	5.66802411200276	0.115349773730254	0.291529105297164	0.447552942792449	0.710203793746628	0.556364939364867
EMEDMD4_v1_miscRNA26	ar45	BC	10.8146760584074	9.69191932482868	11.0203052904941	11.2304956752739	9.83753917642551	0.464900909572538	0.394025496720839	0.393891918678172	0.569755649923994	0.466535633500531
EMEDMD4_v1_miscRNA27	speF	BC	10.9258229454451	9.78798138948446	11.3246282452239	11.1669369915145	10.0920072247656	0.189373765282957	0.122291020145065	0.571428712008488	0.442886816720157	0.563491763260508
EMEDMD4_v1_miscRNA33	ar7	AB	10.6750591633565	10.5922773103512	11.8733777336483	11.4023834100354	11.8805271422546	0.521538861831105	0.336730415190273	0.387931592118619	0.646689663421918	0.330539485359914
EMEDMD4_v1_miscRNA40	TPP	C	6.48347226601446	5.61183282977394	5.9144374578888	5.53296959068139	5.8256805335769	0.339544999756262	0.331035385177932	0.222264287114607	0.477247509165362	0.178687927122184

## Sheet: B.Diff_Exp_SN2
Supplemental Table S8. Differential expression of N-deficit (A.Diff_Exp_DN2 sheet) an N-satiety (B. Diff_Exp_SN2 sheet) bacterial DEGs transcripts in the various temporal contrasts of the analysis (DE_groups). DE_Groups are as follows: A = 0d vs 1d, B = 0d vs 3d, C = 1d vs 3d.
Gene_ID	Gene_Name	DE_Group	Control_0d_Mean	DN2_1d_Mean	DN2_3d_Mean	SN2_1d_Mean	SN2_3d_Mean	Control_0d_SD	DN2_1d_SD	DN2_3d_SD	SN2_1d_SD	SN2_3d_SD
EMEDMD4_v1_10001	conserved membrane protein of unknown function	C	4.29803772039447	4.4399016220507	3.82708193670557	4.05830790618262	2.30900313694677	0.441536690225135	0.407316740737259	0.312545341491524	0.600357394458069	0.294053580979566
EMEDMD4_v1_100029	[ihfA]_integration host factor (IHF), DNA-binding protein, alpha subunit	C	7.87184888405687	7.5590683462428	7.82584732776371	7.6016373181367	8.43486161074364	0.250462164904415	0.313383440951649	0.40355854028373	0.187045347788359	0.17701831597007
EMEDMD4_v1_100036	putative transcriptional regulator	B	5.84292154643001	5.77450448806898	5.8309453607752	5.74024178050022	4.7282821473775	0.132455249155727	0.13924858263215	0.187940946870729	0.162026444775953	0.920659134906765
EMEDMD4_v1_100052	Exopolysaccharide transport protein family	B	6.95260417383567	7.02116900320429	7.10141128748151	7.20135676777915	7.74248841948153	0.302417391282715	0.113665227135947	0.264434603096859	0.360637480553333	0.110271578655165
EMEDMD4_v1_100054	protein of unknown function	BC	3.73966188755785	3.75537255295876	3.79421012615967	3.81157927061579	1.24427112859399	0.2090443455002	0.0159674197370448	0.517469815671529	0.32679412040478	1.09644699320955
EMEDMD4_v1_100061	conserved protein of unknown function	A	7.08308045427776	6.7863893799635	7.14890326992458	6.2921470467943	6.65681740745918	0.154634059404882	0.507013486539107	0.232994030417012	0.228287063233487	0.208529952461571
EMEDMD4_v1_100062	[rplM]_50S ribosomal subunit protein L13	A	7.04264462472506	6.73142434523589	7.09501487407502	6.23320607369807	6.58826367895974	0.153940987274765	0.491154294654845	0.244206330716877	0.239375294421528	0.204812518692725
EMEDMD4_v1_100071	Endonuclease/exonuclease/phosphatase	C	4.93847048316464	5.85928997693702	5.45638594292979	4.98797382089264	6.08400266352032	0.362374825030889	0.387794535240727	0.444392299136845	0.526389704940301	0.367137988477317
EMEDMD4_v1_100077	[hupB]_HU, DNA-binding transcriptional regulator, beta subunit	C	12.4882759783698	12.22455912534	12.6117634094448	12.0190120132493	13.1965360415371	0.387629738344041	0.509014935557754	0.787381935978266	0.529240902429241	0.621893562076976
EMEDMD4_v1_100085	Type I secretion membrane fusion protein, HlyD family	C	6.27754825375636	6.24096392791659	6.06038220822038	6.34626344741658	5.38588238279767	0.149537988003922	0.288008963097671	0.179045878523535	0.407289573411602	0.403623540481822
EMEDMD4_v1_100114	conserved protein of unknown function	C	11.3834624131285	11.0077521233908	11.6061724840554	11.3334362473021	12.2669269978757	0.465743158821396	0.415352583887924	0.250624497111294	0.370149356866792	0.0635725056587346
EMEDMD4_v1_100118	Sterol desaturase	C	7.15866222350326	6.72389782703928	6.93422549365004	6.59344260363296	7.32043764785168	0.211760712360913	0.243964193468098	0.316903957144777	0.143565486413389	0.522477374363311
EMEDMD4_v1_10012	[iolD]_3D-(3,5/4)-trihydroxycyclohexane-1,2-dione hydrolase 2	C	7.64506417939697	7.82844960508113	7.93443247459009	7.70982613864705	8.42395384839843	0.0500366879642893	0.120054687296962	0.0592053763011621	0.178771595008296	0.512726205963954
EMEDMD4_v1_100121	Monosaccharide-transporting ATPase	BC	5.77003229994401	5.73519303893604	5.91747362336194	5.90270803337813	6.95310484982007	0.176098853795094	0.280441438443314	0.262752852049336	0.240309912777807	0.0938699067651174
EMEDMD4_v1_100122	ABC transporter related	BC	6.59225651039285	6.59321697814543	6.65424351757214	6.70699897840161	7.76773109901883	0.265040132445992	0.315716930846588	0.360153223717196	0.0670676211425319	0.366789156144492
EMEDMD4_v1_100145	DNA protecting protein DprA	B	4.97031742851985	5.23176212245263	5.09389901560903	4.89415883080364	3.91268821788928	0.0617729639567417	0.371312423691751	0.231458975617383	0.207297150228087	0.553265266763302
EMEDMD4_v1_100157	conserved protein of unknown function	AC	6.83738180508765	6.65512679204859	7.29157264752899	6.33507786745378	7.25624712070024	0.172368969439152	0.357741394292085	0.405158848159128	0.116732842903	0.0435813870609784
EMEDMD4_v1_100169	[rne]_Ribonuclease E	BC	9.01995151852458	9.16351580951265	9.00492595328758	8.94175611846707	9.83067156711557	0.157397924256988	0.222193603603834	0.179602536949627	0.313811803020088	0.483452716597616
EMEDMD4_v1_100171	[mrcA]_Penicillin-insensitive transglycosylase / Penicillin-sensitive transpeptidase	BC	8.2076068568996	8.23340734968489	8.16483891759438	8.07769089687017	8.83485533887608	0.142072574091002	0.114961538013215	0.218084553618326	0.129962066897234	0.252403672238478
EMEDMD4_v1_100173	conserved exported protein of unknown function	BC	5.89845120667238	6.00966134944536	5.90264179634144	5.94873512348454	6.61451226617177	0.125051739711551	0.32574841039986	0.115753994678071	0.259887207948303	0.18289891985348
EMEDMD4_v1_10046	conserved protein of unknown function	C	8.0057320684367	7.91833178210574	8.14861210411659	8.03732176658612	8.68954806243445	0.0282656729495671	0.3726983034093	0.36292894960719	0.320860513436724	0.264182233664254
EMEDMD4_v1_10048	conserved protein of unknown function	C	12.0168129255536	11.7016168338536	12.6887418403546	12.1285950877816	13.1185635680262	0.207665423130284	0.200689134810899	0.335312091101672	0.597672545629415	0.266930057610564
EMEDMD4_v1_10076	[trmB]_tRNA (guanine-N(7)-)-methyltransferase	BC	6.65400988832766	7.12357616038348	7.15180898937167	7.07366754966012	6.26905325473704	0.0301805527539079	0.310269525979842	0.28040619771528	0.132449989337838	0.397771909732692
EMEDMD4_v1_10096	DEAD/DEAH box helicase domain protein	BC	9.66708164582564	9.82137315817636	9.52849723789698	9.54656012253642	10.3756729313723	0.0789777600201975	0.00641487158607169	0.384387984594512	0.273215843413228	0.189866255575324
EMEDMD4_v1_1010002	Insertion element ISR1 uncharacterized 10 kDa protein A3	A	5.04692307582993	5.25951643128503	6.19190088787946	5.33701935526897	5.73337087215839	0.66522699968889	0.388027498938777	0.160490726074052	0.31658723289478	0.082979119002395
EMEDMD4_v1_1010006	conserved protein of unknown function	C	6.60344162911277	6.65410016114353	6.58622001391551	6.01302861205934	6.86155061572633	0.107204091989104	0.1419394584976	0.444631674178214	0.173133148843724	0.452980469963019
EMEDMD4_v1_1010007	protein of unknown function	C	4.54758440814042	4.4265565541999	4.45982242886252	3.71210373354158	4.87257630279888	0.185451286388892	0.57124301363035	0.771799169263733	0.375628781966206	0.690812588613949
EMEDMD4_v1_1010016	protein of unknown function	BC	4.08031187456973	4.37408729266549	4.54450667972456	4.28107763327652	5.97562986188187	0.70849993005679	0.0498182019938666	0.269002291796445	0.192511086299717	0.471562695650333
EMEDMD4_v1_1010017	putative epoxide hydrolase	C	5.90460814746642	6.01341603688247	6.27596135659451	5.75374706096563	6.93480192973267	0.381020968496291	0.187189645345059	0.283938007350755	0.190730916063028	0.640565298377753
EMEDMD4_v1_1010018	protein of unknown function	A	3.51655584784824	3.08716261375473	3.9041243391781	2.38546708001883	3.39548773390539	0.579446694417468	0.121022093995048	0.574778392827158	0.495052339254905	0.423410934789409
EMEDMD4_v1_10111	protein of unknown function	A	8.42150543946085	8.09804778006663	8.4485589117255	7.60855845643728	7.82655825800335	0.318211094293267	0.67589474677261	0.188219001350267	0.164398390553989	0.23706396936064
EMEDMD4_v1_10113	protein of unknown function	BC	5.21902373856035	5.26640032971567	5.19827935059959	4.94907283875054	6.05399516110221	0.378976258473449	0.0747950271232874	0.249512603862173	0.407899182429236	0.0842168063401551
EMEDMD4_v1_10114	SNARE associated Golgi protein	BC	8.20314489264596	8.1509903397654	8.63936901571129	8.64308654416505	7.67174827570024	0.604241471189015	0.378823665187255	0.192812359534978	0.452536142648799	0.326844304265278
EMEDMD4_v1_10117	protein of unknown function	AB	7.70688989934116	6.34487489833188	7.22520537377879	5.95913550199501	5.85846620365983	0.567784688068284	0.200291824755188	1.16743694037169	0.377872004508178	0.263006158305425
EMEDMD4_v1_10136	ROK family protein	B	7.55462682518287	7.91048714301203	7.5367836992639	7.91278746494994	8.66613740525428	0.398837020705405	0.413938005797993	0.545239118472938	0.520357099172425	0.420866867565855
EMEDMD4_v1_10167	[hslO]_33 kDa chaperonin	B	7.60639604416097	7.69927592528709	7.91753837486419	7.38995592240035	7.23937984793518	0.124636780370318	0.185346994107835	0.260323899159987	0.106678216259838	0.027965213346453
EMEDMD4_v1_10170	[ynjF]_Inner membrane protein YnjF	C	6.75895895981216	6.4855859578311	6.49213308867532	6.72964570954136	5.78809117897968	0.227846343327474	0.488168084990764	0.2175417169468	0.100128965091411	0.536202971363329
EMEDMD4_v1_10186	protein of unknown function	C	3.17547268566965	2.97828298208549	3.37971542413476	3.6508727704084	1.92328646347778	0.560704820001957	0.17877370452103	0.0812370933110444	0.957087665147542	0.521376954710067
EMEDMD4_v1_1020016	Helix-turn-helix-domain containing protein AraC type	B	4.93146554941128	4.86133814990945	4.83434515401361	4.96443265193076	5.74185769690393	0.0940545449341154	0.175704420406529	0.280240129268938	0.270925718543544	0.434383908883363
EMEDMD4_v1_1020026	Xylose isomerase domain protein TIM barrel	C	6.89749531646471	6.66956449268409	6.96964337189126	6.7794448147711	7.91197540855811	0.317362987699556	0.412021783769796	0.623463123492188	0.274170340874801	0.735726337397746
EMEDMD4_v1_1020027	Oxidoreductase domain protein	BC	5.8218891040612	6.03287571961586	5.9001973560452	5.99442552082267	7.13363061193918	0.0349490625936901	0.0661986881264324	0.173303724963399	0.0799595340855482	0.112779629317234
EMEDMD4_v1_1020028	protein of unknown function	BC	3.85101695389876	4.08340133421899	4.19468633964642	4.27811228473723	5.7561115635275	0.560126854542605	0.138846817618284	1.05708106771032	0.175726204414966	0.659091588503358
EMEDMD4_v1_1030004	OmpA/MotB domain protein	C	6.70427695535976	6.37319599438198	6.77492168995142	6.45379182086374	7.61279197133492	0.230895306508051	0.266738840386369	0.325847700005185	0.333017174790926	0.806821350949876
EMEDMD4_v1_1030017	conserved protein of unknown function	BC	7.28607503209277	6.91868506151019	7.31485310199185	7.63883664795258	8.51658419578617	0.158379271022458	0.303814536852384	0.276280726579407	0.233688284101428	0.66020223047722
EMEDMD4_v1_1040036	transposase	BC	5.29387529754349	4.96818559682768	4.98124763670261	5.11439331967019	3.94710923593463	0.125046852151224	0.108823298709	0.213281603241678	0.272815688160687	0.311273518948013
EMEDMD4_v1_1050006	Plasmid maintenance toxin (PemK-like)	B	6.68888866508213	6.84850525378897	6.55768254478158	6.98434347704176	7.41046582236291	0.0728820621729501	0.33880122907402	0.129268985314028	0.20943349496869	0.216465694052689
EMEDMD4_v1_1060002	putative kinase Y4dM	C	4.84164519303364	5.18524829316523	4.4271692039471	5.24118996726056	4.18065467891884	0.0779403026063935	0.197268473478387	0.223922539548625	0.150839201004496	0.535581012924588
EMEDMD4_v1_1060004	protein of unknown function	C	3.75882859645122	4.01092958426594	4.2053999973434	3.83003464432132	4.98909635927071	0.417505085778401	0.163894076010117	0.291745230946254	0.358728648375701	0.16439393618591
EMEDMD4_v1_1060063	Glutathione S-transferase	B	4.92602588575379	4.54031820915355	5.0530989622701	4.19171040901649	3.8613177679666	0.1049217378677	0.228096893632225	0.554729422216702	0.110354938373713	0.600269959652491
EMEDMD4_v1_1070004	Metallo-beta-lactamase	B	6.46914405991745	6.39620164622417	6.59406746637509	6.39145646957607	5.68304591493245	0.0327440896189911	0.0338150618809227	0.212137981580211	0.320725401371552	0.354657803276366
EMEDMD4_v1_1070017	Adenosylmethionine-8-amino-7-oxononanoatetransaminase	BC	7.32644370843763	7.46061479672637	7.18984742981262	7.21166748097703	6.33897545644607	0.279994401865794	0.113754293072824	0.174930510448816	0.208599852263715	0.212359187187785
EMEDMD4_v1_1070031	conserved protein of unknown function	BC	4.96677391411901	4.66808230615163	4.56780169430101	4.82580333716834	6.68493512507464	0.173489823839829	0.296659676973877	0.17952758118333	0.0935192419679322	0.911890082027644
EMEDMD4_v1_1070032	conserved protein of unknown function	BC	4.52681357294242	4.13243341869393	3.98836508165285	4.27368306490333	5.87279051727137	0.220936926237961	0.473339262836008	0.425271711402799	0.0610211949040209	0.743304199189809
EMEDMD4_v1_1080010	Aldose 1-epimerase	B	5.6304106316304	5.67523474445728	5.40222480561088	5.7042528884389	6.43157946795515	0.267993065505384	0.0925286719236739	0.00965347730047588	0.406831701518142	0.156838522044597
EMEDMD4_v1_1080013	Monosaccharide-transporting ATPase	BC	5.51475458195607	5.27857192016801	5.46325347257044	5.62035387617744	4.32376734737108	0.266169679320442	0.220162295219942	0.19461458598244	0.196598116044456	0.33717563559279
EMEDMD4_v1_1080022	protein of unknown function	B	4.71500880500374	4.96345636825771	4.84424352652951	5.21328784741707	5.95762825908086	0.421376895495702	0.273562599995752	0.537400630242324	0.163129845761085	0.289201457038654
EMEDMD4_v1_1080090	Uncharacterized 52.8 kDa protein in TAR-I ttuC' 3'region	B	5.36449314450819	5.57872947221765	6.21770913321608	5.65290446198735	4.85266368631459	0.255249126714315	0.349619756013833	0.268245372184055	0.100920440703042	0.378312086237484
EMEDMD4_v1_1080091	Malate/L-lactate dehydrogenase	AB	7.29020562397024	7.22155643912033	8.2233878191898	7.32648886665167	7.14693373745081	0.161780571282532	0.280656390552778	0.255126282134633	0.260174202244747	0.310210984913196
EMEDMD4_v1_1080092	Globin	B	7.89425466785954	8.11177604247741	8.96101269489703	8.44200120643075	8.15284139662463	0.261533064167242	0.0345589790427566	0.113955754918729	0.166144945136898	0.281930387904921
EMEDMD4_v1_1090008	conserved membrane protein of unknown function	B	7.38780064674224	7.34269954605739	7.58622335510185	7.7016017407271	8.2595181264846	0.186270274815422	0.314056827906601	0.0758344512819727	0.365255881590063	0.0462839629793696
EMEDMD4_v1_110004	protein of unknown function	C	7.95086945020702	7.65260013518485	8.01455599065853	7.49284511964087	8.12419491578792	0.255838128702836	0.120906589868145	0.204586522874819	0.102536251291755	0.07234472601805
EMEDMD4_v1_110010	[rplL]_50S ribosomal subunit protein L7/L12	A	8.40265712594084	8.28758698027832	8.4775667098916	7.67154714333081	8.04675441037059	0.220448821158792	0.476518922857661	0.152843002793849	0.123622541391093	0.14061404675799
EMEDMD4_v1_110013	conserved protein of unknown function	C	6.0290936964017	5.77288756621812	6.28824351802189	5.6234936818764	6.63715039048236	0.267881532351707	0.321238976331441	0.384808362962526	0.344490886243184	0.170586659780877
EMEDMD4_v1_110014	[rpsL]_30S ribosomal protein S12	AC	8.16072317249494	8.26797611694563	8.29433717241893	7.24550477624194	8.19986546308649	0.184086871520615	0.484233496777198	0.218818217652928	0.530205801979005	0.177715449950914
EMEDMD4_v1_110015	[rpsG]_30S ribosomal protein S7	A	7.0788348638881	7.1203869707667	7.2611403571544	6.23782944025473	6.84220648621739	0.22091448097944	0.621870741125892	0.156794244957979	0.188926588655867	0.151207396929635
EMEDMD4_v1_1140013	conserved protein of unknown function	C	6.04345460746127	5.7057703059367	6.01227923880178	5.6457205345392	6.70414230017057	0.1779858600165	0.430333615359955	0.132112855306976	0.413271540807632	0.485209910058277
EMEDMD4_v1_1140020	Integrase (fragment)	BC	7.15557376364652	7.19301103561054	6.75518184862268	6.80087287239702	5.9140765241596	0.250702490956737	0.0822525250765878	0.207326765536879	0.313429297587958	0.390889514601316
EMEDMD4_v1_1140021	conserved protein of unknown function	BC	6.63837936251506	6.55682717098282	6.1767069991977	6.25030158688076	5.18560507201474	0.362389656579456	0.1047224080961	0.377885349520651	0.359326871111168	0.450653931532401
EMEDMD4_v1_1160018	Addiction module antidote protein (modular protein)	B	7.90999667176568	7.62984398526462	7.78320710856686	8.04310399803839	8.66101923697587	0.278417720854749	0.246724460035204	0.467522934267515	0.383169028348204	0.48099099648219
EMEDMD4_v1_1170025	protein of unknown function	C	8.08077240190126	7.68162918277815	7.84715546499826	8.22069889948241	7.12394031047982	0.539357019581288	0.283636620030959	0.791806354445031	0.50677402681133	0.105867487892138
EMEDMD4_v1_1170028	putative cold shock protein y4cH	C	9.39115808463572	9.05889621875782	9.52938862499058	8.92155219675491	9.72469490868346	0.0933754447329098	0.392688126912303	0.291547098764628	0.409380578348783	0.445023595906475
EMEDMD4_v1_1180004	protein of unknown function	BC	6.09037318213534	6.09042827587786	6.11125239668061	6.21944146277706	7.40051663938719	0.216258599836112	0.627875577118845	0.570013665205243	0.63313914486967	0.165407178483585
EMEDMD4_v1_1190006	protein of unknown function	C	3.74306189192481	3.63886338736913	4.04731465211545	3.94012011945368	5.18427861424939	0.73829414500039	0.495335450591789	0.644405468527295	0.320709939375682	1.05895643676817
EMEDMD4_v1_1190008	conserved protein of unknown function	B	5.80715897204855	5.41641520615213	5.27699838952934	5.5192835304526	6.5562499873448	0.212808507381153	0.500674680905541	0.638183195855585	0.742172322912471	0.879810950772056
EMEDMD4_v1_120007	[rplV]_50S ribosomal subunit protein L22	A	6.66846904332595	6.75442708702345	6.88678665521467	6.059498032039	6.39542599320532	0.15329798342076	0.296033451077145	0.162130213499018	0.252720629016785	0.172543388462343
EMEDMD4_v1_120008	[rpsC]_30S ribosomal subunit protein S3	C	7.2304438440964	7.55537231031142	7.40664569594616	6.709540224795	7.36322133320623	0.138405836930605	0.385168850408009	0.268246618601746	0.115310925708499	0.0583547652393593
EMEDMD4_v1_120009	[rplP]_50S ribosomal subunit protein L16	A	5.63626869324343	6.09535189044861	5.80800915044769	4.87194825348948	5.26390963020053	0.0271134684668431	0.439423691910705	0.352842949418282	0.347470632124825	0.12089040010476
EMEDMD4_v1_120011	[rpsQ]_30S ribosomal subunit protein S17	AB	7.4881929334063	7.8751463908208	7.55014490013854	6.63795798841224	6.5759571354222	0.200121033907405	0.636795154851023	0.0121157315510962	0.233086807757941	0.127997329052343
EMEDMD4_v1_120012	[rplN]_50S ribosomal protein L14	A	8.72103788919022	9.04311093129267	9.15279688854707	8.08099706588487	8.75824971950519	0.178000347548804	0.641190791493808	0.250427193127192	0.424336439601481	0.187888413454546
EMEDMD4_v1_120013	[rplX]_50S ribosomal subunit protein L24	AC	6.69866806914625	7.10749654090244	6.94664136717685	5.76512226171757	6.67477411446543	0.120084085696135	0.713926732882144	0.406205310343279	0.460766367961236	0.307070033568937
EMEDMD4_v1_120015	[rplE]_50S ribosomal protein L5	A	8.3287075668129	8.53408902773314	8.5629463880683	7.8295658825288	8.19572022676189	0.183607137569538	0.567806183174283	0.186209294295492	0.19774318979271	0.127841039950845
EMEDMD4_v1_120020	protein of unknown function	A	5.72023547133438	5.4487391513863	5.57151043708461	4.23721684014774	5.01538009848447	0.323882338934121	0.408748161111171	0.398013398542274	0.618338912232588	0.263518297144323
EMEDMD4_v1_120024	[secY]_preprotein translocase membrane subunit	C	8.21551757542794	8.2795793168651	8.38178507086973	7.78628543214429	8.54926600791362	0.026901224590727	0.40351667660997	0.201286174089836	0.193663386697245	0.254508343724692
EMEDMD4_v1_120040	[crcB]_putative fluoride ion transporter CrcB	C	4.16967809653054	3.38865061793429	3.55333571533303	3.824284984298	1.51658648961439	0.50294172583571	0.419535488831927	0.673052955211216	0.509972265001063	1.44858891992391
EMEDMD4_v1_1240010	conserved protein of unknown function	B	5.75750456657791	5.55330298330426	6.09616940343735	5.61603554224819	5.11697959642721	0.360535097906885	0.101388916685367	0.318601298132546	0.313556868196808	0.183656304701033
EMEDMD4_v1_1250004	[nolG]_Nodulation protein NolG	C	8.04790695148355	7.95440152820802	8.09731676294282	7.74521210467827	8.53740757261326	0.122784143528648	0.572111081489099	0.33234654263582	0.0897223743060822	0.415441094159713
EMEDMD4_v1_1250009	[nifN]_Nitrogenase iron-molybdenum cofactor biosynthesis protein NifN	C	8.34376098142219	8.40430493761224	8.62265951850453	8.04928237750261	9.18642912074018	0.241010974752728	0.784772578673971	0.579890088553393	0.194405443730208	0.472124683429865
EMEDMD4_v1_1250010	protein of unknown function	BC	7.07349140784482	6.88269409411115	7.12550317878918	6.85499783517907	8.51853981245598	0.191543990831796	0.777883601769432	0.441411413318931	0.366560537348818	0.617183149531264
EMEDMD4_v1_1260005	[nodC]_N-acetylglucosaminyltransferase	BC	6.90438594005826	6.5511425300546	6.71777843636042	6.76460767594501	7.80478422345966	0.0885892805927574	0.324026274828548	0.413408240226265	0.324469682863894	0.641920207596831
EMEDMD4_v1_1280001	transposase (fragment)	C	7.5710211384319	7.43507449867145	7.51637344169944	7.33240861911683	8.21988007700212	0.243854916012974	0.49637395314672	0.234878614241326	0.255241097942366	0.565250314344457
EMEDMD4_v1_1280014	conserved protein of unknown function	BC	6.6694200101549	7.09052778704031	6.96306905744419	6.92621961393289	7.79786673526208	0.157374403149827	0.205475431402793	0.320932201861869	0.314093614015481	0.436017565607829
EMEDMD4_v1_1280041	[yhiI]_putative HlyD family secretion protein	BC	7.76327230123604	7.68422006169125	7.61693690872007	7.43249932597155	8.25261471445528	0.153472821175701	0.0506850632856182	0.134086283800513	0.154639173814428	0.117705565293706
EMEDMD4_v1_1280050	Isoprenylcysteine carboxyl methyltransferase (fragment)	BC	4.50334200030119	4.31562675049283	4.00572842430217	4.35695480789917	5.27614348599544	0.355163484812619	0.0379782482871782	0.323704860974873	0.0617774411135448	0.735869054444995
EMEDMD4_v1_1280080	conserved exported protein of unknown function	BC	4.84854337803798	4.57946130262067	4.60794532050802	4.88638982316261	3.32401907563601	0.350910501959229	0.290557467659832	0.2893580062199	0.158004526230771	0.0702209411287756
EMEDMD4_v1_1290014	conserved protein of unknown function	BC	5.41225713435927	5.52262634961791	5.20753818684391	5.15771851925101	6.64700855936834	0.0715192840173751	0.358380490751252	0.261013906397173	0.309368912261185	0.343034461362681
EMEDMD4_v1_1290015	conserved protein of unknown function	BC	5.31587697480193	5.35761123653033	4.96301484667922	4.98532214653171	6.49430937960379	0.0481837512462033	0.427944814766967	0.377897026048172	0.2950359780175	0.423704828858468
EMEDMD4_v1_130012	putative transcriptional regulator, MerR family	AB	9.01220340038054	8.49926333654449	8.92201832908191	10.0093896967663	9.84441562260273	0.364012640040249	0.314951810325368	0.307725439202957	0.714605827333473	0.307963887893799
EMEDMD4_v1_130013	conserved protein of unknown function	B	9.06400040659088	8.55926449026233	8.97302672433813	10.0271698661216	9.87884082723853	0.344411213085545	0.307276078279581	0.287059708345319	0.701475441826221	0.299481430417586
EMEDMD4_v1_130028	protein of unknown function	BC	7.01971591842429	6.82831392584887	7.10972899044448	6.98214147472255	7.96766306105175	0.116673749749215	0.262383453619489	0.292915205703636	0.186081771636605	0.0669666761767749
EMEDMD4_v1_1310007	protein of unknown function	BC	7.1394863850084	6.54737301844518	7.06069517551464	7.46975344409774	6.25171169371444	0.210036837054921	0.261025331588247	0.461456784392358	0.317778960963857	0.188932907592339
EMEDMD4_v1_1310016	protein of unknown function	BC	7.16856447117689	7.06728085839278	7.20104326493987	7.20236754255069	7.86069571896583	0.211910168006923	0.295729355527062	0.266548611243874	0.448286647117668	0.364812201483786
EMEDMD4_v1_1310018	conserved protein of unknown function	C	8.95508114753609	8.86151022798241	9.04476693089566	8.89376995458416	9.66463105185783	0.106636656989042	0.173144828477484	0.163754192419696	0.394107915039977	0.344790421666063
EMEDMD4_v1_1310028	Zinc metalloprotease	B	8.54332411160826	8.48904004630037	8.43268892042634	8.71174953154361	9.200906479625	0.0638569451655487	0.356179534967029	0.209313404091124	0.177219770283127	0.199936229960365
EMEDMD4_v1_1310029	putative membrane fusion protein AcrA	B	7.29437409186084	7.54589846071182	7.13986944471515	7.44638576868295	7.86786140426614	0.0758114951130479	0.0963792487456971	0.195647428544188	0.610314436096132	0.110430380322237
EMEDMD4_v1_1310062	protein of unknown function	BC	8.05693101722412	8.10348317147222	8.37245259703514	8.36200628352352	9.1992199716462	0.0191015261277057	0.218351233025015	0.380058801943609	0.0354990832266662	0.347732584446736
EMEDMD4_v1_1310063	protein of unknown function	C	5.92976445099816	6.05330665356832	6.22884300455011	5.99319580511154	7.05806497138102	0.388109159489955	0.439342662178909	0.506817708356153	0.137841813476098	0.566212976185762
EMEDMD4_v1_1310070	conserved protein of unknown function	C	8.45350451646293	8.11117821170459	8.68090691971312	7.66372318385355	8.70483153370785	0.34173282678297	0.465486226406512	0.767598727585777	0.67723749892322	0.430107135757658
EMEDMD4_v1_1310080	conserved protein of unknown function	BC	10.9656142772595	10.7772002421229	10.851886948762	10.8821740688165	11.8600749917806	0.217066632971554	0.363575256042106	0.296982051547097	0.132061357888324	0.525781547061346
EMEDMD4_v1_1310081	conserved exported protein of unknown function	BC	6.19244658854544	6.41425441031775	6.59712111905395	6.60055848417542	7.53569645712176	0.38515351344644	0.474762220498478	0.4118151200789	0.211532193484838	0.547415774914205
EMEDMD4_v1_1310082	conserved protein of unknown function	C	3.79908120684317	3.98259311118026	3.8821666611334	3.27168429169593	4.9805911494334	0.776304521179433	0.276716816770852	0.746210828411727	0.34125191947154	0.307542699333174
EMEDMD4_v1_1310085	[iorA]_Isoquinoline 1-oxidoreductase subunit alpha	BC	5.61425991650748	5.63580272659393	5.31349914807539	5.29356490522776	3.85462548210883	0.11036447684739	0.123909912681367	0.426832929858169	0.682206456007344	0.101012485421148
EMEDMD4_v1_1320004	protein of unknown function	BC	5.81787592959961	5.76858121040926	6.23184918845556	6.01406391353121	7.20809411972933	0.356029941351848	0.459085934409062	0.606022387049168	0.446560995649458	0.622912872095452
EMEDMD4_v1_1320014	protein of unknown function	C	5.55070942898166	5.47294502384618	5.45166344312416	5.1573583970433	6.19838461138463	0.0776467272145824	0.0879412381568318	0.496998002281317	0.546173612885022	0.53184349199471
EMEDMD4_v1_1340017	ABC transporter substrate-binding protein	BC	6.07238981565242	6.36734929543208	6.26607996548409	6.28470253260197	7.20785888869167	0.18729676491089	0.108338292186732	0.383101328287883	0.324339717876936	0.214878817576288
EMEDMD4_v1_1350013	protein of unknown function	C	6.23125424173884	5.89160557384939	6.09465202639233	6.23644578307441	5.22762520532681	0.13109160012326	0.280864769470301	0.446518372945325	0.455293219124458	0.724217321424626
EMEDMD4_v1_1420001	transposase	C	6.52219146247653	7.02346105616912	6.5907416501093	6.99660552655216	6.05335165962108	0.244709981850372	0.22601636978386	0.164933449205796	0.217684079768259	0.564521468338364
EMEDMD4_v1_150009	Transglycosylase-associated protein	C	9.2978590703652	8.38622929163651	9.45824858141494	8.96652736405502	9.95039828219573	0.291881278656021	0.664542829594824	0.749849543849701	0.357190562442025	0.388903008527995
EMEDMD4_v1_150044	[clpS]_ATP-dependent Clp protease adapter protein ClpS 1	C	6.90215253247158	6.82818082868659	7.3320133970606	6.80611954840298	7.80650812780569	0.171913674654879	0.335433022865729	0.196198436592418	0.102134144873158	0.277746042213535
EMEDMD4_v1_150061	protein of unknown function	AC	6.71005521147557	6.3947272792426	6.61157024177847	5.55337362930407	6.58664357229501	0.630478850325911	0.603739863715199	0.268881125463489	0.400997491061757	0.49979672500557
EMEDMD4_v1_150091	Deoxyguanosinetriphosphate triphosphohydrolase-like protein	BC	7.97268312980291	8.05282720977962	7.9938903173634	8.21642876563363	8.82529861081839	0.122797435760898	0.0518531674800255	0.322796186066728	0.182845684770821	0.379321713673255
EMEDMD4_v1_150122	conserved protein of unknown function	C	4.35680000426759	5.26737072990968	4.98173370425552	4.63203487926065	5.51087002781055	0.19845543171939	0.226161262575442	0.278823797140205	0.140378006266317	0.296182136482345
EMEDMD4_v1_150134	protein of unknown function	C	9.72382018511721	10.2409453829048	10.6117334560839	10.1656133874395	11.1280318396714	0.179302522240089	0.428588630705323	0.272363365166148	0.493056187854281	0.238513497071136
EMEDMD4_v1_150135	protein of unknown function	C	9.7626013064463	10.190875649644	10.5909675975968	10.2421536360867	11.27908349435	0.16030352120675	0.513634281321603	0.392465934069345	0.634584586709397	0.281231234708215
EMEDMD4_v1_150144	[yncA]_putative acyltransferase with acyl-CoA N-acyltransferase domain	B	6.45996744906196	6.95247861703543	6.99650778064781	6.88998655413282	6.04121755013646	0.0571277149112585	0.09720989926247	0.155997852604401	0.167435257302378	0.745555109094455
EMEDMD4_v1_150148	protein of unknown function	BC	12.4773608245629	12.1050002762004	12.4291231561634	12.2372128382614	13.3968978063861	0.449926882279235	0.723902074861689	0.536353854822977	0.558907851134762	0.385149354976245
EMEDMD4_v1_150163	conserved protein of unknown function	C	6.35834900808066	6.49083855173566	6.75592577959732	6.51757880801063	7.13230970840619	0.051893418649487	0.0641031062348173	0.142920241172045	0.0273654456461351	0.227632461480097
EMEDMD4_v1_150164	Aldo/keto reductase	BC	5.409923227536	5.32597564352488	5.34598942377505	5.58766696957686	6.80321981400913	0.3905334952482	0.398064467180152	0.414685053886909	0.17129666914067	0.491342621663351
EMEDMD4_v1_150168	conserved exported protein of unknown function	BC	7.56895401193519	7.81379356322982	7.89201158938952	7.60275506067354	8.81362795747661	0.494727792853789	0.325511575652126	0.467647454005342	0.361115961562451	0.164045328557999
EMEDMD4_v1_150177	putative lipoprotein	C	8.1749109016895	7.91005309434216	8.31100032219827	7.9561988740453	8.74151016614014	0.259292170327393	0.259333704260422	0.343181628590363	0.130740380997799	0.26110061112797
EMEDMD4_v1_150191	conserved protein of unknown function	B	7.04252630723228	6.64102198313726	7.67426095022246	6.91685137490666	6.84045332039431	0.0317042733894044	0.512297956687034	0.738096667788622	0.157709265008338	0.235815146398676
EMEDMD4_v1_150194	conserved protein of unknown function	C	6.63727001470304	6.1438741904021	6.69533585310859	6.88039231225009	6.09433628702214	0.177703232116923	0.436752756588934	0.499608934659856	0.465274530430487	0.106812416417342
EMEDMD4_v1_160039	Minor tail protein	C	4.96958122830124	5.35795989597421	5.04004822580703	5.52099632001534	4.22243333366164	0.416223024463391	0.237684116319271	0.224265138497423	0.194236473965044	0.941516277633988
EMEDMD4_v1_160049	conserved protein of unknown function	BC	5.46702100705568	5.3872810596484	5.55382198270194	5.35112679549996	4.07025948946337	0.181708883622933	0.373211478323552	0.297492568180675	0.572287885540593	0.449653871418217
EMEDMD4_v1_160061	[glnK]_regulatory protein, P-II 2, for nitrogen assimilation by glutamine synthetase, regulates GlnL (NRII) and GlnE (ATase)	A	9.37759506643421	9.05299782594153	9.8844236504423	8.74719689028793	9.03089412579364	0.167340820383036	0.430751924477705	0.685159529408599	0.395385035623463	0.273767100214748
EMEDMD4_v1_160074	DSBA oxidoreductase	A	7.12786535701166	7.32292755899056	7.70334244608805	6.93933906507495	7.43301632618097	0.130349192151931	0.242764340305395	0.171596341208053	0.190430966709489	0.369601100620813
EMEDMD4_v1_170029	Phage major capsid protein	BC	7.02429781881047	7.13832081859354	6.98613710655735	7.04724025050586	6.10689086981411	0.17309224854114	0.118138916652625	0.21935242978135	0.114413118523767	0.187481173802752
EMEDMD4_v1_170030	conserved protein of unknown function	BC	8.67544966830651	8.95211798170431	8.91423232033262	8.78595539147729	7.80680082690866	0.299277389818906	0.210551976761471	0.137533999595058	0.353130250442669	0.40644827536713
EMEDMD4_v1_170035	conserved protein of unknown function	BC	5.7312408963217	5.63701437927091	5.91841823263657	5.79499928783262	4.77468781552125	0.139375834103493	0.192217615621881	0.299022127155061	0.139041265968073	0.516509431466916
EMEDMD4_v1_170046	protein of unknown function	BC	4.39376782573403	4.04511754139989	4.37825959913526	4.38507357915568	5.75844691971242	0.225615278878625	0.607507677568434	0.424130376696432	0.267663540089617	0.417706262323302
EMEDMD4_v1_170048	protein of unknown function	BC	5.49561796773022	4.93756419819138	5.57743644229913	5.49505968203465	6.40089488787934	0.228479017441813	0.420826106143521	0.448991299358987	0.144703147348345	0.238955910085834
EMEDMD4_v1_170061	Regulatory protein IclR	C	3.95922711003016	4.37546658128228	3.91427031296505	4.54714840726707	2.99377437042391	0.243625289518287	0.228623775414583	0.33227242380379	0.432290746379337	0.708925077641442
EMEDMD4_v1_170066	conserved protein of unknown function	BC	6.40090619837954	6.31555036930563	6.13492569285862	6.52441340582168	7.58605515990506	0.0494729099217663	0.399329571735726	0.523339418535929	0.429682141922961	0.374776564443525
EMEDMD4_v1_170067	protein of unknown function	B	8.29519519334762	7.76836533086537	7.89606606086067	8.10777031165512	8.75169729461763	0.148975389638305	0.261235674451185	0.307114307829049	0.393360488073146	0.307391187851107
EMEDMD4_v1_170070	Integrase core domain-containing protein (fragment)	C	6.2426945322281	6.07274745879826	6.54828442479951	5.88042693332895	6.91495898129096	0.108885343094181	0.308480782099463	0.38179648683242	0.540303477660137	0.479659774968109
EMEDMD4_v1_170071	ETC complex I subunit conserved region	C	9.36725473766631	9.13606991985856	9.53993723057997	8.84309700909168	9.85238822563428	0.209251268484531	0.382413764773721	0.233593888327278	0.209799348368933	0.413736726725748
EMEDMD4_v1_180009	Beta-lactamase	BC	6.94103675939786	6.85774748062519	6.95887993264826	7.21920976727373	6.21754460319261	0.0807352214263004	0.0679322487022318	0.184104733577921	0.288888250367289	0.306932877968835
EMEDMD4_v1_180013	FeS assembly SUF system protein	C	8.27401821230947	8.25792794238612	8.49191199542903	8.06465977334117	8.82576717134035	0.166966059126778	0.310613935767776	0.144606628483988	0.166314953656759	0.305182774491427
EMEDMD4_v1_180027	DEAD/DEAH box helicase domain protein	C	8.28631660227301	8.31153364230282	8.45410280544514	7.92271719223107	8.59675432725135	0.124724797324333	0.163503921419491	0.208949298885644	0.338934837816552	0.111442772233381
EMEDMD4_v1_180043	conserved membrane protein of unknown function	BC	8.78525979582612	8.69860344990243	9.03126469520005	9.07806131853509	10.1654309323869	0.159723169095975	0.290428962205509	0.288232449926085	0.260365328509094	0.207688558602142
EMEDMD4_v1_180045	conserved protein of unknown function	A	7.21669468230976	7.06789023496975	7.50086224729607	6.64148424145104	7.09541785456481	0.182545708165193	0.247766330696075	0.150916466210513	0.316250758387748	0.0644695110961385
EMEDMD4_v1_180087	protein of unknown function	BC	8.72293941642597	8.49668694901807	8.74351319335269	8.5737808429621	9.55381109872123	0.075399430300535	0.173344421572527	0.133278525514224	0.144516958398503	0.224910709113945
EMEDMD4_v1_180089	Hpt domain protein	B	5.00187708067786	5.02728613092367	4.71276386734612	4.93043300555452	5.69745311131395	0.33788093726993	0.553103241959066	0.377224181673396	0.191520149306298	0.115299242505237
EMEDMD4_v1_180122	conserved protein of unknown function	B	6.35996736663632	6.31911025297924	6.40890551595229	6.6448250938079	7.31607408619971	0.143651618336564	0.0585065083322206	0.157376586233367	0.0469933055235838	0.5204072972288
EMEDMD4_v1_180147	[usg]_Protein usg	C	6.02793715629793	5.7988023794036	6.24837736303937	5.74148765678021	6.5965171183788	0.246070575798274	0.284635836398148	0.241927939223968	0.122768946321026	0.221752261282783
EMEDMD4_v1_190016	protein of unknown function	B	8.55256967898959	8.36308494164397	8.21874621422127	8.44361912887511	9.18293922282533	0.187521002129315	0.375334147069097	0.651789128683627	0.604163446335667	0.37518237291343
EMEDMD4_v1_190018	protein of unknown function	C	5.8047178644227	5.07661705062181	5.75589532927721	5.4646925719961	6.50148001728772	0.372699498331098	0.642334019199471	0.378980480488996	0.292378719269664	0.875667799714718
EMEDMD4_v1_20002	Glutathione-dependent formaldehyde-activating GFA	C	6.77930685760853	6.47291552121631	6.76948105232163	7.18025161484178	6.01639896597897	0.160671434608149	0.185604660115415	0.148336775963468	0.264924189975665	0.302297191732969
EMEDMD4_v1_20017	Integral membrane sensor hybrid histidine kinase	B	8.35349427180648	8.44347102848706	8.315886252169	8.68560881400815	9.02203725018483	0.0764518361817522	0.0630936270164809	0.0997312995868068	0.10038219419787	0.176131143506616
EMEDMD4_v1_20029	[hisP]_histidine/lysine/arginine/ornithine transporter subunit ; ATP-binding component of ABC superfamily	C	7.03775899790528	7.22065768667572	7.13633545860852	6.88486699198446	7.59292982615739	0.0559744643379504	0.0594847852099739	0.145917103960401	0.336917938018871	0.248958048037543
EMEDMD4_v1_20030	Transcriptional regulator, TetR family	C	5.28874035287574	5.61994068471443	5.45009159184663	5.23969385177871	6.21734723241426	0.331036072019503	0.123426027992407	0.311098429229997	0.817557506754383	0.683615953765311
EMEDMD4_v1_210006	conserved protein of unknown function	B	4.67856903753263	4.58637306596926	4.66811568042284	4.09381895345216	3.24534026627904	0.146267345163962	0.117615031929602	0.141411868880285	0.201428562857757	0.0674342313913076
EMEDMD4_v1_210013	protein of unknown function	B	5.94927686992403	5.74562106012167	6.11278496176088	6.18850688402653	7.07643453512293	0.0806613686822338	0.415877399486678	0.698577573017425	0.530306342299201	0.553041768966085
EMEDMD4_v1_210015	conserved protein of unknown function	C	6.32065560066001	5.93465098365689	6.24619840717108	6.61657259245892	5.72616247305849	0.394173872461655	0.652666879670268	0.666836298508707	0.678731990754701	0.149832779169142
EMEDMD4_v1_210023	[ugpC]_sn-glycerol-3-phosphate import ATP-binding protein UgpC	C	7.51438212979479	7.26368126028385	7.30520703898459	7.42032184490967	6.65136926140234	0.274185146318576	0.119383115396029	0.119018978311733	0.0840775599641348	0.281878509734631
EMEDMD4_v1_210055	[gntZ]_6-phosphogluconate dehydrogenase, decarboxylating	C	6.54603766885947	6.72566373697874	6.67329703032376	6.41807251635671	7.07714582274689	0.0557512146850345	0.242484413441708	0.105317949053686	0.129469117626433	0.185524353896936
EMEDMD4_v1_220004	[acpXL]_Acyl carrier protein AcpXL	AC	8.62600242881093	8.18743362242659	8.66693757664203	7.40725814979409	8.63662360998734	0.255250611366342	0.628063599632336	0.305194426055918	0.288380949868214	0.465374288743249
EMEDMD4_v1_220027	conserved exported protein of unknown function	B	6.20688140659542	6.62791310015844	6.28586119654317	6.65134425808928	7.21127425359376	0.258986527464743	0.161041640729356	0.372833740189126	0.105734465983029	0.0423449032290321
EMEDMD4_v1_220032	protein of unknown function	B	6.46900698563098	5.71617611938632	8.02096621317793	6.83128832661586	5.72605778038286	0.491388432010285	0.209218739009409	0.77067341583199	1.03604346171199	1.03288561548261
EMEDMD4_v1_220037	Homocysteine S-methyltransferase	C	6.32057928119444	6.44224080620076	6.58735367964863	5.84820609088232	7.0529628031725	0.202973279209303	0.153872748716383	0.267724489408401	0.22277264733569	0.373500156897698
EMEDMD4_v1_220041	[mtgB]_Glycine betaine methyltransferase	BC	6.51232536803618	6.67368977050112	6.63978970915078	6.58511754186475	7.38781192565932	0.24018914009988	0.0135972490853501	0.301473678260146	0.0480819911705759	0.111993279587806
EMEDMD4_v1_220042	Methionine synthase	C	5.70980684400815	5.64039114646345	6.13151311728418	5.72896390830465	6.64104419425083	0.504604477245391	0.411560277769335	0.138719026083494	0.107162091248872	0.431197010569072
EMEDMD4_v1_220061	conserved protein of unknown function	BC	5.38640803037103	5.52654563629968	5.46560355152764	5.54911059488474	3.87125760121629	0.251221291349723	0.264489937609375	0.282163200496872	0.368445398192283	0.642894628957841
EMEDMD4_v1_220063	protein of unknown function	BC	4.76706028485812	4.19388318185073	4.31404620757602	3.98768079838477	5.53519580649777	0.266790277241745	0.126116388198968	0.408244469651994	0.239919605718842	0.185799603942086
EMEDMD4_v1_220073	TrkA-C domain protein	C	6.91079141040072	7.12953443909361	7.09848076271697	7.00808105915264	7.64511243789643	0.193588581382889	0.1327947548093	0.107394811240206	0.330239495444884	0.162682460309288
EMEDMD4_v1_220109	conserved protein of unknown function	BC	6.47176321287218	6.83400707382379	6.6190995449294	6.6052180789262	5.72543428367527	0.217870157066023	0.416198232660073	0.457172621309078	0.642065168479098	0.423531624089048
EMEDMD4_v1_220110	conserved protein of unknown function	BC	6.14112078693856	6.05753692255135	6.24355804168688	6.2701972712551	4.96944163235054	0.282120334439906	0.189824835586913	0.240675576819993	0.421645774135199	0.398020417949985
EMEDMD4_v1_220111	Glutathione-dependent formaldehyde-activating GFA	C	6.86866822003838	6.44189740447786	7.09052879182526	7.31071407988975	6.50565472528881	0.509637156275438	0.232132207962808	0.302412284872954	0.374905988180929	0.35869667579591
EMEDMD4_v1_220117	conserved protein of unknown function	BC	7.23267209602966	6.93581015580566	7.38646863276623	7.32683257676884	6.36477788168864	0.304100229175355	0.487023394675696	0.453019894292026	0.722410452072047	0.643929877487336
EMEDMD4_v1_230005	conserved protein of unknown function	C	4.07801654969362	4.57797731902399	4.60282357969369	4.64499706633031	3.3215981042199	0.24494969333243	0.381548329339931	0.417750159268263	0.508241180160497	0.631984159380449
EMEDMD4_v1_230021	protein of unknown function	BC	10.6673123444644	10.2356137651502	11.1517687731717	11.0216276106152	12.046263266175	0.225109559014195	0.233580159670519	0.534421603065458	0.206974197381417	0.149711629075598
EMEDMD4_v1_230045	conserved protein of unknown function	B	4.53299449102253	3.9332673240432	4.42057864932383	5.03109045743676	5.46201459992074	0.355182921047789	0.456337751914577	0.241879717909977	0.119926846793339	0.255867573456498
EMEDMD4_v1_230046	protein of unknown function	B	4.60452822906992	4.65019345997137	4.46924034121502	5.00302384747488	5.80763056531018	0.550587340743999	0.285138126991927	0.637839000246632	0.188764366292586	0.697189744872301
EMEDMD4_v1_230048	protein of unknown function	B	3.78312633117487	3.62441346554771	3.10975533818034	3.34462630321453	4.60152894931882	0.572158440134329	0.766021203857772	0.607373714145741	1.04020875486506	0.532418401225329
EMEDMD4_v1_230053	conserved exported protein of unknown function	C	4.39327480040457	4.65483406046496	4.74156806927118	3.68906595150752	5.47447267067264	0.367555938824625	0.389222241321893	0.489731730386024	0.535247335241435	0.2774667481666
EMEDMD4_v1_230054	protein of unknown function	AC	7.04426125774825	7.15061209553151	7.17477999037746	6.18091497861338	7.11890533442368	0.090739038760895	0.237550879902307	0.352390435319173	0.0940523687780594	0.220963941493249
EMEDMD4_v1_240010	conserved protein of unknown function	BC	7.76929227407815	7.71747988158649	7.68367023675514	7.8545820650983	6.67469770085411	0.128021248312048	0.139742130884189	0.0842278354034376	0.530911661813848	0.131137787460767
EMEDMD4_v1_240018	Acyltransferase 3	C	9.22347206545358	8.63741264487041	8.95452246031385	8.25933320036852	9.2241018766706	0.233973331266168	0.110183106977186	0.24083903074351	0.100160693379825	0.547355369902483
EMEDMD4_v1_240027	conserved protein of unknown function	BC	6.35069387400768	6.24443748352408	6.18446244741941	6.28613928727875	4.7282821473775	0.400107108258278	0.205061585482377	0.297149854794636	0.231550580785363	0.920659134906765
EMEDMD4_v1_240040	Methyltransferase type 11	B	6.56827342329997	6.50534243189644	6.82744730174395	6.70010288708626	6.03843605658454	0.0708958782626505	0.289570165170326	0.298501115703292	0.4045572508201	0.121123269677605
EMEDMD4_v1_240058	conserved protein of unknown function	C	3.33337323653176	3.56290404916621	3.58141931587653	2.50877294786324	4.18156731768651	0.679791735342963	0.729126359778938	0.600292776208879	0.960757834788868	0.19635400241442
EMEDMD4_v1_240076	Regulatory protein LacI	BC	6.80616033852239	7.01292266001202	6.60345498309409	7.03019068010841	7.87930202271539	0.242156803158811	0.126343385475561	0.0835161867982258	0.135036527151769	0.300631724699436
EMEDMD4_v1_240093	protein of unknown function	C	7.67693108044072	7.5454023348146	7.86247830857195	7.56893672010678	8.46685405859477	0.10194423122505	0.513159218476579	0.552671718036239	0.134608002216411	0.558154417350797
EMEDMD4_v1_240114	protein of unknown function	C	12.413581334385	12.2179446990736	12.6847657093784	12.0674580332542	13.5104679776117	0.448062661093541	0.140811285814915	0.617804383426908	0.534434718950097	0.302233839157483
EMEDMD4_v1_250005	[mraW]_S-adenosyl-dependent methyltransferase activity on membrane-located substrates	C	12.3715537993517	12.111764579339	12.419271026516	12.3023633037679	13.2111499067619	0.656588419619217	0.403509866210983	0.305464146463652	0.480261754319362	0.202311766294447
EMEDMD4_v1_250006	[mraZ]_Transcriptional regulator MraZ	BC	8.69607090069445	8.67985853754219	8.80396389905352	8.82070379698608	9.50198640817306	0.0984846682363264	0.0944024203135596	0.0987024128605542	0.0911786216598342	0.167326110490358
EMEDMD4_v1_250009	[purU]_Formyltetrahydrofolate deformylase	C	4.95132640097159	4.75338681082099	4.766373950673	5.0487978515945	3.9381399557477	0.356263811739001	0.233258319828106	0.357210413307704	0.472173636798482	0.350068777557454
EMEDMD4_v1_250011	[glyA]_serine hydroxymethyltransferase	C	5.63936384444909	5.81075456024664	5.75830011984307	5.96380643260438	5.06183711669541	0.111443092318102	0.246636115228389	0.123914848757944	0.402547984187019	0.0935101328412046
EMEDMD4_v1_260021	putative ribonuclease protein	B	4.69422825151674	5.27758817780807	5.36497568313433	5.10555224939544	4.14035880020516	0.0985802876605613	0.00569480621076747	0.0155809019623045	0.203475857335951	0.441988755485282
EMEDMD4_v1_270008	Glutamine synthetase catalytic region	BC	6.67185168988581	7.14250106718923	6.56892625388652	6.88740892213731	7.59835246211194	0.019957367312735	0.0252236431858943	0.281399993157968	0.0951721155438566	0.306333749244238
EMEDMD4_v1_270009	Amino acid permease-associated region	BC	7.34669965941518	7.53877537817927	7.1978807903503	7.3944282095718	8.17991156362468	0.233477039852487	0.132745004586516	0.245052029308696	0.148463333043567	0.335096823688313
EMEDMD4_v1_270010	N-formylglutamate amidohydrolase	BC	5.5945507136376	6.04053792241836	5.83405846649452	5.71136025729039	6.68445288250748	0.178996908134528	0.255292651183205	0.540891685876025	0.425519015975102	0.406292590683055
EMEDMD4_v1_270109	conserved protein of unknown function	C	8.29040668532754	8.25042098253573	8.61068109895881	8.34596097556838	9.20490947424665	0.442458292001212	0.393169974483139	0.340051666313428	0.330013535926558	0.714116849672279
EMEDMD4_v1_270128	conserved exported protein of unknown function	B	4.71853622722775	4.79325298666772	4.286417643153	4.99683112246289	5.46723835696352	0.501236136336759	0.0790470450292644	0.573579441058628	0.176221799853904	0.325966694399459
EMEDMD4_v1_270129	[ycbL]_putative metal-binding hydrolase	C	7.54110304900279	7.28678330482308	7.60333053778074	7.15672612382224	7.9315038359449	0.145807231402813	0.285151632588003	0.0656269328613556	0.207007940082452	0.42404187447246
EMEDMD4_v1_270130	conserved exported protein of unknown function	B	5.53990692655044	5.80761520176023	5.28849847042201	6.05267731887981	6.27732079399754	0.308075860115062	0.160125017427978	0.429977931139649	0.0805099211929808	0.253547890274566
EMEDMD4_v1_270141	[lgt]_Prolipoprotein diacylglyceryl transferase	BC	6.13288733736671	6.06438743857126	6.28261959114381	6.44683014363332	5.11125907306566	0.151839702019964	0.213895098086225	0.226005239798473	0.140955897415095	0.610268995256884
EMEDMD4_v1_270157	conserved membrane protein of unknown function	B	5.50822748914327	5.72987025884168	5.44105665250055	5.70485424495892	6.23805728373435	0.112305676481882	0.12884660406177	0.196392209056199	0.370551949879229	0.30157759043329
EMEDMD4_v1_270159	MaoC domain protein dehydratase	C	6.50961679981508	6.77923472116298	6.96850493692989	6.83373250152112	7.45871325788035	0.212154187267977	0.161286433426579	0.309725039866943	0.100510946034294	0.308521591925033
EMEDMD4_v1_270162	conserved protein of unknown function	BC	8.34546668459951	9.43726397474417	9.26254370911066	9.07839767308663	10.3901075048561	0.184237929694034	0.144787227922874	0.489441919347592	0.421110159863032	0.152483453961628
EMEDMD4_v1_270196	protein of unknown function	BC	6.14233670153677	6.22656731694344	6.14774870004887	6.23735598237881	7.06621900612164	0.268859647401415	0.0489510408140245	0.434983419354087	0.68312097245046	0.391981836340761
EMEDMD4_v1_270204	[nolR]_Nodulation protein NolR	BC	6.55533714614579	6.14982414795289	6.3956792226437	6.18231901481686	7.36094425450368	0.122671740234755	0.334567988038185	0.499919268476447	0.364170642321934	0.257835377289357
EMEDMD4_v1_270231	conserved protein of unknown function	BC	4.13526841453236	4.10610792774331	3.43742215728877	4.07687651167043	5.06667739699623	0.450357594546296	0.0758336194885718	0.409126993742242	0.205794958822148	0.289394654795917
EMEDMD4_v1_270244	[ecfG]_ECF RNA polymerase sigma factor EcfG	B	6.77383059220437	6.78364252980061	6.40867582679022	6.80984787569961	7.28933070246691	0.131401070589697	0.254156837984055	0.205166399420646	0.0895869508217182	0.280110134441994
EMEDMD4_v1_270245	conserved protein of unknown function	B	5.93242629306536	5.33023357478708	5.10945515383575	5.77198277130083	6.37912922456878	0.0434043878848677	0.469952907933732	0.523835167752446	0.281015032613476	0.310467281497694
EMEDMD4_v1_270248	conserved exported protein of unknown function	BC	5.83637078010707	5.66049748078841	5.72117001210521	5.94972472582597	7.06615334128354	0.108076895631109	0.449729074931184	0.270823080237391	0.33874225279437	0.485718022314784
EMEDMD4_v1_280012	Transcriptional regulator, DeoR family	B	6.49215654080148	6.4989913009746	6.37401473342072	6.6685208135212	7.08089568168193	0.0198351862551548	0.080242622033076	0.299194882709758	0.240820333799341	0.337003005099571
EMEDMD4_v1_280014	[preA]_NAD-dependent dihydropyrimidine dehydrogenase subunit PreA	BC	7.1081511736462	7.47119300628048	7.08273287457769	7.30493191624426	8.07056642109071	0.049657236438764	0.113803060318627	0.199709474635291	0.126923184092654	0.0848550015821108
EMEDMD4_v1_280044	Leu/Ile/Val-binding protein homolog 1	BC	9.33304955259401	10.1196853831868	9.74936215599468	9.73456528454273	10.7576537961573	0.0984555216363035	0.0442709623124046	0.50901830399818	0.373987108242369	0.101106252410703
EMEDMD4_v1_280049	[livH]_leucine/isoleucine/valine transporter subunit ; membrane component of ABC superfamily	C	8.49472944325703	8.18645819637324	8.49671748556593	7.99658510715558	9.10721017044353	0.364602623674864	0.341375391478245	0.307526363493813	0.0922337836034683	0.597704449272765
EMEDMD4_v1_280059	Binding-protein-dependent transport systems inner membrane component	B	5.5576930769876	5.16823266993182	4.97068286574938	5.73868506927439	5.92568556459379	0.185722828297086	0.351044007398719	0.37168376357106	0.0579008141511579	0.257227875194982
EMEDMD4_v1_280062	Extracellular solute-binding protein family 1	C	8.40826409846399	8.76254296598409	8.54476430675112	8.32883857842596	9.19810705467242	0.0591398528862972	0.155404842484392	0.308654613426789	0.304262336941821	0.122217556996616
EMEDMD4_v1_280079	[coxM]_Alternative cytochrome c oxidase subunit 2	B	9.12477207268146	9.10441315729022	9.13427642474052	9.24305058308887	9.94993188231217	0.089186285326761	0.082412627385974	0.162238790664805	0.175547830409884	0.61300131585748
EMEDMD4_v1_280090	conserved protein of unknown function	BC	5.08916499016513	4.82292204450733	5.07185616466519	5.01498269986262	3.64133751632524	0.261164186550594	0.410733095171465	0.326716937242734	0.52430069665757	0.798920620411384
EMEDMD4_v1_280091	[abgB]_p-aminobenzoyl-glutamate hydrolase subunit B	C	5.97511299025686	5.79646227149689	5.58443038150047	5.93662081964068	4.80410407314486	0.145499439706654	0.28501014711408	0.291738465619546	0.293461941810064	0.218492873268225
EMEDMD4_v1_280132	Monosaccharide-transporting ATPase	C	5.39116345993124	5.43209293853709	4.92545713783146	5.37402948872163	4.10233997337108	0.153528468316267	0.118344351804928	0.207759307791765	0.225556427438956	0.765587269581435
EMEDMD4_v1_280155	Siderophore-interacting protein	C	6.96729891415494	6.60511937308516	7.00985025001091	6.69448407204944	7.44383186655197	0.119241315052455	0.362826350017978	0.227176107433065	0.139232567474971	0.463086607404299
EMEDMD4_v1_280157	transposase (fragment)	B	6.45465028591801	6.33975812275427	6.60540037287059	5.98289381705474	5.76843901983523	0.139089620585254	0.0815987235711772	0.238922014783311	0.109253164850468	0.330066779891431
EMEDMD4_v1_290003	conserved protein of unknown function	BC	7.8827323346622	8.01760873431046	7.87913158734099	7.80468804787976	6.79648781639513	0.38035534783068	0.111202696650685	0.213278058985672	0.397814113285818	0.440045905481909
EMEDMD4_v1_300003	ABC transporter related	C	7.67047556881848	7.61581143980689	7.63334070325073	7.88088069750439	6.98735252619227	0.216202333935275	0.16873106734369	0.227014324527391	0.207070451101012	0.541147953235556
EMEDMD4_v1_300012	conserved protein of unknown function	BC	5.53320709516371	5.89492816401205	5.81782215864636	5.25966991580916	6.91671583628497	0.22976259990306	0.385499228909367	0.113045589095137	0.395945064241721	0.546649683405079
EMEDMD4_v1_300047	[ftsE]_transporter subunit: ATP-binding component of ABC superfamily	BC	7.01433597728648	6.99708634865316	6.99905253062526	6.99590140283794	6.11837264772173	0.256376445839661	0.090039636134191	0.0929894117732529	0.389376816609793	0.181634728917715
EMEDMD4_v1_300048	conserved membrane protein of unknown function	C	7.09156416010149	7.06600340641036	6.86537758756122	7.30469523581029	6.52696599723089	0.0650672646209453	0.0854009622333205	0.208361251128985	0.543862643139148	0.460325068183569
EMEDMD4_v1_300054	[hisC]_Histidinol-phosphate aminotransferase 1	BC	7.02919067021447	6.82311878249399	6.82617919371776	6.75655185311999	5.80201700760005	0.0983773534727393	0.180949382243867	0.268387978166094	0.793998363589133	0.540255068711161
EMEDMD4_v1_300062	[rpmB]_50S ribosomal protein L28	A	7.26520672365453	7.00191567266857	7.46787526672883	6.52386983322701	6.89337010000038	0.188679332449765	0.495489292049269	0.165661131762489	0.331669809459025	0.365989230613688
EMEDMD4_v1_300070	[aroB]_3-dehydroquinate synthase	C	6.14674289043625	6.05878127139283	5.78551061936371	5.94878465890774	4.9370604877385	0.140368512377856	0.33082323659617	0.18038467465358	0.466551710344121	0.491686030235181
EMEDMD4_v1_300096	protein of unknown function	BC	8.00635052368985	7.94980870029322	7.88010007197626	7.86075930276833	8.66554179781196	0.251260929204874	0.108974327650959	0.294787686572994	0.309039953683989	0.201278560523017
EMEDMD4_v1_300097	conserved protein of unknown function	BC	6.50713717967789	6.56173862683239	6.31518627413707	6.31175013047396	7.52559518975134	0.191867550598466	0.0837627186017626	0.386232535662626	0.177551140407689	0.228833003734221
EMEDMD4_v1_300107	protein of unknown function	C	4.98448286983774	5.28040756163159	5.8755216952466	4.93697988075102	6.17340814884658	0.432421630236307	0.462487132168357	0.533476717707915	0.424094752230656	0.448009835977166
EMEDMD4_v1_310037	conserved protein of unknown function	BC	5.7566434565941	5.773711202218	5.70945131594759	5.97009852415529	6.75782263821012	0.126669322147582	0.237943888013546	0.290083658801138	0.143823006716328	0.446367146855422
EMEDMD4_v1_310060	conserved protein of unknown function	C	6.00995464429368	6.19030833911368	6.16662894305895	5.55733728982084	6.81488798523105	0.0282113264434313	0.286801759108017	0.285751534201363	0.262724489226564	0.0338627806156151
EMEDMD4_v1_310065	protein of unknown function	C	5.01959169148636	5.60849447802131	5.60495229830689	5.41657661398208	6.48599189517041	0.140580007225886	0.146078050199042	0.537981767231547	0.384966735893454	0.227250990981787
EMEDMD4_v1_310066	Response regulator	BC	4.94348965272784	5.41381343149423	5.3485032440853	5.22764130822133	6.36956357486892	0.162225143351169	0.120809228549452	0.632947447309378	0.456007456465849	0.247671228525285
EMEDMD4_v1_310068	conserved protein of unknown function	BC	5.90970425944058	6.32038762386958	6.30492764317257	6.22724860473542	7.21306357458037	0.191525787492419	0.17669046614109	0.428128501480527	0.151403719611024	0.426425512850206
EMEDMD4_v1_310073	[rpoH]_RNA polymerase sigma factor RpoH	C	11.3088950168619	11.6339182858435	11.7193830920199	11.4686150127288	12.217471046052	0.230367762059653	0.403820334570426	0.0966185296444528	0.243593030143103	0.153361533405373
EMEDMD4_v1_310076	conserved membrane protein of unknown function	BC	7.20592098533131	7.3967861514153	7.41453038863412	7.38478754358881	8.11235529920684	0.219523414308819	0.040961770241782	0.175568648378096	0.153177304667529	0.295739611217158
EMEDMD4_v1_310083	[ftsH]_protease, ATP-dependent zinc-metallo	C	10.5299820457383	10.7496670151921	10.9060652349008	10.6785778259164	11.4208401075588	0.163320140175393	0.0710557950670505	0.132909409290057	0.174490517008979	0.290571507242069
EMEDMD4_v1_310096	Glycosyl transferase family 8	C	5.64756603310819	5.91868162041535	5.46766231761863	5.58514314831954	4.73422183367281	0.0590476553767014	0.3667224356971	0.190316467095716	0.279109370502311	0.287862714373135
EMEDMD4_v1_310107	[ymdB]_2',3'-cyclic-nucleotide 2'-phosphodiesterase	BC	8.84517573408061	9.04020269996968	9.23753397215843	9.39418926912941	8.33451471611004	0.161086013437632	0.131982199705221	0.0110982673428396	0.131185282764362	0.676178727246552
EMEDMD4_v1_310108	5-formyltetrahydrofolate cyclo-ligase	B	8.32231824449959	8.492500993226	8.89630649839514	8.57848793869014	8.06424395544783	0.062820976861167	0.0422445409302665	0.235316178760571	0.241088970142177	0.388461277689288
EMEDMD4_v1_310120	[cya]_putative adenylate cyclase 3	B	7.6796769493511	7.92572147752385	7.79225595888037	7.91850168661349	8.49601098991788	0.210362252882944	0.0811861175086181	0.277368442202039	0.173210787443193	0.133696573121257
EMEDMD4_v1_310139	protein of unknown function	BC	13.3746718863292	12.8849954544234	13.6700606154943	13.1175763961541	14.8173334147287	0.214923521410088	0.414224533413078	0.556759891554706	0.336874908399329	0.617623315669098
EMEDMD4_v1_310140	conserved protein of unknown function	C	11.2074277144099	11.0067143634576	11.416997798788	11.2315384980434	12.242843238801	0.0814481331112921	0.509453032531417	0.507385538265703	0.357580860570726	0.591820878678697
EMEDMD4_v1_320021	Alanine racemase	BC	7.7161647062773	7.96079286943729	7.82331490022937	7.9770115403789	8.61832290846124	0.123472161226145	0.105181723892505	0.102920824902684	0.202328423180076	0.240397272379974
EMEDMD4_v1_320023	Creatininase	BC	6.88406097495462	6.88407388413321	8.29360946857648	7.43001436366765	6.1509408208031	0.187154797197902	0.150234611585533	0.414391235297046	0.770720919647336	0.682904793234591
EMEDMD4_v1_320027	Lysine exporter protein (LYSE/YGGA)	B	5.13044837033251	5.06123627615231	5.85090021035109	5.34553696885706	3.23646657115945	0.366289150044222	0.28294256091608	0.239510114359906	0.567311506044944	2.81091466571994
EMEDMD4_v1_320028	GCN5-related N-acetyltransferase	B	6.30925971587009	6.81830429100671	7.59388019725776	6.80972686133786	6.33915267612034	0.153604650309894	0.144481882595135	0.212104578929114	0.341281603375467	0.588451672330478
EMEDMD4_v1_320029	protein of unknown function	AB	6.36622947637274	6.68536753002374	7.68283730472815	6.82796562838467	6.43708013487232	0.272466826668812	0.151053091866336	0.113267571228619	0.307359873779862	0.554416825351119
EMEDMD4_v1_320030	Orn/DAP/Arg decarboxylase 2	B	9.6662939096162	9.95577790715663	10.6639911563085	10.2317263723224	9.68740411051689	0.0450349859286124	0.133147641834	0.166362126842834	0.278598148200989	0.461444025925622
EMEDMD4_v1_320031	protein of unknown function	BC	12.2865100429911	11.1009072725865	12.5310686169913	12.6053203979595	11.3390439790109	0.333151004219022	0.248368345903012	0.470358449328519	0.498637328157669	0.476257738225951
EMEDMD4_v1_320054	Peptidase S41	BC	7.82176297343872	7.75910527307658	8.0805095899223	8.2088261764229	7.31321408287257	0.0562107051640189	0.0340154868583102	0.177045807993746	0.142224537353401	0.374076770581023
EMEDMD4_v1_330001	protein of unknown function	BC	10.0285542964358	9.98448781420653	10.1995669253475	10.4791708169122	12.1197391600093	0.514617879950818	0.259075594131749	0.794500187953932	0.044685973335019	0.138358794912775
EMEDMD4_v1_340007	[vllY]_Hemolysin VllY	BC	8.73744208003982	8.58358260929013	8.79079633452158	8.76600420630971	9.7457498832311	0.175929640042945	0.328191552562852	0.182085187878948	0.190399795099246	0.348185263479622
EMEDMD4_v1_340009	conserved protein of unknown function	BC	6.29236181686747	5.81676003110435	6.28983869371596	5.98953129665453	7.21182194248571	0.101386185154468	0.186772514812003	0.508882132575056	0.177041362902453	0.523785176513494
EMEDMD4_v1_340012	Tetratricopeptide TPR_4	BC	8.0972568295475	7.71593487130721	7.94230460439815	7.98648543077297	9.18876309196741	0.171203007200877	0.311734503507169	0.342478508409569	0.138353583293934	0.283101572608374
EMEDMD4_v1_340013	conserved protein of unknown function	BC	5.80739273576107	5.35443127124886	5.16300638439988	5.58243054179376	6.47696197259483	0.273879601285669	0.237521416836388	0.318823952312702	0.114583495366611	0.50359707613141
EMEDMD4_v1_350013	conserved protein of unknown function	C	4.94912537463879	5.23722951501126	5.3059416253492	4.99632361631557	6.00283756805584	0.641453160037516	0.136393067788865	0.151965712258654	0.120087205132367	0.187374089237654
EMEDMD4_v1_360009	Alpha/beta hydrolase fold	BC	6.45301482066914	5.96525229784211	6.35155203684463	6.2343834587318	5.41809544417767	0.169623700815188	0.0595395939780075	0.273495833557109	0.116398904932111	0.324589167867377
EMEDMD4_v1_360012	Glyoxalase/bleomycin resistance protein/dioxygenase	B	8.77687634490393	8.7122469251974	9.10346107830785	8.41489130373696	7.95255072614445	0.0994388144212624	0.163934334988842	0.202035403329346	0.548904982319491	0.266588997666629
EMEDMD4_v1_360013	protein of unknown function	B	8.10495663796324	7.66276657527499	8.22501582439195	7.82442624003086	7.25639195538628	0.115929376692681	0.163378655669326	0.443638007385301	0.623961244493053	0.453952728039374
EMEDMD4_v1_370001	putative NAD-dependent formate dehydrogenase delta subunit protein	C	6.40487505162369	6.16149156110041	6.53436623241221	6.33938401522616	7.1316887582975	0.337293502964487	0.394180693211844	0.35334848574069	0.429368317512493	0.248225657277857
EMEDMD4_v1_370003	Formate dehydrogenase, alpha subunit	B	8.43643345537482	8.8615754462422	8.55410297881022	8.83204371740562	9.45750422629894	0.234676131260218	0.203141411618674	0.11164279379816	0.195446818148456	0.00510003495622941
EMEDMD4_v1_370004	NADH dehydrogenase (Quinone)	B	7.70200261976189	7.98823945987843	7.81460687646698	8.00940759252876	8.46136501877523	0.178619966039182	0.128473507000982	0.158311330796926	0.168741820146308	0.174637239637245
EMEDMD4_v1_370005	NADH dehydrogenase (Ubiquinone) 24 kDa subunit	B	8.40900319227028	8.69662257099353	8.6162662352274	9.05170295495477	9.56199546346251	0.293131812143701	0.164708239219044	0.216151802586082	0.318406781628641	0.00732339020880708
EMEDMD4_v1_370008	[glpR]_DNA-binding transcriptional repressor	B	8.1841532915211	7.86469543661321	8.66365289352361	8.34281811994382	7.76054937114494	0.0839874942220314	0.298795962268047	0.371488451016109	0.430885959024499	0.21018966016201
EMEDMD4_v1_370019	protein of unknown function	C	9.09502815884191	9.31856476222476	9.2418255250209	8.85211166545432	9.84670951715701	0.281396094026579	0.342249904531103	0.407314782789197	0.248343302216135	0.395864272485528
EMEDMD4_v1_370021	[hpf]_putative metal ABC transporter substrate-binding protein Hpf	C	9.75056182272109	10.0399185627967	9.86065095574551	9.48175559640173	10.471127649556	0.318795266034864	0.349345877750678	0.366997955325965	0.331408890551415	0.33317921751669
EMEDMD4_v1_370022	[yfeB]_Chelated iron transport system membrane protein YfeB	C	8.82767294905696	8.89963752476	8.66625375817388	8.52784995689231	9.23066738203894	0.187764620536074	0.0627065959841566	0.270862744433419	0.393193555106018	0.323918808161411
EMEDMD4_v1_370023	[yfeC]_Chelated iron transport system membrane protein YfeC	BC	7.61712494676175	7.56938835283172	7.37766021264117	7.33695047084869	8.23546351541348	0.238532666007496	0.319443260870617	0.188484450610609	0.320997308823745	0.412803411337438
EMEDMD4_v1_370024	putative iron transport system membrane protein HI_0359	BC	6.49211357658446	6.42240992048135	6.17761276222645	6.17370998365239	6.84953208903801	0.0953168217279165	0.212297907707469	0.218096324592129	0.205963491230196	0.18986001821111
EMEDMD4_v1_370025	conserved protein of unknown function	B	6.984487508202	7.09468655615919	6.77267479613727	6.82168312793132	7.41169482357	0.0694151504909419	0.0703221747593265	0.23478958818889	0.224871688905782	0.38610324697955
EMEDMD4_v1_370027	Saccharopine dehydrogenase	BC	9.90928953845193	10.2604939644849	9.93388937348749	10.2227579088724	11.5589142935536	0.239867756031572	0.230782701385333	0.309966222695027	0.334293214115373	0.549937582255489
EMEDMD4_v1_370035	[priA]_Primosomal protein N'	C	6.59562012006723	6.876734138676	6.49683327404033	6.64069956974759	5.55847670624577	0.204607852298407	0.0910544887202931	0.276800003525632	0.124691860898815	0.839686457315248
EMEDMD4_v1_370088	[bipA]_GTP-binding protein	B	9.04687250185886	9.25628933090987	8.99863520898818	8.5906777197063	8.14963824715061	0.139358523907749	0.147912078611019	0.183606900479768	0.221921843435612	0.33775664792224
EMEDMD4_v1_370113	conserved protein of unknown function	C	9.3848068703965	9.60443242754713	9.52867154934468	9.1795689869019	9.87096753194713	0.211587938044716	0.246464745118443	0.181413745238711	0.354462729990975	0.113503779823509
EMEDMD4_v1_370119	protein of unknown function	B	9.65798912331806	8.72676414874437	9.29271444412419	8.33479497917469	8.08326185163692	0.415731131724867	0.179507536110441	1.08126791077978	0.548849432984695	0.299159482640452
EMEDMD4_v1_370122	GCN5-related N-acetyltransferase	B	7.43391789411121	7.36228355715466	7.6283043378603	7.23571817864219	6.52317858314313	0.0982747294041071	0.133466915250776	0.204845990187317	0.260037924880428	0.603037913766716
EMEDMD4_v1_370133	conserved protein of unknown function	B	7.27047756921776	7.70265980823993	7.53031551632283	6.95762060435213	6.7373576662096	0.42462603411457	0.560938683100894	0.758958552164763	0.224696583649378	0.0679373513463751
EMEDMD4_v1_370148	GTP-binding protein	C	6.65966163390776	6.47944866208701	6.30376807539272	6.77452575371732	5.71938126839468	0.22850822307548	0.158981677859515	0.19142425771411	0.616332103704434	0.573771091542463
EMEDMD4_v1_370156	ATPase	BC	6.97846120251035	6.36567808509034	6.76005355546916	6.91419468598891	5.75867004990784	0.264081450011491	0.263869430115653	0.524059500309112	0.257331702165856	0.303306001042068
EMEDMD4_v1_370169	protein of unknown function	C	8.30396725515576	8.14521315587947	8.45636235091306	7.90133034745005	8.63319490266742	0.168685080705778	0.25359855206253	0.187045004746315	0.0368692463983817	0.243722181941299
EMEDMD4_v1_370170	conserved protein of unknown function	C	7.78184642568585	7.68479657300583	7.87686294814543	7.32388365900552	8.14192043142059	0.197734851342557	0.312561583977785	0.162107504863667	0.0765059965259325	0.29401286217873
EMEDMD4_v1_370171	protein of unknown function	C	8.17279501384371	8.04208858194391	8.33190656489401	7.71531039251645	8.49410145866146	0.238118507626572	0.27149390969449	0.154200625319833	0.149472951716344	0.199445652270063
EMEDMD4_v1_370175	Site-specific integrase	C	8.91085424577158	8.95951924994775	8.77929328247221	9.00366339986847	8.19124579658365	0.159326003385424	0.20287570535293	0.0576828366170751	0.206304960123023	0.397466444662099
EMEDMD4_v1_380012	protein of unknown function	B	6.40731711727551	6.36388559197664	7.33535336291188	6.68305713041473	6.21771239460419	0.64109534727483	0.294133791274629	0.149573046288297	0.489773053717774	0.107098928730952
EMEDMD4_v1_380051	Peptidase M48 Ste24p	B	8.28255754564249	8.53987170652798	8.23671164760619	8.4909256675152	9.03851968784087	0.165971137164606	0.186881446683855	0.19096400479985	0.261103077494985	0.11097940049542
EMEDMD4_v1_380053	[rpoH]_RNA polymerase sigma factor RpoH	B	7.86700275194852	8.0291188224919	7.66874015383752	7.9112086769758	8.45364957713766	0.120565030427855	0.225639008215173	0.182504991155539	0.280327253600929	0.202146388906754
EMEDMD4_v1_380087	conserved protein of unknown function	BC	7.10856360836862	7.136412025767	7.08625846511128	6.91586621927406	8.25584123184406	0.326751628754889	0.165046606698336	0.383853163627053	0.377871104631137	0.454926076702977
EMEDMD4_v1_380097	Binding-protein-dependent transport systems inner membrane component	BC	8.42155018753842	8.25644644122086	8.20586786449445	8.69053666882174	9.51001725448955	0.124666469006479	0.219056982545288	0.230950744648806	0.208593898174609	0.568358376161653
EMEDMD4_v1_390006	[aatB]_Aspartate aminotransferase B	B	7.25707125634437	7.44736496421403	7.19311041745542	7.41225133116555	8.03868042143475	0.386634676312088	0.225962381424256	0.36623111031071	0.260285266899595	0.244082296834766
EMEDMD4_v1_390020	[afr]_1,5-anhydro-D-fructose reductase	BC	5.8039172597577	6.10565595432824	5.39442180419824	5.8044737412631	6.51989593863442	0.26802742615822	0.208617150217465	0.477107064281985	0.333707042920328	0.226264969936557
EMEDMD4_v1_390021	Periplasmic binding protein/LacI transcriptional regulator	BC	5.84467359366399	6.28077922403348	5.4212117566533	5.88580513581581	6.6647203613054	0.374981809435258	0.322080532899297	0.565501454968845	0.405166198355845	0.231297852553842
EMEDMD4_v1_390027	conserved protein of unknown function	C	6.88320810316397	6.94214893939839	6.956164953381	6.69878421564058	7.38463902450987	0.13815553801777	0.28819472642622	0.377565436073891	0.307721177943367	0.0841075988853322
EMEDMD4_v1_400006	Heparinase II/III family protein	C	8.08490656269987	8.14640418435067	7.84524467952599	8.0724424102345	7.3772077572898	0.0977539013135992	0.298373186116803	0.205417233550763	0.172372272380353	0.243770999729371
EMEDMD4_v1_40020	[infA]_protein chain initiation factor IF-1	C	7.66502864825431	7.58753507251818	7.80810689724466	7.03817567256448	7.86965366571133	0.233293293168978	0.421688755103694	0.166243211996424	0.261401890093269	0.129658791818194
EMEDMD4_v1_40034	GlsB/YeaQ/YmgE family stress response membrane protein	B	5.72794322707587	5.81500942991799	5.55972791893859	5.89606601023276	6.47816404510003	0.304247666398196	0.532997204103614	0.350132981653694	0.146975164811217	0.255303837955658
EMEDMD4_v1_40044	conserved protein of unknown function	C	5.25790800126507	5.10184648596636	5.72157298273601	5.07371373464058	6.28747638794236	0.341232853837736	0.0652575384338449	0.205773181507837	0.116640071607009	0.0818451142789789
EMEDMD4_v1_40046	[mcpE]_putative chemoreceptor McpE	C	4.83631727202802	5.24070319806125	4.71830386505776	5.00828313660934	3.81759608478486	0.0563032498826493	0.450485481120017	0.554555981764029	0.547236016223063	0.348591635601709
EMEDMD4_v1_40051	[cheW]_Chemotaxis protein CheW	C	3.43111430964627	3.72518157395145	2.81810202128111	3.79956868095071	1.05609555033982	0.24853461872395	0.162933002193421	0.515345700803201	0.364011236943967	1.82921115083599
EMEDMD4_v1_40062	[fliG]_Flagellar motor switch protein FliG	C	7.19978551536994	7.15154632320923	7.12200667391195	7.50797600462812	6.50942659798328	0.170101138703133	0.1245604671324	0.260550343798452	0.456738577547219	0.162092000652592
EMEDMD4_v1_40065	[motA]_Motility protein A	BC	6.55996118623284	6.16231385203194	6.37624130504718	6.52527543673883	5.50694984433091	0.0456297921096443	0.192340435703867	0.474113153639153	0.735487161079398	0.290080662839623
EMEDMD4_v1_40067	[flgF]_Flagellar basal-body rod protein FlgF	BC	5.01205335938039	4.53886833862118	4.5467426529353	4.72557524539866	3.395621397871	0.0594536118285772	0.601217524473612	0.896823771229854	0.901795516111188	0.916382705468395
EMEDMD4_v1_40068	[fliI]_Flagellum-specific ATP synthase	C	5.99904526522283	5.92701950928524	5.57862720271321	5.92279048310044	4.69607250398506	0.0827040364379818	0.270192010086162	0.591881852672829	0.745069045553491	0.244275050641061
EMEDMD4_v1_40077	[flgH]_Flagellar L-ring protein	BC	5.02875850992675	5.1989060343796	5.23640193670495	5.07634253767904	3.90462935983845	0.0915818417715644	0.274744518533	0.391947412599925	0.548563525911286	0.678882950211997
EMEDMD4_v1_40079	[fliP]_Flagellar biosynthetic protein FliP	B	6.73775712882614	6.39423078842033	6.67269914047425	6.28566978086749	5.52318113422959	0.24574590228952	0.265479419657881	0.127394964127439	0.44184994088466	0.446864430120204
EMEDMD4_v1_420004	Pyridoxal phosphate homeostasis protein	B	6.62011056085342	6.3610120240902	6.45286433462701	5.98184925990285	5.44177574388996	0.216746471162951	0.0403255882496931	0.273332753905078	0.304661182126264	0.680729979352126
EMEDMD4_v1_420010	[rsmG]_Ribosomal RNA small subunit methyltransferase G	BC	7.58196492338541	7.48471759363577	7.71290426680882	7.7234974689699	6.64053723289717	0.237928456111981	0.0458568119244174	0.314263624073117	0.494750374957086	0.422512001937603
EMEDMD4_v1_420013	protein of unknown function	C	4.88901249938324	4.78882215048738	4.28683684562926	4.76273263659418	3.09405481132043	0.172834083804121	0.0829581405652981	0.216461668418121	0.0341386941238761	0.87791944780267
EMEDMD4_v1_420033	Altronate dehydratase	BC	7.08328926256537	7.57274157164061	7.26608760258616	7.47457196385611	8.24688836856748	0.166018573367765	0.103384707152929	0.236574960987637	0.158940872195451	0.0433351203350643
EMEDMD4_v1_420035	Periplasmic binding protein/LacI transcriptional regulator	B	7.49145504321371	7.84850601417392	7.3375651528581	7.72800804155908	8.043568583062	0.0390356723736864	0.138734911307494	0.117167476230273	0.0673804950769295	0.29863432134584
EMEDMD4_v1_420057	protein of unknown function	C	5.20673352409521	5.37339695008834	5.70329064307224	4.96938714327688	6.23407665542917	0.437959777719674	0.0436883817862704	0.591135875141393	0.842261743463699	0.329541578656299
EMEDMD4_v1_420088	[actR]_Acid tolerance regulatory protein ActR	BC	8.9201823516559	9.18514818792646	9.28503997196866	9.44772869155443	10.185529428432	0.0137901281908176	0.276076806786665	0.206558694400219	0.211837331716684	0.173213001187359
EMEDMD4_v1_430001	protein of unknown function	B	6.68345694467942	6.3015833400022	6.63939436899521	6.07409325175307	5.64526903868541	0.076580153554487	0.125335520199799	0.279239576519303	0.517919245012678	0.123071368964016
EMEDMD4_v1_430002	Histidine kinase	B	8.93870344308676	8.72288522041756	8.89802793450182	8.77653693155606	8.20440570904918	0.113454122919905	0.0420245936860626	0.113643754590105	0.201698418806369	0.0955477404749988
EMEDMD4_v1_430003	Two component transcriptional regulator, winged helix family	BC	6.54135234195134	6.05261871478785	6.46718313773899	6.45297643412629	5.614900544012	0.341748092024937	0.150527632872265	0.341717817788608	0.234865171276022	0.153331262893678
EMEDMD4_v1_430014	[mgsB]_putative N-methyl glutamate synthase subunit B	BC	4.84048869003506	5.45893754847173	5.37884104751336	5.24228088495193	4.00425913727856	0.160677151128187	0.109151135257091	0.278000433492694	0.312561400416595	0.63210863463565
EMEDMD4_v1_430023	conserved protein of unknown function	C	6.8859404327942	6.65581942023999	6.85543069465339	6.43496467294985	7.49574909515842	0.100709594749624	0.184626888824765	0.235319018831374	0.18626988732771	0.675556591860731
EMEDMD4_v1_440016	GntR domain protein	BC	6.02147146483728	5.84468685150723	5.74383428471328	5.74879507832796	6.6224577100266	0.221107864803367	0.185754601096903	0.278948124193139	0.11393069069603	0.319696608407697
EMEDMD4_v1_440017	SMP-30/Gluconolaconase/LRE domain protein	BC	4.88847048426112	5.08750262734486	4.79658582958122	4.64312963352752	5.68792834047674	0.155075608335259	0.0849206386429629	0.283745475279281	0.0600601262188912	0.466431035098813
EMEDMD4_v1_440026	[xdh]_D-xylose dehydrogenase	B	6.78034215829914	7.18387140272468	6.73568330609755	7.17121777467875	7.4165556937099	0.16255367593686	0.323598231268412	0.32290635437112	0.405515986961703	0.233809547600577
EMEDMD4_v1_440027	conserved protein of unknown function	C	5.10770912970575	5.37042614656814	5.14020806244895	5.27981180780238	3.80971088306349	0.265369778191776	0.399613217954058	0.133849460277483	0.0546473946400336	1.32063039567781
EMEDMD4_v1_440034	Inner-membrane translocator	BC	7.90103333533675	7.92388443655708	8.07983992782306	8.05428993028359	8.8640239054537	0.241939384328085	0.177963382314299	0.160097999996869	0.263772724118909	0.457357851759595
EMEDMD4_v1_440036	[cdd]_Cytidine deaminase	BC	5.4664980776569	5.65444715920856	5.38798574773444	5.03255542008137	6.24960219414074	0.0322459515749416	0.0223331129449312	0.288675001815659	0.262412399077355	0.186786614131059
EMEDMD4_v1_440045	Flp/Fap pilin component	BC	6.11211763378564	5.97263012299308	6.1881955202101	5.34380155535824	7.16869620698648	0.242914423634697	0.483883860430087	0.320667418983243	0.308734359254201	0.153606308923085
EMEDMD4_v1_440049	Pilus (Caulobacter type) biogenesis lipoprotein CpaD	B	NA	NA	NA	NA	NA	NA	NA	NA	NA	NA
EMEDMD4_v1_440052	Type II secretion system protein	C	4.71597074305024	4.74412261864038	4.48613219004007	4.74249152032445	3.5566491673035	0.228172174875824	0.206917122203695	0.580429845103441	0.613030402952389	0.666121352690666
EMEDMD4_v1_440064	[mgsA]_Methylglyoxal synthase	B	6.99203803206124	7.21219205417593	6.90368897333733	7.61612615851476	8.10738086203574	0.364188384612968	0.4472974343643	0.291949379674954	0.407515170903598	0.23579942168355
EMEDMD4_v1_440066	[glk]_Glucokinase	C	5.87823320840176	6.01088161005849	5.57399809186644	5.94855183026646	5.03169792276638	0.0971430167250436	0.14227977707381	0.273583044239031	0.2146824401023	0.0529036928056205
EMEDMD4_v1_440085	conserved exported protein of unknown function	C	7.44392515372273	7.34573415442036	7.18587389142749	7.46385259118038	6.32504712363263	0.221973031205472	0.281181939755233	0.095325122165203	0.286242495847894	0.778261238165877
EMEDMD4_v1_440109	[murQ]_N-acetylmuramic acid 6-phosphate etherase	C	6.63184739975583	6.70161914715467	6.65209417081516	6.40630681860796	7.32446626850221	0.252480254854787	0.309857646355818	0.30088451213594	0.372229262548359	0.240924157083313
EMEDMD4_v1_440138	Lysine exporter protein (LYSE/YGGA)	B	6.08257541155501	6.23972602588045	5.84531336484656	6.28896495474519	6.66145393576272	0.267126776213583	0.194450790682126	0.0831401239114777	0.196829646576239	0.700950260325368
EMEDMD4_v1_440160	conserved protein of unknown function	AB	7.60665545981249	7.49604359614291	7.63137427712265	6.74445513590189	6.80806502197461	0.240947752660283	0.387206430043075	0.140287164599815	0.319985560750363	0.200181134643452
EMEDMD4_v1_440194	[rpmI]_50S ribosomal protein L35	A	9.88075350095669	9.61772737712731	9.89853791809407	9.04437325129884	9.3032964097958	0.236089379260645	0.444154651475744	0.300128127505869	0.0866254492414534	0.122335626818731
EMEDMD4_v1_440220	Succinylglutamate desuccinylase/aspartoacylase	C	7.38163711404276	7.4869952376454	7.23350097001891	7.65507718741362	6.79622162705441	0.119872822073568	0.177629604977532	0.331440307189247	0.127042638053889	0.503463428174678
EMEDMD4_v1_440232	TspO and MBR like protein	B	7.07049560846428	7.11302403197367	7.38964876272908	7.86298565031675	8.69090993920731	0.250398830841472	0.166472311836059	0.428025885229558	0.656406281095464	0.576545488986029
EMEDMD4_v1_440233	GCN5-related N-acetyltransferase	BC	7.7877146963681	7.73353836606953	8.07804029810398	8.1110273729131	8.8479955338338	0.248974924533382	0.124579905374423	0.178251408448218	0.100513414581656	0.303510291443476
EMEDMD4_v1_460004	conserved protein of unknown function	C	5.31712535024123	5.75809827791281	5.19746282288993	5.52876393221587	4.17416506116724	0.184907158740199	0.369633517771874	0.448577417510402	0.469562031850301	0.755213023718823
EMEDMD4_v1_470012	Short-chain dehydrogenase/reductase SDR	B	5.31565337799744	5.27495205340141	5.63264623934085	5.2776773579694	4.64775443211102	0.156075564672535	0.119569105738202	0.294713526973174	0.210962239275646	0.307503687455329
EMEDMD4_v1_470013	SMP-30/Gluconolaconase/LRE domain protein	C	5.71446770372604	5.86977933194552	5.83002053926161	6.0251213153504	5.04163483187717	0.132303375744102	0.278148148283212	0.398572210267132	0.381629585194004	0.467425508818703
EMEDMD4_v1_470028	putative ABC transporter periplasmic sugar-binding protein	B	8.17926648919517	8.07738338311718	8.00359757697894	7.92512751947898	7.27629720064789	0.310991422557065	0.11442862102887	0.0635482260594929	0.268936959823089	0.214595977811924
EMEDMD4_v1_470029	[rbsA]_fused D-ribose transporter subunits of ABC superfamily: ATP-binding components	B	6.13736548791889	6.09393698931062	5.94249046737242	5.84870799782182	5.11925498901976	0.0494233888388149	0.164605331012855	0.217043523772882	0.167048835870601	0.199861343298445
EMEDMD4_v1_470034	Deoxyribose-phosphate aldolase/phospho-2-dehydro-3-deoxyheptonate aldolase	BC	4.53415917717035	4.47077872130769	4.70632732956695	4.74412714376773	3.11209895401897	0.186471828499804	0.279168665128054	0.525942670600696	0.522654008013789	1.06395073606507
EMEDMD4_v1_470049	[nuoD]_NADH-quinone oxidoreductase subunit D 2	BC	7.16760664755875	7.14774840768161	7.09078593238017	7.20795028319144	8.29303157903135	0.0928789854889714	0.0650979938439303	0.154112096132566	0.148780397199596	0.325322207906239
EMEDMD4_v1_470051	[nuoB]_NADH-quinone oxidoreductase subunit B 2	B	5.82974575091864	5.9094477656817	5.62787870353545	6.02975357957603	6.52036577560788	0.231340067293171	0.108571727078198	0.0550995187592677	0.223663234511635	0.317112063013365
EMEDMD4_v1_470052	[nuoA]_NADH-quinone oxidoreductase subunit A 2	BC	6.00796465379948	5.90224992390487	5.9561985039389	5.784111002483	6.771337527403	0.150739286904704	0.216457089421041	0.150009540845466	0.364787511208659	0.244476254967664
EMEDMD4_v1_470100	conserved protein of unknown function	C	6.99881549130894	6.64649802844082	7.03456840811463	6.66933154021464	7.46406710449206	0.22242366877591	0.427623052820277	0.322456852866068	0.193432713298283	0.196675353825402
EMEDMD4_v1_470112	protein of unknown function	BC	9.18068630750002	9.30365480482833	9.44404481951432	9.64338949700507	10.5867660398323	0.0441508913110756	0.201110369727802	0.518379071872038	0.470424768979103	0.762911153554152
EMEDMD4_v1_480003	[eutC]_putative enzyme	B	5.56769312620358	5.92123088105098	5.50596552574003	5.88610655632474	6.58603199233207	0.271697575310583	0.094777876453849	0.422529805955139	0.532235451729771	0.106918868096188
EMEDMD4_v1_480005	Ectoine utilization protein EutA	B	5.3300141952221	5.76009215111827	4.87960781364856	5.61263244958183	6.08793727374233	0.273684691999164	0.249101990349682	0.539052074735542	0.38490855905996	0.38794356683148
EMEDMD4_v1_480008	Ectoine/hydroxyEctoine ABC transporter solute-binding protein	BC	7.84880892057712	8.12871567263263	7.88099111075723	7.99871885565199	9.09351743204605	0.200717895599042	0.120084717756186	0.183600915299622	0.23237440446947	0.364450734695393
EMEDMD4_v1_480009	[aapP]_amino-acid transporter subunit ; ATP-binding component of ABC superfamily	C	8.61840209187254	8.64502801935003	8.72717310685366	8.50340546379305	9.36301122502027	0.114851587066492	0.32003234414748	0.121015809596155	0.16406676009548	0.609520466699425
EMEDMD4_v1_490003	[ugpE]_glycerol-3-phosphate transporter subunit ; membrane component of ABC superfamily	C	6.26902112148116	6.28449285266772	6.07856052926832	6.41958134433052	5.57156172445266	0.119451561840741	0.101277409625116	0.183744470493662	0.357879447259962	0.175666184093193
EMEDMD4_v1_490034	[spuC]_Putrescine--pyruvate aminotransferase	B	7.53580079393341	7.44497972599565	7.4901001252158	8.24719379909972	8.57967913730637	0.187409503523473	0.0825129523881243	0.289009528107515	0.266124705855358	0.168565786424571
EMEDMD4_v1_490067	Transcriptional regulator, TetR family	B	8.76403953135509	8.70116889278727	9.01769807693616	8.75123125577544	7.81095035203589	0.0968862228262092	0.342343227508592	0.592676750625528	0.746252235509732	0.668017995065661
EMEDMD4_v1_490068	Efflux transporter, RND family, MFP subunit	BC	9.16146816938644	9.32296347213192	9.12609554417696	8.98476869380865	8.11900946362512	0.159816271869238	0.230559052281619	0.224977683289191	0.542318709782221	0.395083608692863
EMEDMD4_v1_490069	Acriflavin resistance protein	C	8.02031920178763	8.25205452013298	7.94755675294453	8.04866912990401	7.21405060093165	0.109689681495218	0.203885664550893	0.176525782182409	0.108001201011428	0.594115081210471
EMEDMD4_v1_490106	conserved membrane protein of unknown function	BC	7.77203488364563	7.91852539661806	8.25254079353112	8.18277419104028	9.44341815640064	0.0547524122375416	0.0929665980344108	0.484902337311607	0.349079686713741	0.785326818690549
EMEDMD4_v1_490108	conserved protein of unknown function	C	7.21554294707658	7.22613299410465	7.52947216928148	7.41726879617133	8.06091650681548	0.0971813367438477	0.161222333178777	0.291021443657663	0.153806513963509	0.0264284699107243
EMEDMD4_v1_490145	Amidohydrolase	BC	4.79023582894705	5.07765530825713	5.08273854385462	5.10627679976772	3.21613737197757	0.331266952254278	0.513431129200241	0.156970747794191	0.231831539049475	1.26432275855086
EMEDMD4_v1_490156	Uncharacterized peroxidase-related enzyme	C	6.33077413369238	6.55432203168965	6.75112986919173	6.54950981193643	7.41750257351541	0.1071410557743	0.248332720200643	0.399528322752422	0.106766217965732	0.56254615480798
EMEDMD4_v1_490162	conserved protein of unknown function	BC	5.63107618976649	6.74058956492452	6.41464524897527	6.1871016628036	7.35808347206284	0.402817995568744	0.0881752945328731	0.185565698888185	0.21709377401554	0.237706687031964
EMEDMD4_v1_490170	Polar amino acid ABC transporter, inner membrane subunit	B	4.14361095719061	4.364219112914	4.46985523631826	3.91667596426033	3.09849164158751	0.179554709274946	0.134863746008603	0.526088425530877	0.496630581043369	0.445079779682204
EMEDMD4_v1_490189	[ino]_Inositol-3-phosphate synthase	C	6.20209583393082	6.00058017160015	6.29728817745389	6.23165403817016	6.93138696465157	0.0633421364197273	0.145164233098543	0.183084362725253	0.174191444513067	0.0883325139833357
EMEDMD4_v1_490196	Glycosyl transferase group 1	C	4.54092505762279	4.91511651996321	4.56920808528737	4.1553225697394	5.5588491076489	0.427220798013985	0.11922598218098	0.432294528587649	0.272952907798014	0.503107372269089
EMEDMD4_v1_490199	conserved protein of unknown function	B	4.7728179789887	5.05663405986803	4.25347186522598	4.73031388385079	5.5506472883193	0.456940241283759	0.0714417477040505	0.634139402791149	0.46105481741082	0.197078328763338
EMEDMD4_v1_490208	protein of unknown function	BC	3.73966188755785	4.14836620005843	3.77391939658438	4.12248199599727	1.39945194785492	0.2090443455002	0.558778651716272	0.194495560289649	0.254657502915152	1.28778051601976
EMEDMD4_v1_490234	Alkyl hydroperoxide reductase/ Thiol specific antioxidant/ Mal allergen	B	4.25649124791391	4.05621902857399	4.57547854327369	4.36723178494129	2.39480682243696	0.181921220112459	0.185067798103113	0.316752983487825	0.113184436867811	2.11684576469516
EMEDMD4_v1_500018	Binding-protein-dependent transport systems inner membrane component	C	7.0995059565418	6.96220784840245	7.16342897270694	7.47111186363315	6.1773179683483	0.417940462336296	0.213260308423845	0.174285447257843	0.259510547812531	1.21291136032654
EMEDMD4_v1_500022	Dual specificity protein phosphatase	C	6.60171572945069	6.76533806802809	6.59490527175046	7.06523602852742	6.29922130322051	0.178701497882926	0.204412678828664	0.133009516878364	0.0290666781440381	0.197715191929032
EMEDMD4_v1_500039	protein of unknown function	BC	5.44065461348447	5.46744492938005	5.50468676739824	5.26448389654202	6.26851361209911	0.290438698435529	0.320085389326634	0.0319518959174306	0.359340255303888	0.0429551457257465
EMEDMD4_v1_500043	Extracellular solute-binding protein family 5	C	6.96981039142294	6.89816002524698	6.98731201702733	6.7892811829475	7.43934367203098	0.222013188428642	0.0925153022702633	0.205355794026634	0.187358708153191	0.332252412636239
EMEDMD4_v1_500057	Amidohydrolase 2	C	5.70621308882868	5.73718368348305	5.49509248161419	5.86854490413003	4.78664336372484	0.106370461977569	0.0936112007519872	0.339128375599942	0.148152140556188	0.281035008198936
EMEDMD4_v1_500065	Transcriptional regulator, GntR family	BC	3.14200978878563	3.57840945207289	3.57875400166618	3.21217565019332	4.85455280676036	0.600391193738501	0.135777242818985	0.496397833795332	0.433436746769499	0.102573232761002
EMEDMD4_v1_500087	GntR domain protein	BC	5.74913437030802	5.91022321486958	5.33689581804423	5.6604728046273	6.37679350657178	0.146951423944874	0.0816662897281646	0.207609339380575	0.169384414594393	0.175774064660959
EMEDMD4_v1_500088	Transcriptional regulator, GntR family	B	6.45149850309559	6.10674961758064	6.02232779988783	6.51088594540134	6.97488830829893	0.0887052799117215	0.27525459397258	0.298017526753705	0.108177530736839	0.276342819632236
EMEDMD4_v1_500113	conserved protein of unknown function	BC	5.77940075398629	5.9898474586977	5.88196922449666	5.97482611622459	7.1623574058085	0.210415725217324	0.345305375331085	0.460734697516837	0.0812550351035854	0.579558445460351
EMEDMD4_v1_500126	[ytbD]_Uncharacterized MFS-type transporter YtbD	B	3.87019815048365	3.58302515796428	4.06775948113346	3.36051427345849	1.42845383797597	0.204554107587169	0.161121988955015	0.015418703482105	0.409958033740748	1.45466464515309
EMEDMD4_v1_500128	[ybaR]_putative sulfate transporter YbaR	C	6.51956244959217	6.78909791627444	6.06150003864308	6.39593383504356	5.4760988855821	0.0648148340459365	0.474201911854765	0.319226700693063	0.311057463289885	0.282363162075429
EMEDMD4_v1_500136	conserved protein of unknown function	B	6.89627457981472	6.86124851251904	7.03392104997843	6.67260125544952	6.10033999357845	0.296718340866533	0.106060789952473	0.50121668236279	0.294341525310362	0.548349153805479
EMEDMD4_v1_500165	Tat pathway signal sequence domain protein	BC	6.62671172505745	6.79735472223639	6.96658083223307	7.19065996767948	8.16811471991267	0.226203256300151	0.224385021339799	0.206609555980608	0.24776625804538	0.765001567452954
EMEDMD4_v1_50017	Flagellar biosynthetic protein FliR	BC	7.89741032977083	7.98301675956354	7.89508203189217	7.98343610347697	8.94930612062624	0.202910646898366	0.304918046270319	0.205545339958593	0.326358360346645	0.82650758240062
EMEDMD4_v1_500171	Tetratricopeptide repeat protein 38 family protein	C	4.71192685612826	4.91311268020582	4.40100115236035	4.94201758259152	3.73135185899326	0.118970027490129	0.166929165622941	0.621548712587657	0.509984486609865	0.539827273183448
EMEDMD4_v1_500179	conserved protein of unknown function	C	4.19108900890248	4.10945226189695	4.01423695209119	4.32959314369956	2.17170035980457	0.245580672056304	0.176473908908321	0.433191576401085	0.445300770680481	1.91295808909934
EMEDMD4_v1_50023	Glycosyl transferase family 2	BC	7.00656068793958	7.15051540766711	7.16437410513726	6.74318978673992	8.3186165117162	0.0668837603123586	0.135087618647786	0.246324977299272	0.0886949641482612	0.269640921773755
EMEDMD4_v1_50024	protein of unknown function	BC	7.46728157518915	7.34624458978156	7.48629861106771	7.15502840728958	8.47872404462527	0.0253969482241791	0.146031928546193	0.297583280177583	0.0865948419613071	0.265280223002969
EMEDMD4_v1_50032	conserved protein of unknown function	BC	7.40919791763052	7.07177492190108	7.1172957544515	7.11067624992047	7.94281896474106	0.263363275398824	0.157980954334469	0.0442590540151247	0.101478207197962	0.453032284364891
EMEDMD4_v1_50033	[edd]_6-phosphogluconate dehydratase	B	7.38776207980378	7.89922770767684	7.49701031520163	7.96426456384546	8.32230102167521	0.348142483686573	0.11148375080486	0.288730310005948	0.141687265547073	0.177980344683201
EMEDMD4_v1_50034	[pgl]_6-phosphogluconolactonase	B	6.43926101443795	6.61441705084636	6.12584138050407	6.64974465952474	7.06486725228719	0.362222579904472	0.0673706620677846	0.129144805097219	0.126827991699517	0.186220751636381
EMEDMD4_v1_50035	[zwf]_glucose-6-phosphate dehydrogenase	B	8.75698231711131	8.81064791653253	8.61037106605247	8.94762999524683	9.52126206208816	0.0975508630361209	0.134929147518629	0.15041117350792	0.113721276479565	0.318553212268689
EMEDMD4_v1_50044	[aceA]_isocitrate lyase	BC	5.66627143396918	5.54318528600177	5.71033967462593	6.18460416147226	7.40119647484638	0.106871395441152	0.132482642381775	0.322967795314598	0.328140335268099	0.476069988505022
EMEDMD4_v1_50065	Transcriptional regulator, LysR family	BC	5.82132501940554	5.95893545922378	5.75538238440339	5.80681637408873	6.49986252501644	0.162209939154996	0.133894578584857	0.157372818698114	0.124014582208578	0.37793265730848
EMEDMD4_v1_50083	protein of unknown function	B	5.93948979904262	6.45317258829917	5.90922037819035	6.5372859916605	6.90798496443796	0.224216982475368	0.154149304645608	0.677592415448269	0.362026885038603	0.523140447883448
EMEDMD4_v1_50084	conserved protein of unknown function	BC	5.25036531068353	5.11311135605886	5.41583862550389	5.30662606556548	7.30733900863343	0.365662778104907	0.490396406497559	0.631368928761567	0.0372959891760491	0.223929574486063
EMEDMD4_v1_50085	protein of unknown function	BC	8.58464400065635	8.35151159518968	8.54342959192159	8.83868661351799	9.97213567570054	0.291130490496821	0.346353050659011	0.468456063329614	0.213660609693918	0.485862922207825
EMEDMD4_v1_50086	conserved protein of unknown function	BC	6.18955093689707	6.00053199211568	5.97455875143742	6.5007517728372	7.3824931190833	0.133513486147315	0.615603861464388	0.698150735504683	0.197174086554125	0.23278834079693
EMEDMD4_v1_50108	putative tricarboxylic transport membrane protein	BC	6.59958563170453	6.3730765522293	6.76871125233924	6.9684331152266	5.75100578909905	0.10437711553805	0.320681514803207	0.156246584961901	0.550102924169494	0.308474674614452
EMEDMD4_v1_50111	[acnA]_Aconitate hydratase A	C	7.32929027567682	7.45571431270344	7.45288472100685	7.55842678174825	6.81699022003655	0.110665207642651	0.270964950222311	0.201108962101452	0.10311810736409	0.119621405415397
EMEDMD4_v1_510003	conserved exported protein of unknown function	B	7.4234357165453	7.55953622421396	7.49526215741027	7.85012805059493	8.2239436065091	0.0500677545439845	0.014117779509269	0.106048110634019	0.19664910551622	0.230632568248807
EMEDMD4_v1_510008	conserved protein of unknown function	BC	8.40018625087078	8.45007875290785	8.4401022858256	8.35742938998284	9.14891776070465	0.338160001213604	0.377353427891657	0.402642969080501	0.0542666670699734	0.242741377718402
EMEDMD4_v1_510010	Transketolase domain protein	BC	7.06822387832559	7.29289134579391	6.96819757154542	7.4761436563192	8.33867517688206	0.369957237729567	0.171766499619018	0.392172603169755	0.0642036993195612	0.0588919463546151
EMEDMD4_v1_510029	protein of unknown function	C	4.64143539142061	4.31706972496062	4.21974942912077	4.86321372154471	3.19277742235763	0.256974331419172	0.310819707797775	0.151296792800641	0.28444950000289	1.12559469092773
EMEDMD4_v1_510034	conserved protein of unknown function	BC	6.76012590449641	7.08652986793317	6.83799110191096	6.8164745641053	7.89740352059003	0.169510859510177	0.190182934274996	0.293353467823432	0.426752163899667	0.518647997750695
EMEDMD4_v1_510058	[paaA]_putative multicomponent oxygenase/reductase subunit for phenylacetic acid degradation	BC	5.26977350025028	5.70141029920708	5.94326198017817	5.77385971260068	7.6535617573879	0.216918342476819	0.167881000517514	0.376574081510057	0.200454461955915	0.307405815932513
EMEDMD4_v1_510059	[paaB]_putative multicomponent oxygenase/reductase subunit for phenylacetic acid degradation	B	3.6362285881481	4.47084172142056	3.95703146633027	4.09023018761973	4.99908021470593	0.058851548245226	0.288240376916213	0.508102101178441	0.591948315221276	0.402917157014609
EMEDMD4_v1_510060	[paaC]_putative multicomponent oxygenase/reductase subunit for phenylacetic acid degradation	BC	5.51760742084272	5.96379377431102	5.65410030734783	5.9377031943222	7.17125894781459	0.331966073253472	0.0805244301756078	0.338729074732617	0.18368722814991	0.0781433085607194
EMEDMD4_v1_510075	[argP]_HTH-type transcriptional regulator ArgP	C	6.82596213971358	6.74143055960667	6.63200800612921	6.80004876510103	6.01468562239499	0.051826349623572	0.268023332587338	0.31668510746351	0.371103658274548	0.269147988957759
EMEDMD4_v1_520008	[dctA]_C4-dicarboxylic acid, orotate and citrate transporter	BC	13.052548980769	12.8769856210545	12.5327463985641	12.1817482105671	10.9243212620726	0.190832628590831	0.133231187072095	0.457585366791886	0.372927429563684	0.602592456545014
EMEDMD4_v1_520012	Activator of Hsp90 ATPase 1 family protein	C	6.2328612438375	5.80169762079657	6.12360422521233	6.27823893024434	5.39161106627364	0.187209683941315	0.324309211324845	0.299258683890365	0.647992614576459	0.436183783020305
EMEDMD4_v1_520019	conserved protein of unknown function	BC	5.93186812065462	6.00068742377873	6.13314418531021	6.08564239315059	7.02048067096712	0.281211569341421	0.587294715406116	0.274571398993608	0.258858233823711	0.465661499768021
EMEDMD4_v1_520032	[pobA]_p-hydroxybenzoate hydroxylase	B	6.08615750916622	6.34953116748763	5.81677675330186	6.13366244166023	6.61170534996295	0.0221813947003938	0.0509793092363582	0.257385316457305	0.166031928382235	0.221067969008557
EMEDMD4_v1_520051	ABC transporter related	BC	6.04178144238152	6.06825368808646	5.66845656974133	5.91887429930161	6.98016966291898	0.0456245540554381	0.472752284260584	0.405589858070877	0.686986539148691	0.107513319209406
EMEDMD4_v1_520053	Transcriptional regulator, GntR family	C	5.01434105150116	5.08433319639396	5.28217681979112	5.10874774589368	5.9275862308743	0.3987277932451	0.353263812855459	0.245966147892023	0.198250418791159	0.464240458619031
EMEDMD4_v1_520081	D-isomer specific 2-hydroxyacid dehydrogenase NAD-binding	C	6.88732436888345	6.88548821535134	6.82693201799192	6.96702805410236	6.03147721846842	0.0810665199104849	0.186209308183009	0.369405954843733	0.0742745335340737	0.552581822323959
EMEDMD4_v1_530002	conserved protein of unknown function	B	7.75243704400495	7.7336542808016	8.08192719499423	7.72729422114889	7.31272301786012	0.15940784767878	0.1494831511668	0.192803156183022	0.20812011083299	0.075020848173415
EMEDMD4_v1_530012	Monosaccharide-transporting ATPase	BC	7.10015061393621	7.26323815860745	7.24604109779401	7.19315161148352	6.22960144716727	0.0752158241714453	0.214692944638944	0.0989469087562866	0.163505749155916	0.669999354856438
EMEDMD4_v1_530013	[rbsA]_Ribose import ATP-binding protein RbsA 3	C	8.61388194283712	8.59553849554731	8.74207131532115	8.85414260484075	8.05270327696088	0.108755684371008	0.258333751099629	0.095557329177656	0.061599024099334	0.512833753768316
EMEDMD4_v1_530014	Alanine racemase	BC	7.8278536883676	7.73017768978384	7.63175643086018	7.79417149788404	6.6875792936265	0.286243172626113	0.264756884234501	0.127124207032055	0.265681499307723	0.490322580401059
EMEDMD4_v1_530095	protein of unknown function	C	6.24182588013347	6.56020221450857	6.320457942647	6.62016479267267	5.48881932177897	0.457709727919019	0.301663385294412	0.182127341484405	0.172702442223158	0.641061563972932
EMEDMD4_v1_530098	[minE]_Cell division topological specificity factor	C	5.10454030017421	5.24414045896444	5.38301753027471	5.53570356380976	4.43000498462999	0.0790224539524187	0.111851878354608	0.343948462672547	0.569954097310635	0.427482844839287
EMEDMD4_v1_530109	protein of unknown function	C	NA	NA	NA	NA	NA	NA	NA	NA	NA	NA
EMEDMD4_v1_530123	[ocd]_Ornithine cyclodeaminase	BC	7.84098782272059	8.1010535729469	7.81403519196	7.96153825347055	8.91605227859994	0.0634406352563875	0.184143645122596	0.367281090473052	0.320825140696929	0.244604834067676
EMEDMD4_v1_530130	[cyoB]_cytochrome o ubiquinol oxidase subunit I	C	7.18893797524179	6.67455717847998	6.5122790512178	7.05259166643544	6.18035162429254	0.0720910991206874	0.21621959852186	0.104589252768221	0.350426584039483	0.523408728716978
EMEDMD4_v1_530137	conserved exported protein of unknown function	C	6.61916208625232	6.51840698748209	7.03915981460062	6.49953864961156	7.55641558900242	0.0404550806281247	0.475303512544951	0.438563121291993	0.496090477143271	0.387851254333617
EMEDMD4_v1_530141	conserved protein of unknown function	BC	5.98969912347247	6.00015875610926	5.64279952272291	5.53083250434485	6.67777548682084	0.210484020743121	0.356628228411918	0.16356459007177	0.100962404256129	0.359059440473271
EMEDMD4_v1_530148	conserved protein of unknown function	BC	4.16526486828586	4.17903439953668	4.12622715892732	4.29253443914733	5.68225116717728	0.456626540489566	0.290592830983874	0.383801605055537	0.177407499354456	0.708998304979585
EMEDMD4_v1_530161	protein of unknown function	B	7.7499553883476	8.28165477265123	8.06460073475733	8.24042594072301	8.81512388432608	0.406121425485577	0.0486358054010623	0.265297196514282	0.243719751060152	0.20707629135697
EMEDMD4_v1_530188	Pyridoxal-dependent decarboxylase	B	4.88304244712659	5.36122824432165	4.58033001636271	5.02987814254621	5.58786895548462	0.0727012952865615	0.231483630887012	0.376889031408898	0.238005095502772	0.322968770766688
EMEDMD4_v1_530196	conserved protein of unknown function	BC	5.63773400735118	5.10664511636025	6.04294328911905	6.34845915227814	4.44279786484663	0.148223650944624	0.389356184941711	0.2617225245005	0.740452670977267	2.13882753817098
EMEDMD4_v1_530197	3-demethylubiquinone-9 3-methyltransferase	BC	6.68019710453854	6.5925213501113	7.22377909577851	7.06511595245335	5.94633586995724	0.289982990162621	0.374142622399829	0.394367806998917	0.812076530387551	0.370526611980342
EMEDMD4_v1_530198	conserved protein of unknown function	BC	6.57543010006802	6.52297460061539	7.15172687010793	7.32501559202894	5.78728155328105	0.0909698332394898	0.246458957295816	0.385636630087744	0.380817390145451	0.795591712760536
EMEDMD4_v1_530200	Transmembrane pair domain protein	BC	6.13870129118392	5.59111679020092	6.46438556089063	6.37110142256388	5.55521126347708	0.0358068865559977	0.350074701503533	0.535195336968077	0.599516410883103	0.254262296070094
EMEDMD4_v1_530201	conserved protein of unknown function	C	6.3962447162096	6.54301651723435	6.60786737707728	6.89884385230077	5.83096780900269	0.172134440984482	0.0410231984587689	0.32793293131312	0.572712103944634	0.474301831484741
EMEDMD4_v1_530203	MscS Mechanosensitive ion channel	C	6.45365574037114	6.09626650689805	6.41771344099322	6.84261474674429	5.80506424571028	0.0446789383480806	0.145028228032196	0.156999588902625	0.684180942070665	0.155647335461777
EMEDMD4_v1_550003	protein of unknown function	C	3.04657478032757	2.23928914457972	2.38040890919209	3.36808281966699	1.67254170181349	0.240608638552028	0.395536559266479	0.490062872648008	0.419349365061035	0.29961589388791
EMEDMD4_v1_550008	[xylF]_D-xylose transporter subunit ; periplasmic-binding component of ABC superfamily	C	7.66990990205796	7.69860763757648	7.72393049057723	7.68651290421636	8.3498983696092	0.341529496852054	0.16418582708696	0.0889230512527132	0.163753993511339	0.511115476898913
EMEDMD4_v1_560023	Xanthine dehydrogenase molybdopterin binding subunit	B	7.09432868235288	7.28479045233079	6.93797257820019	7.15677957480845	7.64447024393447	0.199144986832891	0.155996258270252	0.274112215024398	0.129669596032681	0.0937366791555955
EMEDMD4_v1_560027	Regulatory protein ArsR	C	9.37270939077192	9.01600266937685	8.93983051800468	9.36513794524317	8.43061085077653	0.331197486744353	0.144922331296189	0.0461000931769322	0.220448135406388	0.569803565688896
EMEDMD4_v1_560028	Activator of Hsp90 ATPase 1 family protein	BC	7.10340770639025	6.6730571365067	6.97974808162758	7.07377466355683	6.12816452564103	0.225936215361877	0.286725097159661	0.17448800327216	0.562887685572595	0.313138557627511
EMEDMD4_v1_560035	protein of unknown function	C	NA	NA	NA	NA	NA	NA	NA	NA	NA	NA
EMEDMD4_v1_560050	Nitrite reductase (NAD(P)H), small subunit	C	3.44487950855117	3.50411191815787	3.4311906977846	3.57869341403277	1.65898969218403	0.661966459714219	0.279015244725221	0.559716763903612	1.37083576539019	1.49671802387757
EMEDMD4_v1_560056	Gluconokinase	B	7.08263130676344	6.79289315626109	7.12895521074169	6.86567403978268	6.13518163854643	0.283339997254477	0.135090098589574	0.625200844753001	0.545704978045021	0.314267675976475
EMEDMD4_v1_560069	[cysP]_sulfate transport protein (ABC superfamily, peri_bind)	C	8.19252926650065	8.29477631313421	8.43214194407768	8.27761247571858	9.03393939369681	0.0671954498469124	0.240694327071636	0.357126080734626	0.277024884860289	0.386202124859562
EMEDMD4_v1_570010	protein of unknown function	BC	6.07653882528972	5.69859159532664	6.05816166296359	5.63733655448998	6.92845218045363	0.256646864147275	0.0975945635027266	0.560145807364556	0.188811245001738	0.372608178664985
EMEDMD4_v1_570014	putative enzyme	B	7.33535879374335	7.05157271424072	7.09761398914137	7.34144431207497	7.79510483927353	0.188659673774563	0.325239593505903	0.206214147190679	0.291017617455985	0.0407793955681997
EMEDMD4_v1_570022	Polysaccharide export protein	BC	5.6150829376321	5.48243167710512	5.38814550327531	5.52836384472727	6.45374384340883	0.19723228230272	0.341472142838883	0.127478572481561	0.26606678958331	0.319408265390504
EMEDMD4_v1_570040	Binding-protein-dependent transport systems inner membrane component	BC	6.43712555361513	6.04804251842017	6.27286432446754	6.31417055215839	7.08932747972888	0.290386350899737	0.146370933066947	0.266889015519806	0.217705424640659	0.431222887716494
EMEDMD4_v1_570042	Glycosyl transferase group 1	B	6.47726458538369	6.54681450918364	6.12917059745949	6.5769353935377	6.89501995090369	0.17869167285277	0.0495308513772964	0.07476796082457	0.372166638466629	0.245489616202698
EMEDMD4_v1_570045	protein of unknown function	B	6.25615763439025	6.09996335630829	6.3768335495888	6.54236273456452	7.33686752527186	0.137528045659195	0.281167139533437	0.483302532407275	0.284356251000391	0.787992634558462
EMEDMD4_v1_570060	protein of unknown function	B	6.24946133093983	5.68590654551494	5.99407852717088	6.5433569099469	7.02905188560818	0.395911910525122	0.523616972832321	0.489377533244164	0.104598242000085	0.421478906624922
EMEDMD4_v1_570067	Xanthine dehydrogenase small subunit	B	6.09378571830506	6.52173655785812	6.14775938771526	6.35609955693073	6.88677501873378	0.427560370604754	0.125890546406209	0.389033993897339	0.189793022436573	0.354908912037291
EMEDMD4_v1_570073	[ibpA]_heat shock chaperone	C	8.13335968806959	8.31186671660557	9.10706280993629	8.59915250200334	9.39916977797262	0.142832318092111	0.259543994656159	0.0768306000524458	0.542687481583333	0.36511744665022
EMEDMD4_v1_570112	conserved protein of unknown function	C	7.09745606253587	7.22292134417347	7.02035742170891	7.12728806582008	6.35867594527722	0.109180042411081	0.218432048635659	0.291677408649209	0.129693153214342	0.45397472567952
EMEDMD4_v1_570113	Phosphonate ABC transporter, inner membrane subunit	C	6.18400648689905	5.98138651604653	5.76295991387127	5.8495481684552	4.97277296002712	0.089628472547236	0.307834176072873	0.219535439293368	0.286182207016528	0.244924548568509
EMEDMD4_v1_570116	[phnC]_phosphonate/organophosphate ester transporter subunit ; ATP-binding component of ABC superfamily	BC	5.44265495731033	5.22562596419147	5.39295691747778	5.34009332507053	3.74047758276386	0.0412552778121367	0.106042210124933	0.229373843640702	0.486101013674194	0.86911495332704
EMEDMD4_v1_570129	Glycosyl transferase family 2	BC	6.83601947069595	6.84330496991629	6.56187744594056	7.21292470149134	7.82483137973869	0.197336576129463	0.203599687544794	0.241652766719637	0.282294222476825	0.516239270624483
EMEDMD4_v1_570148	[ybhG]_putative membrane fusion protein (MFP) component of efflux pump, membrane anchor; UPF0194 family	C	7.12869408594467	7.47872727774939	7.19209384205377	7.42034851899674	6.23318310790688	0.269411527540887	0.374820939945931	0.470631404505622	0.122598005068685	0.770020665631272
EMEDMD4_v1_570149	Transcriptional regulator, TetR family	BC	7.9782362409485	8.29566935340248	8.13486195245299	8.21337170663219	6.92492851784795	0.204524632604559	0.136089170423239	0.164790354980658	0.402835624990943	0.773796637019051
EMEDMD4_v1_570151	conserved protein of unknown function	B	9.20969850676759	9.45226919972875	9.26880531622922	9.55493139028292	10.253944183484	0.257257068761305	0.0674237746912863	0.141796007162043	0.364210323105813	0.300432459941125
EMEDMD4_v1_570154	conserved protein of unknown function	B	7.79848651280413	8.2026353105642	7.96018333884948	8.42899547267175	8.76148540758517	0.297455303023572	0.313682097942244	0.34953258438759	0.0374203012343007	0.286359238793072
EMEDMD4_v1_570199	Solute-binding protein Bpro_3107	B	6.25169723642522	6.2258115690211	6.07350738561767	6.59105289140465	6.92484702587745	0.182581586422163	0.0831283547278799	0.140699381883573	0.000649537268647415	0.338235056671966
EMEDMD4_v1_570200	[uxaC]_Uronate isomerase	BC	5.9343854571655	5.91367541578305	5.62295850045309	5.91733496036344	7.13905855867445	0.171475157795693	0.333287551974378	0.286086307896588	0.232586192650246	0.0927587401289071
EMEDMD4_v1_570220	Periplasmic binding protein/LacI transcriptional regulator	BC	5.88713595021752	5.95753612499657	5.82571923663138	5.85424673669226	4.87656322546154	0.184654893678076	0.328095267750712	0.100650374439448	0.0847143905872526	0.391550202141889
EMEDMD4_v1_570228	Chitinase-like protein	B	5.06314585975474	4.91703405869236	4.65942283176489	5.31401198951172	5.77756336732174	0.456727355466024	0.386728435721746	0.293164824892439	0.0886606531627638	0.300866830649919
EMEDMD4_v1_570230	BA14K family protein	C	5.63846301816695	5.69220456443089	5.68222315125098	5.37496873843286	6.40824187592756	0.335200618975116	0.0690947563521349	0.383554614103817	0.115546850376914	0.698114505589605
EMEDMD4_v1_570231	protein of unknown function	C	4.75420659774304	5.24846501393288	5.06693673104683	4.67072758272566	5.807755137298	0.594439889804775	0.105802027125494	0.396448285317031	0.0574735924195227	0.824778018004071
EMEDMD4_v1_570238	protein of unknown function	BC	4.27688805904527	4.35132120027663	4.99177921729827	4.97619264226249	3.49967364201984	0.36006577090967	0.244019269437001	0.0850567673361688	0.429618779139417	0.854677004295426
EMEDMD4_v1_580013	Two component transcriptional regulator, LuxR family	B	5.04525121148544	4.11173408004679	4.89039419406287	4.51755449338121	3.33790050555398	0.244728788404331	0.435302581678172	0.550449216263675	0.539854090819715	1.01730556201852
EMEDMD4_v1_590028	conserved protein of unknown function	C	6.14472873527597	6.4227901634322	6.8714392231605	6.43493420869587	7.37189935912671	0.23919655243558	0.678524548345817	0.458629074310293	0.662066432837027	0.364554737235275
EMEDMD4_v1_600018	conserved protein of unknown function	B	4.718951448949	4.04142068119137	5.02337800658585	4.67715334246553	3.50187430747973	0.164221314185042	0.278800655883534	0.633664664043734	0.941843726255661	0.813695886982514
EMEDMD4_v1_600034	L-sorbose 1-dehydrogenase	C	6.44734237619363	6.16445512025836	6.15826752020214	6.46996610634797	5.70842438062199	0.120524412584703	0.368114872538969	0.26979714980347	0.228269595327508	0.188637131952547
EMEDMD4_v1_600055	conserved protein of unknown function	BC	4.21766488918149	4.24125308508261	4.28859112984997	4.41736750223176	5.48675265044186	0.589086892264228	0.350169246623816	0.850195416372635	0.272312100013174	0.634592938645921
EMEDMD4_v1_610004	Transcriptional regulator, TetR family	B	5.24676572422473	4.60234569310934	5.06799707057599	4.67219285364684	3.63408852241587	0.238870566478293	0.457286746488571	0.290890568781637	0.829386244066495	0.606679173722034
EMEDMD4_v1_610017	protein of unknown function	C	3.73398955557169	3.50344683425307	4.06847263378398	3.50612370196922	5.06413475203435	0.367016197415114	0.226139576745931	0.530317843294847	0.182973146726402	0.755410065666433
EMEDMD4_v1_610018	conserved protein of unknown function	C	2.45168357917873	2.88782919546533	3.09582716051938	2.73263893544668	4.34543615312408	1.31872659020733	0.113870723005142	0.535284564311003	0.50220410855184	0.700890950142629
EMEDMD4_v1_620020	Sugar ABC transporter permease	C	5.32837306187216	4.89868076047651	4.91778864420194	5.20057275079404	3.55656755624037	0.300205184193535	0.105093577353289	0.352133512594973	0.215896734058338	1.36850213171184
EMEDMD4_v1_620059	protein of unknown function	B	4.57623166857869	4.01077263394258	3.61022286702654	3.98174336041634	4.79368052856464	0.0929899026375806	0.326364782663226	0.236025621692716	0.370220461935888	0.763095776732945
EMEDMD4_v1_620060	conserved protein of unknown function	BC	6.53978937836638	6.31331163197681	6.70965717654005	6.67227279215185	7.5644014444009	0.138790997064561	0.159313129659696	0.588256124018818	0.157028911707656	0.297894873908639
EMEDMD4_v1_620082	LacI family transcriptional regulator (fragment)	C	4.08275658759854	3.70678965445208	3.96009451841962	4.38970359412492	2.95221481048334	0.209491795670078	0.196986575810569	0.255945393949569	0.891238656242916	0.197702716104033
EMEDMD4_v1_620085	Tripartite ATP-independent periplasmic transporter DctQ component	C	3.36230625607503	2.8591777580502	2.79940049950302	3.30907576333263	1.21341584219809	0.254276142508924	0.422340632077056	0.278328040744541	0.676228332184072	1.06240848727217
EMEDMD4_v1_630004	[ycjV]_putative sugar transporter subunit: ATP-binding component of ABC superfamily transporter	C	5.30674333008589	5.30285259854289	4.93960550523336	5.46698254407764	3.99412403856784	0.140620884181944	0.129345861625512	0.599622839301773	0.814726516749596	1.08438793436205
EMEDMD4_v1_630007	Extracellular solute-binding protein family 1	BC	7.49519211092826	7.08234119696325	7.25962813803833	6.97542503837705	6.26810786334241	0.124749357859888	0.153594014660899	0.390807037227942	0.565035419181131	0.377808605567373
EMEDMD4_v1_630021	conserved protein of unknown function	BC	4.41991769882453	4.51424316373976	4.04916960800563	4.35542136345129	2.52631538042644	0.286825940325218	0.164935454555698	0.345824506436536	0.314093599368179	1.01351641693401
EMEDMD4_v1_640003	[kpsT]_Polysialic acid transport ATP-binding protein KpsT	C	7.71118648173657	7.75013920624944	7.805882767389	7.72829761327388	8.42175011860942	0.141542769808049	0.220543927044086	0.334114030623708	0.269759703045188	0.166788067397827
EMEDMD4_v1_650022	Uncharacterized phosphosugar isomerase aq_1546	C	6.86320787677114	6.88762167274666	6.9542025390893	6.6800596929384	7.50349499958399	0.191181788141859	0.0813631884099952	0.033852095034724	0.145307017447443	0.184376428540392
EMEDMD4_v1_70001	Cpn10 chaperonin GroES, small subunit of GroESL (fragment)	C	7.79115687665212	7.65058051803923	7.98133252079586	7.17603198282995	7.99164949655423	0.176752321949128	0.912636247081092	0.352880846267553	0.0752624517470203	0.260941875592428
EMEDMD4_v1_70010	putative methyltransferase	B	4.78842725738552	4.97449943430136	5.05674434671665	4.71786501532659	4.07679096308261	0.456080436478317	0.213384481174354	0.121716593818212	0.205931583540468	0.32648651487942
EMEDMD4_v1_70026	PRC-barrel domain protein	B	9.17232492907744	9.46979326152366	9.13800148265739	9.47734960667061	10.1238252767827	0.370947706238083	0.213392531218238	0.393821017076321	0.278611203957572	0.322591852375206
EMEDMD4_v1_70027	protein of unknown function	BC	6.90085646499952	6.7699164254566	7.14172529330101	7.11469340617939	8.0838777641144	0.216323837420598	0.188364262849587	0.504905372939423	0.267102540445672	0.521087173624376
EMEDMD4_v1_70036	protein of unknown function	B	5.92115789403518	5.95978694771264	6.64571649041456	6.47948464369385	5.62417167997375	0.193576450558155	0.445336408103655	0.184726603749723	0.651429931747336	0.67919840789344
EMEDMD4_v1_70043	[atpE]_ATP synthase subunit c	B	8.54337966756877	8.00114857687872	8.52717053091564	7.85824978393463	7.49494507451643	0.109770981777024	0.399531845092291	0.225128477527456	0.502564129849628	0.517343095917984
EMEDMD4_v1_70069	Extracellular solute-binding protein family 1	B	7.27773070886085	7.36414270311745	7.3129134479039	7.71675853835343	7.97918662312375	0.0691109655848658	0.171253215009475	0.19203151721853	0.138942972157623	0.278371755215309
EMEDMD4_v1_70090	Uncharacterized RNA methyltransferase R00878	C	7.92818312528588	7.85360419107715	8.09742298874037	7.78597920508843	8.6449454763008	0.398998111574502	0.182987733134696	0.369492482469801	0.574939082692763	0.307398562289102
EMEDMD4_v1_70095	Plasmid stabilization protein (fragment)	BC	5.38248702670558	5.26102364010616	5.36584496012928	5.19872566552405	6.27985979774	0.293106519154168	0.350304826558991	0.330501760479664	0.287748669971631	0.563714067108465
EMEDMD4_v1_70121	[ctaC]_putative cytochrome c oxidase subunit 2	C	8.81299088972092	8.91535863499681	8.9806540769306	8.81394795268907	9.63201746057305	0.151279622350166	0.194443209866551	0.249557628373942	0.171388503584306	0.113038404850995
EMEDMD4_v1_70122	[cyoB]_cytochrome o ubiquinol oxidase subunit I	BC	10.2947320862281	10.4597854295959	10.6121417392962	10.9810964109992	11.9974241352398	0.244456466795953	0.192977290470965	0.556410243843583	0.280744525026829	0.179451262167227
EMEDMD4_v1_70128	conserved protein of unknown function	BC	5.87315156472277	5.75878441236053	6.1082479469463	5.88172842225641	4.91407006246886	0.139329040404875	0.277957165299713	0.333777381340774	0.22676098492151	0.360642208169166
EMEDMD4_v1_70147	conserved protein of unknown function	B	5.79912121885186	5.84969211846425	5.74975358335739	6.01496195770589	6.59200910795533	0.350463950186495	0.169539032299174	0.267282192356761	0.352622072484498	0.244309198748244
EMEDMD4_v1_70148	DSBA oxidoreductase	C	8.59470102105107	8.56482573326151	8.64259508175441	8.35967762899526	9.27721807213037	0.271795147496724	0.457487974670372	0.537730009725758	0.0368667758020045	0.433041330403757
EMEDMD4_v1_70152	protein of unknown function	B	6.2836771845683	6.5915319362734	6.3354797808416	6.66753798638529	7.10593826242974	0.0551032361792321	0.140146923979649	0.210760575328964	0.0691680390626502	0.288287871616401
EMEDMD4_v1_730029	conserved exported protein of unknown function	BC	7.35074720276876	7.58594952167985	7.46787125407003	7.52552611223674	8.20760683861355	0.0594373924718727	0.0969820969419816	0.199515657463198	0.460916471631974	0.107034291328526
EMEDMD4_v1_740005	[nodD]_Nodulation protein D 3	B	7.35252978031298	7.25514299916429	7.75173738367689	7.54404122127098	6.9573482916978	0.0721795547842076	0.175368800420975	0.445189217630922	0.621719431040119	0.166839758470132
EMEDMD4_v1_750002	transposase	B	6.68915774195563	6.66080222987808	6.53790213039655	6.63027730370811	7.21741155430008	0.0919384651603153	0.127111477188894	0.124570737866334	0.0743164828125719	0.203506822512508
EMEDMD4_v1_750004	protein of unknown function	BC	5.7853364080718	5.99431361985593	5.82785082823755	5.75502274997462	6.64690795181927	0.0452026048410545	0.28454382891685	0.175218981304437	0.664109464199398	0.153281525243876
EMEDMD4_v1_750007	protein of unknown function	C	6.8376433590677	6.96782681337988	7.05141644686536	6.99246524987515	8.03634121175918	0.294842020341061	0.693499696807811	0.728948805630178	0.525471696141037	0.613530670218079
EMEDMD4_v1_750012	[nifE]_Nitrogenase iron-molybdenum cofactor biosynthesis protein NifE	B	11.5327475136371	12.0662774230825	11.4318324177476	11.8618127801084	12.5749859972783	0.324374306956826	0.535706119787321	0.0946993232566752	0.409689386287172	0.386668997364701
EMEDMD4_v1_750013	[nifK]_Nitrogenase molybdenum-iron protein beta chain	B	12.988336766626	13.3379717465612	12.9929695970781	13.3423111945497	14.2946027484278	0.0991823407678899	0.598465171933736	0.518374066559021	0.657651420650018	0.766469378704247
EMEDMD4_v1_750014	[nifD]_Nitrogenase molybdenum-iron protein alpha chain	BC	14.1551104615117	14.4668300340776	14.0965990481519	14.2131397980466	15.488709291142	0.0850265689953682	0.720244485760417	0.711500955293431	0.603141818366864	0.736416279716472
EMEDMD4_v1_750015	[nifH]_Nitrogenase iron protein	BC	15.6189546300933	15.8289034018854	15.4901157397628	15.6880508073242	16.8548252246681	0.330250980513973	0.578114369476366	0.543943827463506	0.322919720069105	0.585082833520282
EMEDMD4_v1_750020	[fixB]_Protein FixB	B	10.7878442323407	11.0437187010198	10.7947508907536	11.0634100022079	11.7802417625102	0.289407540443952	0.36677469633797	0.24636562555519	0.503869323404544	0.451030488445177
EMEDMD4_v1_750022	[ydiT]_putative 4Fe-4S ferredoxin-type oxidoreductase subunit	B	8.85545286470281	9.36611313562498	8.85475468214541	9.40630203000184	9.9768216356267	0.127303363042138	0.805858807485448	0.247815621665414	0.370881909907939	0.466059240566554
EMEDMD4_v1_760012	Flavin reductase	B	7.60202801450295	7.3899809574023	7.77445921919786	7.4677394885554	6.87524541587969	0.176675064469149	0.0545689799464917	0.138830923478085	0.154955460527844	0.0677682825226547
EMEDMD4_v1_760014	[tgnF]_SSA dehydrogenase stimulating protein	C	7.18851688304412	7.12045786058357	7.63034021702632	6.60259133592843	7.60611926331379	0.275811693693814	0.115223393359641	0.522852610115439	0.279627779512183	1.05491981464783
EMEDMD4_v1_790013	conserved protein of unknown function	BC	6.7057646414228	6.91446405633336	7.17710826381074	7.22893212577398	8.1381502998329	0.165750178671151	0.0673014876222496	0.370077145719464	0.315978121218609	0.161995205603685
EMEDMD4_v1_790044	protein of unknown function	B	9.48372972041741	9.15100048000106	9.356277489797	9.53813478857642	10.199725472979	0.160878508831787	0.180999857965766	0.491902007393333	0.203113894201891	0.348621098233622
EMEDMD4_v1_790050	[ompR]_Transcriptional regulatory protein OmpR	BC	6.4317440274631	6.45332312669	6.33885339002482	6.31496494527815	7.11627316481631	0.100633872424129	0.140924327377421	0.0907796348692371	0.461293361000931	0.128275449093626
EMEDMD4_v1_790085	putative 5-dehydro-4-deoxyglucarate dehydratase	C	5.32309051541344	5.54715933252953	5.71986445918441	5.34175769916063	6.2477158577053	0.30725574853366	0.56322378101227	0.0613975226181978	0.374858646481204	0.48192204066183
EMEDMD4_v1_790086	GntR domain protein	B	4.33677975278339	4.53015315495983	4.15593579898905	4.74757461519348	5.33372164498309	0.31372144604105	0.188683842031477	0.210773078592095	0.374831842851272	0.416638375663748
EMEDMD4_v1_790096	[atoD]_acetyl-CoA:acetoacetyl-CoA transferase, alpha subunit	BC	5.81842066971837	5.82040267408836	5.67730669164535	5.63501594749169	6.62310761989368	0.11232373002184	0.37627399048584	0.264649664695417	0.0691294039597825	0.400180717646607
EMEDMD4_v1_790107	conserved protein of unknown function	C	5.77926673405721	6.07325891996334	6.02689056812305	5.93688962510184	6.65436983372587	0.0583197999093117	0.185662744307411	0.202341196122656	0.254524033384884	0.355219110847297
EMEDMD4_v1_790191	conserved protein of unknown function	BC	6.24552956277584	6.23430810832842	6.46740453585488	6.41129340322512	7.10804637796528	0.527000868298785	0.126298744845141	0.384196682412495	0.290367050828065	0.407644158912985
EMEDMD4_v1_790221	conserved exported protein of unknown function	BC	8.05323926858718	8.15895768157318	8.0592265448083	8.14722396886609	8.85861243048334	0.196493564601201	0.317444200829707	0.14002023620247	0.14399369033232	0.230278105604757
EMEDMD4_v1_790224	conserved exported protein of unknown function	C	9.04264987208095	8.75376226594042	8.97068940796116	8.84031553777598	9.6747800102675	0.24141395618893	0.172491727122008	0.520874574720473	0.105519260286512	0.499096110601189
EMEDMD4_v1_790226	[arcA]_Arginine deiminase 1	C	8.46022217751858	8.39289632687684	8.60003340178021	8.08311790041716	8.89648304573271	0.216068727226491	0.316899730350144	0.357942088134674	0.0950952896492833	0.59619080804871
EMEDMD4_v1_790227	[argF]_ornithine carbamoyltransferase 2, chain F; CP4-6 prophage	C	8.86236468170039	8.62826880499814	8.79404545622376	8.60659643946667	9.56805226363901	0.126602078610427	0.503151996331635	0.467023567767901	0.286290911916838	0.477119871257406
EMEDMD4_v1_790228	[ybcF]_putative carbamate kinase	C	7.14448545305611	6.81615328905501	7.0079893166219	6.75628919623358	7.54317231513547	0.101135259882553	0.370750785604188	0.558211832183691	0.182954873558249	0.429751168207657
EMEDMD4_v1_790250	[lvr]_Levodione reductase	B	5.01087462703452	5.41643421795929	4.80319171603267	4.95200713843157	5.72194969275599	0.305893770715718	0.387690598386606	0.208170935956214	0.276361072758016	0.2869256315367
EMEDMD4_v1_790276	[hmp]_Flavohemoprotein	B	7.1971149460558	6.83155785218683	7.53872780824675	7.31481657641148	6.80315638205444	0.119083341569496	0.272905636949259	0.281421717254553	0.503817408204537	0.074853716605227
EMEDMD4_v1_790287	conserved membrane protein of unknown function	BC	5.79116398729837	6.08914782879918	5.97410988107489	5.76370966806795	6.72003616918515	0.197009371760635	0.109876687125777	0.189644616388837	0.351145327585908	0.329327526400179
EMEDMD4_v1_790297	Transcriptional regulator, GntR family	BC	4.87609898749291	4.81690119993184	4.55895799968009	4.52452744330132	5.88688902082915	0.330762272253532	0.158493554298244	0.575150157601249	0.276148524864809	0.267915912198821
EMEDMD4_v1_790298	[rbsA]_Ribose import ATP-binding protein RbsA 1	C	5.84030631950477	5.92620623882712	5.62672400198151	5.94988716461676	5.06530168359726	0.0766131151593245	0.367904997995516	0.173661729389361	0.293850366125172	0.251922966080646
EMEDMD4_v1_790342	conserved protein of unknown function	BC	NA	NA	NA	NA	NA	NA	NA	NA	NA	NA
EMEDMD4_v1_790365	Transcriptional regulator, TetR family	BC	7.68491595282123	7.82261638696907	7.89045437518367	7.86206121202752	6.76469022846657	0.128275945341147	0.145096465835626	0.167911523839622	0.631430997497325	0.414062259203965
EMEDMD4_v1_790383	Extracellular ligand-binding receptor	B	5.99892589268674	6.07873551781447	6.25538494750443	5.77662668537561	5.43027328407144	0.160222959956168	0.197173120567341	0.256647923447307	0.14859451373881	0.173018273300259
EMEDMD4_v1_790392	putative adenylate/guanylate cyclase	BC	6.94643898657918	6.54526992848017	6.64032824064079	6.5061354884438	7.53388598621557	0.0804463815509002	0.255487260031782	0.483175547785929	0.307661834325761	0.68838953781689
EMEDMD4_v1_790393	protein of unknown function	BC	5.94180547062933	5.57680309799242	5.68172496451799	5.5450333794596	6.64627835779433	0.133050580375548	0.0764756403916321	0.512346508164482	0.384806838571141	0.737619141207041
EMEDMD4_v1_790399	[dinB]_DNA polymerase IV 2	C	8.40303913236011	8.08717995481866	8.04202697485879	8.18145952397214	7.4767603899057	0.202738529811543	0.209448526273948	0.16407593208087	0.238945574486873	0.190063294150826
EMEDMD4_v1_790402	[yagT]_putative oxidoreductase, 2Fe-2S subunit	A	6.45754785545408	6.33348701969747	6.09858851029914	6.96954352366564	6.65518444259882	0.367232203467714	0.273103020097324	0.495109393607663	0.259093301612269	0.174449497030229
EMEDMD4_v1_790412	conserved protein of unknown function	BC	6.09855270868389	6.14778211917376	6.5841159318597	6.24971301554005	5.38978377929253	0.126417253124745	0.0900580334164104	0.424679126226423	0.435959858404218	0.314087947809542
EMEDMD4_v1_790420	5-formyltetrahydrofolate cyclo-ligase	BC	8.94830421619498	8.7122142814328	8.62437632415893	8.87011168250867	7.89084835146241	0.155401335785587	0.194536170674059	0.077710441962411	0.348133684712009	0.192954635273393
EMEDMD4_v1_790423	[traI]_putative acyl-homoserine-lactone synthase	BC	7.22148606712241	6.80821668437121	7.00395387176781	7.05236782905026	5.66409805005757	0.183706620119269	0.212829053669908	0.235614168613284	0.310683323502403	0.301375069571426
EMEDMD4_v1_790424	[trbB]_putative conjugal transfer protein TrbB	BC	6.17137637079086	5.84300821233608	6.08378803047375	6.18754287514005	5.03169792276638	0.0582666779121742	0.104283312002727	0.18109506391151	0.0791615602945641	0.0529036928056205
EMEDMD4_v1_790426	[trbD]_putative conjugal transfer protein TrbD	C	4.66600048039971	4.4679331966311	4.41758776554779	4.63319030198194	2.88656289717138	0.218565936681374	0.494823670750339	0.512493580735701	0.216806761363248	1.27913923380095
EMEDMD4_v1_790427	[trbE]_Conjugal transfer protein TrbE	BC	8.27915785562187	7.94289731458554	7.9757569142665	7.99744699538735	7.32670029616474	0.115341933965434	0.152101102989985	0.266834549596552	0.232999174359732	0.0613188273241127
EMEDMD4_v1_790428	[trbJ]_putative conjugal transfer protein TrbJ	BC	7.1420246605034	6.43422623792994	6.90332827501255	6.8686378634942	5.71088594642681	0.158332539365702	0.282011562294026	0.498550731100421	0.315163424231132	0.219042233621703
EMEDMD4_v1_790431	[trbF]_putative conjugal transfer protein TrbF	B	5.23112876765508	4.77487436547649	5.27525697969289	5.16268450632467	4.27004666026821	0.356031343584527	0.390251086587202	0.274333992831659	0.156705629843068	0.341623992850272
EMEDMD4_v1_790432	[trbG]_putative conjugal transfer protein TrbG	B	6.89281878539118	6.59832049894499	6.99101642043133	6.58867004004091	6.27495525921596	0.152036480790874	0.319398112700007	0.396292907232299	0.420834918378293	0.124036770664008
EMEDMD4_v1_800045	conserved protein of unknown function	C	4.8569146900296	5.23728701786358	4.7944700506465	5.23478828673191	3.80146931810465	0.337056248594608	0.621458925924466	0.278547906888294	0.438872425209392	0.628035126585631
EMEDMD4_v1_800053	Short-chain dehydrogenase/reductase SDR	B	4.62211889433508	4.35240909782614	4.59178456927141	4.13598938033397	2.85809633498737	0.193591533404027	0.61333684988554	0.280641631997727	0.183630943252801	0.0682068145962114
EMEDMD4_v1_800057	[nodW]_Nodulation protein W	B	5.56296075388817	5.38088772039989	5.47015715562617	5.64410285575281	6.27070892417867	0.102568635914659	0.38161564669172	0.335181347640143	0.126420609816249	0.246560890164208
EMEDMD4_v1_800065	conserved protein of unknown function	B	4.14361095719061	3.65394596301738	4.02849661169849	3.84172610327479	2.32624322963786	0.179554709274946	0.459670051550631	0.0599888170133536	0.338706212237449	0.586690125848763
EMEDMD4_v1_810002	protein of unknown function	C	7.12597188725409	6.89974037936343	6.9223871987251	7.11346004277244	6.38036088766177	0.0112054813681179	0.141620873966829	0.0752635779495105	0.0856686180990681	0.173436723707929
EMEDMD4_v1_830002	[traG]_putative conjugal transfer protein TraG	C	6.55420816214288	6.61002605527819	6.42198856159982	6.61699011152355	5.89093994704664	0.163139407740957	0.121081461737055	0.132931538047677	0.23324732101445	0.199205957354687
EMEDMD4_v1_90001	protein of unknown function	C	5.30822536780028	5.18881073583072	5.22578898557288	5.05009333131093	5.98040629326834	0.295371837021365	0.521812195662875	0.363485719310699	0.160589423201001	0.456636303508968
EMEDMD4_v1_90008	putative Quinone oxidoreductase PIG3	BC	6.636789361742	6.78865216533281	6.60475779086232	6.66029709406567	7.29645815580532	0.174869760000063	0.130693640147756	0.182231005775172	0.289091077488923	0.108879888484795
EMEDMD4_v1_90031	Helix-turn-helix type 11 domain protein (fragment)	BC	5.96517116823083	6.15319011784685	6.21771252978433	6.08203363665365	7.09076308953792	0.261626699607788	0.13329946893668	0.10831528014786	0.0922438692976745	0.207488777092143
EMEDMD4_v1_90058	[phaF]_PhaF2 protein	C	3.68112071103633	3.67223996833809	4.40968664560145	4.61864489040536	3.42759013278984	0.447245377476871	0.621274184058487	0.15326234017039	0.110624902004467	0.53162172810108
EMEDMD4_v1_90063	Uncharacterized sensor-like histidine kinase R01002	C	6.92109096791143	7.08235848356103	7.22410362008323	7.09391246008659	7.82444197472687	0.0505269468827102	0.149077567311031	0.0740801585987719	0.187279584920406	0.0994776181154359
EMEDMD4_v1_90080	LipA protein	C	6.02655161711628	5.7908101235505	6.06785587267849	5.4519543834596	6.33769528381442	0.0353672278140627	0.0800417163847095	0.112945799880492	0.404201509001546	0.238877701297824
EMEDMD4_v1_90099	Substrate-binding region of ABC-type glycine betaine transport system	C	9.19700276198399	9.1792415481621	9.72728752943656	9.12203612444612	9.98816174918714	0.12781063020075	0.344088117138791	0.151862585133637	0.352532029430612	0.229697221754631
EMEDMD4_v1_90114	protein of unknown function	C	5.11753072623958	5.28426184970759	5.7443556477149	5.24901098673327	6.33091473302331	0.467575756383727	0.583897494882585	0.450390682989866	0.122533143365026	0.240959493781247
EMEDMD4_v1_90130	protein of unknown function	B	3.98601176730534	4.19582776120654	4.28940215446775	3.60130979482728	2.80509950567254	0.347515142159309	0.465812830705186	0.299807579878012	0.13137056732713	0.748783432770683
EMEDMD4_v1_90131	conserved protein of unknown function	C	12.3693464747007	10.4765937906178	11.9715730920702	12.858875000914	10.4807394672374	0.356248133859038	0.693175498666933	0.76384974453293	0.964160138224449	0.692598920132916
EMEDMD4_v1_90140	conserved exported protein of unknown function	BC	7.35618760445975	7.49064048247895	7.4723852304961	7.52220627423748	8.53673497128766	0.186222192521332	0.0747310563030874	0.382478968111508	0.215247370472941	0.402965518656647
EMEDMD4_v1_90163	conserved protein of unknown function	C	6.73848558170774	6.57245980302835	6.84130503515901	6.57597512744987	7.57804628806482	0.142986025481929	0.00770393107975059	0.476540598491233	0.544882699877494	0.528023796609375
EMEDMD4_v1_90193	Secretion protein HlyD family protein	B	6.89878343872888	6.89848197432409	6.63519242573141	6.9171560390052	7.31079102173706	0.261710084017732	0.311000565249799	0.362388480933705	0.260458544006016	0.0456761998002509
EMEDMD4_v1_90197	conserved protein of unknown function	A	9.58834613092925	9.57693245269673	9.85124655723622	8.80634134855293	9.48780051729553	0.105417775282732	0.398502212942674	0.070280408705136	0.393143818746145	0.333329051159191
EMEDMD4_v1_90198	[rpsF]_30S ribosomal protein S6	AC	7.58122757401135	7.77461721746145	7.88253760837501	6.80256200919122	7.60092629293278	0.35953190115423	0.555960274022958	0.364635035042712	0.50111104376843	0.0946383774346411
EMEDMD4_v1_90203	[acpP]_acyl carrier protein (ACP)	A	10.5952718878058	10.3993154786201	10.8206350615942	9.81855866293324	10.5102264125443	0.104442133571274	0.417520269610036	0.0340476832339613	0.438309739996461	0.119077225037855
EMEDMD4_v1_90207	Cobalamin synthesis protein P47K	BC	5.06184714532275	5.56669470862319	5.21468608259887	5.1997050056714	3.90222037830164	0.166401901969209	0.26717255228436	0.370177504669334	0.240736881458398	0.527169973475707
EMEDMD4_v1_90231	protein of unknown function	B	4.29851540734903	4.2517539290208	4.36741851480617	4.7022353038676	5.50707256274072	0.47727295449259	0.502674204544791	0.484975488259887	0.480656135703364	0.340279947141503
EMEDMD4_v1_90232	protein of unknown function	B	6.30834043297163	6.28301418302429	6.3710082921355	6.53463291226548	7.19870493624943	0.288669237219937	0.381278823786546	0.511475972720913	0.0636726874310805	0.27567862900907
EMEDMD4_v1_90245	[ropB]_22 kDa outer membrane protein	C	6.50196859426551	6.86440961015737	6.91053678893721	6.57385890359664	7.517501367172	0.0441112734110547	0.0369991154707104	0.124728634078633	0.129007534684237	0.464001002319382
EMEDMD4_v1_910022	protein of unknown function	BC	4.78968771810174	4.70390370562844	4.87466390598091	4.94280209699621	6.17776998587091	0.525577010965109	0.251007481357257	0.42704153829028	0.0316371633972605	0.673362941704455
EMEDMD4_v1_910025	[mhqO]_putative ring-cleaving dioxygenase MhqO	C	6.31473963545149	6.289722916525	6.24277204908241	6.33052684181158	5.55047610165786	0.119621195574971	0.0255901431074672	0.0967234854240174	0.159828042528044	0.311528965215568
EMEDMD4_v1_910033	protein of unknown function	B	4.39296475734586	4.04128277191795	4.98427305460149	4.61529238392422	3.87790673900772	0.447338262417721	0.266078059226186	0.644162799250165	0.638547776268799	0.311332845056501
EMEDMD4_v1_910064	[gsiA]_Glutathione import ATP-binding protein GsiA	C	6.38138704783385	6.38215307831415	6.19605022241341	6.51354462386043	5.35905976907642	0.302372170594426	0.127682127271486	0.0361365503694731	0.241582720679742	0.412563094763891
EMEDMD4_v1_910065	conserved protein of unknown function	B	3.73400963900054	4.3105117706305	4.80818992283321	4.35581883271095	3.15122179078307	0.140860768565514	0.167651370936242	0.210446340577598	1.32151447944456	0.229953787208298
EMEDMD4_v1_910084	[dppD]_dipeptide transporter ; ATP-binding component of ABC superfamily	BC	6.24732095028569	6.31598078950447	6.05729462507322	6.15521199067788	5.09681659092526	0.143210847312698	0.0890973594927735	0.326914867253286	0.206721442677719	0.294162966710478
EMEDMD4_v1_910117	Xylose isomerase domain protein TIM barrel	C	5.34534760100968	5.19504632224722	4.85713845966002	5.05303180479622	4.03706274177054	0.259985789478456	0.249301118666639	0.261550319137275	0.200396089305559	0.139690510764338
EMEDMD4_v1_910124	[tgnB]_trigonelline monooxygenase, , oxygenase component	B	4.61832672855684	4.46997695680084	4.74162251477333	4.50257403540629	3.2175940306901	0.0840521597243945	0.0602928900059337	0.389859020750117	0.453177782613264	0.766367054003055
EMEDMD4_v1_910129	ABC transporter permease	BC	7.305261155085	7.18971436086222	7.66442371035771	7.47213503836836	6.34217157682013	0.10718782545999	0.117765166145427	0.451262151628172	0.446283316198159	0.236327729003221
EMEDMD4_v1_910136	putative cold shock protein y4cH	C	6.92581407549176	6.39840361318442	6.83378461223445	6.59376641310071	7.33177080836545	0.148809989816713	0.262540371400982	0.200491730238603	0.147624931844482	0.353679384147366
EMEDMD4_v1_930002	conserved protein of unknown function	A	3.45750632191161	2.96246373703796	2.67448212262635	4.3018630083147	3.50214467731749	0.643491266465597	0.607205401029026	0.373551515541229	0.237480465097984	0.271049879054691
EMEDMD4_v1_930011	conserved protein of unknown function	BC	6.77402042017887	6.52802884704323	6.65880856636198	7.00275107198872	7.82864043047254	0.145233253949433	0.34038748218469	0.272742796445079	0.577878530042604	0.399122351165636
EMEDMD4_v1_930025	Formate dehydrogenase, gamma subunit	B	7.58362652067972	7.47569397838467	7.50830834687579	7.62396235350702	8.19989286836003	0.0543799451009559	0.149430612720116	0.246857308625608	0.121323738867115	0.220155992699896
EMEDMD4_v1_930026	[fdhB]_Formate dehydrogenase iron-sulfur subunit	B	5.79363100182769	5.70175678161299	5.31984066949766	5.66226475023068	6.5303252458327	0.0259409545886074	0.21635553193373	0.314299288390108	0.447457838880914	0.585411149467783
EMEDMD4_v1_930037	conserved protein of unknown function	C	7.74954815083669	7.29900145892876	7.82876761525505	7.72220496233001	8.642419982957	0.180345993333135	0.309656700123698	0.404002913937539	0.235280619449946	0.764728250242588
EMEDMD4_v1_940023	Response regulator receiver protein	C	6.72317515837365	6.28613406763671	6.67785097917973	6.48861984148449	7.20609098075967	0.211692344416926	0.0683311730066455	0.111332865274375	0.18910246211111	0.192882374307835
EMEDMD4_v1_940025	conserved protein of unknown function	B	6.85781194757931	6.48134699249256	6.45261217985682	7.0351676884609	7.27108688653948	0.0358332864112284	0.0222595476435495	0.290250111121013	0.22193728571574	0.499982937757362
EMEDMD4_v1_940045	[nodW]_Nodulation protein W	C	7.70121939573986	7.61682531304326	7.80758952503232	7.78774621577222	8.62541456992108	0.255326205323235	0.367420193213343	0.365120426187219	0.288869769163288	0.610445305534112
EMEDMD4_v1_950012	putative transmembrane protein	C	4.66822035947848	4.85566794417919	4.67866432729879	5.12749365317697	4.02769169487198	0.0231720180442309	0.250729669068362	0.472999315667792	0.185897957494116	0.492864522417668
EMEDMD4_v1_950021	Pyridoxamine 5'-phosphate oxidase-related FMN-binding	BC	6.19960470217427	6.05102413365388	5.93973410800644	5.96866983946697	6.68481499844183	0.269171104478306	0.304446853856583	0.222491272403229	0.165168017443209	0.253045168169915
EMEDMD4_v1_950032	protein of unknown function	C	3.22961695383963	2.95885670252502	3.242152606011	3.7030611442579	1.26448003605022	0.0129478304288102	0.538239474693897	0.105610565912529	0.835104650177154	1.2119814056966
EMEDMD4_v1_980003	protein of unknown function	B	4.03780570497508	3.40487974548688	3.70153672232213	4.13012220112458	4.82860360299269	0.370381662364032	0.0488173382823012	0.173142011065722	0.194385500069944	0.525129098062981
EMEDMD4_v1_980008	conserved protein of unknown function	B	5.1507553689433	5.20868249457866	5.53337502189758	5.27582842182586	4.36223575427341	0.463458405475845	0.260731099300866	0.502875026040496	0.15088271328092	0.653636647848508
EMEDMD4_v1_980009	protein of unknown function	C	3.58709999291306	2.87701441839858	3.16037260789893	3.64370400922015	1.92328646347778	0.679910919455673	0.368107722401346	0.619593385086522	0.779398803387583	0.521376954710067
EMEDMD4_v1_980012	protein of unknown function	C	3.48079664129971	3.20832166166822	3.43103484882737	3.99153321835423	2.49731349030539	0.502299682228098	0.723137713924472	0.492052951042805	0.299836574322994	0.815515257026708
EMEDMD4_v1_980036	protein of unknown function	C	8.81798976920802	8.47464245319058	9.0963236028347	8.4143497546674	9.67864285366232	0.228235793040199	0.47302782698025	0.211126878876602	0.084929603123232	0.691884394962462
EMEDMD4_v1_980041	protein of unknown function	B	6.80534976676513	6.77549340391	6.96428781298513	7.2863759789711	7.86114269711547	0.339418113076348	0.915245694251359	0.379334348972952	0.391587840135743	0.3997513648732
EMEDMD4_v1_miscRNA10	rpsB	AC	6.45837497439669	6.06016269326314	6.42076719740221	5.19579417932912	6.32294772002107	0.713184294724413	0.617717880317525	0.283463825737296	0.267676602595892	0.485732106913819
EMEDMD4_v1_miscRNA12	Atu_C7	BC	8.48382128480995	8.17610187495378	8.47703112296989	8.33245058180075	9.44214255585028	0.0793882116473552	0.221989893247566	0.158515012908961	0.126992300729728	0.28853038716996
EMEDMD4_v1_miscRNA2	Cobalamin	BC	4.9348858093206	5.14481713783524	5.63001024932812	5.4156090204289	6.6661814984238	0.535945503426443	0.199839243860802	0.231816708520383	0.05437545706396	0.389221329262419
EMEDMD4_v1_miscRNA26	ar45	BC	10.8146760584074	9.69191932482868	11.0203052904941	11.2304956752739	9.83753917642551	0.464900909572538	0.394025496720839	0.393891918678172	0.569755649923994	0.466535633500531
EMEDMD4_v1_miscRNA27	speF	B	10.9258229454451	9.78798138948446	11.3246282452239	11.1669369915145	10.0920072247656	0.189373765282957	0.122291020145065	0.571428712008488	0.442886816720157	0.563491763260508
EMEDMD4_v1_miscRNA3	ar9	C	13.7933872869225	13.5103799773323	14.0550160958009	13.7133623473956	14.6459765204867	0.350566495101062	0.448888282485085	0.32862025859626	0.278145545190094	0.146260825989347
EMEDMD4_v1_miscRNA30	ybhL	B	7.68164556977508	7.74685811879555	8.63682937068684	7.99921882969833	7.57497000440579	0.634722817950818	0.525628838700598	0.196840814166144	0.561899618916627	0.438422282529466
EMEDMD4_v1_miscRNA38	S-element	C	3.00520766238848	2.93237463144396	3.4907110509575	3.24791052346933	4.521928074966	0.432180872600653	0.357750587187673	0.252005892440353	0.135339356402899	0.369194263285743
EMEDMD4_v1_miscRNA5	ar15	BC	12.4605321712728	12.0883397465576	12.415696425312	12.2208575031773	13.3881015941321	0.454596838332759	0.724625330265446	0.536247167739881	0.55759878783514	0.387658195513938
EMEDMD4_v1_rRNA1	ribosomal RNA 23s_rRNA	BC	19.6026060165004	19.6806045678932	19.968449838009	20.3724008356086	21.5028078175435	0.233672382962591	0.668387282455321	0.442680645640112	0.862916202014087	0.304747237815408
EMEDMD4_v1_rRNA2	ribosomal RNA 16s_rRNA	C	20.2795312700936	20.292099348662	20.6063130451942	20.5064782852398	21.5470729301385	0.141098569037174	0.538419864527875	0.538364893711087	0.639691240371025	0.346292807162882
EMEDMD4_v1_tRNA1	Arg tRNA	AB	7.39128642536931	5.71287775729341	6.5245712491626	4.92994929432803	4.56632003114158	0.60263787228795	0.297343162334837	1.97893368975334	0.815623978209875	0.442405057384403
EMEDMD4_v1_tRNA10	Thr tRNA	C	3.95662455725739	2.68764284759069	3.93234658696733	2.69779030753469	4.379351979614	0.362304522431351	0.220888157430212	0.663496635479537	0.52141505475871	0.693292649190681
EMEDMD4_v1_tRNA12	Gly tRNA	AB	7.16671466624374	6.40967852439909	7.29864119848344	6.02845554456974	6.17645633630261	0.321324947968462	0.467282698594334	0.80589305665797	0.161737877250662	0.381075619835682
EMEDMD4_v1_tRNA18	Cys tRNA	A	10.7422014629193	10.0263744703511	10.705788134367	8.8963312009153	10.1543522934828	0.514909185431271	0.0989626025723352	1.45331215519164	0.896467021579439	0.529679735844663
EMEDMD4_v1_tRNA22	Glu tRNA	AB	8.16510764230386	7.20473615041128	7.99455932929885	6.62897469614049	6.7579321655612	0.358708131938305	0.215901495147323	1.73222088678055	0.621761670520492	0.0825882075918779
EMEDMD4_v1_tRNA23	Val tRNA	A	10.6878744914059	9.50857956074017	9.99897462782114	8.0233619911022	8.54455601942368	0.512183082524987	0.247271084624738	1.83951771428827	0.91564448402262	0.590648751197541
EMEDMD4_v1_tRNA25	Ser tRNA	B	14.0293832885536	12.9852024875944	13.3134017074945	11.6859876335176	11.6352009629092	0.691250766120275	0.409231016443851	1.61102367018651	0.946776379584772	0.391357858878083
EMEDMD4_v1_tRNA28	Ala tRNA	AC	9.62339812530284	9.60330252057541	9.94802417514251	8.17869227615974	9.66198628446254	0.608880563240587	0.206134659848275	0.214082363209984	0.377282867225393	0.367975814932264
EMEDMD4_v1_tRNA31	Arg tRNA	BC	7.14603857400243	6.32027289423143	6.21938723470565	5.76307488941128	4.7488758615021	0.670341855306311	0.416884503113879	1.43455379299072	0.704651354329619	0.37686503869907
EMEDMD4_v1_tRNA36	Leu tRNA	A	10.5229080293358	9.50078593853291	9.77633127290302	8.01733243383048	8.16627266420754	0.497972129304367	0.510573953419386	1.55912814633627	1.01098606273746	0.519356469455136
EMEDMD4_v1_tRNA45	Thr tRNA	B	7.93410373507208	6.90214810429082	7.1125623138707	6.19629389307515	5.26901779006525	0.642655307801094	0.509081114533293	1.82444567886588	0.975136000890804	0.365974569029752
EMEDMD4_v1_tRNA5	Gln tRNA	A	9.03684424873965	8.0426554951509	8.63335004150044	6.88013995013266	7.25835590450076	0.474234297344421	0.117333422769455	1.53630847778259	0.433520231103798	0.587130211497572
EMEDMD4_v1_tRNA7	Pro tRNA	AB	6.64092753995345	5.54170755025668	6.01041710373181	4.39816695980681	4.35473874249832	0.436471304263595	0.0336366781451602	1.97277129471025	0.889390753363742	0.473248170106802
