# Supplementary material for: Responses of mature symbiotic nodules to the whole-plant systemic nitrogen signaling
Source: J Exp Bot. 2020 May 9;71(16):5039–52. doi: 10.1093/jxb/eraa221 (PMC7410188; doi:10.1093/jxb/eraa221)
Supplement: eraa221_suppl_Supplementary_Table_S9 [file eraa221_suppl_supplementary_table_s9.xlsx]

## Sheet: Supplemental Table S9
Supplemental Table S9. Assignment of total plant DEGs to co-expression clusters and metaclusters. For each DEGs, the cluster, the metacluster, the normalized expression data generated by Coseq (means and SDs) are presented The conditional probability, calculated by the Coseq Package, to belong in the identified cluster is indicated in the column Proba_cond. Annotation terms are those of the MtV4.…
Gene_ID	Gene_Name	Clusters	Proba_Cond	Metacluster		Control_0d_Mean	DN2_1d_Mean	DN2_3d_Mean	SN2_1d_Mean	SN2_3d_Mean	Control_0d_SD	DN2_1d_SD	DN2_3d_SD	SN2_1d_SD	SN2_3d_SD		Manual_Class_Annot	Cabeza_et_al_2014	Ruffel_et_al_2008	Roux_et_al_2014_CLUSTER	PMN_Pathway_name
Medtr8g022340	SAUR-like auxin-responsive family protein	1	0.999	A		0.218157	0.0978473	0.118689	0.373987	0.339978	0.0491979	0.0135323	0.0292225	0.164911	0.0793461		[MAnn]_Auxin	Cabeza_et_al_2014
Medtr6g079630	chitinase	1	0.92	A		0.230552	0.0900752	0.107926	0.310012	0.398624	0.0573637	0.0193265	0.0442045	0.147671	0.0783799		[MAnn]_chitinase_glucanase_PR			[Roux_et_al]_Cluster_7
Medtr5g043550	chitinase	1	0.873	A		0.214687	0.0997337	0.127311	0.340493	0.37362	0.0432266	0.0239563	0.0505582	0.165955	0.0323504		[MAnn]_chitinase_glucanase_PR			[Roux_et_al]_Cluster_8
Medtr7g104350	cyclin delta-3, putative	1	0.999	A		0.178729	0.109326	0.136563	0.432539	0.294836	0.0321212	0.0110692	0.0247056	0.151344	0.039355		[MAnn]_Cyclin			[Roux_et_al]_Cluster_13
Medtr5g041530	cycling DOF factor 2	1	0.967	A		0.120913	0.189828	0.141563	0.412783	0.320646	0.0245587	0.0321972	0.00244453	0.0184669	0.0588971		[MAnn]_Cyclin			[Roux_et_al]_Cluster_6
Medtr4g080700	papain family cysteine protease	1	1	A		0.114117	0.0510049	0.0667122	0.474039	0.297592	0.0156261	0.00808091	0.0262763	0.219493	0.0576739		[MAnn]_Cystein_protease			[Roux_et_al]_Cluster_6
Medtr4g080730	papain family cysteine protease	1	1	A		0.158614	0.070078	0.0895288	0.46688	0.270252	0.026337	0.0200364	0.0361811	0.232603	0.0473563		[MAnn]_Cystein_protease	Cabeza_et_al_2014		[Roux_et_al]_Cluster_6
Medtr2g075830	[MtCP1]_papain family cysteine protease	1	1	A		0.176168	0.0812929	0.0994969	0.469027	0.254795	0.0413913	0.0234786	0.039238	0.203907	0.0458532		[MAnn]_Cystein_protease			[Roux_et_al]_Cluster_7
Medtr4g047610	papain family cysteine protease	1	1	A		0.225365	0.109206	0.129211	0.386205	0.309836	0.0493313	0.0308097	0.0546727	0.175525	0.0640861		[MAnn]_Cystein_protease	Cabeza_et_al_2014		[Roux_et_al]_Cluster_7
Medtr4g079470	[MtCP3]_papain family cysteine protease	1	1	A		0.196095	0.0927709	0.115824	0.436412	0.276348	0.0697095	0.0282202	0.0562516	0.175298	0.0510002		[MAnn]_Cystein_protease			[Roux_et_al]_Cluster_7
Medtr4g079770	[MtCP3]_papain family cysteine protease	1	0.996	A		0.206838	0.11059	0.128453	0.387449	0.321586	0.0475902	0.0393981	0.0430329	0.183836	0.0397386		[MAnn]_Cystein_protease			[Roux_et_al]_Cluster_7
Medtr4g079800	[MtCP6]_papain family cysteine protease	1	1	A		0.191883	0.079904	0.0975437	0.409588	0.329606	0.0369886	0.018523	0.0385199	0.181869	0.0603036		[MAnn]_Cystein_protease			[Roux_et_al]_Cluster_7
Medtr4g107930	[MtCP3]_papain family cysteine protease	1	1	A		0.148239	0.0666894	0.0838497	0.47537	0.274263	0.0276895	0.0143375	0.0351289	0.209543	0.0337724		[MAnn]_Cystein_protease			[Roux_et_al]_Cluster_7
Medtr5g022560	papain family cysteine protease	1	1	A		0.184171	0.0811712	0.0990774	0.426061	0.311899	0.0431988	0.0202465	0.0414464	0.187863	0.0535097		[MAnn]_Cystein_protease			[Roux_et_al]_Cluster_7
Medtr3g065570	linker histone H1 and h5 family protein	1	1	A		0.200474	0.110572	0.131456	0.4359	0.262471	0.0400574	0.0132505	0.0378649	0.192497	0.0613776		[MAnn]_Histone_related	Cabeza_et_al_2014		[Roux_et_al]_Cluster_2
Medtr4g079860	phosphoenolpyruvate carboxylase	1	0.973	A		0.217099	0.162994	0.173495	0.414326	0.248477	0.00815251	0.00884656	0.00146054	0.13376	0.0315768		[MAnn]_PEPC				[PMN]_L-glutamine_biosynthesis_III;[PMN]_CO<sub>2</sub>_fixation_into_oxaloacetate_(anaplerotic)
Medtr5g025930	LRR receptor-like kinase	1	1	A		0.191069	0.0949846	0.100505	0.463949	0.243706	0.0548686	0.0291513	0.0474065	0.197692	0.0569577		[MAnn]_RLK
Medtr5g078290	senescence-associated protein, putative	1	0.998	A		0.137009	0.150395	0.150196	0.437346	0.302387	0.0127617	0.0143424	0.0215869	0.0492868	0.0180942		[MAnn]_Senescence			[Roux_et_al]_Cluster_13
Medtr4g131920	sucrose transporter 2	1	1	A		0.0877698	0.044992	0.0772156	0.508831	0.267645	0.017896	0.00468232	0.0493301	0.118851	0.0832519		[Mann]_sucrose_sugar ; [Mann]_sucrose_sugar_transporter
Medtr2g099010	salt tolerance-like protein	1	1	A		0.0567066	0.12696	0.0798213	0.462374	0.333457	0.00930812	0.024374	0.0136639	0.0349909	0.0324218			Cabeza_et_al_2014		[Roux_et_al]_Cluster_1
Medtr3g111350	oligopeptide transporter OPT family protein	1	1	A		0.131959	0.0717936	0.0722557	0.522347	0.21723	0.0286667	0.00887641	0.0202564	0.178033	0.00855643					[Roux_et_al]_Cluster_1
Medtr7g102490	UDP-glucosyltransferase family protein	1	0.632	A		0.214664	0.184905	0.149952	0.384087	0.298959	0.0241139	0.00734687	0.00994363	0.0935853	0.0178601			Cabeza_et_al_2014		[Roux_et_al]_Cluster_10	[PMN]_2,4,6-trinitrotoluene_degradation;[PMN]_cytokinin-<i>O</i>-glucosides_biosynthesis
Medtr1g111300	hypothetical protein	1	0.999	A		0.193477	0.157891	0.178674	0.394154	0.27754	0.0536152	0.0234043	0.0151344	0.161277	0.0720065					[Roux_et_al]_Cluster_10
Medtr2g087430	DUF3049 family protein	1	0.82	A		0.116842	0.145888	0.132262	0.457441	0.295082	0.0149832	0.00741644	0.0181931	0.0245259	0.0413506					[Roux_et_al]_Cluster_10
Medtr5g098785	light-harvesting complex I chlorophyll A/B-binding protein	1	1	A		0.245395	0.208137	0.163036	0.344348	0.292445	0.0230462	0.0300695	0.0156242	0.114937	0.0312915					[Roux_et_al]_Cluster_10
Medtr2g072470	solanesyl diphosphate synthase	1	0.997	A		0.151983	0.168164	0.159701	0.44632	0.262542	0.0150681	0.0110956	0.00451597	0.0800433	0.030982					[Roux_et_al]_Cluster_11	[PMN]_nonaprenyl_diphosphate_biosynthesis_II;[PMN]_octaprenyl_diphosphate_biosynthesis;[PMN]_heptaprenyl_diphosphate_biosynthesis;[PMN]_superpathway_of_geranylgeranyl_diphosphate_biosynthesis_II_(via_MEP);[PMN]_superpathway_of_plastoquinol_biosynthesis;[PMN]_hexaprenyl_diphosphate_biosynthesis;[PMN]_superpathway_of_geranylgeranyldiphosphate_biosynthesis_I_(via_mevalonate);[PMN]_superpathway_of_ph…
Medtr1g019440	alpha amylase domain protein	1	0.997	A		0.201546	0.105583	0.1324	0.360521	0.356576	0.0391297	0.0188926	0.021001	0.165793	0.0902276					[Roux_et_al]_Cluster_11
Medtr1g089570	receptor-like cytosolic Serine/Threonine-kinase	1	0.997	A		0.199946	0.146648	0.16249	0.395583	0.294068	0.0410473	0.0128516	0.0302648	0.157307	0.0457911					[Roux_et_al]_Cluster_11
Medtr3g093270	MFS transporter	1	0.996	A		0.175707	0.117033	0.14067	0.405179	0.310689	0.0350369	0.0268733	0.04302	0.177029	0.0940192					[Roux_et_al]_Cluster_11
Medtr3g114530	nucleoredoxin, putative	1	0.635	A		0.163807	0.148083	0.138619	0.416987	0.316184	0.0304308	0.00983537	0.0165154	0.081434	0.052435			Cabeza_et_al_2014		[Roux_et_al]_Cluster_11
Medtr4g008050	B-box type zinc finger protein, putative	1	1	A		0.0818292	0.108737	0.0701941	0.504994	0.27383	0.00563267	0.013348	0.00546781	0.0726944	0.034137					[Roux_et_al]_Cluster_11
Medtr5g096780	transmembrane protein, putative	1	0.958	A		0.179563	0.122137	0.113807	0.366212	0.37466	0.0225095	0.00532771	0.0294066	0.135138	0.0651236			Cabeza_et_al_2014		[Roux_et_al]_Cluster_11
Medtr6g061930	pentameric polyubiquitin	1	0.867	A		0.200276	0.144375	0.169796	0.422517	0.253865	0.0543169	0.0088116	0.0130617	0.162498	0.0311108					[Roux_et_al]_Cluster_11
Medtr6g079540	MAP kinase kinase kinase-like protein	1	0.987	A		0.11307	0.148273	0.124889	0.419867	0.344548	0.0166105	0.0262323	0.013217	0.0201871	0.0634789					[Roux_et_al]_Cluster_11
Medtr7g085140	photosystem II 10 kDa proteinPsbR protein	1	0.777	A		0.210998	0.196327	0.177179	0.376034	0.290657	0.0390828	0.0237471	0.0182362	0.0577065	0.0200013					[Roux_et_al]_Cluster_11
Medtr2g023910	fungal proteinase A, aspartic proteinase superfamily protein	1	0.999	A		0.169236	0.12037	0.13479	0.439209	0.289864	0.017113	0.00706457	0.0157419	0.149734	0.0374373					[Roux_et_al]_Cluster_12
Medtr7g020950	RNA recognition motif 1 in plant MEI2-like protein	1	1	A		0.181304	0.0810307	0.106333	0.42941	0.308951	0.042891	0.0238878	0.0421789	0.183274	0.0445003			Cabeza_et_al_2014		[Roux_et_al]_Cluster_12
Medtr1g009860	Serine/Threonine kinase, ABC1 family protein	1	0.998	A		0.166969	0.17647	0.160845	0.440482	0.256651	0.0215493	0.00374989	0.0176485	0.076334	0.0130702					[Roux_et_al]_Cluster_13
Medtr1g040155	DNA-binding protein SMUBP-2	1	0.988	A		0.178946	0.157893	0.141984	0.398295	0.32763	0.0218176	0.0208563	0.0236086	0.0493989	0.0403984					[Roux_et_al]_Cluster_13
Medtr1g073910	ATBET12, putative	1	0.969	A		0.179126	0.163251	0.182925	0.419123	0.272318	0.0124905	0.00509214	0.0214748	0.0819227	0.0335355					[Roux_et_al]_Cluster_13
Medtr1g086590	DNA methyltransferase 1-associated protein	1	0.999	A		0.185298	0.141555	0.153834	0.439853	0.247978	0.0254988	0.0192364	0.0277779	0.183049	0.024187					[Roux_et_al]_Cluster_13
Medtr1g109310	hypothetical protein	1	0.866	A		0.182151	0.138637	0.15345	0.396347	0.324963	0.0222192	0.0292086	0.0189475	0.107036	0.0406735					[Roux_et_al]_Cluster_13
Medtr1g492630	transmembrane protein, putative	1	0.994	A		0.183908	0.136698	0.160082	0.404201	0.304205	0.0112298	0.00987086	0.0181171	0.150493	0.0475265					[Roux_et_al]_Cluster_13
Medtr3g058630	ZIP metal ion transporter family protein	1	0.996	A		0.230628	0.132299	0.15483	0.383858	0.296724	0.033085	0.00939239	0.0261431	0.159413	0.0547681					[Roux_et_al]_Cluster_13
Medtr3g099757	glutathione S-transferase, amino-terminal domain protein	1	1	A		0.145116	0.143858	0.124367	0.458286	0.280638	0.0227219	0.00217086	0.0135713	0.0934274	0.00664304					[Roux_et_al]_Cluster_13
Medtr4g014680	ethylene-overproduction protein	1	0.995	A		0.177402	0.144354	0.143161	0.416459	0.290361	0.0279255	0.00384518	0.0174476	0.179268	0.0534376			Cabeza_et_al_2014		[Roux_et_al]_Cluster_13
Medtr5g040940	ribonuclease T2 family protein	1	0.972	A		0.201554	0.0965238	0.125811	0.329613	0.394498	0.0471635	0.0102685	0.0208726	0.144651	0.0834936			Cabeza_et_al_2014		[Roux_et_al]_Cluster_13
Medtr6g012450	DOF-type zinc finger DNA-binding family protein	1	0.84	A		0.149313	0.174945	0.174877	0.41554	0.299498	0.0134898	0.0097637	0.00527274	0.0226334	0.0191896					[Roux_et_al]_Cluster_13
Medtr8g011350	serine carboxypeptidase-like protein	1	1	A		0.198184	0.0856802	0.0988937	0.375502	0.359324	0.0406334	0.0158748	0.030602	0.184195	0.0657063			Cabeza_et_al_2014		[Roux_et_al]_Cluster_13
Medtr2g437880	cytochrome P450 family 81 protein	1	0.978	A		0.126479	0.146701	0.124422	0.410542	0.337726	0.0136187	0.00905364	0.0308823	0.122668	0.0909267					[Roux_et_al]_Cluster_2	[PMN]_(-)-maackiain_biosynthesis;[PMN]_isoflavonoid_biosynthesis_II
Medtr4g118640	1-deoxy-D-xylulose-5-phosphate synthase	1	0.872	A		0.19696	0.153449	0.163078	0.414554	0.288632	0.014498	0.0097889	0.0059462	0.0568052	0.0258736					[Roux_et_al]_Cluster_2	[PMN]_methylerythritol_phosphate_pathway_I;[PMN]_methylerythritol_phosphate_pathway_II
Medtr1g066900	PPR containing plant-like protein	1	0.817	A		0.197678	0.157001	0.167302	0.40833	0.287768	0.0191179	0.00688781	0.0177022	0.0919303	0.0155707					[Roux_et_al]_Cluster_2
Medtr1g102570	early light-induced-like protein	1	1	A		0.0612974	0.0665446	0.0314176	0.55007	0.212726	0.00977518	0.0123596	0.0147905	0.128841	0.0444575					[Roux_et_al]_Cluster_2
Medtr4g018770	GDP-mannose transporter GONST3	1	0.867	A		0.223629	0.191148	0.178928	0.364468	0.290277	0.0343602	0.00286891	0.023906	0.103391	0.0458023			Cabeza_et_al_2014		[Roux_et_al]_Cluster_2
Medtr5g081410	RHO guanyl-nucleotide exchange factor	1	1	A		0.164153	0.108854	0.12322	0.442197	0.291009	0.0279356	0.0101336	0.0276896	0.17274	0.0521332			Cabeza_et_al_2014		[Roux_et_al]_Cluster_2
Medtr8g099665	glutaredoxin (GRX) family protein	1	1	A		0.127492	0.14839	0.138388	0.465503	0.271616	0.006491	0.0157264	0.011668	0.0771711	0.0162404					[Roux_et_al]_Cluster_2
Medtr3g068030	ribulose bisphosphate carboxylase/oxygenase activase	1	1	A		0.164615	0.178275	0.122988	0.4605	0.23758	0.00964545	0.0351298	0.00472315	0.112523	0.0465415					[Roux_et_al]_Cluster_3
Medtr4g005070	high chlorophyll fluorescence phenotype 173 protein	1	0.99	A		0.113386	0.133803	0.138239	0.436189	0.327188	0.0174549	0.0110053	0.023856	0.0370781	0.0372462					[Roux_et_al]_Cluster_3
Medtr6g077870	OPT family oligopeptide transporter	1	1	A		0.159558	0.0950855	0.108303	0.441613	0.300779	0.0363804	0.00934241	0.0244482	0.192669	0.0508406			Cabeza_et_al_2014		[Roux_et_al]_Cluster_3
Medtr1g090717	RAB GTPase-like protein A5B	1	0.963	A		0.242365	0.142102	0.135765	0.343185	0.337567	0.0760562	0.00533385	0.00654409	0.13664	0.0561183					[Roux_et_al]_Cluster_4
Medtr2g029510	patatin-like phospholipase	1	0.974	A		0.179602	0.183349	0.16342	0.424867	0.268727	0.0157099	0.0147486	0.0202772	0.0301933	0.0249478					[Roux_et_al]_Cluster_4
Medtr4g011370	UVR3 AtUVR3-like 6-4 DNA photolyase	1	1	A		0.114759	0.136037	0.1141	0.478972	0.272574	0.0159481	0.0121737	0.00363694	0.0896878	0.0316583					[Roux_et_al]_Cluster_4
Medtr4g097220	DUF4228 domain protein	1	1	A		0.192344	0.0924717	0.110283	0.413835	0.31578	0.0362151	0.0184814	0.0348524	0.183431	0.0646899			Cabeza_et_al_2014		[Roux_et_al]_Cluster_4
Medtr4g101450	zinc finger (C2H2 type) family protein, putative	1	1	A		0.169053	0.130333	0.130373	0.491896	0.181893	0.0224144	0.0166372	0.00280518	0.206707	0.0440527					[Roux_et_al]_Cluster_4
Medtr7g013820	ABI five-binding protein	1	0.997	A		0.14157	0.140707	0.134395	0.447342	0.295334	0.0163199	0.0049932	0.00817926	0.0962976	0.0103406					[Roux_et_al]_Cluster_4
Medtr8g094800	polyketide cyclase/dehydrase and lipid transporter	1	0.999	A		0.153868	0.196144	0.136825	0.434832	0.275419	0.0114916	0.00327255	0.0133238	0.0492246	0.0317923					[Roux_et_al]_Cluster_4
Medtr3g436010	BZIP transcription factor	1	0.97	A		0.17975	0.159901	0.158089	0.422514	0.290632	0.00699833	0.00569115	0.0102503	0.0435146	0.0034064					[Roux_et_al]_Cluster_5	[PMN]_cellulose_biosynthesis
Medtr2g093060	AP2-like ethylene-responsive transcription factor	1	0.86	A		0.176003	0.151808	0.170953	0.416191	0.292471	0.0475994	0.00789357	0.0215211	0.0605175	0.0402338					[Roux_et_al]_Cluster_5
Medtr3g048290	F-box/RNI/FBD-like domain protein	1	0.98	A		0.239664	0.150002	0.156455	0.33778	0.336232	0.0490081	0.0149818	0.0133993	0.125137	0.0643352					[Roux_et_al]_Cluster_5
Medtr3g113920	ER lumen protein retaining receptor-like protein	1	0.921	A		0.228141	0.129086	0.13018	0.357566	0.340592	0.0300683	0.0167488	0.0182779	0.136365	0.0976929					[Roux_et_al]_Cluster_5
Medtr5g072570	serine carboxypeptidase-like protein	1	0.999	A		0.216256	0.132164	0.145222	0.393549	0.302608	0.0362332	0.0156232	0.016916	0.154005	0.0523975					[Roux_et_al]_Cluster_5
Medtr5g076960	myb transcription factor	1	0.968	A		0.0959532	0.116752	0.128076	0.482196	0.280565	0.0186192	0.00771844	0.0107771	0.0397448	0.053463					[Roux_et_al]_Cluster_5
Medtr8g465870	lycopene beta/epsilon cyclase	1	0.571	A		0.197462	0.210579	0.163076	0.399144	0.270037	0.0112473	0.0340463	0.00974273	0.0563418	0.0214341					[Roux_et_al]_Cluster_5
Medtr4g099110	beta-amylase	1	0.954	A		0.133738	0.105115	0.117259	0.438544	0.330688	0.0229481	0.00129521	0.0156218	0.105597	0.014881					[Roux_et_al]_Cluster_6	[PMN]_starch_degradation_II
Medtr0004s0650	glycerol-3-phosphate transporter	1	0.995	A		0.140912	0.158528	0.153577	0.417279	0.3221	0.00740481	0.00828787	0.0126175	0.0353442	0.012557					[Roux_et_al]_Cluster_6
Medtr1g110510	S1/P1 nuclease family protein	1	0.995	A		0.177223	0.131845	0.154228	0.388432	0.330624	0.0269116	0.010833	0.0332615	0.142326	0.0660125			Cabeza_et_al_2014		[Roux_et_al]_Cluster_6
Medtr3g047190	hypothetical protein	1	0.999	A		0.171747	0.137389	0.174974	0.452909	0.23046	0.0397689	0.00314338	0.0346664	0.152406	0.0182995			Cabeza_et_al_2014		[Roux_et_al]_Cluster_6
Medtr4g078840	[TAX3]_transmembrane protein, putative	1	0.992	A		0.193957	0.138169	0.140273	0.445176	0.253249	0.0079982	0.0219915	0.0206731	0.148136	0.0177578					[Roux_et_al]_Cluster_6
Medtr7g010950	DOF-type zinc finger DNA-binding family protein	1	0.992	A		0.128416	0.186304	0.169232	0.42725	0.290132	0.00960673	0.0170424	0.0237084	0.0103133	0.0114324					[Roux_et_al]_Cluster_6
Medtr7g017630	transmembrane amino acid transporter family protein	1	0.995	A		0.133051	0.214022	0.164008	0.419613	0.281214	0.00583341	0.0340938	0.0150076	0.00425087	0.0129222			Cabeza_et_al_2014		[Roux_et_al]_Cluster_6
Medtr7g021860	transmembrane protein, putative	1	0.999	A		0.166066	0.0903731	0.107944	0.412873	0.340055	0.0631062	0.018182	0.0398564	0.148668	0.0358913			Cabeza_et_al_2014		[Roux_et_al]_Cluster_6
Medtr7g116650	tyrosine kinase family protein	1	0.857	A		0.215505	0.172787	0.191031	0.413923	0.223154	0.0160706	0.0207537	0.0150615	0.158477	0.0177068					[Roux_et_al]_Cluster_6
Medtr1g103290	homocysteine S-methyltransferase-like protein	1	0.998	A		0.199206	0.0995818	0.124254	0.370874	0.35159	0.0332218	0.0151565	0.027633	0.17168	0.0905495				Ruffel_et_al_2008	[Roux_et_al]_Cluster_7	[PMN]_L-methionine_biosynthesis_II;[PMN]_S-methyl-L-methionine_cycle
Medtr7g104360	purple acid phosphatase superfamily protein	1	1	A		0.181213	0.0873569	0.121517	0.404493	0.334669	0.0452304	0.0205517	0.0458114	0.153335	0.0723951			Cabeza_et_al_2014		[Roux_et_al]_Cluster_7	[PMN]_phosphate_acquisition
Medtr1g090440	C3HC4-type RING zinc finger protein	1	1	A		0.176198	0.0828274	0.112188	0.446411	0.289595	0.0361935	0.019699	0.0509586	0.165628	0.0586059					[Roux_et_al]_Cluster_7
Medtr1g107315	limonoid UDP-glucosyltransferase-like protein	1	1	A		0.122122	0.162703	0.116502	0.484106	0.246764	0.0126608	0.0220586	0.00835634	0.0678433	0.0186966					[Roux_et_al]_Cluster_7
Medtr2g028350	elongation factor Tu GTP-binding domain protein	1	0.717	A		0.210828	0.162815	0.183192	0.422843	0.226407	0.0269709	0.0209033	0.0244835	0.150449	0.0389838					[Roux_et_al]_Cluster_7
Medtr3g435480	DOF-type zinc finger DNA-binding family protein	1	0.997	A		0.0956689	0.172828	0.130084	0.419271	0.339431	0.000548954	0.0372115	0.012937	0.0159948	0.0164949					[Roux_et_al]_Cluster_7
Medtr4g057595	serine carboxypeptidase-like protein	1	1	A		0.171625	0.0758553	0.0984947	0.459065	0.274722	0.0491989	0.0196133	0.0363314	0.198313	0.0416315					[Roux_et_al]_Cluster_7
Medtr4g109140	DUF538 family protein	1	1	A		0.192652	0.0786887	0.0876621	0.438368	0.286563	0.0321156	0.0200218	0.0279571	0.213828	0.0847361					[Roux_et_al]_Cluster_7
Medtr6g011860	NAC domain class transcription factor	1	0.95	A		0.180481	0.133597	0.185582	0.389006	0.311934	0.0458522	0.0220965	0.040929	0.126784	0.0477894					[Roux_et_al]_Cluster_7
Medtr7g076920	Ripening related protein family	1	1	A		0.208625	0.0950027	0.118849	0.407081	0.305171	0.0437969	0.0227398	0.0448412	0.190705	0.0634923					[Roux_et_al]_Cluster_7
Medtr8g030733	hypothetical protein	1	0.99	A		0.162686	0.135322	0.149996	0.395237	0.336595	0.0415087	0.0107369	0.0344348	0.120917	0.0361994					[Roux_et_al]_Cluster_7
Medtr8g040640	hypothetical protein	1	1	A		0.0774338	0.149477	0.114568	0.449157	0.324786	0.00765987	0.0328828	0.0293193	0.000800297	0.029375					[Roux_et_al]_Cluster_7
Medtr7g451440	ICE-like protease p20 domain protein	1	0.991	A		0.185476	0.145355	0.164599	0.430367	0.266354	0.0159899	0.0117102	0.0136904	0.13541	0.0238203					[Roux_et_al]_Cluster_8	[PMN]_3-phosphoinositide_biosynthesis;[PMN]_D-<i>myo</i>-inositol_(1,4,5)-trisphosphate_biosynthesis
Medtr0001s0660	zinc-binding alcohol dehydrogenase family protein	1	1	A		0.248974	0.0873892	0.122812	0.400287	0.279259	0.0511756	0.0147011	0.0421162	0.201144	0.0609415					[Roux_et_al]_Cluster_8	[PMN]_pyruvate_fermentation_to_ethanol_II;[PMN]_acetaldehyde_biosynthesis_I
Medtr1g067000	myb transcription factor	1	0.994	A		0.123832	0.144945	0.120658	0.443866	0.3133	0.0567272	0.0161162	0.0237834	0.0393022	0.0112329					[Roux_et_al]_Cluster_8
Medtr3g069030	chromosome condensation regulator RCC1 repeat protein	1	0.999	A		0.08467	0.162213	0.124759	0.421429	0.347897	0.00734068	0.0256441	0.00945584	0.0311953	0.0143993					[Roux_et_al]_Cluster_8
Medtr3g462220	maternal effect embryo arrest protein, putative	1	1	A		0.194058	0.0810143	0.158673	0.460612	0.23174	0.0210431	0.00756591	0.0322923	0.188438	0.0246699					[Roux_et_al]_Cluster_8
Medtr3g462710	proton-dependent oligopeptide transport family protein	1	1	A		0.165665	0.106838	0.136669	0.455278	0.267465	0.0298	0.0113363	0.034124	0.172258	0.0325255					[Roux_et_al]_Cluster_8
Medtr5g007040	zinc knuckle (CCHC-type) family protein, putative	1	0.973	A		0.114198	0.165258	0.145476	0.408722	0.343549	0.00942179	0.0062534	0.0217307	0.023537	0.0206652					[Roux_et_al]_Cluster_8
Medtr6g477860	myb transcription factor	1	0.998	A		0.0992349	0.144831	0.128982	0.438234	0.330487	0.00848174	0.0201318	0.0175689	0.0175258	0.016341					[Roux_et_al]_Cluster_8
Medtr7g012350	Ripening related protein family	1	1	A		0.214873	0.0901655	0.121162	0.39541	0.314863	0.0465816	0.0248211	0.0543972	0.183817	0.0692356			Cabeza_et_al_2014		[Roux_et_al]_Cluster_8
Medtr7g077110	Ripening related protein family	1	1	A		0.219057	0.0895723	0.117219	0.370472	0.347698	0.0441628	0.0246589	0.055353	0.143753	0.0882556					[Roux_et_al]_Cluster_8
Medtr7g118330	late elongated hypocotyl-like protein	1	0.999	A		0.114214	0.173659	0.148828	0.43063	0.310862	0.00518768	0.0201208	0.0122313	0.0247682	0.00939467			Cabeza_et_al_2014		[Roux_et_al]_Cluster_8
Medtr2g081090	light-harvesting complex I chlorophyll A/B-binding protein	1	0.991	A		0.21654	0.236768	0.178621	0.364498	0.264153	0.0613499	0.0274774	0.00337836	0.0657233	0.0287678					[Roux_et_al]_Cluster_9
Medtr5g008050	rubredoxin family protein	1	1	A		0.193548	0.185743	0.13323	0.428867	0.256416	0.0337137	0.0241226	0.0123527	0.111642	0.0338384					[Roux_et_al]_Cluster_9
Medtr5g008650	transmembrane protein, putative	1	0.946	A		0.16666	0.190535	0.148744	0.469634	0.186887	0.0196981	0.0190174	0.0121532	0.143872	0.0275812					[Roux_et_al]_Cluster_9
Medtr7g102450	UDP-glucosyltransferase family protein	1	1	A		0.0926209	0.167015	0.0848497	0.471039	0.280408	0.0164838	0.0384005	0.0365581	0.121243	0.010385						[PMN]_2,4,6-trinitrotoluene_degradation;[PMN]_cytokinin-<i>O</i>-glucosides_biosynthesis
Medtr8g085840	chlorophyllide A oxygenase	1	0.976	A		0.214465	0.220598	0.152159	0.370393	0.284769	0.0306548	0.0300164	0.0334828	0.0963577	0.0417176						[PMN]_chlorophyll_<i>a</i>_degradation_II;[PMN]_chlorophyll_<i>a</i>_degradation_I
Medtr1g086600	long-chain fatty acyl CoA ligase	1	0.58	A		0.212356	0.14146	0.165596	0.416457	0.257867	0.0284532	0.0207865	0.0409458	0.157311	0.0350498			Cabeza_et_al_2014			[PMN]_cutin_biosynthesis;[PMN]_stearate_biosynthesis_II_(bacteria_and_plants);[PMN]_palmitate_biosynthesis_II_(bacteria_and_plants);[PMN]_oleate_biosynthesis_I_(plants);[PMN]_phosphatidylcholine_acyl_editing;[PMN]_long-chain_fatty_acid_activation;[PMN]_suberin_monomers_biosynthesis;[PMN]_sporopollenin_precursors_biosynthesis
Medtr7g084300	chalcone and stilbene synthase family protein	1	1	A		0.132275	0.133094	0.0633471	0.537163	0.15388	0.0158465	0.0300351	0.0121182	0.14501	0.044654						[PMN]_flavonoid_biosynthesis;[PMN]_flavonoid_biosynthesis_(in_equisetum)
Medtr4g134290	6-phosphofructokinase	1	0.775	A		0.196688	0.167801	0.17403	0.394313	0.288087	0.00994979	0.0165195	0.0165788	0.122266	0.0580846			Cabeza_et_al_2014			[PMN]_glycolysis_I_(from_glucose_6-phosphate);[PMN]_glycolysis_IV_(plant_cytosol)
Medtr2g072380	cytochrome P450 family 72 protein	1	0.402	A		0.184107	0.135905	0.174197	0.350022	0.361847	0.0248541	0.00873689	0.0307457	0.11013	0.0562327						[PMN]_glycyrrhetinate_biosynthesis
Medtr8g078240	CAZy family GT8 glycosyltransferase	1	1	A		0.170319	0.096173	0.0932754	0.494649	0.220952	0.0253989	0.0124148	0.0325385	0.182914	0.0449026						[PMN]_homogalacturonan_biosynthesis
Medtr2g028530	oxidoreductase/ferric-chelate reductase	1	0.998	A		0.181995	0.223504	0.131452	0.421012	0.236772	0.0550913	0.0369689	0.0468899	0.132005	0.0291958						[PMN]_iron_reduction_and_absorption
Medtr1g082420	thylakoid lumen 18.3 kDa protein	1	0.98	A		0.241664	0.143815	0.152461	0.372718	0.311506	0.0447764	0.0472691	0.0287271	0.0721663	0.0198921						[PMN]_phosphate_acquisition
Medtr7g080530	phosphoglycolate phosphatase-like protein	1	1	A		0.120894	0.188864	0.120737	0.443551	0.293037	0.00739531	0.00769237	0.0104735	0.0543471	0.00507482						[PMN]_photorespiration
Medtr2g089510	cytochrome b6-F complex iron-sulfur subunit	1	0.998	A		0.258322	0.181941	0.155091	0.36306	0.273191	0.0629403	0.0761983	0.0324178	0.0955401	0.0490637						[PMN]_photosynthesis_light_reactions
Medtr3g104950	ultraviolet-B-repressible protein	1	0.925	A		0.177923	0.165522	0.150497	0.398404	0.317198	0.0159015	0.0287024	0.0255047	0.0869413	0.00922693						[PMN]_photosynthesis_light_reactions
Medtr5g091060	4-hydroxyphenylpyruvate dioxygenase	1	0.937	A		0.160337	0.126915	0.152592	0.397535	0.345707	0.00220188	0.00914392	0.0141167	0.0894846	0.0208767						[PMN]_plastoquinol-9_biosynthesis_I;[PMN]_vitamin_E_biosynthesis_(tocopherols);[PMN]_L-phenylalanine_biosynthesis_III_(cytosolic,_plants)
Medtr3g061030	phosphoribulokinase/uridine kinase	1	0.928	A		0.16833	0.14749	0.181422	0.432574	0.266343	0.0173443	0.00951295	0.0260474	0.112187	0.0214293						[PMN]_pyrimidine_ribonucleosides_salvage_I;[PMN]_pyrimidine_nucleobases_salvage_I;[PMN]_superpathway_of_pyrimidine_nucleobases_salvage;[PMN]_superpathway_of_pyrimidine_ribonucleosides_salvage
Medtr7g018290	S-adenosylmethionine decarboxylase proenzyme	1	0.993	A		0.143482	0.163465	0.167991	0.450798	0.263183	0.00580973	0.00574031	0.0114821	0.0404356	0.0164338						[PMN]_spermidine_biosynthesis_I;[PMN]_spermine_biosynthesis
Medtr2g018630	1-O-acylglucose:anthocyanin acyltransferase	1	0.985	A		0.221283	0.170139	0.154052	0.390802	0.29843	0.018589	0.0241098	0.00974798	0.0392946	0.00608041						[PMN]_ternatin_C3_biosynthesis
Medtr7g081050	triacylglycerol lipase-like protein	1	0.998	A		0.185174	0.079925	0.0964042	0.36821	0.372673	0.04436	0.0215729	0.0335952	0.176944	0.098178			Cabeza_et_al_2014			[PMN]_triacylglycerol_degradation
Medtr0024s0260	S54 family peptidase	1	0.59	A		0.231594	0.208059	0.17446	0.350652	0.283336	0.0551839	0.0382694	0.0379206	0.128936	0.00129613
Medtr0024s0320	serine carboxypeptidase-like protein	1	0.999	A		0.202598	0.0872557	0.0991908	0.373589	0.359354	0.0427862	0.0152557	0.0275914	0.177812	0.0700909
Medtr0056s0160	flavonol synthase/flavanone 3-hydroxylase	1	0.934	A		0.212375	0.121695	0.151181	0.402853	0.290795	0.070014	0.00970466	0.0154004	0.156179	0.0589333
Medtr1088s0010	flavin-binding monooxygenase-like protein	1	0.982	A		0.178471	0.072801	0.10232	0.35943	0.386545	0.0272818	0.00769462	0.0452407	0.176983	0.0814384
Medtr1372s0010	flavin containing monooxygenase-like protein	1	0.992	A		0.198032	0.0859953	0.115347	0.358462	0.362696	0.0500499	0.0162644	0.0375749	0.195203	0.0928661
Medtr1g045140	proton gradient regulation protein	1	1	A		0.113002	0.149468	0.108834	0.46763	0.279276	0.0197698	0.0146822	0.0108069	0.132256	0.0219104
Medtr1g052525	uroporphyrinogen III synthase	1	0.997	A		0.187963	0.111626	0.120556	0.417937	0.302449	0.0229108	0.00106219	0.0123011	0.201092	0.0463787
Medtr1g053130	DUF617 family protein	1	0.973	A		0.154838	0.167321	0.165507	0.43305	0.279691	0.0203816	0.0370977	0.018197	0.0389804	0.0258746
Medtr1g056370	disease resistance response protein	1	1	A		0.148875	0.129444	0.156057	0.505126	0.137478	0.0323887	0.0408562	0.0613004	0.198661	0.0250759			Cabeza_et_al_2014
Medtr1g059660	hypothetical protein	1	1	A		0.0762078	0.0733314	0.0498257	0.537599	0.226169	0.0145541	0.0159616	0.00966192	0.137793	0.0203347
Medtr1g059990	hypothetical protein	1	1	A		0.188927	0.176129	0.117841	0.452758	0.243884	0.0154911	0.0385606	0.00421947	0.0766233	0.0223268
Medtr1g069465	photosystem II reaction center Psb28 protein	1	0.996	A		0.152059	0.134163	0.117208	0.466303	0.272941	0.0183995	0.019384	0.0122131	0.0825795	0.0351669
Medtr1g069750	ABC transporter family I protein, SmABCI protein	1	0.999	A		0.151077	0.161945	0.15127	0.466205	0.238234	0.00331622	0.00695889	0.0026235	0.103488	0.00704256
Medtr1g083180	myb-like DNA-binding domain, shaqkyf class protein	1	1	A		0.0961798	0.0581263	0.0745257	0.547062	0.15382	0.0163306	0.00481626	0.0445844	0.267872	0.0501126
Medtr1g090150	glutathione S-transferase, amino-terminal domain protein	1	0.928	A		0.193662	0.136217	0.127023	0.37542	0.354022	0.0354807	0.0346567	0.00669352	0.109236	0.00931275			Cabeza_et_al_2014
Medtr1g090770	transmembrane protein, putative	1	0.675	A		0.124724	0.146403	0.119019	0.389141	0.377825	0.00843415	0.0141028	0.00578921	0.0372192	0.0573462
Medtr1g101540	TraB family protein	1	0.998	A		0.224326	0.193757	0.179252	0.419977	0.213867	0.0240507	0.0380262	0.0236194	0.0677935	0.0101252
Medtr1g101680	[LYE2]_peptidoglycan-binding LysM domain protein	1	1	A		0.159757	0.0907547	0.0983876	0.433004	0.317422	0.0192108	0.0148767	0.0246191	0.188029	0.0602657			Cabeza_et_al_2014
Medtr1g102780	early light-induced-like protein	1	1	A		0.0750707	0.0848008	0.0308525	0.535524	0.224812	0.0136891	0.0321228	0.0160224	0.152479	0.0559086			Cabeza_et_al_2014
Medtr1g102830	early light-induced-like protein	1	1	A		0.060469	0.104028	0.0322293	0.519506	0.248818	0.020131	0.0112852	0.00985842	0.156817	0.0535761
Medtr1g107285	limonoid UDP-glucosyltransferase-like protein	1	1	A		0.0796075	0.144217	0.0755906	0.525068	0.208635	0.00661931	0.0047932	0.0192916	0.132437	0.0292109
Medtr2g006290	2Fe-2S ferredoxin superfamily protein	1	1	A		0.160732	0.164106	0.1097	0.447458	0.279436	0.0298936	0.0328043	0.00867363	0.103863	0.0062039
Medtr2g008610	light-harvesting complex I chlorophyll A/B-binding protein	1	1	A		0.157393	0.163335	0.133433	0.433686	0.295427	0.0351274	0.00678462	0.0106778	0.0695693	0.021209
Medtr2g011600	equilibrative nucleoside transporter 6	1	1	A		0.137051	0.0937925	0.097734	0.470709	0.273567	0.0183793	0.00768709	0.0145961	0.218043	0.0399148
Medtr2g039320	DUF4408 domain protein	1	0.986	A		0.143954	0.106992	0.112688	0.412621	0.349617	0.0150174	0.00838636	0.0159392	0.14327	0.0550438			Cabeza_et_al_2014
Medtr2g063823	gamete-like protein	1	0.951	A		0.214407	0.115381	0.136229	0.378359	0.31585	0.0802882	0.0190476	0.0599949	0.176164	0.0750634
Medtr2g070420	peroxisomal (S)-2-hydroxy-acid oxidase GLO1	1	0.772	A		0.285285	0.18143	0.17845	0.302313	0.315368	0.0208954	0.0339374	0.00417928	0.0842871	0.0242415
Medtr2g081300	calcium-binding EF-hand protein	1	1	A		0.107629	0.0929417	0.0999483	0.512604	0.233599	0.0481873	0.0140239	0.0305256	0.143029	0.0256805
Medtr2g101920	transmembrane amino acid transporter family protein	1	0.992	A		0.172675	0.0985656	0.127419	0.398018	0.334411	0.0359089	0.0161757	0.0416493	0.172439	0.100472			Cabeza_et_al_2014
Medtr3g010000	photosystem I reaction center subunit V	1	0.957	A		0.253778	0.231634	0.176732	0.336519	0.267815	0.0386008	0.0296442	0.0291917	0.105149	0.0114871
Medtr3g013460	hypothetical protein	1	1	A		0.133883	0.151808	0.110911	0.46852	0.273638	0.0135293	0.00808704	0.0170295	0.0877538	0.0183038
Medtr3g071970	DUF399 family protein	1	0.974	A		0.151707	0.147067	0.151571	0.40341	0.339461	0.0090015	0.0062608	0.0107822	0.0359629	0.0310905				Ruffel_et_al_2008
Medtr3g074050	Sec14p-like phosphatidylinositol transfer family protein	1	0.996	A		0.147275	0.181909	0.163414	0.45252	0.246239	0.0209127	0.00749352	0.0224812	0.0553832	0.012494
Medtr3g078120	zinc finger, C3HC4 type (RING finger) protein	1	1	A		0.177416	0.0816958	0.11445	0.469679	0.243961	0.0196463	0.0199457	0.064434	0.20121	0.0589404
Medtr3g078320	thiol-disulfide oxidoreductase DCC	1	0.992	A		0.15425	0.133127	0.118814	0.439429	0.303199	0.0222977	0.0107648	0.0052203	0.133953	0.0221957
Medtr3g086230	photosystem II core complex family psbY protein	1	0.987	A		0.263324	0.196125	0.186219	0.341375	0.275749	0.0508401	0.0276756	0.0183637	0.0943234	0.0267286
Medtr3g088040	light-harvesting complex I chlorophyll A/B-binding protein	1	1	A		0.131058	0.13334	0.0637234	0.500367	0.213615	0.0256107	0.0542302	0.0131048	0.21481	0.0592633
Medtr3g090900	RNA polymerase sigma factor	1	1	A		0.128561	0.159461	0.126278	0.476597	0.251307	0.0189247	0.00821835	0.00326996	0.0912591	0.0130234
Medtr3g094080	hypothetical protein	1	1	A		0.0412783	0.0651643	0.0407286	0.547796	0.223317	0.0135769	0.0098654	0.00343688	0.129954	0.026128
Medtr3g095540	photosystem I reaction center subunit N	1	0.982	A		0.203265	0.18792	0.150379	0.385329	0.30038	0.0291967	0.0383357	0.0320618	0.0943344	0.0173594
Medtr3g101340	transcription factor	1	0.74	A		0.241124	0.131279	0.152062	0.341035	0.34008	0.0849349	0.0147453	0.0449632	0.0994338	0.0672712
Medtr3g105340	DUF1677 family protein	1	0.882	A		0.11446	0.0889376	0.106666	0.408036	0.363713	0.013893	0.00979473	0.0224874	0.182271	0.0733958
Medtr3g113210	glyoxal oxidase amino-terminal protein	1	1	A		0.196414	0.0900361	0.0995118	0.464674	0.244697	0.0501875	0.0126734	0.0248833	0.199839	0.047141
Medtr3g114850	plastocyanin	1	1	A		0.233858	0.183816	0.121099	0.400414	0.265694	0.0559331	0.0519951	0.039354	0.113476	0.0240072
Medtr3g115110	ATP-dependent zinc metalloprotease FTSH protein	1	0.996	A		0.163631	0.168207	0.155152	0.429997	0.28312	0.00574078	0.00578475	0.00192888	0.0823279	0.0143076
Medtr3g115210	hypothetical protein	1	0.982	A		0.138428	0.151246	0.136746	0.476358	0.248508	0.00049709	0.00640813	0.00833349	0.0237435	0.0582484
Medtr3g435150	NAC transcription factor-like protein	1	0.971	A		0.201723	0.149461	0.14689	0.397969	0.302552	0.0115747	0.0251168	0.0226761	0.14946	0.000810512
Medtr3g449790	aldo/keto reductase family oxidoreductase	1	0.994	A		0.149811	0.184306	0.153151	0.44095	0.261503	0.0355731	0.0351192	0.0203424	0.0818694	0.0292842
Medtr4g007910	hypothetical protein	1	0.998	A		0.175195	0.137778	0.122072	0.417361	0.314	0.0318322	0.00818538	0.0286917	0.136763	0.0307984
Medtr4g019150	SOUL heme-binding family protein	1	0.997	A		0.147375	0.148992	0.128358	0.451589	0.27605	0.00516293	0.0292459	0.0147469	0.140836	0.0223256
Medtr4g021210	ribulose bisphosphate carboxylase/oxygenase activase	1	0.679	A		0.256967	0.217354	0.147737	0.349976	0.289293	0.0324362	0.0183718	0.0143792	0.0259047	0.0245572
Medtr4g037670	inactive purple acid phosphatase-like protein	1	1	A		0.193697	0.0883796	0.0991176	0.385748	0.349866	0.0541438	0.0232394	0.0278046	0.178743	0.0730723
Medtr4g057570	serine carboxypeptidase-like protein	1	1	A		0.17791	0.0769979	0.0928473	0.440748	0.294343	0.0471779	0.0269944	0.0377689	0.205508	0.063928
Medtr4g057585	serine carboxypeptidase-like protein	1	1	A		0.179454	0.0814898	0.101308	0.449812	0.280724	0.0524518	0.0185877	0.044557	0.192214	0.0447285
Medtr4g068520	cold acclimation protein WCOR413	1	0.979	A		0.159466	0.167008	0.16803	0.430412	0.268726	0.0176567	0.0125134	0.0173926	0.129302	0.0335042
Medtr4g072040	NAD(P)-binding rossmann-fold protein	1	1	A		0.225568	0.20089	0.159551	0.377621	0.283511	0.00794256	0.0150835	0.0248974	0.073737	0.0383454
Medtr4g092790	glutathione-regulated potassium-efflux system protein kefB	1	0.999	A		0.139775	0.155267	0.137355	0.421549	0.325637	0.0112427	0.0153158	0.0137524	0.0478964	0.0147716
Medtr4g097420	hypothetical protein	1	0.718	A		0.233424	0.137657	0.172345	0.339431	0.32628	0.0627028	0.021209	0.0413565	0.139882	0.0946372			Cabeza_et_al_2014
Medtr4g098500	LSD1-type zinc finger protein	1	0.92	A		0.107946	0.113498	0.0954426	0.463127	0.312878	0.0138515	0.016848	0.0046358	0.106713	0.0402121				Ruffel_et_al_2008
Medtr4g127420	import apparatus protein	1	0.993	A		0.192418	0.147645	0.151784	0.431619	0.270818	0.0100758	0.0298615	0.0206183	0.0986524	0.0348853
Medtr5g006130	photosystem I reaction center subunit II	1	0.92	A		0.248022	0.233515	0.177525	0.34725	0.265148	0.0214153	0.0175389	0.0204142	0.0786979	0.00641085
Medtr5g008750	Rieske (2Fe-2S) domain protein	1	0.999	A		0.193331	0.138955	0.139907	0.429887	0.284016	0.0292772	0.0203512	0.019118	0.0990771	0.018177
Medtr5g010510	transmembrane protein, putative	1	1	A		0.194412	0.100516	0.116397	0.47119	0.220446	0.0570155	0.0157534	0.0389537	0.205041	0.0337005
Medtr5g011780	CPD photolyase	1	1	A		0.0687506	0.0894157	0.0618369	0.537758	0.228439	0.015772	0.0149584	0.00819406	0.0870742	0.0246826
Medtr5g012110	thylakoid lumenal protein	1	1	A		0.160921	0.165905	0.117561	0.438679	0.290074	0.0147676	0.0238386	0.0211711	0.0891959	0.0195882
Medtr5g013250	FAD/NAD(P)-binding oxidoreductase family protein	1	1	A		0.112255	0.131201	0.0765758	0.481227	0.279852	0.0165964	0.00211259	0.0299849	0.124367	0.0280361
Medtr5g018610	hypothetical protein	1	0.921	A		0.132565	0.161092	0.170868	0.45046	0.2693	0.0108227	0.00900712	0.0188754	0.029855	0.0166142			Cabeza_et_al_2014
Medtr5g018670	photosystem II oxygen-evolving enhancer protein	1	0.821	A		0.211442	0.15852	0.17295	0.366608	0.318862	0.0285304	0.034708	0.0330663	0.102616	0.0434786
Medtr5g038970	NAD(P)-linked oxidoreductase-like protein	1	1	A		0.208207	0.19643	0.1451	0.397212	0.280753	0.0374473	0.0531258	0.0155231	0.0677056	0.0206006
Medtr5g048470	flavonol synthase/flavanone 3-hydroxylase	1	1	A		0.228748	0.125279	0.153097	0.402964	0.275959	0.0322115	0.00891924	0.0215766	0.172286	0.0485014
Medtr5g069990	thylakoid soluble phosphoprotein TSP9 protein	1	1	A		0.108812	0.149559	0.106887	0.489054	0.252749	0.00708751	0.0174133	0.0136041	0.106893	0.0163134
Medtr5g097280	light-harvesting complex I chlorophyll A/B-binding protein	1	1	A		0.176119	0.159231	0.127725	0.43961	0.276182	0.0494993	0.0306575	0.0122492	0.0769223	0.0418701
Medtr6g012830	DUF1997 family protein	1	0.996	A		0.192904	0.0973586	0.119413	0.351211	0.376177	0.059524	0.0243466	0.0398233	0.167167	0.0704066			Cabeza_et_al_2014
Medtr6g028140	syntaxin of plants 122 protein	1	1	A		0.171092	0.107599	0.112946	0.437723	0.290246	0.0315384	0.00293201	0.0134499	0.205403	0.050789
Medtr6g033320	light-harvesting complex I chlorophyll A/B-binding protein	1	0.866	A		0.228325	0.254012	0.161827	0.355525	0.266168	0.0236307	0.0182933	0.0245948	0.0582323	0.00887678
Medtr6g080430	plastid movement impaired protein	1	1	A		0.116247	0.14536	0.100268	0.480161	0.272177	0.0140507	0.0245817	0.0117154	0.0807236	0.0180236
Medtr6g084640	dehydrin	1	1	A		0.0465377	0.0574341	0.0391415	0.587775	0.0689263	0.0111735	0.0168089	0.00727002	0.230507	0.0453032
Medtr6g085050	ATP-dependent Clp protease adaptor protein ClpS	1	1	A		0.137863	0.147278	0.112079	0.461972	0.281191	0.0100075	0.00431239	0.0180248	0.105293	0.00771018
Medtr6g086485	hypothetical protein	1	1	A		0.160229	0.0826658	0.100582	0.422926	0.327709	0.0285249	0.0189006	0.0437042	0.177087	0.0881845
Medtr6g090460	hypothetical protein	1	0.979	A		0.0328962	0.0322039	0.0825533	0.506525	0.287905	0.0140517	0.00347202	0.0397349	0.125263	0.0626737
Medtr6g092630	S-adenosyl-L-methionine-dependent methyltransferase	1	0.767	A		0.217031	0.18137	0.15811	0.372608	0.311601	0.0238056	0.00754846	0.0346065	0.0576977	0.0266755
Medtr6g445520	replication factor-A carboxy-terminal domain protein	1	1	A		0.212733	0.0883583	0.1282	0.455843	0.226973	0.0828483	0.036778	0.0385591	0.195112	0.0210358
Medtr7g011850	plant/MXO21-9 protein	1	0.996	A		0.160122	0.144457	0.13899	0.429245	0.307894	0.0199005	0.00999198	0.00424901	0.0757406	0.0195183
Medtr7g012340	Lipid transfer protein	1	0.982	A		0.226087	0.112654	0.151655	0.329281	0.367924	0.0491537	0.0313821	0.0422786	0.119855	0.0804246
Medtr7g018170	zinc finger constans-like protein	1	1	A		0.0504592	0.054952	0.0630982	0.49005	0.314557	0.0152235	0.0164413	0.0187656	0.124038	0.0355069
Medtr7g055743	quinone-oxidoreductase-like protein	1	1	A		0.221002	0.18778	0.146608	0.400757	0.264361	0.04506	0.04443	0.00493296	0.110298	0.0268173
Medtr7g062970	one helix protein OHP	1	0.786	A		0.150001	0.173824	0.139323	0.432774	0.287135	0.00027865	0.0177702	0.021409	0.0897138	0.0548166
Medtr7g069740	GRAS family transcription factor	1	0.992	A		0.19648	0.103337	0.124499	0.393283	0.32905	0.0515345	0.0182118	0.0300528	0.158252	0.091586			Cabeza_et_al_2014
Medtr7g077010	Ripening related protein family	1	0.992	A		0.250115	0.120163	0.15201	0.35761	0.307493	0.0551085	0.036267	0.0710501	0.166312	0.0562631
Medtr7g080220	DUF2358 family protein	1	1	A		0.181516	0.11147	0.0963485	0.451538	0.288808	0.0209689	0.0195906	0.0271742	0.120916	0.0306808
Medtr7g082660	plastid movement impaired-like protein	1	0.781	A		0.145947	0.167602	0.174023	0.449455	0.255707	0.0173407	0.0200447	0.0246967	0.0317416	0.0256848
Medtr7g099540	transcription factor	1	0.892	A		0.181444	0.141222	0.116906	0.424761	0.311607	0.0150172	0.0340638	0.0125982	0.0605031	0.0406338
Medtr7g100070	type I inositol-1,4,5-trisphosphate 5-phosphatase	1	0.996	A		0.196419	0.0690411	0.124374	0.440105	0.272952	0.0579397	0.0414795	0.0140922	0.208695	0.0411748			Cabeza_et_al_2014
Medtr7g104540	plant/F3C22-140 protein, putative	1	1	A		0.049814	0.0710615	0.064507	0.54989	0.207848	0.0141554	0.0104084	0.0253172	0.131002	0.028788
Medtr7g110810	helix loop helix DNA-binding domain protein	1	1	A		0.0529247	0.0610043	0.0400447	0.540014	0.243133	0.00515206	0.022431	0.00743799	0.0586794	0.0496521
Medtr7g111280	pectinacetylesterase family protein	1	1	A		0.266739	0.127608	0.151044	0.395091	0.242881	0.0655347	0.0349949	0.0559619	0.174022	0.0291874
Medtr8g015250	BZIP transcription factor	1	1	A		0.0880025	0.106896	0.123291	0.506222	0.245185	0.0174204	0.00674127	0.0236076	0.113571	0.0190762
Medtr8g023790	light-harvesting complex I chlorophyll A/B-binding protein	1	0.998	A		0.235256	0.188459	0.12762	0.374641	0.291977	0.0547577	0.0479945	0.00923272	0.109557	0.0608462
Medtr8g026960	homeobox associated leucine zipper protein	1	1	A		0.0820846	0.0657536	0.0961302	0.459768	0.32572	0.0211085	0.00817646	0.0215705	0.168899	0.0693049
Medtr8g027985	ubiquitin ligase cop1, putative	1	1	A		0.275463	0.165874	0.12278	0.407523	0.228333	0.0156693	0.0399471	0.00321788	0.123891	0.0382758
Medtr8g030737	hypothetical protein	1	0.941	A		0.168153	0.12393	0.15444	0.408183	0.312127	0.0665453	0.0324676	0.036867	0.149289	0.0142419
Medtr8g069955	phosphate transporter PHO1-like protein	1	0.963	A		0.122649	0.0673493	0.0905293	0.432495	0.365566	0.0225854	0.00777179	0.0205181	0.0563385	0.0195027
Medtr8g070530	phototropin-2 protein	1	0.998	A		0.205501	0.22173	0.160178	0.36613	0.298204	0.0255995	0.0146955	0.0061575	0.0728385	0.0214967
Medtr8g098770	RING-H2 zinc finger protein	1	0.943	A		0.198323	0.146477	0.160965	0.419226	0.274921	0.0148343	0.010562	0.0207682	0.12339	0.0468024
Medtr8g098865	hypothetical protein	1	0.994	A		0.16	0.133478	0.127831	0.481159	0.214107	0.0292664	0.00279556	0.0494977	0.185798	0.0107746
Medtr1g041395	auxin canalization protein	2	0.921	A		0.255579	0.224895	0.239247	0.225626	0.339994	0.0180355	0.00492135	0.0258307	0.0109272	0.0560027		[MAnn]_Auxin
Medtr7g094070	cyclin-T1-like protein	2	0.857	A		0.238943	0.26079	0.266038	0.19564	0.326175	0.0394585	0.0127756	0.0084051	0.0107086	0.0149549		[MAnn]_Cyclin			[Roux_et_al]_Cluster_4
Medtr4g125300	papain family cysteine protease	2	0.909	A		0.26072	0.216544	0.24682	0.275903	0.29754	0.0158548	0.00556531	0.0124586	0.0154927	0.0293167		[MAnn]_Cystein_protease			[Roux_et_al]_Cluster_8
Medtr7g085640	[NodGRP45]_Gar1/Naf1 RNA-binding region protein	2	0.998	A		0.244102	0.26807	0.271051	0.225925	0.29124	0.0153553	0.0111817	0.0182296	0.00435282	0.00829391		[MAnn]_GRP			[Roux_et_al]_Cluster_2
Medtr3g054220	co-chaperone GrpE family protein	2	1	A		0.249023	0.256907	0.256386	0.235793	0.302376	0.0115084	0.00919921	0.00606564	0.0197164	0.0128809		[MAnn]_GRP
Medtr3g007710	MYST-like histone acetyltransferase, putative	2	0.853	A		0.243863	0.22296	0.247454	0.278855	0.303461	0.00700217	0.0114885	0.0164462	0.0232478	0.0305951		[MAnn]_Histone_related
Medtr5g017020	histone acetyltransferase of the CBP family protein	2	1	A		0.234779	0.231752	0.256936	0.266212	0.306339	0.0137877	0.0183152	0.00793227	0.0209347	0.0457026		[MAnn]_Histone_related
Medtr8g078700	histone-lysine N-methyltransferase SUVR5-like protein	2	0.957	A		0.247213	0.222927	0.242369	0.277145	0.3062	0.0262359	0.00908595	0.0164484	0.0193292	0.0276615		[MAnn]_Histone_related
Medtr1g028890	LRR receptor-like kinase	2	0.994	A		0.227966	0.222407	0.25809	0.285597	0.298098	0.0191692	0.0205489	0.0273905	0.000210231	0.058568		[MAnn]_RLK		Ruffel_et_al_2008	[Roux_et_al]_Cluster_1
Medtr8g095030	LRR receptor-like kinase	2	0.903	A		0.259285	0.227388	0.271574	0.235733	0.302363	0.0152069	0.0129245	0.0301017	0.0213322	0.0326882		[MAnn]_RLK			[Roux_et_al]_Cluster_10
Medtr3g062590	LRR receptor-like kinase	2	0.995	A		0.247239	0.226274	0.260152	0.249084	0.311123	0.0419433	0.016421	0.0270825	0.0136552	0.0365416		[MAnn]_RLK	Cabeza_et_al_2014		[Roux_et_al]_Cluster_13
Medtr5g025880	leucine-rich receptor-like kinase family protein, putative	2	0.995	A		0.235614	0.240574	0.244761	0.275116	0.299484	0.0234145	0.0225367	0.0149422	0.00499372	0.0566202		[MAnn]_RLK			[Roux_et_al]_Cluster_13
Medtr2g006910	cysteine-rich RLK (receptor-like kinase) protein	2	0.95	A		0.250885	0.218937	0.269662	0.265894	0.290948	0.0292324	0.00962288	0.0360318	0.0122079	0.0385815		[MAnn]_RLK			[Roux_et_al]_Cluster_5
Medtr1g047670	LRR receptor-like kinase family protein	2	0.927	A		0.255803	0.219207	0.23504	0.262797	0.321253	0.022212	0.00906911	0.0092556	0.0175243	0.00853719		[MAnn]_RLK
Medtr3g041560	leucine-rich receptor-like kinase family protein	2	0.97	A		0.268544	0.219079	0.24736	0.232031	0.324267	0.0186861	0.0275133	0.0172067	0.0169165	0.0258196		[MAnn]_RLK
Medtr4g118590	inosine-uridine preferring nucleoside hydrolase	2	0.996	A		0.246325	0.23212	0.252796	0.266995	0.301126	0.00433511	0.00597402	0.014594	0.016425	0.0303947			Cabeza_et_al_2014		[Roux_et_al]_Cluster_1	[PMN]_adenine_and_adenosine_salvage_II;[PMN]_adenosine_nucleotides_degradation_I
Medtr8g102620	NADP-dependent malic enzyme-like protein	2	0.991	A		0.277192	0.22356	0.262497	0.237453	0.29682	0.00149871	0.0100872	0.015506	0.0150343	0.0366574			Cabeza_et_al_2014		[Roux_et_al]_Cluster_1	[PMN]_gluconeogenesis_I
Medtr4g088170	cytochrome P450 family flavone synthase	2	0.666	A		0.231639	0.22074	0.234332	0.285053	0.317959	0.00871768	0.00248212	0.0074238	0.0365125	0.0457806					[Roux_et_al]_Cluster_1	[PMN]_isoflavonoid_biosynthesis_II;[PMN]_isoflavonoid_biosynthesis_I
Medtr1g063110	4-coumarate:CoA ligase-like protein	2	0.959	A		0.247757	0.252363	0.239933	0.260498	0.299911	0.00640528	0.00354729	0.0244262	0.00787247	0.0247659					[Roux_et_al]_Cluster_1	[PMN]_jasmonic_acid_biosynthesis
Medtr1g041345	eukaryotic translation initiation factor 2c	2	0.923	A		0.262837	0.256251	0.260059	0.226811	0.294964	0.00679493	0.00713009	0.00920544	0.0129311	0.0182396					[Roux_et_al]_Cluster_1
Medtr4g021023	disease resistance protein (TIR-NBS-LRR class), putative	2	0.915	A		0.23576	0.242116	0.248296	0.261277	0.308942	0.0096792	0.0329281	0.0135346	0.0033096	0.0410307					[Roux_et_al]_Cluster_1
Medtr8g066310	transcription factor KAN2	2	0.823	A		0.22271	0.216423	0.236237	0.292693	0.319989	0.019874	0.0241953	0.0200842	0.0147418	0.0307167					[Roux_et_al]_Cluster_1
Medtr1g108490	RING/FYVE/PHD zinc finger protein	2	0.781	A		0.239234	0.244414	0.250534	0.256165	0.303595	0.0241176	0.0148024	0.0228584	0.0388358	0.0596384					[Roux_et_al]_Cluster_10
Medtr1g062620	glutamate-ammonia ligase-like protein	2	0.992	A		0.237585	0.228876	0.246265	0.259134	0.320271	0.0144829	0.00670245	0.0111641	0.0337739	0.0510546					[Roux_et_al]_Cluster_11	[PMN]_ammonia_assimilation_cycle_II;[PMN]_L-glutamine_biosynthesis_III;[PMN]_nitrate_reduction_II_(assimilatory);[PMN]_ammonia_assimilation_cycle_I;[PMN]_L-glutamine_biosynthesis_I
Medtr2g041600	Mps one binder kinase activator-like protein 1A	2	0.785	A		0.236086	0.236705	0.26129	0.273538	0.291175	0.0205477	0.00975914	0.0144967	0.0168572	0.0409172				Ruffel_et_al_2008	[Roux_et_al]_Cluster_11
Medtr2g044600	hypothetical protein	2	0.55	A		0.239464	0.223762	0.254982	0.280398	0.29842	0.00767121	0.0014724	0.0154996	0.0120765	0.0410664					[Roux_et_al]_Cluster_11
Medtr2g045490	pyruvate dehydrogenase (acetyl-transferring) kinase	2	0.52	A		0.23092	0.252309	0.244402	0.281859	0.290091	0.00637959	0.0170677	0.00503722	0.018102	0.0298712					[Roux_et_al]_Cluster_11
Medtr3g061090	BTB/POZ domain plant protein	2	0.769	A		0.254013	0.212928	0.258538	0.236729	0.325008	0.0242378	0.00842385	0.0230339	0.0313402	0.0605497			Cabeza_et_al_2014		[Roux_et_al]_Cluster_11
Medtr3g111510	wall associated kinase-like protein	2	0.731	A		0.25774	0.262195	0.262847	0.231817	0.288065	0.0118997	0.00656021	0.00682489	0.00117299	0.00787201					[Roux_et_al]_Cluster_11
Medtr4g095360	subtilisin-like serine protease	2	0.952	A		0.258709	0.231342	0.246014	0.226264	0.329963	0.00739682	0.0170313	0.00946884	0.00440942	0.0284094					[Roux_et_al]_Cluster_11
Medtr5g066490	ethylene-responsive kinase Le-CTR1	2	0.968	A		0.247361	0.235904	0.253796	0.265888	0.298016	0.00135912	0.00647884	0.0135793	0.00742394	0.022884					[Roux_et_al]_Cluster_11
Medtr7g070240	nucleolar complex-associated protein	2	1	A		0.243256	0.246565	0.255947	0.242557	0.31008	0.00902208	0.0106975	0.00907869	0.0243227	0.0253049					[Roux_et_al]_Cluster_11
Medtr7g083080	plant-specific domain TIGR01615 family protein	2	0.988	A		0.256165	0.203738	0.235863	0.270739	0.324202	0.0190162	0.00806865	0.0191863	0.0132245	0.00617065					[Roux_et_al]_Cluster_11
Medtr7g112320	DNA polymerase III, epsilon subunit-like protein	2	0.977	A		0.235963	0.228855	0.245669	0.253128	0.327429	0.0137923	0.0103478	0.0312836	0.0318482	0.0328634					[Roux_et_al]_Cluster_11
Medtr5g083110	glutaredoxin (GRX) family protein	2	0.921	A		0.210163	0.257435	0.251238	0.24865	0.324999	0.0186881	0.0141404	0.0141286	0.015429	0.0123432					[Roux_et_al]_Cluster_12	[PMN]_thioredoxin_pathway
Medtr2g438140	ATP-dependent zinc metalloprotease FTSH protein	2	0.957	A		0.241584	0.232198	0.237757	0.273429	0.312105	0.0085164	0.00498862	0.00723753	0.0117763	0.0234085					[Roux_et_al]_Cluster_12
Medtr3g108780	hypothetical protein	2	0.993	A		0.242052	0.243743	0.263643	0.261694	0.290444	0.0145742	0.0198488	0.00871674	0.0107987	0.0236142					[Roux_et_al]_Cluster_12
Medtr4g094305	substrate carrier family protein	2	0.999	A		0.235967	0.249513	0.261581	0.261992	0.292175	0.00266028	0.0159061	0.0115403	0.0154718	0.0272227					[Roux_et_al]_Cluster_12
Medtr4g101730	vacuolar processing enzyme	2	0.994	A		0.231527	0.238679	0.24409	0.26295	0.317014	0.00618924	0.00767081	0.0118192	0.0124005	0.0515321					[Roux_et_al]_Cluster_12
Medtr5g083770	transmembrane amino acid transporter family protein	2	0.953	A		0.227101	0.247973	0.252709	0.266939	0.299137	0.0221261	0.0233125	0.0429533	0.0069545	0.0559814					[Roux_et_al]_Cluster_12
Medtr6g453270	hypothetical protein	2	0.987	A		0.223978	0.252172	0.270129	0.269401	0.283674	0.011723	0.0253148	0.0126589	0.0101199	0.0367019					[Roux_et_al]_Cluster_12
Medtr2g014120	dephospho-CoA kinase	2	0.982	A		0.236989	0.237655	0.247284	0.267859	0.307566	0.0175252	0.00357374	0.0215757	0.0165625	0.0319268					[Roux_et_al]_Cluster_13	[PMN]_coenzyme_A_biosynthesis_I_(prokaryotic)
Medtr2g091220	riboflavin kinase/fmn hydrolase	2	0.952	A		0.231485	0.259046	0.276908	0.258916	0.275267	0.0130236	0.00721492	0.022945	0.0191083	0.0219013					[Roux_et_al]_Cluster_13	[PMN]_flavin_biosynthesis_I_(bacteria_and_plants)
Medtr1g087440	CTP synthase-like protein	2	0.999	A		0.234138	0.226522	0.257546	0.258134	0.317254	0.0159426	0.0179689	0.014075	0.0107454	0.0471292					[Roux_et_al]_Cluster_13	[PMN]_UTP_and_CTP_<i>de_novo</i>_biosynthesis;[PMN]_L-glutamine_degradation_I;[PMN]_UTP_and_CTP_dephosphorylation_I
Medtr1g012440	IDS4-like protein	2	0.988	A		0.231644	0.227573	0.243136	0.270635	0.320408	0.0133416	0.00435804	0.0121202	0.0325556	0.0233983			Cabeza_et_al_2014		[Roux_et_al]_Cluster_13
Medtr1g050670	erythroid differentiation-related factor 1, putative	2	0.993	A		0.250206	0.216141	0.25049	0.272182	0.307479	0.0146544	0.0170375	0.0134498	0.00510361	0.0231731					[Roux_et_al]_Cluster_13
Medtr1g076990	PHD finger plant-like protein	2	0.759	A		0.234882	0.220628	0.246565	0.283032	0.307537	0.0145773	0.0103431	0.0188669	0.0307274	0.046206					[Roux_et_al]_Cluster_13
Medtr2g087660	DnaJ-class molecular chaperone	2	0.999	A		0.235125	0.240348	0.234601	0.270317	0.315508	0.0150561	0.0126328	0.0105157	0.0261994	0.0122412					[Roux_et_al]_Cluster_13
Medtr3g094170	nucleotidyltransferase domain protein	2	0.999	A		0.235652	0.261182	0.264325	0.252007	0.288231	0.0137845	0.0159604	0.0101646	0.0124673	0.0300038					[Roux_et_al]_Cluster_13
Medtr3g108240	CHY and CTCHY and RING-type zinc finger protein	2	0.937	A		0.254526	0.205872	0.259094	0.275588	0.299797	0.0133114	0.00392897	0.0236085	0.01817	0.033526					[Roux_et_al]_Cluster_13
Medtr3g108730	7-dehydrocholesterol reductase	2	0.972	A		0.248524	0.237082	0.236159	0.264353	0.30969	0.0199169	0.0316693	0.0241044	0.0176297	0.0280346					[Roux_et_al]_Cluster_13
Medtr3g114070	glutathione S-transferase-related protein	2	0.975	A		0.24175	0.237075	0.245702	0.255535	0.315236	0.0204719	0.0191161	0.0231958	0.0346874	0.0194643					[Roux_et_al]_Cluster_13
Medtr4g020590	disease resistance protein (TIR-NBS-LRR class), putative	2	0.916	A		0.226236	0.226197	0.245869	0.287922	0.306581	0.0116264	0.000999869	0.0265529	0.00948283	0.0468988					[Roux_et_al]_Cluster_13
Medtr4g127210	hypothetical protein	2	0.573	A		0.225832	0.235019	0.243818	0.281779	0.309074	0.0255683	0.00467492	0.0171983	0.00816778	0.0205804					[Roux_et_al]_Cluster_13
Medtr5g020530	P-loop nucleoside triphosphate hydrolase superfamily protein	2	1	A		0.257791	0.256944	0.254658	0.231592	0.299783	0.014435	0.00900814	0.0131405	0.0135717	0.00662528					[Roux_et_al]_Cluster_13
Medtr5g044710	ureide permease-like protein	2	0.514	A		0.246057	0.210403	0.249469	0.255793	0.326841	0.00801179	0.0153482	0.0283365	0.0348665	0.0433493					[Roux_et_al]_Cluster_13
Medtr5g064540	Serine/Threonine-kinase SAPK1-like protein	2	0.926	A		0.240248	0.232123	0.257989	0.266508	0.300236	0.0207638	0.00659947	0.0340491	0.0338478	0.0224029					[Roux_et_al]_Cluster_13
Medtr5g068710	autophagy-related protein	2	0.592	A		0.238884	0.227481	0.251094	0.278626	0.299405	0.0284041	0.00672093	0.020895	0.0303597	0.0386942					[Roux_et_al]_Cluster_13
Medtr6g005460	polyribonucleotide nucleotidyltransferase	2	1	A		0.246467	0.23081	0.231119	0.254792	0.329521	0.0101508	0.0128749	0.0107873	0.0161497	0.0270408					[Roux_et_al]_Cluster_13
Medtr6g016420	disease resistance protein (CC-NBS-LRR class) family protein	2	0.998	A		0.24103	0.228619	0.257937	0.264207	0.304778	0.0190318	0.01813	0.0236399	0.030911	0.0268469					[Roux_et_al]_Cluster_13
Medtr6g021760	pre-rRNA-processing protein ESF2, putative	2	0.871	A		0.271247	0.242401	0.259654	0.238446	0.290635	0.00338299	0.00992586	0.0075215	0.0027732	0.00274629					[Roux_et_al]_Cluster_13
Medtr6g051950	hypothetical protein	2	0.57	A		0.216956	0.250618	0.250172	0.274354	0.301468	0.0412485	0.0177167	0.0410103	0.0144269	0.0240027					[Roux_et_al]_Cluster_13
Medtr6g069480	PPR containing plant-like protein	2	0.998	A		0.257996	0.25248	0.264944	0.214763	0.303635	0.0340092	0.0301853	0.0246028	0.0195004	0.0350823					[Roux_et_al]_Cluster_13
Medtr7g044770	translation elongation factor EF protein	2	0.989	A		0.242703	0.218768	0.239508	0.273557	0.315989	0.0147955	0.00795219	0.0123294	0.00612603	0.0669893					[Roux_et_al]_Cluster_13
Medtr7g103230	PPR containing plant-like protein	2	0.921	A		0.267015	0.22753	0.246967	0.233714	0.317304	0.0257309	0.00656126	0.0296304	0.0295845	0.0347898					[Roux_et_al]_Cluster_13
Medtr7g116940	ubiquitin-conjugating enzyme E2	2	0.922	A		0.249078	0.196998	0.242057	0.284697	0.316423	0.0134054	0.00266574	0.0247384	0.020461	0.0267392					[Roux_et_al]_Cluster_13
Medtr8g024690	myb-like DNA-binding domain protein	2	1	A		0.254534	0.22999	0.253083	0.243777	0.31609	0.0134838	0.012091	0.0121881	0.011687	0.00606437					[Roux_et_al]_Cluster_13
Medtr8g038785	peptidyl-prolyl cis-trans isomerase, FKBP-type protein	2	0.999	A		0.240065	0.258192	0.271084	0.243799	0.28797	0.00566509	0.0205921	0.0183696	0.00571558	0.0298231					[Roux_et_al]_Cluster_13
Medtr8g088190	plant/F15D2-27 protein	2	0.469	A		0.232086	0.206759	0.236954	0.292519	0.320436	0.00647726	0.00519526	0.0137803	0.00972943	0.0338939					[Roux_et_al]_Cluster_13
Medtr8g097000	DEAD-box ATP-dependent RNA helicase family protein	2	0.998	A		0.255663	0.227143	0.240829	0.254796	0.317276	0.0153315	0.0161145	0.0311558	0.00777183	0.00614597					[Roux_et_al]_Cluster_13
Medtr2g088220	phenylpropenal double-bond reductase	2	0.994	A		0.249461	0.223753	0.241693	0.27298	0.308186	0.0140527	0.00426886	0.0300717	0.0133341	0.0272027					[Roux_et_al]_Cluster_2	[PMN]_detoxification_of_reactive_carbonyls_in_chloroplasts
Medtr4g021410	aldo/keto reductase family oxidoreductase	2	0.995	A		0.236226	0.221449	0.251261	0.269729	0.314905	0.0139602	0.00774222	0.0274455	0.0293193	0.0299769					[Roux_et_al]_Cluster_2	[PMN]_detoxification_of_reactive_carbonyls_in_chloroplasts
Medtr3g005360	deoxyribonucleoside kinase	2	0.978	A		0.265097	0.216237	0.244301	0.234637	0.329086	0.0371899	0.00740111	0.0329213	0.0173646	0.00319322					[Roux_et_al]_Cluster_2	[PMN]_pyrimidine_deoxyribonucleosides_salvage;[PMN]_purine_deoxyribonucleosides_salvage
Medtr1g016740	hypothetical protein	2	0.996	A		0.240513	0.23674	0.242572	0.266941	0.308708	0.0141151	0.0151258	0.0228273	0.00553136	0.051547					[Roux_et_al]_Cluster_2
Medtr1g052880	S-locus lectin kinase family protein	2	0.996	A		0.252912	0.257831	0.273163	0.225958	0.290322	0.0240209	0.0130217	0.0144395	0.00685811	0.0189893					[Roux_et_al]_Cluster_2
Medtr2g083870	WRKY family transcription factor	2	0.982	A		0.272274	0.233958	0.265555	0.234694	0.294216	0.00346767	0.012854	0.00723078	0.0107895	0.00544198					[Roux_et_al]_Cluster_2
Medtr2g090190	catalytic/protein phosphatase type 2C	2	0.998	A		0.244758	0.225283	0.254978	0.255444	0.315518	0.0180862	0.0142078	0.00786387	0.00865604	0.0324708					[Roux_et_al]_Cluster_2
Medtr3g053220	1,4-alpha-glucan-branching enzyme/amyloplastic protein	2	0.983	A		0.257513	0.256516	0.262038	0.204917	0.312035	0.028709	0.0218224	0.0271061	0.00784769	0.0155234					[Roux_et_al]_Cluster_2
Medtr3g073620	myosin heavy chain-like protein, putative	2	0.996	A		0.243186	0.239025	0.266855	0.253998	0.295845	0.0261768	0.00607805	0.0319433	0.0118675	0.0309155					[Roux_et_al]_Cluster_2
Medtr4g030930	molybdenum cofactor sulfurase	2	0.987	A		0.234575	0.22559	0.248824	0.271359	0.311089	0.0223722	0.0101456	0.0330808	0.00338274	0.0622503					[Roux_et_al]_Cluster_2
Medtr4g062540	DNA repair protein RAD51	2	0.969	A		0.239817	0.23403	0.268323	0.260621	0.296564	0.0227848	0.00612694	0.0195294	0.00922161	0.0286004					[Roux_et_al]_Cluster_2
Medtr4g070910	NOP56-like pre RNA processing ribonucleoprotein	2	1	A		0.254676	0.249124	0.260195	0.236734	0.300342	0.0107566	0.00811581	0.0121662	0.00953846	0.0143334					[Roux_et_al]_Cluster_2
Medtr4g101990	AT hook motif DNA-binding family protein	2	0.998	A		0.252837	0.21681	0.258464	0.260807	0.305953	0.0164342	0.0179192	0.0384776	0.0118114	0.034471					[Roux_et_al]_Cluster_2
Medtr5g010260	NOP56-like pre RNA processing ribonucleoprotein	2	0.998	A		0.238801	0.245103	0.268914	0.22625	0.31703	0.00979497	0.00257032	0.0166268	0.00189325	0.0185527					[Roux_et_al]_Cluster_2
Medtr5g089370	synaptobrevin-like protein	2	0.998	A		0.267626	0.216225	0.251849	0.261506	0.299796	0.0159697	0.0081973	0.0282173	0.0148879	0.0282667					[Roux_et_al]_Cluster_2
Medtr6g015430	disease resistance protein (TIR-NBS-LRR class)	2	1	A		0.262708	0.233129	0.267648	0.242311	0.294769	0.0140485	0.0113746	0.0128065	0.0059905	0.0230187					[Roux_et_al]_Cluster_2
Medtr6g075440	cyclic nucleotide gated channel protein	2	0.769	A		0.237333	0.21368	0.249601	0.255745	0.329064	0.0344231	0.0123974	0.016834	0.0269615	0.0650162					[Roux_et_al]_Cluster_2
Medtr7g063470	bHLH transcription factor-like protein	2	0.99	A		0.261262	0.217074	0.266749	0.256361	0.295516	0.0343752	0.0131418	0.0205125	0.00918722	0.0316928					[Roux_et_al]_Cluster_2
Medtr7g089300	GroES chaperonin	2	0.993	A		0.247208	0.26696	0.249216	0.226765	0.306183	0.0316037	0.023348	0.02217	0.0158089	0.0233228					[Roux_et_al]_Cluster_2
Medtr8g006955	glycyl-tRNA synthetase alpha chain/beta chain	2	0.982	A		0.264889	0.24994	0.258739	0.226123	0.299135	0.0104891	0.0325553	0.00370833	0.00285302	0.0247453					[Roux_et_al]_Cluster_2
Medtr8g037910	flavin containing monooxygenase FMO GS-OX-like protein	2	0.622	A		0.246181	0.222217	0.254147	0.276516	0.29961	0.011232	0.00758049	0.00392034	0.0157899	0.0214705					[Roux_et_al]_Cluster_2
Medtr8g086050	acyl-activating enzyme 17, peroxisomal protein, putative	2	0.994	A		0.239679	0.226056	0.241654	0.269889	0.316572	0.00697288	0.0136171	0.0033723	0.0320825	0.0371671					[Roux_et_al]_Cluster_2
Medtr8g446930	zinc finger CCCH domain protein	2	0.886	A		0.240609	0.227017	0.265061	0.269074	0.29726	0.00520718	0.0125149	0.0190894	0.0232064	0.0178783					[Roux_et_al]_Cluster_2
Medtr2g105570	4-coumarate:CoA ligase-like protein	2	0.998	A		0.246099	0.218164	0.246539	0.26566	0.316145	0.0189628	0.00845507	0.0182412	0.0172518	0.0507162					[Roux_et_al]_Cluster_3	[PMN]_phaselate_biosynthesis;[PMN]_flavonoid_biosynthesis;[PMN]_umbelliferone_biosynthesis;[PMN]_phenylpropanoid_biosynthesis;[PMN]_4-hydroxybenzoate_biosynthesis_I_(eukaryotes);[PMN]_suberin_monomers_biosynthesis
Medtr2g064460	ribosomal protein L1p/L10e family protein	2	1	A		0.257629	0.25898	0.256805	0.236763	0.291922	0.0119294	0.00128513	0.0177113	0.00856282	0.0174592					[Roux_et_al]_Cluster_3
Medtr3g018930	LRR and NB-ARC domain disease resistance protein	2	0.959	A		0.238435	0.230273	0.279875	0.268895	0.281498	0.0143486	0.0108469	0.021955	0.0127573	0.0385137					[Roux_et_al]_Cluster_3
Medtr4g099450	glycerol-3-phosphate transporter	2	0.694	A		0.230609	0.245161	0.231101	0.285092	0.304214	0.0196551	0.0131213	0.0180259	0.0131556	0.0220457					[Roux_et_al]_Cluster_3
Medtr5g098130	actin-binding calponin-like (CH) domain protein	2	1	A		0.253296	0.236369	0.247097	0.253289	0.309277	0.00506882	0.00416866	0.0105688	0.0146573	0.0201721					[Roux_et_al]_Cluster_3
Medtr7g055793	cytochrome P450 family protein	2	0.891	A		0.255609	0.265723	0.259586	0.228927	0.290776	0.0160866	0.0177859	0.0150959	0.0206749	0.0161894					[Roux_et_al]_Cluster_3
Medtr8g088390	evolutionarily carboxy-terminal region protein	2	0.929	A		0.259355	0.204126	0.241213	0.279902	0.307487	0.0194413	0.00283375	0.0168047	0.0134383	0.0427934					[Roux_et_al]_Cluster_3
Medtr8g102820	alpha/beta-hydrolase domain protein	2	0.631	A		0.243261	0.229909	0.235321	0.26943	0.314711	0.0147494	0.0390746	0.00716831	0.00166297	0.0491425					[Roux_et_al]_Cluster_3
Medtr8g098325	GMP synthase [glutamine-hydrolyzing] protein	2	0.672	A		0.274918	0.251543	0.262001	0.216104	0.293995	0.0111879	0.00425321	0.0155021	0.00792762	0.0266274					[Roux_et_al]_Cluster_4	[PMN]_guanosine_ribonucleotides_<i>de_novo</i>_biosynthesis;[PMN]_L-glutamine_degradation_I
Medtr1g088775	4-hydroxy-tetrahydrodipicolinate synthase	2	0.807	A		0.280151	0.241413	0.245069	0.252886	0.282664	0.00814185	0.0151825	0.0140526	0.016348	0.00585551					[Roux_et_al]_Cluster_4	[PMN]_L-lysine_biosynthesis_VI
Medtr0042s0190	benzyl alcohol O-benzoyltransferase	2	0.966	A		0.231199	0.222588	0.253621	0.281074	0.306553	0.00925169	0.00926425	0.0191564	0.0185061	0.03345					[Roux_et_al]_Cluster_4	[PMN]_volatile_benzenoid_biosynthesis_I_(ester_formation);[PMN]_benzoate_biosynthesis_I_(CoA-dependent,_&beta;-oxidative);[PMN]_volatile_esters_biosynthesis_(during_fruit_ripening)
Medtr0009s0390	heat shock protein 81-2	2	1	A		0.250977	0.228432	0.222488	0.25299	0.335662	0.0128901	0.00401632	0.0113363	0.0224504	0.010599					[Roux_et_al]_Cluster_4
Medtr0011s0300	PPR containing plant-like protein	2	0.993	A		0.237264	0.25792	0.259628	0.211201	0.321563	0.0476117	0.0210817	0.0374693	0.0305689	0.0242191					[Roux_et_al]_Cluster_4
Medtr0072s0050	Gar1/Naf1 RNA-binding region protein	2	1	A		0.250598	0.225992	0.235403	0.236552	0.340075	0.00631449	0.00816626	0.0234257	0.033365	0.00145211					[Roux_et_al]_Cluster_4
Medtr1g011650	ABC-2 and plant PDR ABC-type transporter family protein	2	0.855	A		0.227194	0.215639	0.234036	0.265163	0.342226	0.0154901	0.0178941	0.0095396	0.00546687	0.0503666					[Roux_et_al]_Cluster_4
Medtr1g034785	transducin/WD40 repeat protein	2	1	A		0.249765	0.260022	0.261797	0.233989	0.296169	0.00772665	0.00319255	0.00803945	0.00411866	0.0148281					[Roux_et_al]_Cluster_4
Medtr1g048030	guanine nucleotide-binding-like protein	2	1	A		0.247191	0.246046	0.257036	0.249787	0.301126	0.00880332	0.00631499	0.01639	0.0170478	0.00869514					[Roux_et_al]_Cluster_4
Medtr1g050750	DNA-binding protein	2	1	A		0.250223	0.241221	0.236092	0.238591	0.326254	0.0198024	0.00547842	0.0234617	0.020893	0.0397698					[Roux_et_al]_Cluster_4
Medtr1g054710	pre-rRNA processing protein Rrp5	2	1	A		0.251216	0.238995	0.245937	0.23299	0.323891	0.0247415	0.0103894	0.0238047	0.0220791	0.0332017					[Roux_et_al]_Cluster_4
Medtr1g069565	transcription factor jumonji (JmjC) domain protein	2	0.961	A		0.232543	0.233033	0.265932	0.269633	0.297848	0.0143169	0.0088483	0.0081355	0.00942858	0.0299905					[Roux_et_al]_Cluster_4
Medtr1g070145	kinesin light chain, putative	2	0.999	A		0.266008	0.249878	0.257051	0.210241	0.312485	0.00635685	0.0101361	0.0154184	0.0122802	0.0112049					[Roux_et_al]_Cluster_4
Medtr1g089260	U3 small nucleolar RNA-associated protein, putative	2	1	A		0.260469	0.24516	0.236045	0.247654	0.30988	0.0125121	0.00186482	0.0129758	0.00857705	0.0132101					[Roux_et_al]_Cluster_4
Medtr1g090130	TCP-1/cpn60 chaperonin family protein	2	0.983	A		0.259726	0.269558	0.256046	0.217108	0.296884	0.0130482	0.00714843	0.00338373	0.00691492	0.0179148					[Roux_et_al]_Cluster_4
Medtr1g090877	U3 small nucleolar RNA-associated-like protein, putative	2	0.999	A		0.24925	0.239057	0.257196	0.254611	0.300686	0.00785712	0.00835069	0.0194094	0.0103871	0.0188718					[Roux_et_al]_Cluster_4
Medtr1g093060	50S ribosomal protein L3P	2	0.998	A		0.237195	0.238404	0.256223	0.238507	0.32445	0.00868823	0.00822223	0.0162724	0.019364	0.0205056					[Roux_et_al]_Cluster_4
Medtr1g101100	DNA-directed RNA polymerase III subunit RPC3-like protein	2	1	A		0.253225	0.243714	0.259777	0.243044	0.301082	0.00800748	0.0127441	0.017032	0.0157578	0.009787					[Roux_et_al]_Cluster_4
Medtr1g114000	mediator of RNA polymerase II transcription subunit 36a	2	0.782	A		0.24306	0.26982	0.271865	0.21299	0.298235	0.00880186	0.0162615	0.0316505	0.00234716	0.0287761					[Roux_et_al]_Cluster_4
Medtr1g116957	importin-like protein	2	0.985	A		0.263911	0.25366	0.26321	0.219133	0.298907	0.0182705	0.00567529	0.0104787	0.00386932	0.0256359					[Roux_et_al]_Cluster_4
Medtr2g010820	[ECL21]_hypothetical protein	2	0.992	A		0.232909	0.248779	0.263273	0.254271	0.300208	0.0045289	0.0126467	0.0198554	0.0101868	0.0329428					[Roux_et_al]_Cluster_4
Medtr2g029940	U3 small nucleolar RNA-associated-like protein	2	1	A		0.257266	0.238821	0.24549	0.227329	0.325949	0.00795733	0.00362399	0.00762869	0.00783426	0.0156231					[Roux_et_al]_Cluster_4
Medtr2g030300	WPP domain associated protein	2	0.944	A		0.246786	0.226468	0.248701	0.269047	0.306611	0.00778139	0.00379745	0.0235653	0.0247901	0.0178556					[Roux_et_al]_Cluster_4
Medtr2g031620	toprim domain protein	2	1	A		0.260097	0.246765	0.256353	0.234241	0.301855	0.0185029	0.00658362	0.007887	0.0172588	0.0316428					[Roux_et_al]_Cluster_4
Medtr2g049300	p21-activated kinase-interacting-like protein	2	0.967	A		0.238187	0.214365	0.247736	0.251227	0.337584	0.0118678	0.0123575	0.00599467	0.0251766	0.0206602					[Roux_et_al]_Cluster_4
Medtr2g049740	PPR containing plant-like protein	2	0.976	A		0.256225	0.269091	0.260587	0.205749	0.303244	0.0368337	0.0115376	0.0106633	0.0138391	0.0130316					[Roux_et_al]_Cluster_4
Medtr2g055850	DEAD-box ATP-dependent RNA helicase-like protein	2	0.999	A		0.246	0.236161	0.242976	0.246034	0.324299	0.00684487	0.00711308	0.00233738	0.0181354	0.0233405					[Roux_et_al]_Cluster_4
Medtr2g078050	nucleolar GTP-binding-like protein	2	0.999	A		0.242617	0.240791	0.248865	0.257397	0.309918	0.0115676	0.0121024	0.00844017	0.00466833	0.00925815					[Roux_et_al]_Cluster_4
Medtr2g098830	aleurone layer morphogenesis protein	2	0.754	A		0.262165	0.249382	0.271259	0.22628	0.291397	0.0134867	0.0179866	0.0141127	0.0130907	0.0115178					[Roux_et_al]_Cluster_4
Medtr2g445210	actin-related protein ARP4	2	0.968	A		0.231451	0.218527	0.259024	0.269162	0.315302	0.0140827	0.01891	0.0329012	0.00978836	0.0201915					[Roux_et_al]_Cluster_4
Medtr3g054230	hypothetical protein	2	0.436	A		0.232721	0.212806	0.244593	0.287971	0.31202	0.0223886	0.00858844	0.0285777	0.0264241	0.0383059					[Roux_et_al]_Cluster_4
Medtr3g075460	rRNA processing/ribosome biogenesis protein	2	0.999	A		0.246072	0.220971	0.240723	0.255229	0.328345	0.00615184	0.0198296	0.0341143	0.0124344	0.0259216					[Roux_et_al]_Cluster_4
Medtr3g084040	RNA-binding (RRM/RBD/RNP motif) family protein	2	1	A		0.267848	0.241566	0.254315	0.237496	0.299762	0.00212352	0.00528544	0.0121638	0.00963935	0.0103356					[Roux_et_al]_Cluster_4
Medtr3g091460	PPR containing plant-like protein	2	0.998	A		0.281006	0.242853	0.255013	0.209611	0.30617	0.0175668	0.00666995	0.00772332	0.0170469	0.0273128					[Roux_et_al]_Cluster_4
Medtr3g100180	myb-like DNA-binding domain protein	2	0.998	A		0.261655	0.239269	0.262364	0.2329	0.302614	0.00645409	0.00943237	0.0207819	0.0303623	0.0071497				Ruffel_et_al_2008	[Roux_et_al]_Cluster_4
Medtr3g110030	GroES chaperonin	2	0.998	A		0.239318	0.242495	0.240526	0.251647	0.318676	0.00729626	0.00675341	0.0144689	0.038813	0.0532911					[Roux_et_al]_Cluster_4
Medtr3g460700	NOL1/NOP2/sun family RNA methylase, putative	2	1	A		0.251841	0.230349	0.241476	0.248492	0.322646	0.00976195	0.00147577	0.0182625	0.0219213	0.0260247					[Roux_et_al]_Cluster_4
Medtr3g463770	Smr (small MutS-related) domain protein	2	0.991	A		0.262846	0.238776	0.276315	0.235312	0.28707	0.0164086	0.00938591	0.0202052	0.0223458	0.0186918					[Roux_et_al]_Cluster_4
Medtr4g011300	transducin family protein/WD-40 repeat protein, putative	2	1	A		0.255022	0.227841	0.246042	0.245341	0.320959	0.00397269	0.00819211	0.0156625	0.021317	0.0263915					[Roux_et_al]_Cluster_4
Medtr4g019490	dentin sialophosphoprotein, putative	2	0.768	A		0.262744	0.259173	0.264976	0.2236	0.290565	0.00281665	0.0137545	0.00559094	0.0130536	0.0150784					[Roux_et_al]_Cluster_4
Medtr4g035550	PHD finger plant-like protein	2	1	A		0.234427	0.238081	0.265028	0.260166	0.301781	0.00799534	0.012618	0.0117054	0.0105463	0.0255722					[Roux_et_al]_Cluster_4
Medtr4g059460	DEAD-box ATP-dependent RNA helicase-like protein	2	0.972	A		0.240899	0.228273	0.222619	0.277529	0.322183	0.0213535	0.0255049	0.0180566	0.0170822	0.0145882					[Roux_et_al]_Cluster_4
Medtr4g060500	cytochrome B561, amino-terminal protein	2	0.998	A		0.265677	0.237485	0.259792	0.226622	0.307774	0.0126365	0.00961234	0.0120783	0.025433	0.0185306					[Roux_et_al]_Cluster_4
Medtr4g074160	centromere/microtubule-binding protein	2	1	A		0.252469	0.256335	0.263047	0.232615	0.297023	0.00300632	0.00895021	0.0121502	0.00913039	0.0100981					[Roux_et_al]_Cluster_4
Medtr4g074930	RNA recognition motif	2	1	A		0.260238	0.241579	0.260375	0.225397	0.309943	0.0142365	0.00359662	0.0120836	0.00808743	0.0268188					[Roux_et_al]_Cluster_4
Medtr4g078640	adoMet-dependent rRNA methyltransferase Spb1	2	1	A		0.255149	0.241784	0.248009	0.247619	0.307274	0.00988464	0.00679215	0.00979707	0.0145314	0.0203489					[Roux_et_al]_Cluster_4
Medtr4g079390	general transcription factor 3C-like protein	2	0.927	A		0.273282	0.239661	0.266752	0.213759	0.302279	0.0212534	0.0149861	0.00320671	0.0169744	0.0290352					[Roux_et_al]_Cluster_4
Medtr4g099300	tRNA/rRNA methyltransferase SpoU family protein	2	0.889	A		0.238505	0.239029	0.259818	0.22698	0.327486	0.0429436	0.0112633	0.00717816	0.00822275	0.0147109					[Roux_et_al]_Cluster_4
Medtr4g105700	transducin/WD40 repeat protein	2	1	A		0.258066	0.237302	0.261511	0.235789	0.306729	0.00839848	0.00288028	0.00543652	0.00641419	0.022071					[Roux_et_al]_Cluster_4
Medtr4g107110	microtubule-associated TORTIFOLIA-like protein	2	0.928	A		0.247784	0.227513	0.228371	0.265824	0.323136	0.00952757	0.0180687	0.00806986	0.0160861	0.0381952					[Roux_et_al]_Cluster_4
Medtr4g108570	nucleosome/chromatin assembly factor group protein	2	1	A		0.240409	0.266458	0.25226	0.247705	0.294406	0.0093398	0.00702747	0.0118363	0.0141314	0.0275225					[Roux_et_al]_Cluster_4
Medtr4g119500	nuclear transcription factor Y protein	2	0.782	A		0.219675	0.252136	0.271433	0.251406	0.301767	0.00979957	0.00564991	0.0222067	0.0280653	0.0354966					[Roux_et_al]_Cluster_4
Medtr4g123597	transducin family protein/WD-40 repeat protein	2	1	A		0.259726	0.244439	0.247614	0.232398	0.313157	0.0196562	0.00236448	0.0156779	0.0219499	0.0157544					[Roux_et_al]_Cluster_4
Medtr4g127160	SRP40, carboxy-terminal domain protein	2	0.985	A		0.243424	0.238813	0.270999	0.235374	0.30936	0.0108518	0.0216865	0.00959988	0.00467373	0.0157834					[Roux_et_al]_Cluster_4
Medtr4g132120	tRNA wybutosine-synthesizing 2/3/4-like protein	2	0.924	A		0.266982	0.25243	0.258785	0.230424	0.291521	0.0362535	0.0142556	0.0138666	0.00974455	0.0105645					[Roux_et_al]_Cluster_4
Medtr4g132340	U3 small nucleolar RNA-associated-like protein	2	1	A		0.264815	0.242926	0.250229	0.233415	0.307828	0.00854526	0.0067846	0.0163959	0.0115507	0.00885693					[Roux_et_al]_Cluster_4
Medtr5g004720	DNA repair and recombination RAD54-like protein	2	0.994	A		0.21693	0.23473	0.255805	0.278535	0.307198	0.0235146	0.0162911	0.0333373	0.0141483	0.0332806					[Roux_et_al]_Cluster_4
Medtr5g020190	nucleolar RNA-associated protein, putative	2	1	A		0.25836	0.243726	0.256919	0.239277	0.302488	0.0194937	0.00790887	0.00116976	0.00029201	0.0122951					[Roux_et_al]_Cluster_4
Medtr5g079860	23S rRNA m2A2503 methyltransferase	2	0.972	A		0.278953	0.235268	0.25095	0.221965	0.307839	0.0207321	0.0173788	0.0116199	0.0204205	0.0299385					[Roux_et_al]_Cluster_4
Medtr5g097320	heat shock protein 81-2	2	1	A		0.262282	0.248051	0.242621	0.207935	0.329862	0.00863701	0.00647102	0.010248	0.0152283	0.023946					[Roux_et_al]_Cluster_4
Medtr6g033410	Noc2p family protein	2	0.957	A		0.248277	0.247369	0.256394	0.217025	0.32365	0.0297806	0.0241257	0.0094736	0.0200078	0.00639229					[Roux_et_al]_Cluster_4
Medtr6g069400	zinc finger (Ran-binding) family protein	2	0.979	A		0.256643	0.238588	0.252444	0.237737	0.311123	0.0368491	0.0113201	0.0170195	0.0246482	0.0130236					[Roux_et_al]_Cluster_4
Medtr6g086630	ARF GTPase activator	2	1	A		0.260858	0.233343	0.242421	0.252655	0.309866	0.0131272	0.00684952	0.00846938	0.00884149	0.00817752					[Roux_et_al]_Cluster_4
Medtr6g091790	hypothetical protein	2	0.99	A		0.265223	0.248654	0.246878	0.21358	0.318135	0.0222542	0.0148773	0.0298769	0.019358	0.0273477					[Roux_et_al]_Cluster_4
Medtr6g093060	transducin/WD40 repeat protein	2	1	A		0.266225	0.233818	0.245472	0.228777	0.3202	0.0192455	0.00684865	0.0176482	0.013452	0.0252932					[Roux_et_al]_Cluster_4
Medtr7g017430	alpha/beta-hydrolase superfamily protein	2	0.984	A		0.24154	0.236182	0.242415	0.263771	0.313238	0.0146152	0.0100715	0.0224853	0.0207109	0.0125223					[Roux_et_al]_Cluster_4
Medtr7g069430	ribosomal RNA processing brix domain protein	2	0.999	A		0.241528	0.246631	0.246795	0.244126	0.318515	0.00767894	0.0123763	0.00475568	0.0185763	0.00355036					[Roux_et_al]_Cluster_4
Medtr7g076230	periodic tryptophan protein	2	0.999	A		0.24738	0.21693	0.242196	0.254847	0.33024	0.0174381	0.00739213	0.011609	0.0300678	0.00434973					[Roux_et_al]_Cluster_4
Medtr7g085500	evolutionarily carboxy-terminal region protein	2	0.931	A		0.241593	0.213207	0.24572	0.27961	0.313441	0.0156489	0.00462336	0.020866	0.00855341	0.0292178					[Roux_et_al]_Cluster_4
Medtr7g086370	3'-5' exonuclease	2	0.604	A		0.259462	0.252897	0.27317	0.23435	0.282566	0.0132662	0.006675	0.0115456	0.00332192	0.0210017					[Roux_et_al]_Cluster_4
Medtr7g089770	DNA-binding protein	2	1	A		0.258684	0.247059	0.254766	0.234721	0.304915	0.0115528	0.0137178	0.0131748	0.00213645	0.0110191					[Roux_et_al]_Cluster_4
Medtr7g091500	cytoplasmic tRNA 2-thiolation protein	2	0.899	A		0.249861	0.230735	0.260636	0.264152	0.295425	0.0138144	0.00735183	0.0149994	0.0188165	0.0114421					[Roux_et_al]_Cluster_4
Medtr7g099170	transducin/WD40 repeat protein	2	1	A		0.270881	0.234154	0.252384	0.242963	0.299989	0.00569666	0.00438458	0.00513338	0.00470881	0.0225448					[Roux_et_al]_Cluster_4
Medtr7g100040	pescadillo-like protein	2	1	A		0.247343	0.240459	0.256129	0.247389	0.308317	0.00663267	0.00352766	0.0101185	0.0106155	0.0231779					[Roux_et_al]_Cluster_4
Medtr7g105630	programmed cell death protein	2	0.999	A		0.259506	0.240673	0.26868	0.24068	0.292124	0.0060484	0.00443883	0.0211078	0.00311181	0.0169661					[Roux_et_al]_Cluster_4
Medtr7g111650	meiotically up-regulated protein 71-like protein	2	0.987	A		0.245997	0.244842	0.252217	0.263221	0.295414	0.0142629	0.00918726	0.0145458	0.0104204	0.0180012					[Roux_et_al]_Cluster_4
Medtr7g117545	pumilio-family RNA-binding repeatprotein	2	1	A		0.244075	0.228444	0.250398	0.259263	0.313827	0.00726512	0.00326404	0.00821435	0.00600578	0.0460808					[Roux_et_al]_Cluster_4
Medtr8g014080	transducin/WD-like repeat-protein	2	0.987	A		0.239648	0.255337	0.243739	0.234545	0.320309	0.019853	0.0102185	0.0096813	0.0122931	0.0509825					[Roux_et_al]_Cluster_4
Medtr8g018150	nucleolar GTP-binding-like protein	2	1	A		0.252358	0.23506	0.239676	0.263096	0.308527	0.00518275	0.00343181	0.00573999	0.0142845	0.0267614					[Roux_et_al]_Cluster_4
Medtr8g028030	rRNA processing/ribosome biogenesis protein	2	0.839	A		0.274459	0.249321	0.261171	0.2073	0.304341	0.00832533	0.00403658	0.00130636	0.0103093	0.00916369					[Roux_et_al]_Cluster_4
Medtr8g065900	DNA-directed RNA polymerase-like protein	2	0.982	A		0.262492	0.223648	0.241457	0.240115	0.324433	0.0234684	0.0114202	0.022627	0.0353999	0.00657791					[Roux_et_al]_Cluster_4
Medtr8g065960	DNA-directed RNA polymerase	2	0.993	A		0.237378	0.233324	0.24907	0.240134	0.330899	0.0364756	0.0202981	0.0240341	0.0228319	0.00455265					[Roux_et_al]_Cluster_4
Medtr8g092060	UPF0202 plant-like protein	2	1	A		0.24899	0.243181	0.248403	0.238177	0.318485	0.0167661	0.00203515	0.00583402	0.0178056	0.0132333					[Roux_et_al]_Cluster_4
Medtr8g093480	zinc finger C-x8-C-x5-C-x3-H type family protein	2	0.956	A		0.241551	0.218857	0.252074	0.274502	0.308957	0.00502791	0.0180482	0.0208054	0.00589778	0.0253032					[Roux_et_al]_Cluster_4
Medtr8g098715	RNA 3-terminal phosphate cyclase-like protein, putative	2	0.999	A		0.259515	0.226585	0.250547	0.234646	0.323065	0.0197042	0.00257242	0.0127958	0.022417	0.0118985					[Roux_et_al]_Cluster_4
Medtr8g101340	RNA helicase, ATP-dependent, SK12/DOB1 protein	2	0.774	A		0.268241	0.250288	0.262201	0.229552	0.291138	0.0158825	0.00868118	0.00821743	0.010387	0.0129959					[Roux_et_al]_Cluster_4
Medtr1g095360	para-aminobenzoate synthase	2	1	A		0.235117	0.231465	0.246499	0.258225	0.321208	0.0210167	0.0126149	0.0201558	0.00652038	0.0514643					[Roux_et_al]_Cluster_5	[PMN]_4-aminobenzoate_biosynthesis
Medtr4g107400	hipl2 protein precursor	2	0.999	A		0.26532	0.249184	0.252732	0.239042	0.295601	0.00407823	0.00884729	0.00434457	0.0105034	0.0177399					[Roux_et_al]_Cluster_5	[PMN]_glucose_and_glucose-1-phosphate_degradation
Medtr4g124190	cytidine/deoxycytidylate deaminase family protein	2	0.945	A		0.225073	0.233987	0.239102	0.280517	0.313946	0.00633345	0.010865	0.0066413	0.032035	0.0426256					[Roux_et_al]_Cluster_5	[PMN]_guanosine_nucleotides_degradation_II
Medtr4g083180	asparagine synthase	2	1	A		0.267557	0.235063	0.247026	0.239848	0.307763	0.00420173	0.0155701	0.0200897	0.0275852	0.0259198					[Roux_et_al]_Cluster_5	[PMN]_L-glutamine_degradation_I;[PMN]_superpathway_of_L-asparagine_biosynthesis;[PMN]_L-asparagine_biosynthesis_I;[PMN]_L-asparagine_biosynthesis_II
Medtr7g080450	lecithin:cholesterol acyltransferase family protein	2	0.98	A		0.236659	0.207511	0.230722	0.273845	0.337928	0.0120652	0.00657767	0.00307969	0.020912	0.0199616			Cabeza_et_al_2014		[Roux_et_al]_Cluster_5	[PMN]_phosphatidylcholine_acyl_editing;[PMN]_phospholipases
Medtr2g008190	phosphatidylserine decarboxylase	2	0.659	A		0.242127	0.231479	0.249779	0.273183	0.301243	0.0100501	0.0145712	0.018814	0.0250807	0.0312017					[Roux_et_al]_Cluster_5	[PMN]_phosphatidylethanolamine_biosynthesis_I
Medtr1338s0010	hypothetical protein	2	0.966	A		0.211771	0.231072	0.247336	0.26354	0.332339	0.0169862	0.00561646	0.0247545	0.00349275	0.0603576					[Roux_et_al]_Cluster_5
Medtr1g007610	pentatricopeptide (PPR) repeat protein	2	0.97	A		0.272007	0.235139	0.244897	0.229222	0.313468	0.0266541	0.0145415	0.0273851	0.0238717	0.0110918					[Roux_et_al]_Cluster_5
Medtr1g038650	TCP family transcription factor	2	0.735	A		0.251926	0.23904	0.243241	0.260083	0.305068	0.00586969	0.0235595	0.0181127	0.0143438	0.0150563			Cabeza_et_al_2014		[Roux_et_al]_Cluster_5
Medtr1g072550	plant organelle RNA recognition domain protein	2	0.679	A		0.216779	0.235954	0.282601	0.250758	0.304042	0.03034	0.00399271	0.0481304	0.0220392	0.0485192					[Roux_et_al]_Cluster_5
Medtr1g072890	RRP12-like protein	2	0.998	A		0.264789	0.243171	0.260105	0.239331	0.29448	0.0133407	0.00498895	0.0132194	0.00244355	0.0110656				Ruffel_et_al_2008	[Roux_et_al]_Cluster_5
Medtr1g086050	preprotein translocase subunit SecA	2	0.821	A		0.25211	0.220078	0.250695	0.272703	0.302721	0.0142247	0.00709704	0.0136166	0.00833458	0.0189398					[Roux_et_al]_Cluster_5
Medtr1g088670	ribosome biogenesis protein Nop16	2	0.999	A		0.250189	0.232455	0.262879	0.24284	0.309201	0.0218124	0.0026176	0.0203335	0.0159502	0.0254066					[Roux_et_al]_Cluster_5
Medtr1g090140	TCP-1/cpn60 chaperonin family protein	2	1	A		0.252665	0.246292	0.226513	0.237529	0.328879	0.0113376	0.00607313	0.00973368	0.0201532	0.0411125					[Roux_et_al]_Cluster_5
Medtr2g005830	tRNA pseudouridine synthase A	2	0.997	A		0.278718	0.23747	0.2452	0.217634	0.315384	0.0206753	0.0038873	0.00754424	0.0143203	0.0156342					[Roux_et_al]_Cluster_5
Medtr2g010020	heat shock 70 kDa protein	2	0.969	A		0.233001	0.222355	0.218423	0.262982	0.347269	0.00434408	0.00898643	0.0103735	0.0327237	0.0238435					[Roux_et_al]_Cluster_5
Medtr2g010110	DNA polymerase V-like protein, putative	2	1	A		0.262068	0.246779	0.255313	0.233401	0.302637	0.00595138	0.00466285	0.0157694	0.00607524	0.020781					[Roux_et_al]_Cluster_5
Medtr2g013650	ubiquitin-conjugating enzyme E2	2	0.699	A		0.267605	0.211531	0.263833	0.264848	0.287838	0.0270505	0.016438	0.0347495	0.0107542	0.0395311					[Roux_et_al]_Cluster_5
Medtr2g063620	RING/FYVE/PHD zinc finger protein	2	0.975	A		0.236423	0.252561	0.262335	0.26475	0.285476	0.0158243	0.0280227	0.0106537	0.0161142	0.0178246					[Roux_et_al]_Cluster_5
Medtr2g079330	nucleotidyltransferase family protein	2	1	A		0.268431	0.239715	0.25199	0.23863	0.301472	0.00739097	0.00536207	0.0101182	0.0195738	0.0123717					[Roux_et_al]_Cluster_5
Medtr2g081080	embryo sac development arrest protein	2	1	A		0.261925	0.242599	0.244115	0.238574	0.311379	0.00282083	0.0104626	0.00266473	0.0120557	0.0230933					[Roux_et_al]_Cluster_5
Medtr2g086950	protein phosphatase 1 regulatory subunit SDS22	2	0.67	A		0.266833	0.255298	0.259378	0.221823	0.296806	0.00425764	0.00744409	0.0103547	0.0145631	0.0119885					[Roux_et_al]_Cluster_5
Medtr2g100870	MMS19 nucleotide excision repair-like protein	2	0.978	A		0.262957	0.241954	0.253228	0.215602	0.318763	0.0240881	0.0321197	0.0207476	0.0239919	0.0110598					[Roux_et_al]_Cluster_5
Medtr2g450070	two-component response regulator ARR12-like protein	2	0.998	A		0.271326	0.234409	0.2495	0.244356	0.300404	0.0136017	0.011294	0.0102691	0.0160097	0.0135519					[Roux_et_al]_Cluster_5
Medtr3g025880	RNA-binding (RRM/RBD/RNP motif) family protein	2	0.973	A		0.255333	0.250922	0.239318	0.238313	0.312032	0.0121432	0.012338	0.0103359	0.0373127	0.0351995					[Roux_et_al]_Cluster_5
Medtr3g029520	poly(ADP-ribose) glycohydrolase	2	0.977	A		0.22557	0.245624	0.265548	0.266927	0.29489	0.00844245	0.0108249	0.0229615	0.0155413	0.0357282					[Roux_et_al]_Cluster_5
Medtr3g035840	NB-ARC domain disease resistance protein	2	0.945	A		0.238942	0.228378	0.263549	0.241503	0.321076	0.0200288	0.00954412	0.0345757	0.0162303	0.0221611					[Roux_et_al]_Cluster_5
Medtr3g045460	Myb/SANT-like DNA-binding domain protein	2	0.947	A		0.238248	0.234134	0.2475	0.27284	0.304747	0.0138535	0.00984666	0.0151268	0.0245609	0.0304635					[Roux_et_al]_Cluster_5
Medtr3g052940	F-box/RNI/FBD-like domain protein, putative	2	0.989	A		0.21613	0.248721	0.276098	0.254497	0.301517	0.026409	0.0178837	0.0151429	0.00924794	0.0112294					[Roux_et_al]_Cluster_5
Medtr3g058990	RNA recognition motif	2	0.998	A		0.251712	0.246142	0.263454	0.233015	0.304837	0.0196437	0.0131511	0.0097749	0.0165266	0.0173895					[Roux_et_al]_Cluster_5
Medtr3g071620	DEAD-box ATP-dependent RNA helicase-like protein	2	1	A		0.249715	0.239586	0.260637	0.255195	0.29691	0.0111534	0.0102321	0.00506479	0.00773507	0.00845695					[Roux_et_al]_Cluster_5
Medtr3g077450	modifier OF SNC1 1, putative	2	0.818	A		0.268477	0.246252	0.261636	0.23709	0.289142	0.00791248	0.00847102	0.00561634	0.00592754	0.0100499					[Roux_et_al]_Cluster_5
Medtr3g083970	DRIM (down-regulated in metastasis)-like protein	2	0.998	A		0.256257	0.237959	0.258017	0.238231	0.306447	0.022128	0.0141608	0.0293333	0.0147144	0.0355896					[Roux_et_al]_Cluster_5
Medtr3g086220	hypothetical protein	2	0.999	A		0.246731	0.247369	0.270527	0.231585	0.303558	0.00892338	0.0121454	0.00815916	0.0134594	0.00211968					[Roux_et_al]_Cluster_5
Medtr3g095790	cytochrome C oxidase assembly protein COX15	2	1	A		0.268863	0.236292	0.251603	0.230615	0.309903	0.00833002	0.0138752	0.0138594	0.0262466	0.010435					[Roux_et_al]_Cluster_5
Medtr3g097570	DYAD-like protein	2	1	A		0.255365	0.241459	0.265103	0.240488	0.29808	0.0216337	0.0148593	0.00500827	0.00831897	0.02196					[Roux_et_al]_Cluster_5
Medtr3g098060	protein prenylyltransferase superfamily protein	2	1	A		0.257219	0.236144	0.256461	0.240693	0.308048	0.0222159	0.00934077	0.0185996	0.0135888	0.0160856					[Roux_et_al]_Cluster_5
Medtr3g108640	arginine N-methyltransferase	2	0.901	A		0.272723	0.266831	0.253919	0.206612	0.29605	0.0102279	0.0081675	0.0148761	0.022435	0.0277039					[Roux_et_al]_Cluster_5
Medtr3g114950	hypothetical protein	2	0.998	A		0.243406	0.235138	0.252307	0.260721	0.306773	0.0116191	0.00361817	0.0195983	0.0157024	0.0317081					[Roux_et_al]_Cluster_5
Medtr3g115250	pre-rRNA-processing TSR1-like protein	2	1	A		0.258676	0.234117	0.254809	0.246444	0.305456	0.00952689	0.00606951	0.0117488	0.0184887	0.0209744					[Roux_et_al]_Cluster_5
Medtr4g021570	armadillo/beta-catenin-like repeat protein	2	0.995	A		0.236672	0.231197	0.230309	0.281165	0.314318	0.0114444	0.0139657	0.00775033	0.026606	0.0315451					[Roux_et_al]_Cluster_5
Medtr4g032680	FKBP-type peptidyl-prolyl cis-trans isomerase	2	0.999	A		0.256163	0.249552	0.268705	0.231546	0.29542	0.0116502	0.00979673	0.00413136	0.00274507	0.0124706					[Roux_et_al]_Cluster_5
Medtr4g033435	patellin-like protein	2	0.988	A		0.258347	0.220018	0.246545	0.241685	0.326263	0.0105973	0.0126924	0.00609111	0.0234858	0.0257736					[Roux_et_al]_Cluster_5
Medtr4g070550	F-box protein interaction domain protein	2	0.999	A		0.237836	0.230747	0.253888	0.267184	0.307268	0.011461	0.029841	0.022676	0.0154353	0.019352					[Roux_et_al]_Cluster_5
Medtr4g075520	Urb2/Npa2 family protein	2	0.999	A		0.263239	0.23571	0.261947	0.21976	0.312947	0.0322403	0.00264383	0.0232791	0.00763303	0.0379182					[Roux_et_al]_Cluster_5
Medtr4g077880	P-loop nucleoside triphosphate hydrolase superfamily protein	2	0.77	A		0.247067	0.229318	0.22559	0.265342	0.324369	0.0101301	0.0295888	0.0152327	0.0139965	0.0345052					[Roux_et_al]_Cluster_5
Medtr4g082300	GCK domain protein	2	0.999	A		0.258768	0.254167	0.248747	0.233637	0.303427	0.0122881	0.0173021	0.012993	0.0319678	0.0179255					[Roux_et_al]_Cluster_5
Medtr4g086290	DNA-directed RNA polymerase I protein	2	1	A		0.249096	0.241939	0.257991	0.236615	0.312255	0.02343	0.00449751	0.00993215	0.0128523	0.0213551					[Roux_et_al]_Cluster_5
Medtr4g086410	alcohol dehydrogenase zinc-binding domain protein	2	0.787	A		0.250172	0.231752	0.255044	0.268626	0.295218	0.0127928	0.00661339	0.0215022	0.0107535	0.0128084			Cabeza_et_al_2014		[Roux_et_al]_Cluster_5
Medtr4g087270	Sas10/U3 ribonucleoprotein (UTP) family protein, putative	2	1	A		0.254548	0.242256	0.256634	0.242986	0.30408	0.00682867	0.011385	0.00696314	0.0095384	0.0203489					[Roux_et_al]_Cluster_5
Medtr4g096820	pre-rRNA-processing esf1-like protein	2	1	A		0.250875	0.242196	0.26263	0.243124	0.301935	0.00656092	0.00470555	0.0172222	0.0148759	0.010313					[Roux_et_al]_Cluster_5
Medtr4g099260	high-affinity potassium transporter	2	0.811	A		0.254635	0.228605	0.245723	0.237697	0.324122	0.0260142	0.0123244	0.018213	0.00954765	0.0573026					[Roux_et_al]_Cluster_5
Medtr4g101410	OSBP(oxysterol-binding protein)-related protein 1C	2	0.998	A		0.246401	0.218655	0.252764	0.260189	0.314875	0.0177734	0.00865216	0.0157597	0.0273862	0.0501396					[Roux_et_al]_Cluster_5
Medtr4g105590	Mpp10 protein	2	1	A		0.26855	0.243518	0.246878	0.235997	0.304454	0.0185414	0.0162673	0.00397949	0.00749291	0.0164074					[Roux_et_al]_Cluster_5
Medtr4g120470	pumilio-like protein	2	1	A		0.255812	0.235585	0.254236	0.24898	0.305662	0.00752402	0.0105196	0.0106457	0.00614958	0.0140933					[Roux_et_al]_Cluster_5
Medtr4g121550	ribosomal RNA processing protein	2	0.999	A		0.265029	0.243455	0.263799	0.229966	0.297328	0.0122714	0.00325898	0.0188903	0.0294686	0.00551368					[Roux_et_al]_Cluster_5
Medtr4g124030	DNA-directed RNA polymerase	2	1	A		0.254786	0.237816	0.241798	0.233896	0.326088	0.0170592	0.0119438	0.0149813	0.0177983	0.0112453					[Roux_et_al]_Cluster_5
Medtr4g124100	DNA-binding protein	2	0.999	A		0.243976	0.227547	0.262217	0.259245	0.305424	0.00285789	0.00687263	0.031628	0.0128604	0.0102276					[Roux_et_al]_Cluster_5
Medtr4g125930	U-box kinase family protein	2	0.991	A		0.243138	0.230507	0.272611	0.25905	0.294845	0.0138544	0.00965854	0.0226744	0.0140001	0.00857759					[Roux_et_al]_Cluster_5
Medtr4g127640	S-adenosyl-L-methionine-dependent methyltransferase	2	1	A		0.266704	0.241051	0.251329	0.237864	0.30298	0.00696104	0.00798547	0.00822386	0.00958844	0.0247831					[Roux_et_al]_Cluster_5
Medtr5g008420	RNA-binding KH domain protein	2	1	A		0.266839	0.223653	0.260697	0.248672	0.298776	0.00453344	0.00934912	0.0175322	0.0109486	0.0344239					[Roux_et_al]_Cluster_5
Medtr5g009750	intracellular protein transporter USO1-like protein	2	0.99	A		0.231504	0.241695	0.271301	0.255193	0.300063	0.0155769	0.00619	0.0125067	0.0161879	0.0126015					[Roux_et_al]_Cluster_5
Medtr5g012030	stress-inducible protein, putative	2	1	A		0.249628	0.235465	0.242797	0.258066	0.312896	0.00649103	0.00869668	0.00698757	0.0118517	0.00476115					[Roux_et_al]_Cluster_5
Medtr5g023810	tRNA nucleotidyltransferase/poly(A) polymerase	2	0.721	A		0.253971	0.248723	0.275219	0.203725	0.309705	0.0204539	0.0289695	0.0324797	0.0185114	0.0266011					[Roux_et_al]_Cluster_5
Medtr5g025980	bystin, putative	2	1	A		0.263048	0.233179	0.256719	0.248026	0.30003	0.00290211	0.00303099	0.0057372	0.0136368	0.013727					[Roux_et_al]_Cluster_5
Medtr5g065670	transcription factor	2	0.677	A		0.252612	0.221781	0.246333	0.27762	0.300199	0.00900599	0.00811384	0.0131965	0.0151382	0.0160546					[Roux_et_al]_Cluster_5
Medtr5g084700	nuclear ribonuclease Z	2	0.944	A		0.272896	0.237218	0.268209	0.20544	0.31032	0.00909455	0.0110241	0.00355241	0.0185243	0.00863288					[Roux_et_al]_Cluster_5
Medtr5g092370	U3 small nucleolar RNA-associated protein	2	0.999	A		0.241488	0.229967	0.237794	0.249508	0.332241	0.0255183	0.00732297	0.0198732	0.0207288	0.0289205				Ruffel_et_al_2008	[Roux_et_al]_Cluster_5
Medtr5g092560	DEAD-box ATP-dependent RNA helicase-like protein	2	0.994	A		0.26036	0.244415	0.26288	0.237105	0.295962	0.0160897	0.00910239	0.0134054	0.0187238	0.0203414					[Roux_et_al]_Cluster_5
Medtr5g096460	heat shock protein 81-2	2	0.996	A		0.232623	0.259188	0.248382	0.244901	0.312716	0.0113779	0.0159354	0.00652787	0.0201572	0.0163755					[Roux_et_al]_Cluster_5
Medtr6g004840	embryo defective 3012 protein	2	0.672	A		0.272091	0.26041	0.25569	0.218722	0.291892	0.0236519	0.0148651	0.0187723	0.0188242	0.0130272					[Roux_et_al]_Cluster_5
Medtr6g036520	hypothetical protein	2	0.957	A		0.266597	0.23325	0.271311	0.216476	0.304451	0.0369749	0.00591018	0.0258082	0.00737506	0.051879					[Roux_et_al]_Cluster_5
Medtr6g047580	mediator of RNA polymerase II transcription subunit 36a	2	0.999	A		0.248767	0.261319	0.269056	0.233823	0.288339	0.0116049	0.0102289	0.0279726	0.0166216	0.00374963					[Roux_et_al]_Cluster_5
Medtr6g053510	SPX (SYG1/Pho81/XPR1) domain protein MFS transporter	2	0.965	A		0.242882	0.225675	0.233856	0.279919	0.312942	0.0160185	0.00404319	0.0113201	0.0232425	0.0117263					[Roux_et_al]_Cluster_5
Medtr7g017440	leguminosin group485 secreted peptide	2	0.998	A		0.264238	0.239952	0.244594	0.241863	0.307582	0.0103507	0.0217903	0.0199068	0.0199563	0.0171574					[Roux_et_al]_Cluster_5
Medtr7g026915	NHL repeat protein	2	0.936	A		0.237266	0.24531	0.262253	0.26599	0.289776	0.0220644	0.0103714	0.0177747	0.015522	0.0292942					[Roux_et_al]_Cluster_5
Medtr7g034405	DNA repair UVH3-like protein	2	0.974	A		0.241985	0.232997	0.25389	0.264733	0.304439	0.0175967	0.00632778	0.0172231	0.0177357	0.0339236					[Roux_et_al]_Cluster_5
Medtr7g093290	metal tolerance-like protein	2	0.936	A		0.242039	0.235717	0.255141	0.269513	0.297025	0.0167761	0.0134982	0.0195437	0.0111676	0.0308375					[Roux_et_al]_Cluster_5
Medtr7g094460	GTP-binding elongation factor Tu family protein	2	0.988	A		0.267672	0.253649	0.257066	0.234245	0.288656	0.00832371	0.0116637	0.0162407	0.0247971	0.0199825					[Roux_et_al]_Cluster_5
Medtr7g099680	heat shock cognate 70 kDa protein	2	1	A		0.252964	0.246936	0.249133	0.243098	0.308071	0.00521722	0.00424956	0.00440025	0.00437685	0.0201411					[Roux_et_al]_Cluster_5
Medtr7g110260	transducin/WD-like repeat-protein	2	0.996	A		0.270621	0.253522	0.255066	0.210138	0.306113	0.0244232	0.0141051	0.0179681	0.00588568	0.0237385					[Roux_et_al]_Cluster_5
Medtr7g113360	zinc finger (Ran-binding) family protein	2	0.996	A		0.251139	0.207403	0.24614	0.265309	0.321162	0.0149992	0.0170555	0.0229074	0.0199165	0.0325					[Roux_et_al]_Cluster_5
Medtr7g114980	aldo/keto reductase family oxidoreductase	2	0.777	A		0.245722	0.244206	0.245308	0.24492	0.3144	0.00570319	0.00752127	0.0091177	0.0153067	0.0618692					[Roux_et_al]_Cluster_5
Medtr8g011080	DnaJ heat shock amino-terminal domain protein	2	0.995	A		0.23601	0.216284	0.245217	0.268898	0.322199	0.00842342	0.0263887	0.0217696	0.018799	0.0597728					[Roux_et_al]_Cluster_5
Medtr8g013640	4F5 family protein	2	0.836	A		0.219946	0.245898	0.231897	0.279928	0.315103	0.0180756	0.00332486	0.0198833	0.0190614	0.0341809					[Roux_et_al]_Cluster_5
Medtr8g020840	[NSP1]_GRAS family transcription factor	2	0.531	A		0.226628	0.218345	0.245022	0.291244	0.311107	0.0110261	0.00917848	0.0152629	0.0139547	0.0320183					[Roux_et_al]_Cluster_5
Medtr8g022010	nuclear pore protein	2	0.959	A		0.266539	0.248218	0.258511	0.23597	0.292786	0.00985363	0.00746915	0.0101983	0.00568282	0.0148104					[Roux_et_al]_Cluster_5
Medtr8g027775	DEAD-box ATP-dependent RNA helicase family protein	2	1	A		0.251215	0.221553	0.254197	0.259417	0.311194	0.00462622	0.0071511	0.0100942	0.0103354	0.0234168					[Roux_et_al]_Cluster_5
Medtr8g080290	mannosyl-oligosaccharide glucosidase	2	0.983	A		0.232301	0.208448	0.239263	0.28584	0.322813	0.0164164	0.00871907	0.00761526	0.00535973	0.0421703					[Roux_et_al]_Cluster_5
Medtr8g094730	NADH dehydrogenase	2	0.972	A		0.249583	0.232892	0.228014	0.269924	0.314623	0.0137319	0.00409883	0.0156045	0.0112692	0.037247					[Roux_et_al]_Cluster_5
Medtr8g107280	translocon at the outer membrane ofs-like protein	2	0.605	A		0.240428	0.232972	0.246203	0.283711	0.295006	0.0145172	0.0273061	0.00788942	0.0112684	0.0258785					[Roux_et_al]_Cluster_5
Medtr3g111020	MATE efflux family protein	2	0.964	A		0.218471	0.260979	0.258926	0.238873	0.315522	0.0359662	0.00528256	0.0292376	0.0178268	0.0295259			Cabeza_et_al_2014		[Roux_et_al]_Cluster_6
Medtr6g039180	receptor-like protein	2	0.59	A		0.234882	0.227935	0.251752	0.282085	0.299614	0.0111908	0.010023	0.0223038	0.0268519	0.0337831					[Roux_et_al]_Cluster_6
Medtr8g015970	ABC transporter-like family-protein	2	0.825	A		0.218588	0.258549	0.27346	0.255062	0.288625	0.0374772	0.00954625	0.0378981	0.0223977	0.048436					[Roux_et_al]_Cluster_6
Medtr8g092390	26S proteasome regulatory subunit N5	2	0.734	A		0.243787	0.223496	0.253929	0.278603	0.298238	0.00228424	0.0137937	0.0211516	0.015175	0.0254228					[Roux_et_al]_Cluster_7
Medtr8g011610	lipase class 3 family protein	2	0.99	A		0.276173	0.231569	0.259239	0.236856	0.294017	0.029551	0.01174	0.0155823	0.0154607	0.0354746					[Roux_et_al]_Cluster_8	[PMN]_triacylglycerol_degradation
Medtr1g022305	DEAD-box ATP-dependent RNA helicase-like protein	2	0.658	A		0.2326	0.23951	0.263302	0.272007	0.291639	0.0261198	0.0181314	0.0219474	0.00347311	0.0282621					[Roux_et_al]_Cluster_8
Medtr1g044135	plant/T32M21-140 protein	2	0.996	A		0.244768	0.241811	0.250681	0.265307	0.29551	0.0293197	0.00592803	0.0196959	0.016779	0.0474859					[Roux_et_al]_Cluster_8
Medtr3g106160	chaperone ClpB, putative	2	1	A		0.257567	0.249175	0.249219	0.239877	0.304305	0.00907277	0.0179255	0.0150551	0.00455141	0.0187535					[Roux_et_al]_Cluster_8
Medtr4g078850	DnaJ heat shock family protein	2	0.931	A		0.242003	0.249449	0.228674	0.257043	0.315602	0.0151835	0.0209621	0.0237293	0.0145301	0.0565578					[Roux_et_al]_Cluster_8
Medtr5g010730	PAS domain tyrosine kinase family protein	2	0.855	A		0.232496	0.218851	0.22896	0.285138	0.324148	0.017576	0.00437541	0.00430459	0.0261257	0.0286512					[Roux_et_al]_Cluster_8
Medtr3g016025	hypothetical protein	2	0.975	A		0.216591	0.240439	0.261783	0.276479	0.299532	0.0113082	0.0212545	0.0289645	0.00987246	0.0427773					[Roux_et_al]_Cluster_9
Medtr7g056500	[LP7]_leguminosin group567 LEED...PEED secreted peptide	2	0.991	A		0.239014	0.243135	0.256953	0.261358	0.298697	0.0254567	0.0233827	0.00932627	0.0047926	0.0331774				Ruffel_et_al_2008	[Roux_et_al]_Cluster_9
Medtr0171s0010	cytochrome P450 family protein	2	0.99	A		0.236912	0.240966	0.277959	0.244338	0.29633	0.026518	0.018589	0.0318764	0.0112893	0.0411039						[PMN]_(-)-glycinol_biosynthesis
Medtr4g094775	cytochrome P450 family 81 protein	2	0.807	A		0.24968	0.224122	0.256971	0.269992	0.298146	0.0221477	0.0109842	0.0100818	0.0144592	0.0241393						[PMN]_(-)-maackiain_biosynthesis;[PMN]_(-)-medicarpin_biosynthesis
Medtr5g093890	phosphoribosylformylglycinamidine cyclo-ligase	2	0.987	A		0.235824	0.249384	0.246251	0.240828	0.320475	0.0409111	0.0144903	0.0298882	0.0314894	0.0110096						[PMN]_5-aminoimidazole_ribonucleotide_biosynthesis_I
Medtr0279s0030	ion channel protein	2	0.926	A		0.219135	0.248589	0.264973	0.277383	0.285756	0.031051	0.0171479	0.0313237	0.00325931	0.0461548						[PMN]_ajugose_biosynthesis_II_(galactinol-independent)
Medtr3g035970	glutamate-ammonia ligase-like protein	2	0.98	A		0.262204	0.238291	0.220733	0.236304	0.33275	0.00948004	0.0149282	0.0184555	0.00658855	0.0331668						[PMN]_ammonia_assimilation_cycle_II;[PMN]_L-glutamine_biosynthesis_III;[PMN]_nitrate_reduction_II_(assimilatory);[PMN]_ammonia_assimilation_cycle_I;[PMN]_L-glutamine_biosynthesis_I
Medtr1g104933	2-hydroxyisoflavanone dehydratase	2	0.999	A		0.250696	0.220417	0.247139	0.267827	0.310872	0.00372535	0.00395061	0.0030181	0.00314135	0.0309461						[PMN]_benzoate_biosynthesis_I_(CoA-dependent,_&beta;-oxidative);[PMN]_isoflavonoid_biosynthesis_II;[PMN]_isoflavonoid_biosynthesis_I;[PMN]_formononetin_biosynthesis
Medtr6g088500	short-chain dehydrogenase/reductase	2	0.918	A		0.272144	0.224119	0.244194	0.231748	0.318755	0.0280144	0.00636334	0.00535439	0.0364832	0.042798						[PMN]_chlorophyll_cycle
Medtr7g100370	phosphatidate phosphatase LPIN3-like protein	2	0.958	A		0.248794	0.239498	0.254197	0.245661	0.309284	0.029922	0.0166134	0.0234085	0.00538138	0.0264143			Cabeza_et_al_2014			[PMN]_diacylglycerol_and_triacylglycerol_biosynthesis
Medtr2g090355	hypothetical protein	2	0.837	A		0.242997	0.216378	0.248487	0.282269	0.30412	0.0135595	0.0268494	0.0135502	0.0195133	0.0365736						[PMN]_fatty_acid_&beta;-oxidation_II_(peroxisome);[PMN]_unsaturated,_even_numbered_fatty_acid_&beta;-oxidation;[PMN]_very_long_chain_fatty_acid_biosynthesis_II
Medtr3g088880	4-coumarate:CoA ligase-like protein	2	0.946	A		0.249317	0.220238	0.227392	0.281937	0.314629	0.0248144	0.00997968	0.00359071	0.0187271	0.0141827						[PMN]_jasmonic_acid_biosynthesis
Medtr4g012860	pyridoxal biosynthesis protein PDX1, putative	2	0.747	A		0.224486	0.23872	0.255347	0.27626	0.302308	0.0225072	0.023946	0.0151172	0.015693	0.0146125						[PMN]_L-glutamine_degradation_I;[PMN]_pyridoxal_5'-phosphate_biosynthesis_II
Medtr2g006040	ATP phosphoribosyltransferase catalytic subunit	2	0.995	A		0.232069	0.221539	0.247837	0.277165	0.314748	0.0081828	0.018324	0.0275963	0.0103075	0.0310035						[PMN]_L-histidine_biosynthesis
Medtr6g033600	class I/II aminotransferase	2	0.966	A		0.240251	0.226485	0.252179	0.273598	0.304039	0.0098723	0.0223732	0.0170868	0.019451	0.0346408						[PMN]_L-histidine_biosynthesis
Medtr7g056403	purple acid phosphatase superfamily protein	2	0.922	A		0.234347	0.227091	0.260215	0.257025	0.314664	0.0251852	0.0148447	0.0117061	0.0140786	0.0515382						[PMN]_phosphate_acquisition;[PMN]_phytate_degradation_I
Medtr1g046360	haloacid dehalogenase superfamily protein	2	0.998	A		0.233323	0.236763	0.2585	0.270775	0.29794	0.0107862	0.00894098	0.0137812	0.00524851	0.0529768						[PMN]_phosphatidylglycerol_biosynthesis_I_(plastidic);[PMN]_cardiolipin_biosynthesis_II;[PMN]_phosphatidylglycerol_biosynthesis_II_(non-plastidic)
Medtr4g031220	indigoidine synthase A-like protein	2	0.986	A		0.223086	0.243245	0.256246	0.27401	0.298997	0.0269494	0.0101216	0.0284061	0.0133272	0.0445371				Ruffel_et_al_2008		[PMN]_pseudouridine_degradation
Medtr4g031235	indigoidine synthase A-like protein	2	0.994	A		0.229038	0.234138	0.248187	0.278244	0.304832	0.0270395	0.0246164	0.0235619	0.022734	0.0353225						[PMN]_pseudouridine_degradation
Medtr6g015630	dihydrofolate reductase-thymidylate synthase-like protein	2	0.968	A		0.218714	0.233751	0.260129	0.279125	0.303117	0.0077707	0.00705448	0.016057	0.00433668	0.0474217						[PMN]_pyrimidine_deoxyribonucleosides_salvage;[PMN]_pyrimidine_deoxyribonucleotides_<i>de_novo</i>_biosynthesis_II;[PMN]_folate_transformations_II;[PMN]_superpathway_of_pyrimidine_deoxyribonucleotides_<i>de_novo</i>_biosynthesis_(E._coli);[PMN]_pyrimidine_deoxyribonucleotides_<i>de_novo</i>_biosynthesis_I
Medtr4g021530	1-O-acylglucose:anthocyanin acyltransferase	2	0.969	A		0.224425	0.233727	0.265973	0.267725	0.304615	0.012689	0.016466	0.016908	0.0152067	0.032607						[PMN]_ternatin_C3_biosynthesis
Medtr1g107330	triacylglycerol lipase-like protein	2	0.951	A		0.245966	0.217818	0.237314	0.279623	0.312601	0.0176337	0.00784488	0.0132572	0.0255562	0.034321						[PMN]_triacylglycerol_degradation
Medtr5g011940	UDP-D-glucuronate 4-epimerase	2	0.911	A		0.238467	0.235995	0.253753	0.273123	0.297348	0.0163499	0.019945	0.0164609	0.00647205	0.0347013						[PMN]_UDP-sugars_interconversion;[PMN]_UDP-&alpha;-D-galacturonate_biosynthesis_I_(from_UDP-D-glucuronate)
Medtr0152s0100	hypothetical protein	2	0.994	A		0.23814	0.219549	0.253988	0.263233	0.316697	0.0229604	0.010031	0.0134415	0.0173042	0.0579869
Medtr0246s0040	hypothetical protein	2	0.914	A		0.227617	0.214748	0.259145	0.28467	0.304776	0.0235984	0.00998005	0.0144237	0.0242791	0.053759
Medtr0268s0020	transcription initiation factor TFIID protein	2	0.991	A		0.227225	0.243627	0.267857	0.259954	0.297074	0.0271472	0.0121637	0.0339608	0.0079883	0.0495259
Medtr0279s0020	ubiquitin carboxyl-terminal hydrolase	2	0.976	A		0.212355	0.244079	0.272885	0.279285	0.285885	0.0313629	0.0157366	0.0215878	0.00646328	0.0484497
Medtr1g007180	transmembrane amino acid transporter family protein	2	0.975	A		0.230916	0.218519	0.23702	0.280673	0.322039	0.0159837	0.00756265	0.0163867	0.0294918	0.0451624
Medtr1g011710	pre-mRNA splicing factor-like protein	2	0.996	A		0.228884	0.226532	0.245186	0.278631	0.31315	0.0178729	0.0357395	0.0192336	0.00751453	0.0371555
Medtr1g012610	tyrosine kinase family protein	2	0.975	A		0.25042	0.232659	0.255311	0.26506	0.296031	0.0221832	0.0146626	0.0135469	0.0116472	0.0342972
Medtr1g021100	disease resistance protein (CC-NBS-LRR class) family protein	2	0.854	A		0.234907	0.224905	0.237243	0.288342	0.308104	0.00977621	0.00597605	0.0151808	0.0121248	0.0445367
Medtr1g021670	plant/MJB21-3 protein	2	0.994	A		0.251135	0.257924	0.254208	0.241414	0.296544	0.00810451	0.0200848	0.0144104	0.0192565	0.0144086
Medtr1g026790	hypothetical protein	2	0.999	A		0.241737	0.246754	0.266744	0.250872	0.294503	0.0205662	0.0238497	0.0167831	0.014902	0.0150826
Medtr1g029710	zinc finger CCCH domain protein, putative	2	0.998	A		0.238456	0.240249	0.260063	0.267299	0.292284	0.0273798	0.00984584	0.0165135	0.00822381	0.048438
Medtr1g030720	class IV aminotransferase	2	0.991	A		0.221088	0.24703	0.260819	0.253547	0.308498	0.0283282	0.0193347	0.0366848	0.0216893	0.0623332				Ruffel_et_al_2008
Medtr1g054100	hypothetical protein	2	0.563	A		0.218337	0.222787	0.252681	0.275081	0.32191	0.013921	0.0205508	0.0250773	0.0279729	0.00892288
Medtr1g100860	GDP-mannose transporter GONST3	2	0.694	A		0.227774	0.231207	0.253269	0.278661	0.305241	0.0208455	0.00873179	0.0120564	0.0150199	0.0318429
Medtr1g107175	hypothetical protein	2	0.973	A		0.227217	0.236426	0.262251	0.271634	0.300399	0.0131257	0.0117185	0.0177283	0.0160406	0.0286432
Medtr1g114190	pentatricopeptide (PPR) repeat protein, putative	2	0.992	A		0.239533	0.220232	0.244778	0.248276	0.332561	0.0452601	0.0133399	0.0313487	0.0306324	0.0476496
Medtr2g006020	transducin/WD40 repeat protein	2	1	A		0.254521	0.239823	0.245597	0.242965	0.315304	0.0122687	0.00756069	0.0136132	0.0108658	0.0104211
Medtr2g006750	importin beta-4	2	1	A		0.264362	0.242407	0.260833	0.239356	0.294573	0.0128595	0.0110074	0.00788251	0.0168919	0.0109924
Medtr2g008590	SpoIIE-like protein phosphatase domain protein	2	0.996	A		0.229212	0.229292	0.24461	0.252894	0.335601	0.0147118	0.00538656	0.00464147	0.0105421	0.0143827
Medtr2g013655	hypothetical protein	2	0.855	A		0.253184	0.219443	0.280898	0.258444	0.284209	0.0272769	0.016597	0.0276372	0.0139857	0.0472502
Medtr2g031380	maternal effect embryo arrest protein	2	1	A		0.237935	0.237019	0.261823	0.254197	0.306474	0.0225098	0.0137793	0.0209668	0.00117016	0.0365527
Medtr2g036060	SET-domain transcriptional regulator-like protein, putative	2	1	A		0.249841	0.248964	0.266517	0.239292	0.29569	0.0119092	0.0170536	0.00673426	0.000993075	0.0370341
Medtr2g038030	DNA ligase	2	0.983	A		0.237983	0.227923	0.259117	0.270811	0.30177	0.0108416	0.00580246	0.00974313	0.00253718	0.0426919
Medtr2g067220	nuclear fragile X mental retardation-interacting protein	2	0.999	A		0.247367	0.234074	0.264018	0.2534	0.30057	0.00661978	0.00484653	0.0166568	0.0154924	0.0342548
Medtr2g090095	Gar1/Naf1 RNA-binding region protein	2	0.705	A		0.231729	0.243956	0.245742	0.267423	0.30792	0.0149637	0.0239801	0.0203185	0.00716736	0.0341489
Medtr2g096300	UDP-galactose transporter 1	2	0.974	A		0.239061	0.237039	0.257358	0.264969	0.301846	0.00774864	0.00130638	0.013685	0.0166711	0.0115835
Medtr2g100850	clavaminate synthase-like plant protein	2	0.94	A		0.219589	0.23146	0.25058	0.287367	0.302909	0.00823298	0.0209551	0.0173266	0.0168534	0.0580132
Medtr2g105760	P-loop nucleoside triphosphate hydrolase superfamily protein	2	0.999	A		0.233756	0.220817	0.249318	0.266007	0.319668	0.0218524	0.0108263	0.0244169	0.0107555	0.0635801
Medtr3g006690	NLI interacting factor-like phosphatase	2	0.562	A		0.235373	0.213897	0.25161	0.285077	0.307245	0.00780489	0.00311609	0.025606	0.019617	0.0362196
Medtr3g011610	myb transcription factor	2	0.999	A		0.239713	0.235361	0.253161	0.266353	0.304364	0.0111907	0.0182643	0.00810424	0.0165566	0.0230314
Medtr3g021400	disease resistance protein (CC-NBS-LRR class) family protein, putative	2	0.992	A		0.227328	0.230714	0.256441	0.274411	0.305169	0.0310702	0.015813	0.0235357	0.0122381	0.0447224
Medtr3g050140	PolI-like B DNA polymerase	2	0.998	A		0.227424	0.220624	0.24965	0.274655	0.315551	0.0261936	0.00421764	0.0263566	0.0211674	0.0697047
Medtr3g055310	ankyrin repeat protein	2	0.974	A		0.223046	0.247433	0.267466	0.268264	0.290592	0.0287671	0.0239261	0.0212955	0.0203893	0.0400426
Medtr3g056380	LRR and NB-ARC domain disease resistance protein	2	0.991	A		0.250666	0.230739	0.256834	0.254735	0.304675	0.027188	0.024599	0.0196833	0.00931594	0.0276847
Medtr3g073080	SAC3/GANP/Nin1/mts3/eIF-3 p25 family protein	2	0.994	A		0.236362	0.239086	0.261959	0.267242	0.294175	0.0193802	0.0159114	0.00975691	0.00592911	0.0446678
Medtr3g096970	p21-carboxy-terminal region-binding protein	2	0.994	A		0.259745	0.240803	0.271609	0.224162	0.301449	0.0196883	0.0115824	0.00392055	0.0103309	0.0324805
Medtr3g099470	seryl-tRNA synthetase/serine-tRNA ligase	2	0.997	A		0.232302	0.244158	0.24888	0.249462	0.318304	0.00471995	0.0195114	0.0213957	0.00749369	0.0582792
Medtr3g100990	PIF1 helicase	2	0.763	A		0.236071	0.221905	0.272602	0.275323	0.289814	0.0105449	0.028161	0.0379553	0.0159416	0.0332601
Medtr3g106560	cysteinyl-tRNA synthetase	2	1	A		0.249196	0.242609	0.263043	0.250234	0.296862	0.00233213	0.00416294	0.00721593	0.0171266	0.0121134
Medtr3g114960	PIF1-like helicase	2	0.95	A		0.228679	0.225759	0.277983	0.264992	0.298839	0.0198396	0.00487014	0.0324071	0.0136861	0.0235822
Medtr3g116810	hypothetical protein	2	0.71	A		0.243061	0.226523	0.245344	0.282642	0.299994	0.0216516	0.00882316	0.0099128	0.00591826	0.0290704
Medtr3g448370	RNA recognition motif 2 in plant MEI2-like protein	2	0.906	A		0.235185	0.223295	0.249544	0.276461	0.310714	0.00693178	0.008343	0.0175617	0.0142159	0.0347764				Ruffel_et_al_2008
Medtr4g012000	tRNA-specific adenosine deaminase	2	0.997	A		0.243225	0.235142	0.265399	0.264411	0.292296	0.00534733	0.00296334	0.00633854	0.00964151	0.0387232
Medtr4g015060	disease resistance protein (TIR-NBS-LRR class)	2	0.965	A		0.236321	0.231446	0.26536	0.264573	0.300607	0.0297411	0.0141763	0.0181423	0.012456	0.0160659
Medtr4g023260	disease resistance protein (TIR-NBS-LRR class), putative	2	0.837	A		0.230365	0.227775	0.259746	0.274222	0.30321	0.0191011	0.0132649	0.0306483	0.0031756	0.0401416
Medtr4g023470	DnaJ-class molecular chaperone	2	1	A		0.249707	0.249633	0.248392	0.245927	0.306524	0.0131287	0.00790686	0.0105004	0.0118339	0.0184851
Medtr4g023590	ATP-dependent RNA helicase DHX37-like protein, putative	2	1	A		0.25552	0.24122	0.26063	0.243878	0.299607	0.00710993	0.00791699	0.00432053	0.00955365	0.0281372
Medtr4g027155	hypothetical protein	2	1	A		0.242527	0.232375	0.253532	0.264629	0.305149	0.00327008	0.01241	0.0183185	0.0173554	0.0325838
Medtr4g029620	extensin-like repeat protein	2	0.857	A		0.255433	0.224771	0.223247	0.269752	0.318156	0.0022648	0.013567	0.0013535	0.0263731	0.0516136
Medtr4g036620	hypothetical protein	2	0.726	A		0.223849	0.246466	0.250337	0.284461	0.290444	0.044518	0.0163797	0.0136264	0.0174138	0.0368931
Medtr4g040410	PPR containing plant-like protein	2	0.968	A		0.249594	0.245659	0.241485	0.228635	0.326328	0.0471621	0.0142876	0.0177531	0.0113746	0.0184301
Medtr4g050250	F-box/RNI/FBD-like domain protein	2	0.977	A		0.24423	0.211501	0.235202	0.272464	0.325817	0.0149368	0.0135676	0.0155565	0.0328518	0.0341287
Medtr4g061800	DNA-directed RNA polymerase I protein	2	0.995	A		0.256989	0.218374	0.246186	0.243685	0.326876	0.0261846	0.00863726	0.00664594	0.0132606	0.0312074
Medtr4g067250	hypothetical protein	2	1	A		0.253628	0.226377	0.250319	0.256505	0.311094	0.00967913	0.00391439	0.0074843	0.00868485	0.0282129
Medtr4g071370	MATE efflux family protein	2	0.898	A		0.244281	0.219859	0.244785	0.277958	0.308386	0.00728755	0.000984036	0.00892967	0.0307646	0.0306837
Medtr4g079650	brdt subfamily bromodomain-containing protein	2	0.996	A		0.242588	0.220988	0.234881	0.276522	0.31915	0.0180338	0.00855338	0.00788005	0.00653268	0.016409			Cabeza_et_al_2014
Medtr4g084020	trypsin family protein	2	0.96	A		0.250413	0.218435	0.225702	0.286036	0.312954	0.011702	0.0113661	0.0128072	0.00688784	0.0196247
Medtr4g092920	heat shock 70 kDa protein	2	1	A		0.251356	0.241539	0.241159	0.258197	0.307247	0.0049706	0.00453094	0.00320962	0.0220293	0.021005
Medtr4g104620	kinase AFC1	2	1	A		0.250685	0.229518	0.263259	0.252735	0.302547	0.017972	0.00747724	0.0155025	0.0143339	0.0310919
Medtr4g115640	ClC chloride channel family protein	2	0.742	A		0.237289	0.230711	0.252274	0.272923	0.30311	0.0272783	0.00743985	0.0124941	0.0325594	0.0320469
Medtr4g120410	catalytic/protein phosphatase type 2C	2	0.898	A		0.228266	0.246079	0.248693	0.273558	0.299963	0.0292332	0.022542	0.0271749	0.0151496	0.0311763
Medtr4g124360	divergent CCT motif protein	2	0.966	A		0.251855	0.260798	0.255789	0.231461	0.298585	0.00314123	0.00672821	0.0250753	0.0294876	0.0345909
Medtr4g124940	nucleolysin TIAR-like protein	2	0.993	A		0.25361	0.2144	0.246018	0.273181	0.307896	0.0153956	0.011032	0.0228955	0.015383	0.0307141
Medtr4g132810	tyrosine specific protein phosphatase family protein	2	0.996	A		0.240638	0.233223	0.260717	0.266749	0.298524	0.0140716	0.0107096	0.0212031	0.0171194	0.0119589			Cabeza_et_al_2014
Medtr4g134370	glutathione S-transferase tau 5	2	0.892	A		0.235568	0.232496	0.264894	0.265346	0.300016	0.0218702	0.00924081	0.0217933	0.011574	0.0278906				Ruffel_et_al_2008
Medtr4g134790	ATP-dependent RNA helicase	2	0.774	A		0.242392	0.235743	0.2555	0.273061	0.293077	0.0155753	0.00419675	0.00738778	0.00616767	0.0403616
Medtr4g451315	hypothetical protein	2	0.807	A		0.219655	0.249269	0.25249	0.27596	0.294884	0.0325654	0.0247653	0.0391354	0.0095608	0.0595325
Medtr5g007060	methylenetetrahydrofolate reductase	2	0.999	A		0.231685	0.233712	0.249388	0.261904	0.318333	0.00360807	0.0178307	0.00479766	0.0117676	0.0377951
Medtr5g013020	palmitoyl protein thioesterase family protein	2	0.962	A		0.254389	0.210379	0.239171	0.283773	0.306437	0.0102914	0.0160518	0.0278639	0.00304388	0.0191122
Medtr5g016110	chaperone DnaJ domain protein	2	0.997	A		0.235918	0.220156	0.257264	0.266418	0.31507	0.00894804	0.0131129	0.0233264	0.0154442	0.0246401
Medtr5g017430	arginine/serine-rich splicing factor	2	0.934	A		0.240696	0.24076	0.265167	0.265352	0.289299	0.0136855	0.0161299	0.00612136	0.00354682	0.0305915
Medtr5g019590	coatomer subunit beta-like protein, putative	2	0.521	A		0.219685	0.238028	0.267885	0.268946	0.29847	0.0346268	0.0332508	0.0217047	0.0225044	0.0463285
Medtr5g021570	serine carboxypeptidase-like protein	2	0.985	A		0.232173	0.236134	0.248954	0.269842	0.310007	0.0139621	0.0216073	0.0154541	0.00894693	0.0211885
Medtr5g037343	hypothetical protein	2	0.991	A		0.224063	0.249774	0.267823	0.245929	0.305118	0.0423039	0.0153331	0.011913	0.0186549	0.057786
Medtr5g038110	transformation/transcription domain associated protein, putative	2	0.812	A		0.225301	0.239961	0.262207	0.277309	0.29206	0.0226249	0.01146	0.0246378	0.00442852	0.0454419
Medtr5g043705	hypothetical protein	2	0.995	A		0.234803	0.232227	0.257528	0.256056	0.314855	0.0218273	0.0155609	0.0234656	0.0172902	0.0275983
Medtr5g061930	DNA topoisomerase	2	0.992	A		0.230605	0.234708	0.253983	0.27195	0.305172	0.0203369	0.00499538	0.0371158	0.010679	0.0240415
Medtr5g066450	hydroxyproline-rich glycoprotein family protein, putative	2	0.982	A		0.242126	0.245106	0.248898	0.265732	0.298339	0.00799478	0.0134431	0.0187641	0.0107567	0.0301652
Medtr5g077260	OPI10-like protein	2	0.999	A		0.248867	0.248079	0.245602	0.254552	0.303322	0.0230388	0.0160276	0.0115276	0.00959377	0.00856766
Medtr5g078360	DNA repair protein complementing xp-C cells-like protein	2	0.966	A		0.251804	0.242867	0.274764	0.218151	0.305417	0.0334222	0.0145619	0.0147447	0.0127385	0.0529168
Medtr5g080630	transmembrane protein, putative	2	0.974	A		0.220506	0.244624	0.269205	0.259768	0.2981	0.0395693	0.0240304	0.0262059	0.0143475	0.0611883
Medtr5g092140	plant/F10M23-360 protein	2	0.986	A		0.240173	0.225966	0.248902	0.269465	0.310731	0.0140505	0.00417436	0.0100241	0.0387081	0.0295332			Cabeza_et_al_2014
Medtr5g092280	DTW domain protein	2	0.989	A		0.233333	0.249048	0.274135	0.241874	0.299881	0.0324253	0.0130007	0.0183691	0.0107408	0.0196717
Medtr5g093920	nuclear ribonuclease Z	2	0.999	A		0.232943	0.242315	0.272015	0.257236	0.294153	0.0160077	0.0118462	0.0352227	0.00879403	0.0302959
Medtr5g094150	cytosine specific DNA methyltransferase replication foci domain protein	2	1	A		0.25361	0.231043	0.257105	0.255163	0.303048	0.00736734	0.0115121	0.0139274	0.00896907	0.0213049
Medtr6g004230	hypothetical protein	2	0.995	A		0.250516	0.220658	0.261263	0.262096	0.303381	0.0113285	0.0140877	0.0213976	0.0190892	0.0189485
Medtr6g007210	metal-dependent phosphohydrolase	2	0.608	A		0.230603	0.224196	0.231693	0.282587	0.319735	0.0240851	0.00875512	0.0154476	0.0492937	0.0308367
Medtr6g016990	proline-rich spliceosome-associated family protein, putative	2	0.99	A		0.247845	0.228654	0.255393	0.265587	0.30131	0.0180071	0.0111856	0.014882	0.00981748	0.0314261
Medtr6g033375	global transcription factor group protein	2	0.854	A		0.269848	0.235001	0.24586	0.234087	0.31162	0.0152773	0.0245628	0.015233	0.0178921	0.0183221
Medtr6g034705	hypothetical protein	2	0.89	A		0.217267	0.250523	0.28987	0.248128	0.29034	0.0186175	0.0108809	0.0276621	0.0143299	0.0331886
Medtr6g040070	DEAD/DEAH-box helicase	2	0.926	A		0.2715	0.245632	0.268189	0.217912	0.294163	0.0211979	0.00462453	0.0384381	0.00852011	0.0132846
Medtr6g046930	LRR and NB-ARC domain disease resistance protein	2	0.848	A		0.244806	0.218946	0.24364	0.268059	0.316799	0.0252103	0.0215445	0.00829771	0.0180831	0.0461288
Medtr6g072460	disease resistance protein (TIR-NBS-LRR class)	2	0.985	A		0.244055	0.231445	0.284336	0.246134	0.290163	0.0115941	0.00452623	0.0255088	0.0175459	0.0563343
Medtr6g087530	adenine nucleotide alpha hydrolase superfamily protein	2	0.79	A		0.274259	0.222863	0.24996	0.231572	0.312829	0.0254403	0.0289505	0.00714058	0.00660635	0.0545448
Medtr7g007430	MATE family efflux protein	2	0.914	A		0.220009	0.236102	0.263821	0.275953	0.296166	0.029557	0.0189836	0.0487397	0.00529745	0.051264
Medtr7g024580	heat shock cognate 70 kDa protein	2	0.999	A		0.235505	0.240003	0.2325	0.27359	0.314175	0.00701545	0.0175289	0.00903887	0.0215578	0.0224149
Medtr7g063440	chromosome condensation regulator RCC1 repeat protein	2	0.999	A		0.223002	0.24555	0.248004	0.261324	0.317101	0.0129553	0.021054	0.00924246	0.00362847	0.0356174
Medtr7g076550	pentatricopeptide (PPR) repeat protein	2	0.988	A		0.227564	0.234579	0.26932	0.258467	0.303998	0.0407713	0.00608959	0.0245668	0.0152834	0.0466043
Medtr7g080575	sister chromatid cohesion 1 protein	2	0.854	A		0.244834	0.235452	0.257475	0.266554	0.296307	0.00989291	0.0126933	0.0131663	0.00436759	0.0271619				Ruffel_et_al_2008
Medtr7g083730	hypothetical protein	2	0.963	A		0.226081	0.248286	0.259396	0.262842	0.298752	0.0284425	0.0150583	0.0379169	0.0294275	0.0386339
Medtr7g084170	hypothetical protein	2	0.998	A		0.227306	0.248802	0.266015	0.240216	0.314046	0.00852942	0.00499797	0.0115447	0.0150807	0.0306946
Medtr7g088530	plant organelle RNA recognition domain protein	2	0.981	A		0.238071	0.22836	0.259738	0.253106	0.315766	0.00891273	0.022792	0.023808	0.00933467	0.034055
Medtr7g096650	bHLH transcription factor-like protein	2	0.998	A		0.241324	0.212849	0.255888	0.26096	0.321063	0.0291394	0.00484742	0.0172458	0.00938509	0.034406				Ruffel_et_al_2008
Medtr7g100120	white-brown-complex ABC transporter family protein	2	0.971	A		0.270052	0.226163	0.266028	0.261074	0.277163	0.0104217	0.0132066	0.0184657	0.0125425	0.0376584
Medtr7g100240	serine/threonine phosphatase family, 2C domain protein	2	0.979	A		0.238626	0.231054	0.254937	0.249719	0.31932	0.0220026	0.0162727	0.0149088	0.020537	0.0426402
Medtr7g106640	START-2 domain protein	2	0.966	A		0.233411	0.221824	0.242756	0.281952	0.311608	0.03518	0.00940262	0.0383736	0.00897012	0.031405
Medtr7g117415	ubiquitin ligase SINAT3	2	0.963	A		0.2537	0.218493	0.241526	0.255361	0.323726	0.024594	0.0162994	0.0279724	0.0153937	0.00897549
Medtr8g012200	disease resistance protein (TIR-NBS-LRR class)	2	0.787	A		0.236458	0.226577	0.255199	0.277281	0.30092	0.0226256	0.0152543	0.030319	0.00780388	0.0291747
Medtr8g013620	G-type lectin S-receptor-like Serine/Threonine-kinase	2	0.581	A		0.215591	0.231449	0.248227	0.297061	0.301298	0.0122716	0.00315753	0.012016	0.0193528	0.0286689			Cabeza_et_al_2014
Medtr8g014610	hypothetical protein	2	0.968	A		0.224553	0.224687	0.261064	0.284068	0.297762	0.0258043	0.0271353	0.0258924	0.0137863	0.052786
Medtr8g027495	ABA-inducible bHLH-type transcription factor	2	0.972	A		0.241994	0.249199	0.230467	0.276556	0.301204	0.0107346	0.0041934	0.0168775	0.00507161	0.0113816
Medtr8g031500	plant/F20D21-34 protein	2	0.993	A		0.235019	0.21469	0.24406	0.264278	0.329834	0.00442389	0.0157087	0.0376846	0.0136496	0.0454325
Medtr8g035680	cytochrome P450 family protein	2	0.996	A		0.243507	0.236104	0.246971	0.268185	0.302938	0.0187862	0.01975	0.0249066	0.028893	0.0202429			Cabeza_et_al_2014
Medtr8g042440	disease resistance protein (TIR-NBS-LRR class)	2	0.943	A		0.262603	0.259298	0.24813	0.234565	0.296588	0.00926199	0.00792762	0.00592489	0.0222619	0.00957557
Medtr8g042470	disease resistance protein (TIR-NBS-LRR class)	2	0.801	A		0.241168	0.225416	0.250234	0.279018	0.301845	0.0046675	0.00639674	0.0115952	0.00692552	0.0340845
Medtr8g062720	DEAD-box ATP-dependent RNA helicase	2	0.999	A		0.267018	0.24427	0.255653	0.226267	0.304075	0.0174333	0.00727211	0.0395401	0.0062215	0.0174331
Medtr8g064470	Ulp1 protease family, carboxy-terminal domain protein	2	0.999	A		0.24036	0.239483	0.267371	0.255887	0.296314	0.0181514	0.010384	0.0258851	0.00542372	0.0334634
Medtr8g066670	chlororespiratory reduction protein, putative	2	1	A		0.250717	0.243051	0.250579	0.232083	0.317555	0.0387802	0.00808819	0.0221119	0.0142222	0.0350692
Medtr8g077990	Myb transcription factor-like protein	2	0.979	A		0.223967	0.241025	0.261601	0.273752	0.297938	0.0042597	0.0142878	0.0137436	0.0130685	0.031533
Medtr8g079100	hypothetical protein	2	0.786	A		0.235067	0.231196	0.272441	0.254264	0.301754	0.00916491	0.0238621	0.0309673	0.0113865	0.0536823
Medtr8g080940	PPR containing plant-like protein	2	0.908	A		0.242154	0.223106	0.234791	0.283373	0.310502	0.017149	0.00419916	0.0220101	0.0206239	0.0308017
Medtr8g086040	pentatricopeptide (PPR) repeat protein	2	0.933	A		0.25341	0.262379	0.2634	0.199391	0.31299	0.0256158	0.0264391	0.0123165	0.0130335	0.0271269
Medtr8g091710	ABC transporter-like protein	2	0.852	A		0.223125	0.25079	0.225419	0.285102	0.309792	0.0213926	0.0067652	0.0168109	0.0166621	0.0166478
Medtr8g105755	hypothetical protein	2	0.967	A		0.233576	0.240235	0.246045	0.259601	0.314732	0.0100614	0.0311736	0.0200866	0.0231772	0.0414792
Medtr8g106070	porin/voltage-dependent anion-selective channel protein	2	0.901	A		0.233147	0.233966	0.269291	0.250095	0.308357	0.0212558	0.0335513	0.0264779	0.0193313	0.0302317
Medtr2g102340	auxin-induced 5NG4-like protein	3	0.998	B		0.230521	0.264775	0.228775	0.342122	0.21285	0.0283612	0.044852	0.0172326	0.0548827	0.0329547		[MAnn]_Auxin	Cabeza_et_al_2014		[Roux_et_al]_Cluster_9
Medtr4g120950	[MtN13]_pathogenesis-related protein bet V I family protein	3	0.618	B		0.247311	0.297341	0.290152	0.276814	0.172703	0.0210888	0.0163336	0.0238234	0.0267074	0.0242622		[MAnn]_chitinase_glucanase_PR		Ruffel_et_al_2008	[Roux_et_al]_Cluster_1
Medtr2g042480	[NodGRP2A]_Nodule-specific Glycine Rich Peptide MtNodGRP2A	3	0.976	B		0.23989	0.2863	0.286422	0.279029	0.201084	0.0132271	0.0121954	0.0129792	0.041735	0.0216331		[MAnn]_GRP		Ruffel_et_al_2008	[Roux_et_al]_Cluster_10
Medtr2g042510	[NodGRP2B]_Nodule-specific Glycine Rich Peptide MtNodGRP2B	3	1	B		0.246543	0.310162	0.270204	0.291829	0.154853	0.0161438	0.0279718	0.0304972	0.0533027	0.0125151		[MAnn]_GRP		Ruffel_et_al_2008	[Roux_et_al]_Cluster_10
Medtr2g042520	[NodGRP2C]_Nodule-specific Glycine Rich Peptide MtNodGRP2C	3	1	B		0.245718	0.300391	0.280413	0.297631	0.146041	0.017773	0.0291041	0.030731	0.0541607	0.00666764		[MAnn]_GRP		Ruffel_et_al_2008	[Roux_et_al]_Cluster_10
Medtr2g043880	[NodGRP12]_Nodule-specific Glycine Rich Peptide	3	0.989	B		0.255053	0.295675	0.287934	0.260095	0.192608	0.0151771	0.0162005	0.0195364	0.0354464	0.0145494		[MAnn]_GRP		Ruffel_et_al_2008	[Roux_et_al]_Cluster_10
Medtr2g044720	[NodGRP13]_Nodule-specific Glycine Rich Peptide	3	1	B		0.249282	0.329925	0.266261	0.275783	0.147164	0.0229197	0.0158714	0.0289438	0.0533284	0.0115525		[MAnn]_GRP			[Roux_et_al]_Cluster_10
Medtr4g066070	[NodGRP23]_Nodule-specific Glycine Rich Peptide	3	1	B		0.260865	0.323136	0.299899	0.233668	0.152866	0.011753	0.0110066	0.0274556	0.0437701	0.0175821		[MAnn]_GRP		Ruffel_et_al_2008	[Roux_et_al]_Cluster_10
Medtr5g032490	[NodGRP28]_Nodule-specific Glycine Rich Peptide	3	1	B		0.244383	0.318088	0.288594	0.264502	0.159556	0.0247718	0.0219008	0.0331756	0.0430154	0.0115604		[MAnn]_GRP		Ruffel_et_al_2008	[Roux_et_al]_Cluster_10
Medtr5g084000	[NodGRP30]_Nodule-specific Glycine Rich Peptide	3	0.999	B		0.228869	0.310421	0.291222	0.255309	0.201624	0.0181684	0.0160988	0.0156913	0.0538133	0.0109217		[MAnn]_GRP		Ruffel_et_al_2008	[Roux_et_al]_Cluster_10
Medtr5g084040	[NodGRP32]_Nodule-specific Glycine Rich Peptide	3	0.992	B		0.237429	0.322554	0.303787	0.228808	0.186385	0.0198099	0.0205975	0.0162609	0.0501544	0.0154646		[MAnn]_GRP			[Roux_et_al]_Cluster_10
Medtr5g084080	[NodGRP33]_Nodule-specific Glycine Rich Peptide	3	1	B		0.242149	0.330518	0.313636	0.238345	0.129423	0.0255006	0.0211545	0.0301666	0.0416228	0.0348576		[MAnn]_GRP			[Roux_et_al]_Cluster_10
Medtr5g084105	[NodGRP1C]_Nodule-specific Glycine Rich Peptide MtNodGRP1G	3	1	B		0.257499	0.316569	0.28545	0.264125	0.149075	0.0237908	0.0122139	0.0243497	0.0457725	0.0129645		[MAnn]_GRP			[Roux_et_al]_Cluster_10
Medtr5g084210	[NodGRP1B]_Nodule-specific Glycine Rich Peptide MtNodGRP1C	3	1	B		0.248921	0.304744	0.290414	0.263991	0.175011	0.00283372	0.0231524	0.0121871	0.0537726	0.0161736		[MAnn]_GRP		Ruffel_et_al_2008	[Roux_et_al]_Cluster_10
Medtr2g042470	[NodGRP11]_Nodule-specific Glycine Rich Peptide MtNodGRP2D	3	0.903	B		0.223571	0.265252	0.283625	0.27413	0.250556	0.0255747	0.00319049	0.0205259	0.0333897	0.0438221		[MAnn]_GRP			[Roux_et_al]_Cluster_11
Medtr2g069245	[NodGRP15]_Nodule-specific Glycine Rich Peptide	3	1	B		0.238436	0.324507	0.301628	0.255749	0.147698	0.0270206	0.0143471	0.0237863	0.0410991	0.0150219		[MAnn]_GRP		Ruffel_et_al_2008	[Roux_et_al]_Cluster_11
Medtr5g084020	[NodGRP31]_Nodule-specific Glycine Rich Peptide	3	1	B		0.228282	0.293733	0.29233	0.264872	0.209218	0.028113	0.0311429	0.0309757	0.0542644	0.0241202		[MAnn]_GRP			[Roux_et_al]_Cluster_11
Medtr5g084140	[NodGRP1A]_Nodule-specific Glycine Rich Peptide MtNodGRP1A	3	0.999	B		0.272069	0.294473	0.290058	0.266543	0.15642	0.0179187	0.0133106	0.0149448	0.0391902	0.0149794		[MAnn]_GRP			[Roux_et_al]_Cluster_11
Medtr2g069273	[NodGRP3C]_Nodule-specific Glycine Rich Peptide	3	0.786	B		0.233284	0.259734	0.28518	0.269974	0.251463	0.0189375	0.01847	0.0286514	0.0349286	0.0170677		[MAnn]_GRP			[Roux_et_al]_Cluster_6
Medtr5g081590	[NodGRP29]_Nodule-specific Glycine Rich Peptide	3	1	B		0.231332	0.302269	0.267015	0.284637	0.200776	0.0190672	0.0387971	0.0292954	0.0644155	0.00536085		[MAnn]_GRP		Ruffel_et_al_2008	[Roux_et_al]_Cluster_9
Medtr0107s0100	[NCR174]_Nodule Cysteine-Rich (NCR) secreted peptide	3	1	B		0.249437	0.318888	0.286329	0.264381	0.147954	0.0228024	0.0321228	0.0340053	0.0688595	0.0133437		[MAnn]_NCR			[Roux_et_al]_Cluster_10
Medtr0291s0020	[NCR507]_Nodule Cysteine-Rich (NCR) secreted peptide	3	1	B		0.230102	0.315913	0.303862	0.240711	0.146377	0.0604424	0.0609662	0.095732	0.11693	0.018011		[MAnn]_NCR			[Roux_et_al]_Cluster_10
Medtr0683s0010	[NCR514]_Nodule Cysteine-Rich (NCR) secreted peptide	3	1	B		0.259371	0.327017	0.292606	0.254078	0.12724	0.0217707	0.0176309	0.0209113	0.0436544	0.0123464		[MAnn]_NCR			[Roux_et_al]_Cluster_10
Medtr1g039435	[NCR391]_Nodule Cysteine-Rich (NCR) secreted peptide	3	1	B		0.265789	0.312173	0.277622	0.258293	0.167401	0.00246555	0.0275104	0.0157727	0.0478111	0.00461287		[MAnn]_NCR		Ruffel_et_al_2008	[Roux_et_al]_Cluster_10
Medtr1g046170	[NCR529]_Nodule Cysteine-Rich (NCR) secreted peptide	3	0.996	B		0.265154	0.317913	0.298683	0.22723	0.168054	0.0337853	0.0104662	0.0148792	0.0356596	0.00665871		[MAnn]_NCR			[Roux_et_al]_Cluster_10
Medtr1g058880	[NCR535]_Nodule Cysteine-Rich (NCR) secreted peptide	3	1	B		0.258083	0.32078	0.271048	0.23036	0.194102	0.0336265	0.0434145	0.0517332	0.0607664	0.0625847		[MAnn]_NCR		Ruffel_et_al_2008	[Roux_et_al]_Cluster_10
Medtr1g062870	[NCR536]_Nodule Cysteine-Rich (NCR) secreted peptide	3	0.996	B		0.26961	0.330189	0.295149	0.225849	0.135207	0.0164097	0.0264693	0.0522604	0.0552391	0.0283712		[MAnn]_NCR			[Roux_et_al]_Cluster_10
Medtr1g071890	[NCR110]_Nodule Cysteine-Rich (NCR) secreted peptide	3	1	B		0.253507	0.320134	0.290875	0.25974	0.145432	0.00465744	0.0179389	0.0166204	0.0563473	0.00368711		[MAnn]_NCR			[Roux_et_al]_Cluster_10
Medtr1g073510	[NCR124]_Nodule Cysteine-Rich (NCR) secreted peptide	3	1	B		0.243244	0.316655	0.261907	0.284133	0.150368	0.0177686	0.052384	0.0521729	0.108694	0.0310965		[MAnn]_NCR			[Roux_et_al]_Cluster_10
Medtr2g008910	[NCR539]_Nodule Cysteine-Rich (NCR) secreted peptide	3	1	B		0.2549	0.313653	0.263214	0.281812	0.15911	0.0204757	0.0508989	0.0332794	0.0610367	0.00530083		[MAnn]_NCR			[Roux_et_al]_Cluster_10
Medtr2g022740	[NCR540]_Nodule Cysteine-Rich (NCR) secreted peptide	3	0.998	B		0.27525	0.301647	0.277442	0.258058	0.167141	0.0542763	0.0287978	0.0122731	0.0448615	0.00400154		[MAnn]_NCR			[Roux_et_al]_Cluster_10
Medtr2g046630	[NCR204]_Nodule Cysteine-Rich (NCR) secreted peptide	3	1	B		0.260617	0.296259	0.278407	0.251097	0.200522	0.0239113	0.0492408	0.0292744	0.0597474	0.0301921		[MAnn]_NCR		Ruffel_et_al_2008	[Roux_et_al]_Cluster_10
Medtr2g050060	[NCR397]_Nodule Cysteine-Rich (NCR) secreted peptide	3	1	B		0.257051	0.290211	0.286729	0.277609	0.169338	0.0348891	0.000554681	0.0408116	0.050058	0.0195002		[MAnn]_NCR			[Roux_et_al]_Cluster_10
Medtr2g063470	[NCR403]_Nodule Cysteine-Rich (NCR) secreted peptide	3	0.999	B		0.284129	0.290043	0.265672	0.27285	0.167471	0.0114639	0.029817	0.0327579	0.0633542	0.0172947		[MAnn]_NCR			[Roux_et_al]_Cluster_10
Medtr2g070770	[NCR555]_Nodule Cysteine-Rich (NCR) secreted peptide	3	1	B		0.232895	0.313348	0.286528	0.265305	0.161936	0.0688747	0.0340913	0.0431843	0.0797365	0.0608536		[MAnn]_NCR			[Roux_et_al]_Cluster_10
Medtr2g073300	[NCR564]_Nodule Cysteine-Rich (NCR) secreted peptide	3	1	B		0.257318	0.30204	0.302633	0.264506	0.141088	0.0303538	0.00907547	0.0384321	0.0551571	0.000980992		[MAnn]_NCR			[Roux_et_al]_Cluster_10
Medtr2g073670	[NCR567]_Nodule Cysteine-Rich (NCR) secreted peptide	3	1	B		0.262517	0.297825	0.2791	0.262424	0.185323	0.0267216	0.0165658	0.0265291	0.0533176	0.0152573		[MAnn]_NCR			[Roux_et_al]_Cluster_10
Medtr2g079180	[NCR569]_Nodule Cysteine-Rich (NCR) secreted peptide	3	1	B		0.27318	0.32069	0.284831	0.244466	0.145366	0.0112297	0.0272348	0.0303495	0.0514606	0.0134299		[MAnn]_NCR			[Roux_et_al]_Cluster_10
Medtr2g080180	[NCR570]_Nodule Cysteine-Rich (NCR) secreted peptide	3	1	B		0.250691	0.327296	0.291062	0.252888	0.134838	0.0209128	0.0276443	0.0233299	0.0869057	0.0127512		[MAnn]_NCR			[Roux_et_al]_Cluster_10
Medtr2g083280	[NCR065]_Nodule Cysteine-Rich (NCR) secreted peptide	3	0.986	B		0.238307	0.273774	0.272995	0.295321	0.212187	0.0236181	0.01351	0.0126514	0.0408494	0.0465124		[MAnn]_NCR		Ruffel_et_al_2008	[Roux_et_al]_Cluster_10
Medtr2g450280	[NCR575]_Nodule Cysteine-Rich (NCR) secreted peptide	3	1	B		0.253597	0.345225	0.299648	0.22696	0.122318	0.00925641	0.018456	0.0247256	0.0613603	0.0253482		[MAnn]_NCR			[Roux_et_al]_Cluster_10
Medtr3g014705	[NCR080]_Nodule Cysteine-Rich (NCR) secreted peptide	3	1	B		0.269052	0.296544	0.273613	0.283042	0.145783	0.0111974	0.0466921	0.0417981	0.0710385	0.0116305		[MAnn]_NCR		Ruffel_et_al_2008	[Roux_et_al]_Cluster_10
Medtr3g027180	[NCR410]_Nodule Cysteine-Rich (NCR) secreted peptide	3	1	B		0.244448	0.31972	0.304725	0.266009	0.121915	0.000940644	0.0176203	0.0184821	0.0537003	0.00917016		[MAnn]_NCR		Ruffel_et_al_2008	[Roux_et_al]_Cluster_10
Medtr3g033915	[NCR114]_Nodule Cysteine-Rich (NCR) secreted peptide	3	1	B		0.253794	0.313979	0.288004	0.266958	0.1496	0.0186023	0.0142571	0.0278514	0.0534985	0.00604525		[MAnn]_NCR		Ruffel_et_al_2008	[Roux_et_al]_Cluster_10
Medtr3g033925	[NCR231]_Nodule Cysteine-Rich (NCR) secreted peptide	3	1	B		0.25819	0.323068	0.303715	0.242488	0.115971	0.0201327	0.0293256	0.0444195	0.0931068	0.00801223		[MAnn]_NCR		Ruffel_et_al_2008	[Roux_et_al]_Cluster_10
Medtr3g033965	[NCR588]_Nodule Cysteine-Rich (NCR) secreted peptide	3	1	B		0.270095	0.317953	0.277259	0.264412	0.133168	0.0203234	0.0161365	0.0348713	0.0633033	0.0172455		[MAnn]_NCR			[Roux_et_al]_Cluster_10
Medtr3g062865	[NCR593]_Nodule Cysteine-Rich (NCR) secreted peptide	3	1	B		0.247044	0.310656	0.291706	0.246551	0.189925	0.0166039	0.014364	0.016383	0.0438855	0.0319042		[MAnn]_NCR			[Roux_et_al]_Cluster_10
Medtr3g063420	[NCR775]_Nodule Cysteine-Rich (NCR) secreted peptide	3	1	B		0.255835	0.323294	0.267144	0.270608	0.15363	0.0065176	0.0393726	0.0218864	0.0683576	0.00294791		[MAnn]_NCR			[Roux_et_al]_Cluster_10
Medtr3g103450	[NCR134]_Nodule Cysteine-Rich (NCR) secreted peptide	3	1	B		0.271175	0.298385	0.27502	0.257044	0.172841	0.015764	0.0370632	0.0524749	0.0834186	0.0355933		[MAnn]_NCR			[Roux_et_al]_Cluster_10
Medtr4g026818	[NCR619]_Nodule Cysteine-Rich (NCR) secreted peptide	3	0.999	B		0.232085	0.284781	0.264934	0.286418	0.225507	0.0236318	0.0262735	0.0120734	0.0424934	0.0468663		[MAnn]_NCR			[Roux_et_al]_Cluster_10
Medtr4g031900	[NCR358]_Nodule Cysteine-Rich (NCR) secreted peptide	3	1	B		0.250511	0.281862	0.245295	0.310015	0.196052	0.0138955	0.0364184	0.046144	0.0604581	0.0260476		[MAnn]_NCR	Cabeza_et_al_2014		[Roux_et_al]_Cluster_10
Medtr4g038665	[NCR629]_Nodule Cysteine-Rich (NCR) secreted peptide	3	1	B		0.222528	0.300656	0.268938	0.307291	0.16135	0.0240151	0.0614271	0.0307523	0.102282	0.0286958		[MAnn]_NCR			[Roux_et_al]_Cluster_10
Medtr4g046807	[NCR264]_Nodule Cysteine-Rich (NCR) secreted peptide	3	1	B		0.254251	0.32518	0.301657	0.234656	0.155965	0.00730095	0.02414	0.0201252	0.0403429	0.00395617		[MAnn]_NCR			[Roux_et_al]_Cluster_10
Medtr4g048520	[NCR139]_Nodule Cysteine-Rich (NCR) secreted peptide	3	1	B		0.259716	0.308039	0.292801	0.251174	0.163213	0.0291092	0.0331063	0.0147592	0.0636217	0.0258002		[MAnn]_NCR		Ruffel_et_al_2008	[Roux_et_al]_Cluster_10
Medtr4g057100	[NCR425]_Nodule Cysteine-Rich (NCR) secreted peptide	3	0.998	B		0.241704	0.33699	0.30083	0.19976	0.148767	0.0660738	0.0602731	0.0661042	0.115663	0.0645063		[MAnn]_NCR			[Roux_et_al]_Cluster_10
Medtr4g057110	[NCR292]_maturase, putative	3	0.996	B		0.261314	0.290772	0.292047	0.251709	0.194927	0.0138321	0.0286688	0.0302121	0.0298868	0.0241542		[MAnn]_NCR			[Roux_et_al]_Cluster_10
Medtr4g057680	[NCR293]_Nodule Cysteine-Rich (NCR) secreted peptide	3	1	B		0.263598	0.308103	0.286936	0.244051	0.182803	0.008942	0.0169291	0.0201859	0.0474987	0.0172099		[MAnn]_NCR			[Roux_et_al]_Cluster_10
Medtr4g060437	[NCR640]_Nodule Cysteine-Rich (NCR) secreted peptide	3	0.998	B		0.207011	0.362853	0.292061	0.249907	0.103306	0.029865	0.0635498	0.0362911	0.106227	0.0316597		[MAnn]_NCR		Ruffel_et_al_2008	[Roux_et_al]_Cluster_10
Medtr4g063690	[NCR235-TC40595]_Nodule Cysteine-Rich (NCR) secreted peptide	3	1	B		0.264531	0.311831	0.305075	0.220237	0.170349	0.0347403	0.0173918	0.0366384	0.0613998	0.0222767		[MAnn]_NCR		Ruffel_et_al_2008	[Roux_et_al]_Cluster_10
Medtr4g064803	[NCR642]_Nodule Cysteine-Rich (NCR) secreted peptide	3	0.999	B		0.261398	0.28384	0.275839	0.270721	0.202345	0.0149658	0.0274382	0.0213319	0.0389157	0.0244722		[MAnn]_NCR			[Roux_et_al]_Cluster_10
Medtr4g065720	[NCR213]_Nodule Cysteine-Rich (NCR) secreted peptide	3	0.727	B		0.25948	0.302851	0.290006	0.247318	0.188453	0.0152528	0.0235982	0.0141619	0.0406083	0.0195355		[MAnn]_NCR		Ruffel_et_al_2008	[Roux_et_al]_Cluster_10
Medtr4g065730	[NCR203]_Nodule Cysteine-Rich (NCR) secreted peptide	3	1	B		0.232416	0.316764	0.307829	0.259995	0.150278	0.0121641	0.0297556	0.0274745	0.058242	0.00600221		[MAnn]_NCR		Ruffel_et_al_2008	[Roux_et_al]_Cluster_10
Medtr4g065820	[NCR294]_Nodule Cysteine-Rich (NCR) secreted peptide	3	0.995	B		0.274325	0.324641	0.301301	0.23387	0.121995	0.0207701	0.00609996	0.0177373	0.0400029	0.0187332		[MAnn]_NCR			[Roux_et_al]_Cluster_10
Medtr4g065840	[NCR643]_Nodule Cysteine-Rich (NCR) secreted peptide	3	1	B		0.264123	0.325295	0.267539	0.267061	0.136793	0.0170169	0.0413071	0.0389898	0.071243	0.00839952		[MAnn]_NCR			[Roux_et_al]_Cluster_10
Medtr4g066290	[NCR646]_Nodule Cysteine-Rich (NCR) secreted peptide	3	1	B		0.229941	0.34284	0.305781	0.228774	0.15032	0.0148193	0.0129594	0.0280387	0.0734741	0.0104232		[MAnn]_NCR			[Roux_et_al]_Cluster_10
Medtr5g014085	[NCR338]_Nodule Cysteine-Rich (NCR) secreted peptide	3	0.999	B		0.250898	0.334203	0.295762	0.252898	0.0961743	0.0284161	0.0165781	0.0369715	0.095655	0.0333673		[MAnn]_NCR			[Roux_et_al]_Cluster_10
Medtr5g037780	[NCR793]_Nodule Cysteine-Rich (NCR) secreted peptide	3	1	B		0.24914	0.288397	0.283574	0.289484	0.171637	0.0418639	0.00531983	0.0240031	0.041869	0.0237649		[MAnn]_NCR			[Roux_et_al]_Cluster_10
Medtr5g037795	[NCR649]_Nodule Cysteine-Rich (NCR) secreted peptide	3	1	B		0.24591	0.328021	0.304888	0.244448	0.139536	0.0343849	0.00335166	0.0220178	0.0464632	0.00398382		[MAnn]_NCR			[Roux_et_al]_Cluster_10
Medtr5g056710	[NCR438]_Nodule Cysteine-Rich (NCR) secreted peptide	3	1	B		0.269717	0.316277	0.275382	0.254862	0.163738	0.00381083	0.0196576	0.0181394	0.0422374	0.0113046		[MAnn]_NCR			[Roux_et_al]_Cluster_10
Medtr5g059740	[NCR653]_Nodule Cysteine-Rich (NCR) secreted peptide	3	1	B		0.262693	0.307138	0.267925	0.280528	0.143483	0.0444355	0.0233652	0.02928	0.0966098	0.0179164		[MAnn]_NCR			[Roux_et_al]_Cluster_10
Medtr5g062630	[NCR210-TC41308]_Nodule Cysteine-Rich (NCR) secreted peptide	3	1	B		0.254524	0.318245	0.29829	0.246129	0.15736	0.0271404	0.00714522	0.0180371	0.0431758	0.00295385		[MAnn]_NCR			[Roux_et_al]_Cluster_10
Medtr5g063890	[NCR440]_Nodule Cysteine-Rich (NCR) secreted peptide	3	1	B		0.255134	0.329292	0.300714	0.251721	0.111894	0.0118417	0.0209255	0.0231232	0.0607187	0.0118054		[MAnn]_NCR			[Roux_et_al]_Cluster_10
Medtr5g066750	[NCR443]_Nodule Cysteine-Rich (NCR) secreted peptide	3	1	B		0.262538	0.312303	0.279155	0.269747	0.147862	0.0366409	0.0149399	0.0300494	0.0451102	0.0241306		[MAnn]_NCR			[Roux_et_al]_Cluster_10
Medtr5g076435	[NCR662]_Nodule Cysteine-Rich (NCR) secreted peptide	3	0.997	B		0.262317	0.32744	0.286847	0.244682	0.138889	0.0575919	0.0398047	0.0291469	0.0481418	0.0174583		[MAnn]_NCR			[Roux_et_al]_Cluster_10
Medtr7g007810	[NCR687]_Nodule Cysteine-Rich (NCR) secreted peptide	3	0.967	B		0.223222	0.3239	0.280937	0.292745	0.0929697	0.0421264	0.0563701	0.0336715	0.135554	0.0396126		[MAnn]_NCR			[Roux_et_al]_Cluster_10
Medtr7g016470	[NCR340]_Nodule Cysteine-Rich (NCR) secreted peptide	3	1	B		0.247256	0.329363	0.294201	0.227564	0.162226	0.045417	0.029202	0.0204874	0.0963926	0.022336		[MAnn]_NCR			[Roux_et_al]_Cluster_10
Medtr7g016480	[NCR773]_SCR-like protein	3	1	B		0.266764	0.311137	0.279729	0.258689	0.164405	0.0191064	0.0149664	0.0201106	0.0430642	0.00684128		[MAnn]_NCR			[Roux_et_al]_Cluster_10
Medtr7g029210	[NCR364]_Leginsulin/Albumin-1	3	1	B		0.245801	0.303725	0.270136	0.2973	0.144531	0.0229764	0.041615	0.0355832	0.089583	0.0274182		[MAnn]_NCR			[Roux_et_al]_Cluster_10
Medtr7g033740	[NCR702]_Nodule Cysteine-Rich (NCR) secreted peptide	3	0.997	B		0.238794	0.269511	0.254201	0.296215	0.237039	0.00978771	0.0298962	0.00577094	0.0458795	0.0444235		[MAnn]_NCR		Ruffel_et_al_2008	[Roux_et_al]_Cluster_10
Medtr7g045410	[NCR457]_Nodule Cysteine-Rich (NCR) secreted peptide	3	0.96	B		0.278816	0.274323	0.247146	0.304673	0.167159	0.0357127	0.0380752	0.0316708	0.0825833	0.0351499		[MAnn]_NCR	Cabeza_et_al_2014		[Roux_et_al]_Cluster_10
Medtr7g045910	[NCR705]_Nodule Cysteine-Rich (NCR) secreted peptide	3	1	B		0.243334	0.296148	0.276999	0.27997	0.192403	0.00334152	0.0319806	0.0352918	0.0437082	0.00832749		[MAnn]_NCR		Ruffel_et_al_2008	[Roux_et_al]_Cluster_10
Medtr7g055933	[NCR048-TC34565]_Nodule Cysteine-Rich (NCR) secreted peptide	3	1	B		0.256909	0.298375	0.263294	0.288314	0.159802	0.03239	0.0660672	0.0416051	0.0815733	0.0327815		[MAnn]_NCR			[Roux_et_al]_Cluster_10
Medtr7g063450	[NCR714]_Nodule Cysteine-Rich (NCR) secreted peptide	3	1	B		0.25948	0.313131	0.296728	0.263741	0.133718	0.00968034	0.0168395	0.0176825	0.0412985	0.00466743		[MAnn]_NCR			[Roux_et_al]_Cluster_10
Medtr7g071385	[NCR325]_Nodule Cysteine-Rich (NCR) secreted peptide	3	1	B		0.23138	0.310458	0.280427	0.298432	0.148563	0.0111491	0.0177098	0.0221481	0.0591203	0.00244995		[MAnn]_NCR			[Roux_et_al]_Cluster_10
Medtr7g071695	[NCR270]_Nodule Cysteine-Rich (NCR) secreted peptide	3	1	B		0.241591	0.324539	0.293178	0.255455	0.157796	0.0312768	0.0257672	0.0257603	0.0417291	0.00749493		[MAnn]_NCR			[Roux_et_al]_Cluster_10
Medtr7g102160	[NCR725]_Nodule Cysteine-Rich (NCR) secreted peptide	3	1	B		0.256787	0.308437	0.272832	0.261628	0.185018	0.0183694	0.037998	0.0253322	0.054159	0.0213598		[MAnn]_NCR			[Roux_et_al]_Cluster_10
Medtr7g102806	[NCR460]_Nodule Cysteine-Rich (NCR) secreted peptide	3	1	B		0.231066	0.325744	0.284634	0.273812	0.152615	0.00753975	0.0189846	0.0153644	0.0733373	0.0056802		[MAnn]_NCR			[Roux_et_al]_Cluster_10
Medtr8g036830	[NCR279]_Nodule Cysteine-Rich (NCR) secreted peptide	3	0.998	B		0.268626	0.321147	0.305865	0.228312	0.143319	0.0162987	0.010738	0.0152909	0.0313215	0.00628541		[MAnn]_NCR		Ruffel_et_al_2008	[Roux_et_al]_Cluster_10
Medtr8g036850	[NCR299]_Nodule Cysteine-Rich (NCR) secreted peptide	3	1	B		0.251458	0.298856	0.300195	0.265206	0.151535	0.0334574	0.0522676	0.0471534	0.0639965	0.0130285		[MAnn]_NCR		Ruffel_et_al_2008	[Roux_et_al]_Cluster_10
Medtr8g077515	[NCR465]_Nodule Cysteine-Rich (NCR) secreted peptide	3	0.998	B		0.23414	0.317119	0.334511	0.204043	0.144851	0.0597745	0.041632	0.112884	0.0656016	0.0180911		[MAnn]_NCR			[Roux_et_al]_Cluster_10
Medtr2g072130	[NCR556]_Nodule Cysteine-Rich (NCR) secreted peptide	3	0.601	B		0.261624	0.307107	0.310736	0.212379	0.189142	0.0309755	0.0235076	0.00728821	0.0373423	0.00787015		[MAnn]_NCR			[Roux_et_al]_Cluster_11
Medtr3g063370	[NCR594]_Nodule Cysteine-Rich (NCR) secreted peptide	3	0.511	B		0.250257	0.269762	0.266742	0.282205	0.229519	0.00606133	0.0211252	0.0125769	0.0462373	0.0319342		[MAnn]_NCR			[Roux_et_al]_Cluster_11
Medtr4g065510	[NCR206]_Nodule Cysteine-Rich (NCR) secreted peptide	3	1	B		0.269891	0.301079	0.304625	0.234387	0.161282	0.0452447	0.0295669	0.0413046	0.056083	0.0172451		[MAnn]_NCR			[Roux_et_al]_Cluster_11
Medtr0959s0010	[NCR371]_Nodule Cysteine-Rich (NCR) secreted peptide	3	1	B		0.241376	0.307412	0.279466	0.266293	0.193541	0.0102508	0.0279932	0.0178973	0.0512779	0.0141453		[MAnn]_NCR			[Roux_et_al]_Cluster_12
Medtr1g092720	[NCR012]_Nodule Cysteine-Rich (NCR) secreted peptide	3	0.991	B		0.241465	0.28014	0.277221	0.259789	0.240304	0.0188452	0.0279216	0.0270196	0.0375706	0.0224115		[MAnn]_NCR		Ruffel_et_al_2008	[Roux_et_al]_Cluster_12
Medtr2g047080	[NCR102]_Nodule Cysteine-Rich (NCR) secreted peptide	3	1	B		0.250353	0.287187	0.31581	0.239557	0.157082	0.0761415	0.0377197	0.0940481	0.0927143	0.0284504		[MAnn]_NCR			[Roux_et_al]_Cluster_12
Medtr3g033100	[NCR284]_Nodule Cysteine-Rich (NCR) secreted peptide	3	1	B		0.260647	0.29341	0.310805	0.218123	0.196183	0.0472233	0.0148129	0.0520249	0.0474999	0.0335656		[MAnn]_NCR	Cabeza_et_al_2014		[Roux_et_al]_Cluster_12
Medtr5g059440	[NCR378]_Nodule Cysteine-Rich (NCR) secreted peptide	3	1	B		0.266771	0.293396	0.284407	0.244722	0.197736	0.028441	0.0241073	0.0340309	0.063569	0.0254232		[MAnn]_NCR	Cabeza_et_al_2014		[Roux_et_al]_Cluster_12
Medtr5g059445	[NCR092-TC37621]_Nodule Cysteine-Rich (NCR) secreted peptide	3	1	B		0.253358	0.278146	0.275326	0.279559	0.204418	0.0343349	0.0218076	0.0415514	0.0398248	0.0414563		[MAnn]_NCR			[Roux_et_al]_Cluster_12
Medtr6g445040	[NCR679]_Nodule Cysteine-Rich (NCR) secreted peptide	3	1	B		0.270905	0.30824	0.290565	0.250812	0.155268	0.0196883	0.0254586	0.015802	0.0449393	0.0170516		[MAnn]_NCR		Ruffel_et_al_2008	[Roux_et_al]_Cluster_12
Medtr6g464450	[NCR684]_Nodule Cysteine-Rich (NCR) secreted peptide	3	0.878	B		0.244601	0.280589	0.274468	0.254538	0.245815	0.0226082	0.0094233	0.0195124	0.0289577	0.0385719		[MAnn]_NCR			[Roux_et_al]_Cluster_12
Medtr7g008070	[NCR692]_Nodule Cysteine-Rich (NCR) secreted peptide	3	1	B		0.212995	0.270188	0.32468	0.23633	0.212064	0.0567275	0.0496199	0.105859	0.0837912	0.0708994		[MAnn]_NCR			[Roux_et_al]_Cluster_12
Medtr3g103440	[NCR267]_Nodule Cysteine-Rich (NCR) secreted peptide	3	0.99	B		0.245365	0.332442	0.301081	0.21062	0.181869	0.0228248	0.0137916	0.0349867	0.0619213	0.0106313		[MAnn]_NCR		Ruffel_et_al_2008	[Roux_et_al]_Cluster_3
Medtr0003s0180	[NCR274]_Nodule Cysteine-Rich (NCR) secreted peptide	3	1	B		0.216653	0.298254	0.291894	0.250685	0.226315	0.0361769	0.0247369	0.0531592	0.0618905	0.0439834		[MAnn]_NCR		Ruffel_et_al_2008	[Roux_et_al]_Cluster_6
Medtr0115s0030	[NCR495]_Nodule Cysteine-Rich (NCR) secreted peptide	3	0.981	B		0.236708	0.299628	0.298474	0.235521	0.222173	0.01317	0.0280767	0.0118651	0.0375333	0.0218377		[MAnn]_NCR		Ruffel_et_al_2008	[Roux_et_al]_Cluster_6
Medtr0257s0060	[NCR506]_Nodule Cysteine-Rich (NCR) secreted peptide	3	0.997	B		0.271484	0.288187	0.28686	0.239877	0.201239	0.0418669	0.0252504	0.0463369	0.0407213	0.0328772		[MAnn]_NCR			[Roux_et_al]_Cluster_6
Medtr2g048203	[NCR112]_Nodule Cysteine-Rich (NCR) secreted peptide	3	0.943	B		0.231735	0.328127	0.313159	0.202577	0.199454	0.0260503	0.0137773	0.0437598	0.0288131	0.00641199		[MAnn]_NCR			[Roux_et_al]_Cluster_6
Medtr2g048885	[NCR548]_Nodule Cysteine-Rich (NCR) secreted peptide	3	1	B		0.236419	0.283419	0.263602	0.269876	0.243834	0.0268599	0.0347735	0.025268	0.0376733	0.0355305		[MAnn]_NCR			[Roux_et_al]_Cluster_6
Medtr3g053600	[NCR302-TC35342]_Nodule Cysteine-Rich (NCR) secreted peptide	3	0.896	B		0.237579	0.26166	0.274973	0.289357	0.234655	0.0198416	0.0107429	0.0347714	0.0220644	0.0308131		[MAnn]_NCR			[Roux_et_al]_Cluster_6
Medtr3g058600	[NCR258]_Nodule Cysteine-Rich (NCR) secreted peptide	3	0.991	B		0.219289	0.290707	0.282269	0.266817	0.237109	0.00825166	0.0222741	0.0257069	0.034973	0.0175428		[MAnn]_NCR			[Roux_et_al]_Cluster_6
Medtr3g467490	[NCR812]_Nodule Cysteine-Rich (NCR) secreted peptide	3	1	B		0.216832	0.28254	0.293108	0.249478	0.250491	0.0149891	0.0221196	0.0489881	0.0470407	0.0260293		[MAnn]_NCR			[Roux_et_al]_Cluster_6
Medtr4g060660	[NCR062-TC34841]_Nodule Cysteine-Rich (NCR) secreted peptide	3	1	B		0.238895	0.288926	0.321282	0.236792	0.142775	0.0934016	0.0455594	0.127689	0.0910655	0.0463825		[MAnn]_NCR	Cabeza_et_al_2014		[Roux_et_al]_Cluster_6
Medtr4g060720	[NCR076]_Nodule Cysteine-Rich (NCR) secreted peptide	3	1	B		0.219309	0.278918	0.293517	0.265268	0.234393	0.0332584	0.00757464	0.0429505	0.0538663	0.0274626		[MAnn]_NCR	Cabeza_et_al_2014		[Roux_et_al]_Cluster_6
Medtr6g006275	[NCR663]_Nodule Cysteine-Rich (NCR) secreted peptide	3	1	B		0.241108	0.302528	0.282647	0.241868	0.223044	0.0267459	0.0530534	0.0190995	0.0447904	0.0148404		[MAnn]_NCR		Ruffel_et_al_2008	[Roux_et_al]_Cluster_6
Medtr7g037690	[NCR348]_Nodule Cysteine-Rich (NCR) secreted peptide	3	1	B		0.253323	0.286223	0.308609	0.234742	0.199823	0.0350278	0.0143551	0.0668893	0.0452989	0.0300815		[MAnn]_NCR	Cabeza_et_al_2014	Ruffel_et_al_2008	[Roux_et_al]_Cluster_6
Medtr7g064020	[NCR186]_Nodule Cysteine-Rich (NCR) secreted peptide	3	0.983	B		0.236676	0.279997	0.27817	0.258293	0.246066	0.00651335	0.0341388	0.0128797	0.0294259	0.0351019		[MAnn]_NCR		Ruffel_et_al_2008	[Roux_et_al]_Cluster_6
Medtr8g064050	[NCR733]_Nodule Cysteine-Rich (NCR) secreted peptide	3	1	B		0.211444	0.281279	0.318205	0.261088	0.177075	0.056248	0.0631812	0.10265	0.100323	0.0422836		[MAnn]_NCR			[Roux_et_al]_Cluster_6
Medtr8g064070	[NCR059]_Nodule Cysteine-Rich (NCR) secreted peptide	3	1	B		0.239171	0.300337	0.298722	0.234625	0.212687	0.0348874	0.0278768	0.0514136	0.0391326	0.039709		[MAnn]_NCR		Ruffel_et_al_2008	[Roux_et_al]_Cluster_6
Medtr8g069310	[NCR463]_Nodule Cysteine-Rich (NCR) secreted peptide	3	0.902	B		0.234147	0.293484	0.291449	0.253821	0.223012	0.0105838	0.0151207	0.0304085	0.0150978	0.0270284		[MAnn]_NCR	Cabeza_et_al_2014		[Roux_et_al]_Cluster_6
Medtr8g464730	[NCR480]_Nodule Cysteine-Rich (NCR) secreted peptide	3	0.999	B		0.238363	0.295288	0.286899	0.233959	0.241821	0.0199331	0.0138841	0.0320201	0.0287409	0.0231048		[MAnn]_NCR			[Roux_et_al]_Cluster_6
Medtr0015s0230	[NCR490]_Nodule Cysteine-Rich (NCR) secreted peptide	3	0.987	B		0.231013	0.288515	0.269134	0.249648	0.259552	0.0112918	0.0385595	0.00563805	0.0486425	0.00905982		[MAnn]_NCR			[Roux_et_al]_Cluster_9
Medtr0192s0050	[NCR504]_Nodule Cysteine-Rich (NCR) secreted peptide	3	0.796	B		0.274052	0.294942	0.264754	0.251061	0.210223	0.0138132	0.0367172	0.0137831	0.0325076	0.0214365		[MAnn]_NCR			[Roux_et_al]_Cluster_9
Medtr0512s0030	[NCR014]_Nodule Cysteine-Rich (NCR) secreted peptide	3	1	B		0.254604	0.293284	0.252432	0.280616	0.212791	0.0308053	0.0232544	0.0264207	0.0443465	0.0209619		[MAnn]_NCR		Ruffel_et_al_2008	[Roux_et_al]_Cluster_9
Medtr0888s0020	[NCR190]_Nodule Cysteine-Rich (NCR) secreted peptide	3	1	B		0.247897	0.285156	0.249307	0.312277	0.190621	0.00517491	0.0358562	0.0278247	0.051491	0.0174772		[MAnn]_NCR		Ruffel_et_al_2008	[Roux_et_al]_Cluster_9
Medtr1g042850	[NCR317]_Nodule Cysteine-Rich (NCR) secreted peptide	3	0.502	B		0.240229	0.294576	0.28065	0.253389	0.226398	0.0128865	0.0377388	0.0212392	0.0458682	0.0139822		[MAnn]_NCR	Cabeza_et_al_2014		[Roux_et_al]_Cluster_9
Medtr1g042895	[NCR057]_Nodule Cysteine-Rich (NCR) secreted peptide	3	0.962	B		0.23582	0.276718	0.27395	0.244133	0.269435	0.0131742	0.0199203	0.0122452	0.0335794	0.0313751		[MAnn]_NCR			[Roux_et_al]_Cluster_9
Medtr1g046150	[NCR528]_Nodule Cysteine-Rich (NCR) secreted peptide	3	1	B		0.253294	0.314059	0.274014	0.252931	0.193262	0.00268888	0.0354883	0.0109636	0.0482046	0.0209579		[MAnn]_NCR			[Roux_et_al]_Cluster_9
Medtr1g047330	[NCR531]_Nodule Cysteine-Rich (NCR) secreted peptide	3	0.976	B		0.228119	0.284895	0.293061	0.266263	0.219203	0.0256779	0.0296788	0.042359	0.035013	0.0323817		[MAnn]_NCR			[Roux_et_al]_Cluster_9
Medtr1g051840	[NCR060]_Nodule Cysteine-Rich (NCR) secreted peptide	3	0.8	B		0.220771	0.266724	0.263595	0.270741	0.276265	0.0140592	0.0311699	0.0217193	0.0301499	0.0333151		[MAnn]_NCR		Ruffel_et_al_2008	[Roux_et_al]_Cluster_9
Medtr1g053975	[NCR533]_Nodule Cysteine-Rich (NCR) secreted peptide	3	1	B		0.240247	0.34252	0.290618	0.211681	0.171685	0.0346102	0.0492838	0.032164	0.0982139	0.0182413		[MAnn]_NCR			[Roux_et_al]_Cluster_9
Medtr2g046590	[NCR546]_Nodule Cysteine-Rich (NCR) secreted peptide	3	1	B		0.245413	0.318146	0.281463	0.26426	0.157943	0.0223472	0.040175	0.0466959	0.0757819	0.0337715		[MAnn]_NCR			[Roux_et_al]_Cluster_9
Medtr2g050260	[NCR550]_Nodule Cysteine-Rich (NCR) secreted peptide	3	1	B		0.230928	0.297686	0.283388	0.253197	0.224409	0.0284899	0.0506281	0.0371994	0.0514549	0.0204321		[MAnn]_NCR			[Roux_et_al]_Cluster_9
Medtr2g054490	[NCR195]_Nodule Cysteine-Rich (NCR) secreted peptide	3	1	B		0.234668	0.296511	0.256478	0.28353	0.221423	0.0182884	0.0319148	0.0247556	0.0512977	0.0277587		[MAnn]_NCR		Ruffel_et_al_2008	[Roux_et_al]_Cluster_9
Medtr2g058625	[NCR205]_Nodule Cysteine-Rich (NCR) secreted peptide	3	1	B		0.25469	0.30986	0.261903	0.256111	0.209856	0.017055	0.0338918	0.0162925	0.0442895	0.0172296		[MAnn]_NCR			[Roux_et_al]_Cluster_9
Medtr2g059035	[NCR399]_Nodule Cysteine-Rich (NCR) secreted peptide	3	1	B		0.262405	0.279044	0.23983	0.294438	0.211762	0.0235594	0.0628247	0.0196724	0.0604154	0.0307217		[MAnn]_NCR		Ruffel_et_al_2008	[Roux_et_al]_Cluster_9
Medtr2g066235	[NCR401]_Nodule Cysteine-Rich (NCR) secreted peptide	3	1	B		0.222384	0.282895	0.263562	0.283415	0.234754	0.0250163	0.040125	0.0146346	0.0733456	0.0614075		[MAnn]_NCR			[Roux_et_al]_Cluster_9
Medtr2g073110	[NCR202]_Nodule Cysteine-Rich (NCR) secreted peptide	3	0.999	B		0.242436	0.291647	0.250531	0.287014	0.219559	0.0253607	0.03924	0.013869	0.0661163	0.0170789		[MAnn]_NCR			[Roux_et_al]_Cluster_9
Medtr2g073310	[NCR565]_Nodule Cysteine-Rich (NCR) secreted peptide	3	0.999	B		0.198251	0.275468	0.284748	0.274638	0.253623	0.030469	0.0439285	0.039544	0.0657468	0.0169205		[MAnn]_NCR			[Roux_et_al]_Cluster_9
Medtr2g084725	[NCR571]_Nodule Cysteine-Rich (NCR) secreted peptide	3	1	B		0.231637	0.291465	0.281065	0.27227	0.209841	0.0269405	0.0410886	0.0451691	0.0526391	0.0467355		[MAnn]_NCR			[Roux_et_al]_Cluster_9
Medtr2g450150	[NCR208]_Nodule Cysteine-Rich (NCR) secreted peptide	3	1	B		0.231941	0.296204	0.247534	0.275153	0.2277	0.0521707	0.0664181	0.0113487	0.103414	0.0281164		[MAnn]_NCR			[Roux_et_al]_Cluster_9
Medtr2g450630	[NCR577]_Nodule Cysteine-Rich (NCR) secreted peptide	3	0.995	B		0.256976	0.31543	0.239629	0.270789	0.20506	0.00763682	0.0705324	0.0233498	0.014184	0.00740275		[MAnn]_NCR			[Roux_et_al]_Cluster_9
Medtr2g450690	[NCR398]_Nodule Cysteine-Rich (NCR) secreted peptide	3	0.999	B		0.243021	0.265694	0.242784	0.306655	0.235061	0.0123137	0.0434032	0.0286693	0.0422645	0.0339795		[MAnn]_NCR			[Roux_et_al]_Cluster_9
Medtr3g006380	[NCR578]_Nodule Cysteine-Rich (NCR) secreted peptide	3	0.992	B		0.227093	0.291569	0.265821	0.249524	0.263355	0.0214622	0.0370466	0.00285672	0.0291423	0.0352962		[MAnn]_NCR			[Roux_et_al]_Cluster_9
Medtr3g014695	[NCR404]_Nodule Cysteine-Rich (NCR) secreted peptide	3	0.999	B		0.229012	0.281624	0.280771	0.26967	0.23392	0.0176552	0.0356089	0.0126893	0.0466249	0.0378745		[MAnn]_NCR			[Roux_et_al]_Cluster_9
Medtr3g014720	[NCR405]_Nodule Cysteine-Rich (NCR) secreted peptide	3	1	B		0.272885	0.297084	0.251993	0.291179	0.161071	0.0326047	0.0306887	0.035771	0.0701297	0.0113963		[MAnn]_NCR	Cabeza_et_al_2014		[Roux_et_al]_Cluster_9
Medtr3g018865	[NCR155]_Nodule Cysteine-Rich (NCR) secreted peptide	3	1	B		0.207059	0.271398	0.273073	0.281357	0.245864	0.0456149	0.0378713	0.0563067	0.0920442	0.0519687		[MAnn]_NCR	Cabeza_et_al_2014		[Roux_et_al]_Cluster_9
Medtr3g020980	[NCR189]_Nodule Cysteine-Rich (NCR) secreted peptide	3	1	B		0.229584	0.296169	0.294411	0.226633	0.246005	0.0122736	0.0388877	0.0232989	0.0376786	0.0218108		[MAnn]_NCR	Cabeza_et_al_2014		[Roux_et_al]_Cluster_9
Medtr3g021050	[NCR389]_Nodule Cysteine-Rich (NCR) secreted peptide	3	1	B		0.249906	0.305474	0.269826	0.24519	0.21993	0.0227149	0.0521321	0.0125591	0.0611354	0.0134079		[MAnn]_NCR	Cabeza_et_al_2014		[Roux_et_al]_Cluster_9
Medtr3g061750	[NCR414]_Nodule Cysteine-Rich (NCR) secreted peptide	3	0.997	B		0.229964	0.292768	0.278771	0.241662	0.253983	0.00400284	0.0258982	0.0255911	0.0398859	0.0212396		[MAnn]_NCR	Cabeza_et_al_2014		[Roux_et_al]_Cluster_9
Medtr3g062820	[NCR125]_Nodule Cysteine-Rich (NCR) secreted peptide	3	0.996	B		0.229062	0.290452	0.286789	0.261187	0.228342	0.0056007	0.0259052	0.0236797	0.0350764	0.0260104		[MAnn]_NCR	Cabeza_et_al_2014	Ruffel_et_al_2008	[Roux_et_al]_Cluster_9
Medtr3g062830	[NCR415]_Nodule Cysteine-Rich (NCR) secreted peptide	3	0.998	B		0.232248	0.328689	0.310268	0.23595	0.163172	0.0251595	0.00891424	0.0102369	0.0488592	0.00550514		[MAnn]_NCR			[Roux_et_al]_Cluster_9
Medtr3g063090	[NCR242]_Nodule Cysteine-Rich (NCR) secreted peptide	3	0.996	B		0.246496	0.289402	0.274284	0.241745	0.24564	0.017113	0.0253014	0.00970576	0.0503247	0.0280465		[MAnn]_NCR			[Roux_et_al]_Cluster_9
Medtr3g063400	[NCR595]_Nodule Cysteine-Rich (NCR) secreted peptide	3	0.999	B		0.213765	0.251011	0.248077	0.319338	0.25136	0.0140542	0.038939	0.0178329	0.082394	0.044467		[MAnn]_NCR			[Roux_et_al]_Cluster_9
Medtr3g065710	[NCR084]_Nodule Cysteine-Rich (NCR) secreted peptide	3	0.998	B		0.233916	0.298884	0.282202	0.25233	0.227201	0.0224052	0.024473	0.0212063	0.0440906	0.0213806		[MAnn]_NCR			[Roux_et_al]_Cluster_9
Medtr3g071330	[NCR599]_Nodule Cysteine-Rich (NCR) secreted peptide	3	0.508	B		0.260375	0.302162	0.303923	0.207735	0.208353	0.00428599	0.0261256	0.00938141	0.0464602	0.0555231		[MAnn]_NCR			[Roux_et_al]_Cluster_9
Medtr3g084820	[NCR418]_Nodule Cysteine-Rich (NCR) secreted peptide	3	0.997	B		0.216674	0.287054	0.269481	0.25323	0.268783	0.012169	0.0396788	0.0235077	0.0450272	0.0236653		[MAnn]_NCR	Cabeza_et_al_2014		[Roux_et_al]_Cluster_9
Medtr3g084910	[NCR193-TC34601]_Nodule Cysteine-Rich (NCR) secreted peptide	3	0.998	B		0.229064	0.278359	0.265263	0.276742	0.249157	0.0056369	0.0349444	0.0158674	0.0373625	0.0275134		[MAnn]_NCR	Cabeza_et_al_2014	Ruffel_et_al_2008	[Roux_et_al]_Cluster_9
Medtr3g436830	[NCR281]_Nodule Cysteine-Rich (NCR) secreted peptide	3	0.961	B		0.243585	0.291468	0.277238	0.251066	0.235579	0.0214927	0.0232685	0.00489396	0.0376149	0.0105377		[MAnn]_NCR			[Roux_et_al]_Cluster_9
Medtr3g436990	[NCR058]_Nodule Cysteine-Rich (NCR) secreted peptide	3	1	B		0.262445	0.323387	0.232978	0.283974	0.15948	0.0402869	0.0702668	0.0190345	0.086253	0.0181656		[MAnn]_NCR		Ruffel_et_al_2008	[Roux_et_al]_Cluster_9
Medtr4g011510	[NCR608]_Nodule Cysteine-Rich (NCR) secreted peptide	3	0.985	B		0.230426	0.285016	0.248545	0.326188	0.190172	0.00723915	0.0298305	0.0240582	0.0429677	0.0463816		[MAnn]_NCR			[Roux_et_al]_Cluster_9
Medtr4g014790	[NCR357]_Nodule Cysteine-Rich (NCR) secreted peptide	3	0.999	B		0.232604	0.29083	0.274213	0.247053	0.253054	0.00366826	0.0404893	0.021839	0.0400093	0.00782223		[MAnn]_NCR	Cabeza_et_al_2014		[Roux_et_al]_Cluster_9
Medtr4g027000	[NCR043]_Nodule Cysteine-Rich (NCR) secreted peptide	3	1	B		0.237833	0.308422	0.293708	0.241334	0.198827	0.0364524	0.0519342	0.0355205	0.0657021	0.0214302		[MAnn]_NCR	Cabeza_et_al_2014		[Roux_et_al]_Cluster_9
Medtr4g033895	[NCR624]_Nodule Cysteine-Rich (NCR) secreted peptide	3	1	B		0.232477	0.317584	0.276374	0.247715	0.203265	0.0480713	0.0318478	0.0425371	0.0788488	0.0385313		[MAnn]_NCR			[Roux_et_al]_Cluster_9
Medtr4g035705	[NCR211]_Nodule Cysteine-Rich (NCR) secreted peptide	3	1	B		0.253794	0.2946	0.265074	0.288513	0.186054	0.0206885	0.0248174	0.025238	0.0449708	0.0117615		[MAnn]_NCR		Ruffel_et_al_2008	[Roux_et_al]_Cluster_9
Medtr4g035725	[NCR178]_Nodule Cysteine-Rich (NCR) secreted peptide	3	1	B		0.262099	0.305948	0.27567	0.246016	0.199801	0.00940346	0.0251377	0.0249128	0.0462587	0.0335206		[MAnn]_NCR		Ruffel_et_al_2008	[Roux_et_al]_Cluster_9
Medtr4g052650	[NCR634]_Nodule Cysteine-Rich (NCR) secreted peptide	3	1	B		0.24094	0.289906	0.276995	0.254326	0.231505	0.0187234	0.0380712	0.0150535	0.0578855	0.0382491		[MAnn]_NCR			[Roux_et_al]_Cluster_9
Medtr4g055095	[NCR635]_Nodule Cysteine-Rich (NCR) secreted peptide	3	1	B		0.243011	0.304161	0.259986	0.285462	0.190371	0.0203424	0.0395213	0.0313078	0.0603874	0.0370044		[MAnn]_NCR			[Roux_et_al]_Cluster_9
Medtr4g057160	[NCR187]_Nodule Cysteine-Rich (NCR) secreted peptide	3	1	B		0.264748	0.30874	0.266909	0.268924	0.169361	0.0232908	0.0424131	0.00681577	0.0675271	0.00891529		[MAnn]_NCR		Ruffel_et_al_2008	[Roux_et_al]_Cluster_9
Medtr4g060590	[NCR128]_Nodule Cysteine-Rich (NCR) secreted peptide	3	0.939	B		0.273689	0.300429	0.288672	0.239096	0.185223	0.00982312	0.0227264	0.0139438	0.0448398	0.00578809		[MAnn]_NCR		Ruffel_et_al_2008	[Roux_et_al]_Cluster_9
Medtr4g060605	[NCR313a]_Nodule Cysteine-Rich (NCR) secreted peptide	3	1	B		0.213153	0.319809	0.296995	0.220728	0.206032	0.0772938	0.0501281	0.087132	0.0869262	0.0321966		[MAnn]_NCR		Ruffel_et_al_2008	[Roux_et_al]_Cluster_9
Medtr4g063760	[NCR641]_Nodule Cysteine-Rich (NCR) secreted peptide	3	1	B		0.244708	0.312487	0.278529	0.268104	0.179851	0.0143516	0.0276262	0.0284291	0.0468138	0.012889		[MAnn]_NCR			[Roux_et_al]_Cluster_9
Medtr4g065390	[NCR333]_Nodule Cysteine-Rich (NCR) secreted peptide	3	0.993	B		0.251565	0.299751	0.265013	0.251879	0.228037	0.01122	0.0237306	0.00159828	0.056956	0.0120031		[MAnn]_NCR	Cabeza_et_al_2014		[Roux_et_al]_Cluster_9
Medtr4g071890	[NCR431]_Nodule Cysteine-Rich (NCR) secreted peptide	3	1	B		0.229433	0.331775	0.306685	0.234946	0.160054	0.00705707	0.0340822	0.0528147	0.0652109	0.0135145		[MAnn]_NCR			[Roux_et_al]_Cluster_9
Medtr5g055370	[NCR094-TC35791]_Nodule Cysteine-Rich (NCR) secreted peptide	3	0.992	B		0.262774	0.294485	0.282923	0.242981	0.20612	0.0248935	0.0372698	0.0366806	0.0519707	0.0269358		[MAnn]_NCR	Cabeza_et_al_2014	Ruffel_et_al_2008	[Roux_et_al]_Cluster_9
Medtr5g056760	[NCR384]_Nodule Cysteine-Rich (NCR) secreted peptide	3	1	B		0.250046	0.321834	0.273672	0.256313	0.180116	0.0136729	0.0188711	0.0376043	0.0514127	0.00411134		[MAnn]_NCR			[Roux_et_al]_Cluster_9
Medtr5g057910	[NCR436]_Nodule Cysteine-Rich (NCR) secreted peptide	3	1	B		0.27291	0.3204	0.258603	0.266269	0.143893	0.0273215	0.0609502	0.0129794	0.0751928	0.0302552		[MAnn]_NCR	Cabeza_et_al_2014		[Roux_et_al]_Cluster_9
Medtr5g063460	[NCR024]_Nodule Cysteine-Rich (NCR) secreted peptide	3	1	B		0.224947	0.32724	0.270395	0.250674	0.184069	0.0590906	0.0641153	0.0472252	0.113526	0.0406137		[MAnn]_NCR	Cabeza_et_al_2014	Ruffel_et_al_2008	[Roux_et_al]_Cluster_9
Medtr5g063520	[NCR138]_Nodule Cysteine-Rich (NCR) secreted peptide	3	0.995	B		0.230603	0.278585	0.2533	0.27037	0.260704	0.0219033	0.0285482	0.0265654	0.0622008	0.0519873		[MAnn]_NCR	Cabeza_et_al_2014	Ruffel_et_al_2008	[Roux_et_al]_Cluster_9
Medtr5g063780	[NCR286a]_Nodule Cysteine-Rich (NCR) secreted peptide	3	0.998	B		0.240084	0.283968	0.267015	0.276143	0.230662	0.00862353	0.0264209	0.00336105	0.0444543	0.0294094		[MAnn]_NCR			[Roux_et_al]_Cluster_9
Medtr5g069100	[NCR286b]_Nodule Cysteine-Rich (NCR) secreted peptide	3	0.892	B		0.257757	0.294979	0.267122	0.259795	0.215959	0.00688895	0.0188414	0.0082227	0.0536248	0.0234331		[MAnn]_NCR		Ruffel_et_al_2008	[Roux_et_al]_Cluster_9
Medtr5g069530	[NCR315]_Nodule Cysteine-Rich (NCR) secreted peptide	3	1	B		0.251346	0.32244	0.306123	0.217924	0.170798	0.0256971	0.0440488	0.0475841	0.0535889	0.018928		[MAnn]_NCR	Cabeza_et_al_2014		[Roux_et_al]_Cluster_9
Medtr5g072450	[NCR100]_Nodule Cysteine-Rich (NCR) secreted peptide	3	0.712	B		0.251631	0.29841	0.291259	0.214609	0.23849	0.0126149	0.0214538	0.0208347	0.0271276	0.0204903		[MAnn]_NCR	Cabeza_et_al_2014	Ruffel_et_al_2008	[Roux_et_al]_Cluster_9
Medtr5g073580	[NCR321]_Nodule Cysteine-Rich (NCR) secreted peptide	3	1	B		0.262047	0.301797	0.257229	0.272741	0.195531	0.0129374	0.0405048	0.020301	0.0530658	0.00264503		[MAnn]_NCR		Ruffel_et_al_2008	[Roux_et_al]_Cluster_9
Medtr5g076255	[NCR083]_Nodule Cysteine-Rich (NCR) secreted peptide	3	1	B		0.235467	0.281764	0.276254	0.249759	0.252127	0.0297004	0.0323238	0.0359894	0.0539884	0.024182		[MAnn]_NCR			[Roux_et_al]_Cluster_9
Medtr6g006220	[NCR450]_Nodule Cysteine-Rich (NCR) secreted peptide	3	0.99	B		0.227395	0.282873	0.275727	0.259773	0.249276	0.0281774	0.0353295	0.02107	0.0512044	0.0345273		[MAnn]_NCR			[Roux_et_al]_Cluster_9
Medtr6g006240	[NCR228]_Nodule Cysteine-Rich (NCR) secreted peptide	3	1	B		0.253687	0.303853	0.273	0.281522	0.168498	0.0310877	0.0177529	0.0175533	0.0573461	0.00959881		[MAnn]_NCR	Cabeza_et_al_2014	Ruffel_et_al_2008	[Roux_et_al]_Cluster_9
Medtr6g006245	[NCR216]_Nodule Cysteine-Rich (NCR) secreted peptide	3	0.999	B		0.247315	0.321561	0.310163	0.207801	0.184672	0.0328554	0.0347596	0.0422849	0.0518652	0.0181082		[MAnn]_NCR		Ruffel_et_al_2008	[Roux_et_al]_Cluster_9
Medtr6g055160	[NCR068]_Nodule Cysteine-Rich (NCR) secreted peptide	3	0.951	B		0.247245	0.309112	0.285045	0.230042	0.221671	0.0210425	0.027695	0.00265396	0.0345056	0.0126196		[MAnn]_NCR	Cabeza_et_al_2014	Ruffel_et_al_2008	[Roux_et_al]_Cluster_9
Medtr6g060370	[NCR149]_Nodule Cysteine-Rich (NCR) secreted peptide	3	1	B		0.21609	0.293273	0.289074	0.257317	0.228816	0.0248348	0.0511258	0.0390554	0.0738137	0.0294681		[MAnn]_NCR	Cabeza_et_al_2014		[Roux_et_al]_Cluster_9
Medtr6g091600	[NCR159]_pollen Ole e I family allergen	3	0.992	B		0.231067	0.266498	0.262952	0.280953	0.257403	0.0233477	0.0352381	0.0215782	0.0348724	0.0224984		[MAnn]_NCR	Cabeza_et_al_2014	Ruffel_et_al_2008	[Roux_et_al]_Cluster_9
Medtr6g453200	[NCR166-TC37420]_Nodule Cysteine-Rich (NCR) secreted peptide	3	0.842	B		0.2374	0.281419	0.268284	0.277773	0.234696	0.0153666	0.0166745	0.00721275	0.0377232	0.0192397		[MAnn]_NCR		Ruffel_et_al_2008	[Roux_et_al]_Cluster_9
Medtr6g461840	[NCR250]_Nodule Cysteine-Rich (NCR) secreted peptide	3	0.888	B		0.238226	0.293625	0.289391	0.244129	0.228334	0.00414885	0.0439078	0.0355626	0.032306	0.0252759		[MAnn]_NCR			[Roux_et_al]_Cluster_9
Medtr6g464010	[NCR683]_Nodule Cysteine-Rich (NCR) secreted peptide	3	1	B		0.205657	0.283073	0.265097	0.282296	0.249268	0.0129163	0.0546091	0.0273622	0.0716175	0.050291		[MAnn]_NCR			[Roux_et_al]_Cluster_9
Medtr7g007970	[NCR689]_Nodule Cysteine-Rich (NCR) secreted peptide	3	1	B		0.252341	0.318908	0.24985	0.280061	0.178078	0.0134762	0.0514799	0.016909	0.0607703	0.00216995		[MAnn]_NCR			[Roux_et_al]_Cluster_9
Medtr7g008020	[NCR690]_Nodule Cysteine-Rich (NCR) secreted peptide	3	1	B		0.247312	0.297796	0.264581	0.292635	0.173734	0.00116951	0.0481718	0.0404474	0.0753175	0.0281693		[MAnn]_NCR			[Roux_et_al]_Cluster_9
Medtr7g022430	[NCR743]_STIG1-like protein	3	1	B		0.236267	0.280449	0.262976	0.286442	0.22658	0.0292968	0.0310181	0.0229741	0.0542264	0.0425595		[MAnn]_NCR	Cabeza_et_al_2014	Ruffel_et_al_2008	[Roux_et_al]_Cluster_9
Medtr7g029165	[NCR700]_Nodule Cysteine-Rich (NCR) secreted peptide	3	1	B		0.202014	0.3186	0.262101	0.261031	0.229928	0.0313715	0.0793495	0.0221666	0.0769008	0.0518907		[MAnn]_NCR			[Roux_et_al]_Cluster_9
Medtr7g031915	[NCR366]_Nodule Cysteine-Rich (NCR) secreted peptide	3	1	B		0.220485	0.307259	0.305309	0.224185	0.215146	0.0396026	0.0382913	0.0677737	0.0774958	0.0371867		[MAnn]_NCR			[Roux_et_al]_Cluster_9
Medtr7g066220	[NCR402]_Nodule Cysteine-Rich (NCR) secreted peptide	3	1	B		0.232526	0.330681	0.291063	0.229627	0.186545	0.0426352	0.0409846	0.0215391	0.0806578	0.0181261		[MAnn]_NCR	Cabeza_et_al_2014		[Roux_et_al]_Cluster_9
Medtr7g071315	[NCR327]_Nodule Cysteine-Rich (NCR) secreted peptide	3	1	B		0.228557	0.27604	0.295701	0.256053	0.232144	0.0304306	0.0307318	0.0523769	0.0734797	0.00397894		[MAnn]_NCR	Cabeza_et_al_2014		[Roux_et_al]_Cluster_9
Medtr7g071345	[NCR326]_Nodule Cysteine-Rich (NCR) secreted peptide	3	1	B		0.211529	0.311393	0.282146	0.298499	0.166412	0.005405	0.0335056	0.0119337	0.0760069	0.0115005		[MAnn]_NCR			[Roux_et_al]_Cluster_9
Medtr7g071690	[NCR168-TC35186]_Nodule Cysteine-Rich (NCR) secreted peptide	3	1	B		0.263166	0.296273	0.249803	0.283641	0.194506	0.0172868	0.0495634	0.0166099	0.0581574	0.00755313		[MAnn]_NCR	Cabeza_et_al_2014	Ruffel_et_al_2008	[Roux_et_al]_Cluster_9
Medtr7g071720	[NCR164-TC36556]_Nodule Cysteine-Rich (NCR) secreted peptide	3	0.987	B		0.246009	0.300632	0.292021	0.223149	0.229735	0.0205024	0.0412704	0.0241439	0.0397266	0.0169405		[MAnn]_NCR	Cabeza_et_al_2014	Ruffel_et_al_2008	[Roux_et_al]_Cluster_9
Medtr8g038715	[NCR171]_Nodule Cysteine-Rich (NCR) secreted peptide	3	1	B		0.226882	0.282689	0.253688	0.275948	0.251704	0.0265679	0.0585741	0.0161863	0.0658379	0.0353331		[MAnn]_NCR		Ruffel_et_al_2008	[Roux_et_al]_Cluster_9
Medtr8g039130	[NCR272]_Nodule Cysteine-Rich (NCR) secreted peptide	3	0.968	B		0.229452	0.275486	0.252221	0.279418	0.261621	0.0157692	0.0351076	0.012092	0.0493601	0.00915008		[MAnn]_NCR		Ruffel_et_al_2008	[Roux_et_al]_Cluster_9
Medtr8g075755	[NCR361]_Nodule Cysteine-Rich (NCR) secreted peptide	3	1	B		0.255065	0.297747	0.286101	0.264942	0.146524	0.0878852	0.0330808	0.0661827	0.103139	0.0312462		[MAnn]_NCR	Cabeza_et_al_2014		[Roux_et_al]_Cluster_9
Medtr8g467170	[NCR104-TC38808]_Nodule Cysteine-Rich (NCR) secreted peptide	3	0.989	B		0.222636	0.304474	0.272192	0.253499	0.24258	0.0153633	0.0310386	0.00398672	0.0402301	0.0187487		[MAnn]_NCR		Ruffel_et_al_2008	[Roux_et_al]_Cluster_9
Medtr0337s0030	[NCR007]_Nodule Cysteine-Rich (NCR) secreted peptide	3	0.996	B		0.235107	0.285704	0.268357	0.252238	0.259043	0.0187181	0.0250921	0.00737267	0.0303163	0.0230151		[MAnn]_NCR	Cabeza_et_al_2014	Ruffel_et_al_2008
Medtr4g015740	[NCR282]_hypothetical protein	3	1	B		0.242384	0.295992	0.278935	0.272944	0.191074	0.0410062	0.053265	0.0451767	0.0505271	0.0388972		[MAnn]_NCR	Cabeza_et_al_2014
Medtr4g045663	[NCR632]_Nodule Cysteine-Rich (NCR) secreted peptide	3	1	B		0.19509	0.258073	0.285698	0.298404	0.219278	0.0428332	0.0733276	0.0771691	0.107877	0.0779981		[MAnn]_NCR
Medtr4g066270	[NCR645]_Nodule Cysteine-Rich (NCR) secreted peptide	3	0.655	B		0.229163	0.269323	0.268036	0.259084	0.273461	0.0208658	0.0243304	0.0221064	0.0226433	0.0429395		[MAnn]_NCR
Medtr5g059670	[NCR376]_Nodule Cysteine-Rich (NCR) secreted peptide	3	1	B		0.255208	0.319529	0.288405	0.23983	0.172841	0.0338417	0.0381529	0.0472679	0.034547	0.0313504		[MAnn]_NCR
Medtr6g090485	[NCR219-TC33096]_Nodule Cysteine-Rich (NCR) secreted peptide	3	0.999	B		0.237403	0.291675	0.266967	0.246291	0.253389	0.0219382	0.0519562	0.0203593	0.0495657	0.00436074		[MAnn]_NCR		Ruffel_et_al_2008
Medtr7g034060	[NCR703]_Nodule Cysteine-Rich (NCR) secreted peptide	3	1	B		0.241054	0.320162	0.267615	0.226344	0.232223	0.0365806	0.032294	0.0146373	0.0612014	0.024368		[MAnn]_NCR
Medtr7g066720	[NCR152]_Nodule Cysteine-Rich (NCR) secreted peptide	3	1	B		0.278206	0.318735	0.257151	0.249648	0.173254	0.00987241	0.0617155	0.0319783	0.0508671	0.0123897		[MAnn]_NCR		Ruffel_et_al_2008
Medtr8g055970	[NCR093]_hypothetical protein	3	0.996	B		0.265057	0.285879	0.306138	0.225529	0.199208	0.0419191	0.0262847	0.0610717	0.0387919	0.0370918		[MAnn]_NCR	Cabeza_et_al_2014	Ruffel_et_al_2008
Medtr8g064110	[NCR734]_Nodule Cysteine-Rich (NCR) secreted peptide	3	0.999	B		0.237074	0.286844	0.299532	0.264486	0.191273	0.0462015	0.001354	0.0517784	0.0508461	0.0618082		[MAnn]_NCR
Medtr3g063450	[NCR196]_late nodulin	3	1	B		0.258396	0.321579	0.275649	0.262048	0.15582	0.0031904	0.034718	0.0286071	0.0546798	0.00637371		[Mann]_NCR ; [Mann]_nodulin		Ruffel_et_al_2008	[Roux_et_al]_Cluster_10
Medtr4g015700	[NCR420]_late nodulin	3	0.999	B		0.252848	0.297909	0.285167	0.264132	0.185974	0.0194716	0.0122903	0.0189048	0.061079	0.0263213		[Mann]_NCR ; [Mann]_nodulin			[Roux_et_al]_Cluster_10
Medtr4g053210	[NCR111]_late nodulin	3	1	B		0.244128	0.328521	0.298336	0.255623	0.123026	0.0392565	0.031453	0.0249488	0.0789782	0.0110812		[Mann]_NCR ; [Mann]_nodulin		Ruffel_et_al_2008	[Roux_et_al]_Cluster_10
Medtr5g014050	[NCR244]_late nodulin	3	1	B		0.264869	0.313667	0.280068	0.260292	0.157749	0.0278119	0.0181635	0.0344734	0.0388521	0.0128255		[Mann]_NCR ; [Mann]_nodulin		Ruffel_et_al_2008	[Roux_et_al]_Cluster_10
Medtr6g025480	[NCR192]_late nodulin	3	0.999	B		0.239823	0.334617	0.306189	0.24009	0.135305	0.0595391	0.0215916	0.0308249	0.0318917	0.00614654		[Mann]_NCR ; [Mann]_nodulin		Ruffel_et_al_2008	[Roux_et_al]_Cluster_10
Medtr7g006960	[NCR685/NCR686]_late nodulin	3	0.88	B		0.270137	0.311982	0.302071	0.224085	0.16927	0.00966469	0.0126807	0.0148066	0.0464691	0.011423		[Mann]_NCR ; [Mann]_nodulin		Ruffel_et_al_2008	[Roux_et_al]_Cluster_10
Medtr2g073340	[NCR566]_late nodulin	3	1	B		0.217456	0.297815	0.302609	0.250264	0.206421	0.0325398	0.0541397	0.0605367	0.0681193	0.0505382		[Mann]_NCR ; [Mann]_nodulin			[Roux_et_al]_Cluster_6
Medtr2g079470	[NCR072]_late nodulin	3	0.926	B		0.243052	0.250724	0.273904	0.306238	0.216505	0.0303541	0.0113758	0.0457768	0.029007	0.048103		[Mann]_NCR ; [Mann]_nodulin			[Roux_et_al]_Cluster_6
Medtr8g054260	[NCR731]_late nodulin	3	1	B		0.249752	0.276456	0.320384	0.250046	0.152607	0.0752314	0.0437987	0.0913612	0.0910141	0.0289998		[Mann]_NCR ; [Mann]_nodulin			[Roux_et_al]_Cluster_7
Medtr2g072690	[NCR561]_late nodulin	3	0.953	B		0.248717	0.301277	0.296073	0.220131	0.224679	0.0241068	0.0254649	0.0273272	0.0408404	0.0144901		[Mann]_NCR ; [Mann]_nodulin			[Roux_et_al]_Cluster_9
Medtr3g030420	[NCR221-TC42842]_late nodulin	3	0.986	B		0.245562	0.308458	0.289528	0.226198	0.220249	0.0173462	0.0402955	0.0189102	0.0454306	0.00620144		[Mann]_NCR ; [Mann]_nodulin	Cabeza_et_al_2014	Ruffel_et_al_2008	[Roux_et_al]_Cluster_9
Medtr4g055680	[NCR129]_late nodulin	3	0.989	B		0.238672	0.286142	0.276892	0.274052	0.218059	0.0172427	0.0336884	0.0321787	0.0383468	0.0358422		[Mann]_NCR ; [Mann]_nodulin		Ruffel_et_al_2008	[Roux_et_al]_Cluster_9
Medtr4g065085	[NCR161]_late nodulin	3	0.713	B		0.264639	0.292509	0.30141	0.213261	0.215383	0.00972266	0.0282847	0.0429591	0.0378555	0.0362822		[Mann]_NCR ; [Mann]_nodulin			[Roux_et_al]_Cluster_9
Medtr6g025330	[NCR176]_late nodulin	3	1	B		0.261421	0.312784	0.252261	0.276015	0.178621	0.0252375	0.0459307	0.0250317	0.0570961	0.000848506		[Mann]_NCR ; [Mann]_nodulin	Cabeza_et_al_2014	Ruffel_et_al_2008	[Roux_et_al]_Cluster_9
Medtr7g028310	[NCR497]_late nodulin	3	1	B		0.227709	0.300789	0.294898	0.262401	0.195547	0.046239	0.0211456	0.0231886	0.0469015	0.0570205		[Mann]_NCR ; [Mann]_nodulin			[Roux_et_al]_Cluster_9
Medtr7g406940	[NCR726]_late nodulin	3	1	B		0.261972	0.30111	0.261092	0.290996	0.154743	0.0398706	0.0416939	0.0345432	0.0721847	0.0158379		[Mann]_NCR ; [Mann]_nodulin			[Roux_et_al]_Cluster_9
Medtr7g028625	[NCR542]_late nodulin	3	1	B		0.232203	0.294477	0.29823	0.246386	0.218224	0.031795	0.0283629	0.035366	0.0531285	0.00978405		[Mann]_NCR ; [Mann]_nodulin
Medtr7g102805	[NCR280]_late nodulin	3	1	B		0.256561	0.311581	0.282449	0.258932	0.173043	0.0257893	0.0169678	0.0216674	0.046649	0.00166115		[Mann]_NCR ; [Mann]_nodulin
Medtr8g469310	peptide/nitrate transporter plant	3	0.761	B		0.236178	0.259837	0.279085	0.286336	0.236441	0.015884	0.0206181	0.0272414	0.0289408	0.0359253		[MAnn]_nitrate			[Roux_et_al]_Cluster_6
Medtr1g068630	nodulin MtN21/EamA-like transporter family protein	3	0.735	B		0.256594	0.316876	0.287499	0.225137	0.202685	0.0056451	0.00923396	0.01134	0.0393584	0.0016758		[MAnn]_nodulin		Ruffel_et_al_2008	[Roux_et_al]_Cluster_11
Medtr8g015190	LRR receptor-like kinase plant	3	0.938	B		0.265261	0.303353	0.286301	0.241704	0.192374	0.0210915	0.0291999	0.0178142	0.0380047	0.00408663		[MAnn]_RLK			[Roux_et_al]_Cluster_10
Medtr8g461120	LRR receptor-like kinase	3	1	B		0.25603	0.311871	0.289549	0.248101	0.177904	0.008373	0.021844	0.0278188	0.0435293	0.0102392		[MAnn]_RLK		Ruffel_et_al_2008	[Roux_et_al]_Cluster_10
Medtr5g020270	sugar porter (SP) family MFS transporter	3	0.524	B		0.254216	0.295018	0.300527	0.2421	0.198857	0.020427	0.0109881	0.0146341	0.0399372	0.00878133		[Mann]_sucrose_sugar ; [Mann]_sucrose_sugar_transporter	Cabeza_et_al_2014		[Roux_et_al]_Cluster_9
Medtr1g101950	pfkB family carbohydrate kinase	3	0.906	B		0.269222	0.298318	0.271024	0.252585	0.202582	0.00577131	0.0159523	0.0292113	0.0358244	0.0179877					[Roux_et_al]_Cluster_11	[PMN]_sucrose_degradation_III_(sucrose_invertase);[PMN]_sucrose_degradation_II_(sucrose_synthase)
Medtr7g070930	UDP-glucosyltransferase family protein	3	0.734	B		0.241154	0.305285	0.30971	0.227598	0.202935	0.0231196	0.00811536	0.0134156	0.037909	0.0190159					[Roux_et_al]_Cluster_1	[PMN]_soybean_saponin_I_biosynthesis
Medtr5g008040	12-oxophytodienoate reductase-like protein	3	1	B		0.281991	0.315837	0.275849	0.246144	0.153374	0.0141904	0.0403402	0.0320353	0.036509	0.0163449				Ruffel_et_al_2008	[Roux_et_al]_Cluster_10	[PMN]_jasmonic_acid_biosynthesis
Medtr7g087100	secondary cell wall glycosyltransferase family 47 protein	3	0.996	B		0.272608	0.305644	0.274445	0.24684	0.190575	0.0115324	0.0137924	0.0241286	0.0318201	0.016081				Ruffel_et_al_2008	[Roux_et_al]_Cluster_10	[PMN]_xylogalacturonan_biosynthesis
Medtr1g072310	hypothetical protein	3	1	B		0.25151	0.312621	0.305065	0.253527	0.148097	0.0313156	0.0225078	0.00988924	0.0339819	0.0228825					[Roux_et_al]_Cluster_10
Medtr1g074840	[LP15]_hypothetical protein	3	0.999	B		0.277121	0.299053	0.289347	0.249203	0.167036	0.0130477	0.0170985	0.0166504	0.0456609	0.0159805					[Roux_et_al]_Cluster_10
Medtr2g049960	hypothetical protein	3	0.915	B		0.247999	0.260485	0.255216	0.300333	0.225021	0.0290884	0.0507878	0.0236964	0.073933	0.0233017					[Roux_et_al]_Cluster_10
Medtr2g084825	hypothetical protein	3	1	B		0.255364	0.326921	0.287352	0.248176	0.14981	0.0206292	0.0235276	0.0317601	0.0628778	0.00971253					[Roux_et_al]_Cluster_10
Medtr2g090605	zinc finger CCCH domain protein	3	0.925	B		0.253821	0.308163	0.288881	0.238409	0.199081	0.0189783	0.0117348	0.0139539	0.0549652	0.00994993					[Roux_et_al]_Cluster_10
Medtr3g063080	Nodule Cysteine-Rich (NCR) secreted peptide	3	1	B		0.232151	0.30548	0.296419	0.275727	0.167308	0.0245551	0.018163	0.0158008	0.0518562	0.0300843					[Roux_et_al]_Cluster_10
Medtr3g097390	[PDF36]_Defensin	3	0.942	B		0.268996	0.304254	0.292097	0.236803	0.183966	0.0113127	0.0134561	0.0117987	0.0461486	0.00609629					[Roux_et_al]_Cluster_10
Medtr3g110430	transmembrane amino acid transporter family protein	3	0.977	B		0.280722	0.302848	0.277942	0.260256	0.156578	0.0283254	0.0155653	0.0168276	0.0406331	0.0128764					[Roux_et_al]_Cluster_10
Medtr4g064830	hypothetical protein	3	0.999	B		0.246312	0.289739	0.246639	0.309445	0.196634	0.00841829	0.0269317	0.0315708	0.0290334	0.0201637					[Roux_et_al]_Cluster_10
Medtr5g055190	transmembrane protein, putative	3	0.971	B		0.255831	0.310969	0.295243	0.258509	0.157546	0.0132388	0.0150945	0.0190877	0.0303981	0.0113816					[Roux_et_al]_Cluster_10
Medtr5g074290	DUF4228 domain protein	3	0.626	B		0.263565	0.306557	0.286761	0.230325	0.203012	0.0420641	0.0159427	0.0170526	0.00777545	0.020874					[Roux_et_al]_Cluster_10
Medtr5g076110	hypothetical protein	3	0.986	B		0.242695	0.315608	0.287325	0.257978	0.174846	0.0111573	0.0621077	0.0183057	0.0435754	0.0137378					[Roux_et_al]_Cluster_10
Medtr5g082760	organic cation/carnitine transporter	3	1	B		0.288505	0.311225	0.282081	0.243128	0.133467	0.0315475	0.0419882	0.0482329	0.0663946	0.00774651					[Roux_et_al]_Cluster_10
Medtr6g081400	MATE efflux family protein	3	0.997	B		0.240223	0.322259	0.284842	0.21855	0.22182	0.0156757	0.0155379	0.0201531	0.0362129	0.0354824				Ruffel_et_al_2008	[Roux_et_al]_Cluster_10
Medtr7g056527	[LP11]_leguminosin group567 LEED...PEED secreted peptide	3	1	B		0.253301	0.302369	0.290357	0.275113	0.149522	0.0458239	0.0230763	0.030681	0.0533398	0.0188312				Ruffel_et_al_2008	[Roux_et_al]_Cluster_10
Medtr7g056543	[LP12]_leguminosin group567 LEED...PEED secreted peptide	3	1	B		0.265476	0.318364	0.260029	0.267978	0.157399	0.0148586	0.0415776	0.0528959	0.0707741	0.0164826					[Roux_et_al]_Cluster_10
Medtr7g056557	[LP13]_leguminosin group567 LEED...PEED secreted peptide	3	1	B		0.267132	0.297959	0.286184	0.266963	0.161359	0.0374084	0.020727	0.0240331	0.0389556	0.0144863					[Roux_et_al]_Cluster_10
Medtr7g092340	transmembrane protein, putative	3	0.845	B		0.285277	0.328615	0.297795	0.230349	0.0861727	0.0186802	0.0116721	0.0228233	0.0685409	0.0389239				Ruffel_et_al_2008	[Roux_et_al]_Cluster_10
Medtr8g010230	[PDF41]_Defensin-like protein	3	1	B		0.247409	0.325635	0.303135	0.248727	0.138888	0.0441364	0.0100441	0.0238724	0.032158	0.00632042					[Roux_et_al]_Cluster_10
Medtr8g010310	[PDF57]_gamma-thionin family protein	3	0.999	B		0.260929	0.308622	0.296917	0.249661	0.1627	0.0182295	0.00717797	0.0331215	0.0369463	0.00264366					[Roux_et_al]_Cluster_10
Medtr3g060220	cellulose synthase-like protein	3	0.847	B		0.253796	0.31196	0.288606	0.225007	0.211377	0.0179395	0.0183123	0.0216237	0.0308468	0.0117286					[Roux_et_al]_Cluster_11	[PMN]_cellulose_biosynthesis
Medtr0045s0130	transmembrane protein, putative	3	0.875	B		0.236977	0.262189	0.274111	0.280161	0.247696	0.0154281	0.0167138	0.0307836	0.020655	0.0138546					[Roux_et_al]_Cluster_11
Medtr1g082290	histidine phosphotransfer protein	3	0.972	B		0.24029	0.285072	0.29026	0.275038	0.201715	0.0294849	0.0147236	0.0222154	0.0349656	0.0176884					[Roux_et_al]_Cluster_11
Medtr2g027700	hypothetical protein	3	0.997	B		0.274033	0.298099	0.272398	0.262037	0.181081	0.0140098	0.022627	0.0266202	0.0340273	0.0268607					[Roux_et_al]_Cluster_11
Medtr4g100860	C2H2-type zinc-finger protein, putative	3	0.916	B		0.266248	0.281824	0.276347	0.27108	0.198612	0.024867	0.0131299	0.0332296	0.0139397	0.0283265					[Roux_et_al]_Cluster_11
Medtr7g009730	WRKY family transcription factor	3	0.975	B		0.243108	0.293115	0.285107	0.260822	0.213131	0.00719507	0.0107049	0.0158811	0.039898	0.0254384					[Roux_et_al]_Cluster_11
Medtr7g052670	F-box protein interaction domain protein	3	0.841	B		0.249943	0.28455	0.306716	0.248496	0.202342	0.0203193	0.0156312	0.0219349	0.01395	0.0300727					[Roux_et_al]_Cluster_11
Medtr7g099870	ion channel regulatory protein UNC-93	3	1	B		0.249784	0.295096	0.260885	0.279399	0.208522	0.0148778	0.0265059	0.0113742	0.0488074	0.021301			Cabeza_et_al_2014	Ruffel_et_al_2008	[Roux_et_al]_Cluster_11
Medtr8g074760	hypothetical protein	3	0.999	B		0.268231	0.298452	0.279597	0.261293	0.176584	0.0286814	0.0123538	0.0398465	0.0459446	0.0175632				Ruffel_et_al_2008	[Roux_et_al]_Cluster_11
Medtr1g007300	disease resistance protein (TIR-NBS-LRR class)	3	0.977	B		0.233561	0.28113	0.26786	0.25524	0.26038	0.017227	0.0356827	0.00827833	0.0328427	0.0449482					[Roux_et_al]_Cluster_12
Medtr1g090943	[MtLEC4]_legume lectin beta domain protein	3	0.522	B		0.24564	0.317289	0.300241	0.230924	0.188016	0.00950252	0.00120373	0.0141578	0.0357886	0.0428202				Ruffel_et_al_2008	[Roux_et_al]_Cluster_12
Medtr3g091440	calcineurin B-like protein 4-1	3	0.782	B		0.224448	0.273696	0.263704	0.268655	0.270051	0.0094123	0.028469	0.010037	0.0293658	0.0134042					[Roux_et_al]_Cluster_12
Medtr3g113270	ATRAD3-like protein	3	0.81	B		0.272344	0.28859	0.303901	0.223305	0.197498	0.0264233	0.0172669	0.0332588	0.0396576	0.035726					[Roux_et_al]_Cluster_12
Medtr6g015865	COBRA-like protein 2 precursor	3	0.494	B		0.23387	0.30411	0.307694	0.227977	0.215002	0.0259228	0.0115365	0.00707663	0.0384956	0.0204825					[Roux_et_al]_Cluster_12
Medtr1g010220	wall-associated receptor kinase-like protein	3	0.721	B		0.260536	0.296992	0.298962	0.237304	0.197087	0.0171539	0.00560382	0.0114511	0.0331571	0.0103676					[Roux_et_al]_Cluster_3
Medtr2g079380	thioredoxin	3	0.873	B		0.267541	0.315736	0.284716	0.241616	0.173243	0.0159765	0.0167919	0.0179904	0.0311853	0.0130553					[Roux_et_al]_Cluster_3
Medtr3g061480	transmembrane protein, putative	3	0.923	B		0.221113	0.270611	0.302619	0.277534	0.219271	0.0235539	0.0222557	0.0212158	0.0522341	0.0174958					[Roux_et_al]_Cluster_3
Medtr5g036480	[MtRR4]_two-component response regulator ARR3-like protein	3	0.756	B		0.269425	0.26893	0.275113	0.308549	0.156223	0.0187695	0.0195748	0.0218751	0.036357	0.0197886					[Roux_et_al]_Cluster_3
Medtr3g052090	hypothetical protein	3	0.934	B		0.218008	0.282141	0.285317	0.272151	0.236524	0.0239529	0.0413423	0.0173083	0.0448028	0.00537472			Cabeza_et_al_2014		[Roux_et_al]_Cluster_6
Medtr3g055510	EF-hand pair protein	3	0.702	B		0.237562	0.271893	0.280257	0.277004	0.231245	0.0134177	0.0212829	0.0354764	0.0272897	0.0291518			Cabeza_et_al_2014		[Roux_et_al]_Cluster_6
Medtr3g065790	F-box/LRR protein	3	0.966	B		0.248503	0.285349	0.283009	0.233633	0.247771	0.0272994	0.0225906	0.0281767	0.0241678	0.0250246					[Roux_et_al]_Cluster_6
Medtr5g071780	disease resistance protein RGA4	3	0.511	B		0.233278	0.269956	0.273815	0.265182	0.259696	0.0148218	0.0238718	0.00941646	0.0168548	0.0248634			Cabeza_et_al_2014		[Roux_et_al]_Cluster_6
Medtr7g065130	hypothetical protein	3	1	B		0.214112	0.263392	0.277671	0.283778	0.247817	0.0363943	0.0125158	0.0607217	0.0608523	0.0534959					[Roux_et_al]_Cluster_6
Medtr7g093730	hypothetical protein	3	0.437	B		0.24751	0.309876	0.304319	0.216792	0.204628	0.0311037	0.03843	0.0350485	0.0305638	0.0242122				Ruffel_et_al_2008	[Roux_et_al]_Cluster_6
Medtr7g095970	[PDF4]_Defensin-like protein	3	0.979	B		0.236737	0.266558	0.282182	0.254054	0.259267	0.0113285	0.0283024	0.0234606	0.0458332	0.0276071					[Roux_et_al]_Cluster_6
Medtr8g012675	[PDF6]_transmembrane protein, putative	3	1	B		0.251623	0.280525	0.293372	0.257816	0.190104	0.0386141	0.0429581	0.0838361	0.071628	0.0512366					[Roux_et_al]_Cluster_6
Medtr8g071250	mechanosensitive ion channel family protein	3	0.876	B		0.240039	0.258604	0.284159	0.268606	0.249347	0.0194537	0.00927378	0.0208528	0.0309412	0.0270149					[Roux_et_al]_Cluster_6
Medtr5g058860	GRAS family transcription factor	3	0.988	B		0.269115	0.26792	0.285703	0.264361	0.205306	0.0305854	0.0280357	0.0140017	0.0269923	0.0543316					[Roux_et_al]_Cluster_7
Medtr5g081960	HXXXD-type acyl-transferase family protein	3	1	B		0.247251	0.293904	0.238638	0.297362	0.208866	0.0242378	0.0399031	0.0496052	0.0411173	0.0442484					[Roux_et_al]_Cluster_9	[PMN]_phaselate_biosynthesis;[PMN]_chlorogenic_acid_biosynthesis_I;[PMN]_phenylpropanoid_biosynthesis
Medtr1g088150	transmembrane protein, putative	3	0.851	B		0.223654	0.255374	0.268597	0.283729	0.26826	0.0136638	0.0230735	0.0125806	0.0318925	0.0187011			Cabeza_et_al_2014	Ruffel_et_al_2008	[Roux_et_al]_Cluster_9
Medtr1g115435	DUF674 family protein	3	0.975	B		0.273049	0.294345	0.268539	0.262108	0.193518	0.0117859	0.03823	0.00769877	0.0235085	0.0331094					[Roux_et_al]_Cluster_9
Medtr1g492760	[MtDME Demeter (Pascal Gamas)]_HhH-GPD base excision DNA repair family protein	3	0.987	B		0.26447	0.297991	0.288847	0.232795	0.206079	0.00403295	0.0244569	0.0293374	0.0479467	0.0246044					[Roux_et_al]_Cluster_9
Medtr2g009720	class I glutamine amidotransferase	3	0.597	B		0.256279	0.305972	0.300031	0.223189	0.202413	0.0155421	0.0133223	0.0208133	0.0261625	0.0339895					[Roux_et_al]_Cluster_9
Medtr3g020930	[SubIn8]_Nodule Cysteine-Rich (NCR) secreted peptide	3	1	B		0.24504	0.307267	0.272055	0.271383	0.192712	0.00740538	0.0239482	0.0196513	0.0503212	0.0200695					[Roux_et_al]_Cluster_9
Medtr3g068070	NAD(P)-binding rossmann-fold protein	3	1	B		0.273648	0.300528	0.277667	0.265696	0.163176	0.0176641	0.0184006	0.0270489	0.0459143	0.0174577					[Roux_et_al]_Cluster_9
Medtr4g090580	NAD(P)H dehydrogenase B2	3	0.971	B		0.234398	0.305539	0.274572	0.25127	0.231741	0.0100164	0.0245455	0.00989839	0.0175561	0.0183394				Ruffel_et_al_2008	[Roux_et_al]_Cluster_9
Medtr4g094335	vacuolar iron transporter-like protein	3	0.998	B		0.280683	0.295277	0.260867	0.246415	0.211087	0.0200386	0.039022	0.0122938	0.0363225	0.0105658					[Roux_et_al]_Cluster_9
Medtr6g081390	MATE efflux family protein	3	0.899	B		0.249445	0.301788	0.296065	0.206686	0.236304	0.00302619	0.0196888	0.00350407	0.0290239	0.0463235					[Roux_et_al]_Cluster_9
Medtr7g100830	protamine P1 family protein	3	0.96	B		0.246545	0.265245	0.264119	0.29868	0.22243	0.0276704	0.0212102	0.017018	0.033638	0.0159682					[Roux_et_al]_Cluster_9
Medtr8g012760	[PDF11]_Defensin-like protein	3	1	B		0.276111	0.284915	0.256487	0.266274	0.206931	0.0275198	0.0403312	0.0301887	0.06109	0.0174269					[Roux_et_al]_Cluster_9
Medtr8g056870	[PDF28]_Defensin-like protein	3	1	B		0.259049	0.299269	0.251233	0.293267	0.176138	0.0220713	0.0468101	0.0277245	0.0704586	0.00860489				Ruffel_et_al_2008	[Roux_et_al]_Cluster_9
Medtr8g075980	[PDF50]_Defensin MtDef4.5	3	0.996	B		0.218885	0.316903	0.294546	0.211548	0.24172	0.00777172	0.0338664	0.0238443	0.0449161	0.0456026			Cabeza_et_al_2014	Ruffel_et_al_2008	[Roux_et_al]_Cluster_9
Medtr8g100000	dual specificity phosphatase family protein	3	0.995	B		0.276045	0.301846	0.278906	0.241677	0.190172	0.0144663	0.0301289	0.0277111	0.0364016	0.0065912					[Roux_et_al]_Cluster_9
Medtr8g107150	hypothetical protein	3	0.516	B		0.245972	0.303033	0.283123	0.250634	0.211967	0.0133698	0.014103	0.0128536	0.0369721	0.0102644						[PMN]_aerobic_respiration_III_(alternative_oxidase_pathway);[PMN]_NAD/NADH_phosphorylation_and_dephosphorylation;[PMN]_aerobic_respiration_I_(cytochrome_c)
Medtr2g075790	class I glutamine amidotransferase	3	0.844	B		0.24934	0.281205	0.312007	0.238368	0.210668	0.0111941	0.0163344	0.0416844	0.0223786	0.0200857						[PMN]_glutamate_removal_from_folates
Medtr2g083480	UDP-glucosyltransferase family protein	3	0.505	B		0.241514	0.280996	0.28329	0.276498	0.214136	0.0193319	0.0088441	0.0271117	0.0343295	0.0103746						[PMN]_superpathway_of_anthocyanin_biosynthesis_(from_delphinidin_3-<i>O</i>-glucoside);[PMN]_superpathway_of_anthocyanin_biosynthesis_(from_pelargonidin_3-O-glucoside);[PMN]_anthocyanidin_sophoroside_metabolism
Medtr1g026160	ACT-like tyrosine kinase family protein	3	0.864	B		0.238128	0.277537	0.292807	0.239946	0.248764	0.0240294	0.0329476	0.0134518	0.0170073	0.0411434			Cabeza_et_al_2014	Ruffel_et_al_2008
Medtr1g051175	serine carboxypeptidase-like protein	3	0.972	B		0.244075	0.290643	0.297216	0.225894	0.236788	0.0230973	0.0247206	0.034096	0.0247259	0.0177004
Medtr1g079375	hypothetical protein	3	0.943	B		0.234755	0.281934	0.278479	0.28613	0.214932	0.0228457	0.0102021	0.00991103	0.0218336	0.0262419
Medtr2g020810	receptor-like cytosolic Serine/Threonine-kinase	3	0.997	B		0.260222	0.313829	0.279473	0.264295	0.155896	0.0168831	0.0322532	0.00822188	0.0632487	0.0225712
Medtr2g026575	hypothetical protein	3	0.955	B		0.222367	0.324077	0.330055	0.209413	0.164931	0.0651373	0.0347763	0.0834222	0.0418707	0.012296
Medtr2g079360	thioredoxin	3	0.979	B		0.23547	0.299449	0.303081	0.271644	0.166632	0.0408034	0.0302355	0.0451663	0.0344189	0.00669904				Ruffel_et_al_2008
Medtr3g099540	[PCY5]_blue copper-like protein	3	0.999	B		0.229484	0.296653	0.30384	0.286429	0.162442	0.00721042	0.00956858	0.0172314	0.0175551	0.018988
Medtr3g100580	GTPase-activator protein for Rho-like GTPase family protein, putative	3	0.997	B		0.226028	0.314155	0.288483	0.218958	0.238649	0.0158989	0.0147074	0.0169025	0.0559702	0.0472153
Medtr4g015270	hypothetical protein	3	0.875	B		0.241759	0.294988	0.304496	0.254072	0.194301	0.00940958	0.0277929	0.0206439	0.0180915	0.0200399
Medtr4g058890	tyrosine sulfotransferase-like protein	3	0.993	B		0.261738	0.309303	0.291085	0.241707	0.181186	0.0200862	0.0255588	0.0292194	0.0287097	0.00745924
Medtr4g063440	transmembrane protein, putative	3	0.897	B		0.232101	0.284857	0.299337	0.254386	0.224737	0.014492	0.0235717	0.0372664	0.0148854	0.0170855
Medtr5g005540	D-arabinono-1,4-lactone oxidase-like protein	3	0.997	B		0.246687	0.310635	0.313488	0.239381	0.166187	0.0292522	0.0131515	0.0262671	0.0282751	0.0156217				Ruffel_et_al_2008
Medtr5g093530	exocyst subunit exo70 family protein	3	0.669	B		0.216236	0.277741	0.295452	0.264594	0.237438	0.0164925	0.0153186	0.0376066	0.0445851	0.0485813
Medtr8g062630	transmembrane protein, putative	3	0.995	B		0.217389	0.310866	0.293118	0.269686	0.186585	0.0432149	0.0227335	0.0184379	0.0683792	0.0142975
Medtr4g071860	fructose-bisphosphate aldolase class I	4	0.98			0.269781	0.232959	0.175309	0.353592	0.233066	0.0130012	0.0385622	0.0254697	0.0856669	0.0166529						[PMN]_Calvin-Benson-Bassham_cycle;[PMN]_gluconeogenesis_III;[PMN]_glycolysis_I_(from_glucose_6-phosphate);[PMN]_glycolysis_IV_(plant_cytosol);[PMN]_gluconeogenesis_I;[PMN]_sucrose_biosynthesis_I_(from_photosynthesis)
Medtr7g084800	glyceraldehyde-3-phosphate dehydrogenase	4	1			0.354129	0.25517	0.163969	0.242521	0.223696	0.0422873	0.0942197	0.0845567	0.0812443	0.0492399						[PMN]_Calvin-Benson-Bassham_cycle;[PMN]_gluconeogenesis_III;[PMN]_glycolysis_I_(from_glucose_6-phosphate);[PMN]_glycolysis_IV_(plant_cytosol);[PMN]_gluconeogenesis_I;[PMN]_sucrose_biosynthesis_I_(from_photosynthesis)
Medtr6g092620	1-aminocyclopropane-1-carboxylate oxidase	4	1			0.343999	0.305487	0.306847	0.121769	0.118295	0.0532782	0.0811598	0.0809543	0.00328894	0.0293394		[MAnn]_ACC_oxidase	Cabeza_et_al_2014	Ruffel_et_al_2008	[Roux_et_al]_Cluster_6	[PMN]_ethylene_biosynthesis_I_(plants)
Medtr2g007970	auxin-induced 5NG4-like protein	4	1			0.295628	0.318431	0.321248	0.11216	0.131537	0.0537954	0.0724948	0.152648	0.0223068	0.0732443		[MAnn]_Auxin	Cabeza_et_al_2014
Medtr2g007990	auxin-induced 5NG4-like protein	4	1			0.294517	0.34629	0.328039	0.109992	0.109002	0.0581895	0.0274433	0.061734	0.0242531	0.0493551		[MAnn]_Auxin	Cabeza_et_al_2014	Ruffel_et_al_2008
Medtr8g055940	chitinase	4	0.96			0.307327	0.168335	0.195701	0.343353	0.20341	0.0372564	0.0519327	0.0802792	0.170914	0.0429727		[MAnn]_chitinase_glucanase_PR			[Roux_et_al]_Cluster_7
Medtr2g040650	chitinase	4	1			0.465407	0.0582222	0.0369483	0.0757346	0.11638	0.653095	0.0174496	0.00495947	0.0254617	0.119819		[MAnn]_chitinase_glucanase_PR
Medtr2g070670	[NCR554]_Nodule Cysteine-Rich (NCR) secreted peptide	4	1			0.224938	0.362289	0.332137	0.177888	0.0980096	0.0616707	0.0435467	0.0433323	0.0999997	0.0237893		[MAnn]_NCR			[Roux_et_al]_Cluster_10
Medtr4g065455	[NCR332]_Nodule Cysteine-Rich (NCR) secreted peptide	4	1			0.251283	0.30085	0.259962	0.306398	0.130846	0.0659595	0.0475552	0.024646	0.0985383	0.0229723		[MAnn]_NCR			[Roux_et_al]_Cluster_10
Medtr5g071880	[NCR444]_Nodule Cysteine-Rich (NCR) secreted peptide	4	0.989			0.284773	0.327014	0.240381	0.263905	0.140279	0.033136	0.00707251	0.0961436	0.0398049	0.00615332		[MAnn]_NCR			[Roux_et_al]_Cluster_10
Medtr8g465280	[NCR296]_Nodule Cysteine-Rich (NCR) secreted peptide	4	1			0.224429	0.355741	0.329523	0.20344	0.0735467	0.00493829	0.0458174	0.0984065	0.0885537	0.0353925		[MAnn]_NCR			[Roux_et_al]_Cluster_10
Medtr2g072780	[NCR185]_Nodule Cysteine-Rich (NCR) secreted peptide	4	1			0.256867	0.310491	0.328699	0.188269	0.125887	0.0934922	0.0399491	0.137923	0.0846219	0.0122799		[MAnn]_NCR		Ruffel_et_al_2008	[Roux_et_al]_Cluster_7
Medtr6g043300	[NCR671]_Nodule Cysteine-Rich (NCR) secreted peptide	4	1			0.315466	0.291664	0.240889	0.252271	0.149365	0.13548	0.0430063	0.021217	0.0571513	0.0232363		[MAnn]_NCR			[Roux_et_al]_Cluster_9
Medtr3g016290	[MtNF-YB14]_transmembrane protein, putative	4	0.813			0.279862	0.258282	0.31309	0.242773	0.178821	0.0447863	0.0584119	0.0814546	0.00578534	0.0382781		[MAnn]_NF-Y		Ruffel_et_al_2008	[Roux_et_al]_Cluster_6
Medtr1g088860	[MtNF-YB18]_nuclear transcription factor Y protein	4	0.981			0.329635	0.178283	0.306986	0.19904	0.249245	0.0341246	0.0150428	0.0852027	0.00713036	0.0450915		[MAnn]_NF-Y
Medtr1g014510	nodulin MtN21/EamA-like transporter family protein	4	0.629			0.350199	0.262175	0.351963	0.0889827	0.141705	0.0428201	0.0155969	0.0331793	0.00983074	0.0107393		[MAnn]_nodulin
Medtr3g099150	nodulin-like/MFS transporter	4	1			0.373161	0.272867	0.330239	0.0671125	0.120304	0.0380818	0.0581414	0.0434559	0.00561401	0.0136774		[MAnn]_nodulin
Medtr3g110390	early nodulin 93	4	0.934			0.338351	0.292869	0.3095	0.138592	0.142034	0.0461079	0.0658067	0.0718584	0.0246771	0.0445608		[MAnn]_nodulin
Medtr4g113820	early nodulin 93	4	1			0.30367	0.302588	0.306235	0.104792	0.154513	0.102388	0.144928	0.13671	0.011524	0.0564196		[MAnn]_nodulin	Cabeza_et_al_2014	Ruffel_et_al_2008
Medtr8g067275	phosphoenolpyruvate carboxykinase [ATP] protein	4	0.959			0.174988	0.249752	0.199056	0.402543	0.205043	0.0345256	0.0527758	0.0176856	0.0770717	0.0660563		[MAnn]_PEPC				[PMN]_gluconeogenesis_III;[PMN]_superpathway_of_glyoxylate_cycle_and_fatty_acid_degradation;[PMN]_gluconeogenesis_I
Medtr8g052420	cysteine-rich RLK (receptor-like kinase) protein	4	1			0.184656	0.243232	0.362473	0.194708	0.263753	0.0217	0.0391114	0.101851	0.0365254	0.0756396		[MAnn]_RLK	Cabeza_et_al_2014		[Roux_et_al]_Cluster_6
Medtr3g009050	LRR receptor-like kinase	4	0.652			0.280958	0.275551	0.281292	0.272889	0.169387	0.0270765	0.021024	0.0195194	0.0647022	0.0415373		[MAnn]_RLK	Cabeza_et_al_2014		[Roux_et_al]_Cluster_9	[PMN]_homogalacturonan_degradation
Medtr4g015930	leucine-rich receptor-like kinase family protein, putative	4	0.995			0.37717	0.212593	0.322773	0.129388	0.177705	0.0449442	0.0221923	0.0628216	0.0109564	0.0435452		[MAnn]_RLK
Medtr7g015390	feronia receptor-like kinase	4	1			0.404141	0.293678	0.245197	0.118813	0.127809	0.0862107	0.0371136	0.0400009	0.0158601	0.021302		[MAnn]_RLK
Medtr8g014930	LRR receptor-like kinase	4	0.517			0.295683	0.249673	0.265539	0.284038	0.190431	0.0527054	0.026773	0.0190669	0.0220333	0.0526164		[MAnn]_RLK
Medtr7g405730	[MtN3]_bidirectional sugar transporter	4	1			0.387867	0.321231	0.248083	0.10491	0.0705048	0.0574488	0.0381342	0.0805329	0.112166	0.0109044		[Mann]_sucrose_sugar ; [Mann]_sucrose_sugar_transporter		Ruffel_et_al_2008	[Roux_et_al]_Cluster_3
Medtr4g092640	squalene monooxygenase	4	0.998			0.28594	0.274355	0.224712	0.325029	0.161781	0.00853983	0.00176692	0.00866263	0.0531352	0.0444363				Ruffel_et_al_2008	[Roux_et_al]_Cluster_1	[PMN]_epoxysqualene_biosynthesis
Medtr8g036920	DNA-damage-repair/toleration DRT100-like protein	4	1			0.313419	0.230609	0.263603	0.241164	0.217891	0.0328008	0.0119279	0.00704439	0.122351	0.0890048			Cabeza_et_al_2014		[Roux_et_al]_Cluster_1	[PMN]_homogalacturonan_degradation
Medtr2g079710	NADPH-protochlorophyllide oxidoreductase	4	1			0.377361	0.258388	0.239991	0.144533	0.216224	0.0399964	0.0826075	0.0482253	0.0272043	0.0629292					[Roux_et_al]_Cluster_1
Medtr7g061720	expansin-A1-like protein	4	0.995			0.365695	0.252287	0.339588	0.119533	0.115676	0.0500441	0.00890428	0.0419176	0.0549049	0.0277707					[Roux_et_al]_Cluster_1
Medtr0684s0020	legume lectin beta domain protein	4	0.989			0.226034	0.240518	0.2361	0.359641	0.207849	0.027147	0.057008	0.0143917	0.0665507	0.0278846					[Roux_et_al]_Cluster_10
Medtr5g098020	hypothetical protein	4	1			0.259119	0.386351	0.340868	0.0723422	0.0791631	0.0255154	0.0176626	0.0144942	0.0290848	0.0438829			Cabeza_et_al_2014	Ruffel_et_al_2008	[Roux_et_al]_Cluster_10
Medtr1g105480	thiazole biosynthetic enzyme	4	1			0.365866	0.281046	0.345029	0.0494391	0.105699	0.0079412	0.0192354	0.00325063	0.00740009	0.0157846					[Roux_et_al]_Cluster_11	[PMN]_superpathway_of_thiamine_diphosphate_biosynthesis_III_(eukaryotes);[PMN]_thiazole_biosynthesis_III_(eukaryotes)
Medtr0542s0020	transmembrane protein, putative	4	0.968			0.220121	0.24557	0.228972	0.320317	0.264244	0.0104096	0.0234933	0.0638607	0.0406079	0.0837493				Ruffel_et_al_2008	[Roux_et_al]_Cluster_11
Medtr2g022480	extracellular dermal glycoprotein	4	0.999			0.22084	0.2397	0.16771	0.378511	0.222297	0.0798727	0.0887284	0.0609685	0.0581948	0.0775381					[Roux_et_al]_Cluster_11
Medtr2g022700	glucose-6-phosphate/phosphate translocator-like protein	4	1			0.320946	0.379616	0.285561	0.0429509	0.071818	0.134641	0.0317548	0.0149285	0.0177312	0.0113213					[Roux_et_al]_Cluster_11
Medtr3g028270	transmembrane protein, putative	4	0.978			0.245573	0.276803	0.15299	0.287588	0.285564	0.0825898	0.0601978	0.0803205	0.0833946	0.0679495					[Roux_et_al]_Cluster_11
Medtr3g072170	hypoxia-responsive family protein	4	1			0.318148	0.318769	0.295183	0.0746394	0.0955188	0.128151	0.159946	0.165279	0.0071307	0.0178828			Cabeza_et_al_2014		[Roux_et_al]_Cluster_11
Medtr4g094395	hypothetical protein	4	0.962			0.248167	0.224316	0.310859	0.218089	0.275732	0.0288577	0.0312219	0.0480948	0.0368127	0.103231					[Roux_et_al]_Cluster_11
Medtr4g126170	DUF4408 domain protein	4	1			0.367122	0.302504	0.308834	0.0690334	0.124987	0.0478723	0.0495777	0.028126	0.00421323	0.0137736					[Roux_et_al]_Cluster_11
Medtr5g005770	fantastic four-like protein	4	0.993			0.33624	0.30845	0.338331	0.0759784	0.122433	0.024759	0.00842951	0.0123972	0.012344	0.0378502				Ruffel_et_al_2008	[Roux_et_al]_Cluster_11
Medtr8g064840	protein disulfide isomerase (PDI)-like protein	4	1			0.339057	0.238853	0.261905	0.222482	0.200117	0.1467	0.00993832	0.0239623	0.0244663	0.0124421					[Roux_et_al]_Cluster_11
Medtr6g069600	phosphoethanolamine N-methyltransferase	4	1			0.279845	0.391769	0.289541	0.122582	0.110371	0.011618	0.0120625	0.0224764	0.023629	0.0535867			Cabeza_et_al_2014	Ruffel_et_al_2008	[Roux_et_al]_Cluster_12	[PMN]_phosphatidylcholine_biosynthesis_III;[PMN]_phosphatidylcholine_biosynthesis_IV;[PMN]_phosphatidylcholine_biosynthesis_II;[PMN]_choline_biosynthesis_I
Medtr2g437380	2OG-Fe(II) oxygenase family oxidoreductase	4	0.978			0.277324	0.340715	0.355702	0.10803	0.113407	0.0173623	0.0295831	0.0158782	0.0176577	0.00891579				Ruffel_et_al_2008	[Roux_et_al]_Cluster_12
Medtr7g024880	calcium-binding EF-hand protein	4	1			0.292363	0.372818	0.238914	0.109986	0.161757	0.02868	0.0898663	0.14556	0.0229721	0.099263			Cabeza_et_al_2014		[Roux_et_al]_Cluster_12
Medtr5g089450	hypothetical protein	4	0.996			0.246865	0.234482	0.271861	0.3181	0.202831	0.0936061	0.0308285	0.0306949	0.0736865	0.0138605			Cabeza_et_al_2014		[Roux_et_al]_Cluster_13
Medtr5g007717	chalcone and stilbene synthase family protein	4	0.998			0.310958	0.271314	0.277241	0.168888	0.234343	0.0454396	0.0942066	0.0506254	0.0688026	0.022878					[Roux_et_al]_Cluster_2	[PMN]_flavonoid_biosynthesis;[PMN]_flavonoid_biosynthesis_(in_equisetum)
Medtr2g038040	transcription factor	4	0.921			0.273359	0.201276	0.157914	0.291331	0.325498	0.11396	0.013864	0.0189665	0.0174252	0.0782744					[Roux_et_al]_Cluster_2
Medtr2g073370	B-box type zinc finger protein	4	0.998			0.401138	0.211707	0.287841	0.148666	0.175947	0.0357566	0.0254816	0.0315583	0.0238899	0.0512465					[Roux_et_al]_Cluster_2
Medtr3g107630	acyl thioesterase-like protein	4	1			0.372189	0.272532	0.33541	0.0823225	0.103415	0.030184	0.0450543	0.0172579	0.00606755	0.0409498				Ruffel_et_al_2008	[Roux_et_al]_Cluster_2
Medtr4g045710	transmembrane protein, putative	4	0.57			0.223698	0.325013	0.295592	0.245841	0.180451	0.0304449	0.0523073	0.0469933	0.059609	0.0296952					[Roux_et_al]_Cluster_2
Medtr6g047880	[Legin21]_albumin I	4	1			0.24832	0.235901	0.335974	0.2746	0.164066	0.0623825	0.0164096	0.0886307	0.0299658	0.0603696				Ruffel_et_al_2008	[Roux_et_al]_Cluster_2
Medtr8g078870	photosystem II oxygen-evolving enhancer protein	4	1			0.312829	0.208529	0.179747	0.289439	0.274021	0.0495544	0.0629765	0.0366931	0.0906479	0.00711542					[Roux_et_al]_Cluster_2
Medtr7g116520	GDSL-like lipase/acylhydrolase	4	0.999			0.311207	0.32891	0.323062	0.156562	0.0753984	0.0238192	0.0494894	0.0388148	0.0280865	0.0484925				Ruffel_et_al_2008	[Roux_et_al]_Cluster_3	[PMN]_triacylglycerol_degradation
Medtr0189s0010	MAP3K-like kinase	4	0.987			0.25548	0.210728	0.142869	0.355336	0.263266	0.0941935	0.0711042	0.0280208	0.114474	0.0548353					[Roux_et_al]_Cluster_3
Medtr2g030460	stress up-regulated Nod 19 protein	4	0.998			0.310168	0.243397	0.251807	0.157993	0.298681	0.0113088	0.0390878	0.0366442	0.0605562	0.0921533					[Roux_et_al]_Cluster_3
Medtr4g098940	PPR containing plant-like protein	4	0.887			0.251281	0.240944	0.21439	0.218232	0.350019	0.0676688	0.0395703	0.0283269	0.0351687	0.00877095					[Roux_et_al]_Cluster_3
Medtr7g061018	metallothionein	4	1			0.383887	0.171436	0.221569	0.228571	0.21618	0.193507	0.00659315	0.0494513	0.010783	0.0217328					[Roux_et_al]_Cluster_3
Medtr8g018690	seed linoleate 9S-lipoxygenase	4	1			0.332424	0.293228	0.195476	0.221639	0.205613	0.117891	0.0606182	0.0398544	0.0348224	0.0886687			Cabeza_et_al_2014		[Roux_et_al]_Cluster_4	[PMN]_9-lipoxygenase_and_9-allene_oxide_synthase_pathway
Medtr1g013640	hypothetical protein	4	1			0.332382	0.220127	0.250635	0.21897	0.245905	0.141174	0.0242461	0.0195317	0.0299016	0.016286					[Roux_et_al]_Cluster_4
Medtr3g069400	transmembrane protein, putative	4	1			0.197472	0.295911	0.245587	0.223893	0.315597	0.0413716	0.0420245	0.00836967	0.00961761	0.07459					[Roux_et_al]_Cluster_4
Medtr3g094040	expansin A10	4	1			0.335541	0.23458	0.362701	0.133134	0.114704	0.0980394	0.0305679	0.113097	0.0249675	0.0524447					[Roux_et_al]_Cluster_4
Medtr3g094060	expansin A10	4	1			0.307544	0.22476	0.356535	0.18088	0.149258	0.100242	0.00332861	0.117608	0.028344	0.0636576					[Roux_et_al]_Cluster_4
Medtr7g018670	LRR and NB-ARC domain disease resistance protein	4	0.996			0.300323	0.233274	0.24185	0.20164	0.30417	0.0737351	0.0136242	0.0320686	0.0379602	0.034834					[Roux_et_al]_Cluster_4
Medtr8g040940	hypothetical protein	4	0.673			0.258697	0.262391	0.256704	0.175113	0.320841	0.0385861	0.0237536	0.0351094	0.0693649	0.0514312					[Roux_et_al]_Cluster_4
Medtr8g042510	PHD-zinc-finger-like domain protein	4	0.997			0.280271	0.347565	0.322515	0.112856	0.133954	0.0252383	0.0258122	0.00434204	0.0522827	0.107613					[Roux_et_al]_Cluster_4
Medtr0054s0090	F-box protein interaction domain protein	4	1			0.199882	0.348045	0.238262	0.192848	0.283903	0.0662484	0.0256775	0.0297032	0.0614877	0.0375392					[Roux_et_al]_Cluster_5
Medtr2g084985	stress responsive A/B barrel domain protein	4	0.984			0.311179	0.296558	0.277018	0.199095	0.156599	0.0312607	0.0421332	0.0400384	0.0980784	0.110866					[Roux_et_al]_Cluster_5
Medtr3g065160	eukaryotic aspartyl protease family protein	4	0.713			0.320524	0.33889	0.249975	0.13775	0.179834	0.0357398	0.0830093	0.0856803	0.0423066	0.0542487			Cabeza_et_al_2014		[Roux_et_al]_Cluster_5
Medtr3g082630	B-box type zinc finger protein	4	1			0.365897	0.208533	0.34245	0.151166	0.13747	0.0334384	0.0410104	0.0705066	0.0243408	0.0769361					[Roux_et_al]_Cluster_5
Medtr4g124790	thioredoxin-dependent peroxidase	4	0.49			0.219027	0.259224	0.220181	0.357515	0.21309	0.0172629	0.0343717	0.0239593	0.0455534	0.0738838					[Roux_et_al]_Cluster_5
Medtr5g024973	hypothetical protein	4	1			0.257536	0.254605	0.278584	0.311047	0.165675	0.0997897	0.0506949	0.0234567	0.0350499	0.0261995					[Roux_et_al]_Cluster_5
Medtr4g089115	toll-interleukin-resistance (TIR) domain protein	4	0.962			0.283503	0.358732	0.210529	0.153552	0.20969	0.118263	0.00746735	0.101482	0.0729659	0.0780805					[Roux_et_al]_Cluster_6
Medtr6g013450	UDP-glucosyltransferase family protein	4	1			0.322629	0.321454	0.329601	0.112737	0.102526	0.0310696	0.0587728	0.0526289	0.0131166	0.0429405					[Roux_et_al]_Cluster_6
Medtr6g026830	hypothetical protein	4	0.986			0.244266	0.266907	0.28001	0.311213	0.170896	0.0224381	0.0196827	0.0729304	0.0710367	0.0106735			Cabeza_et_al_2014		[Roux_et_al]_Cluster_6
Medtr6g043230	[GLV1]_transmembrane protein, putative	4	1			0.25738	0.310335	0.340495	0.158706	0.156798	0.0447062	0.0518116	0.145053	0.00859831	0.0464763			Cabeza_et_al_2014		[Roux_et_al]_Cluster_6
Medtr7g075900	subtilisin-like serine protease	4	0.957			0.265171	0.301226	0.303882	0.160104	0.222176	0.077117	0.0649361	0.0702166	0.0722327	0.0476204			Cabeza_et_al_2014		[Roux_et_al]_Cluster_6
Medtr8g027430	transmembrane protein, putative	4	0.983			0.273107	0.284952	0.336041	0.211868	0.145426	0.0382204	0.0421296	0.0940478	0.0334027	0.0304052					[Roux_et_al]_Cluster_6
Medtr5g012390	L-lactate dehydrogenase A-like protein	4	1			0.236608	0.282865	0.254844	0.314853	0.174223	0.0359425	0.0534231	0.0377914	0.119192	0.0251437			Cabeza_et_al_2014		[Roux_et_al]_Cluster_7	[PMN]_pyruvate_fermentation_to_lactate
Medtr2g014470	DnaJ heat shock family protein	4	0.999			0.265913	0.32118	0.194413	0.191548	0.288715	0.0514209	0.0390803	0.0134501	0.0386975	0.109014					[Roux_et_al]_Cluster_7
Medtr2g089835	wound-responsive family protein	4	1			0.259834	0.272531	0.328596	0.226487	0.160513	0.0636344	0.0666112	0.126687	0.049076	0.0195849					[Roux_et_al]_Cluster_7
Medtr2g104280	F-box protein interaction domain protein	4	0.445			0.246356	0.216299	0.251572	0.349887	0.204696	0.0662755	0.021825	0.0402419	0.0757344	0.0231651					[Roux_et_al]_Cluster_7
Medtr3g080000	ribonuclease 3-like protein	4	0.978			0.292728	0.235653	0.224904	0.344762	0.173508	0.0441289	0.0130254	0.0156984	0.0148283	0.0231518			Cabeza_et_al_2014		[Roux_et_al]_Cluster_7
Medtr4g074670	alanyl-tRNA synthetase	4	1			0.221593	0.349896	0.32701	0.204834	0.124111	0.00549263	0.0701611	0.0754623	0.0450291	0.0369963			Cabeza_et_al_2014		[Roux_et_al]_Cluster_7
Medtr4g088490	17.6 kDa class I heat shock protein	4	0.869			0.276158	0.247502	0.222502	0.255345	0.286328	0.0231296	0.0343478	0.0348809	0.0105639	0.0931956					[Roux_et_al]_Cluster_7
Medtr5g041190	hypothetical protein	4	0.697			0.259018	0.171109	0.252989	0.275957	0.315148	0.016855	0.0283637	0.0780391	0.0197492	0.0498076					[Roux_et_al]_Cluster_7
Medtr6g061850	17.6 kDa class I heat shock protein	4	0.985			0.272999	0.259107	0.212279	0.225319	0.306356	0.0397323	0.0437047	0.0304117	0.0324531	0.108548					[Roux_et_al]_Cluster_7
Medtr8g012655	ethylene response factor	4	0.583			0.28601	0.293779	0.251244	0.212448	0.247118	0.0300088	0.0194467	0.0672484	0.0187785	0.0177741					[Roux_et_al]_Cluster_7
Medtr8g028265	BAG domain protein	4	1			0.335713	0.236224	0.24304	0.204636	0.255327	0.0203224	0.0178463	0.0537341	0.00264174	0.0915763			Cabeza_et_al_2014		[Roux_et_al]_Cluster_7
Medtr8g031120	Ripening related protein family	4	1			0.307749	0.327194	0.326922	0.153118	0.0654866	0.03653	0.0349469	0.100372	0.0179414	0.0368814				Ruffel_et_al_2008	[Roux_et_al]_Cluster_7
Medtr8g031150	Ripening related protein family	4	1			0.392515	0.156223	0.263322	0.179424	0.218977	0.076734	0.0524241	0.0833697	0.0591542	0.0945481					[Roux_et_al]_Cluster_7
Medtr2g043850	flavin-binding monooxygenase-like protein	4	0.532			0.277334	0.301508	0.274657	0.250126	0.175529	0.0291272	0.016531	0.0335218	0.0704718	0.0340438					[Roux_et_al]_Cluster_8
Medtr4g095075	metal transporter Nramp3 protein	4	1			0.308982	0.230626	0.271868	0.27901	0.187801	0.013906	0.0490678	0.0733387	0.038535	0.0224607					[Roux_et_al]_Cluster_8
Medtr5g016480	UDP-glucosyltransferase family protein	4	1			0.294048	0.362651	0.301129	0.120974	0.105304	0.0342495	0.082008	0.0722557	0.0184362	0.0666839			Cabeza_et_al_2014		[Roux_et_al]_Cluster_9	[PMN]_abscisic_acid_degradation_by_glucosylation
Medtr7g024873	calcium-binding EF-hand protein	4	1			0.286827	0.348776	0.231919	0.105794	0.210362	0.101318	0.103999	0.124763	0.023658	0.116098					[Roux_et_al]_Cluster_9	[PMN]_phosphatidate_metabolism,_as_a_signaling_molecule
Medtr7g024890	calcium-binding EF-hand protein	4	1			0.279495	0.365808	0.256144	0.120679	0.154253	0.0612551	0.0958035	0.142914	0.0361523	0.109688			Cabeza_et_al_2014		[Roux_et_al]_Cluster_9	[PMN]_phosphatidate_metabolism,_as_a_signaling_molecule
Medtr1g076370	CBL-interacting kinase	4	1			0.380954	0.25643	0.343024	0.0418799	0.119353	0.00895841	0.0210091	0.0223794	0.0104629	0.041008					[Roux_et_al]_Cluster_9
Medtr2g084200	hypothetical protein	4	1			0.343753	0.308933	0.295985	0.110539	0.0907429	0.0429994	0.11785	0.0800793	0.1196	0.0276814					[Roux_et_al]_Cluster_9
Medtr2g450310	flavin-binding monooxygenase-like protein	4	0.473			0.29346	0.205712	0.235757	0.266513	0.280441	0.0560729	0.022016	0.0312375	0.0845991	0.0371573					[Roux_et_al]_Cluster_9
Medtr4g017620	[PhyCys11]_phloem filament protein PP1	4	1			0.262555	0.223043	0.288082	0.316835	0.167005	0.0306512	0.0232431	0.0904606	0.0992931	0.0429631					[Roux_et_al]_Cluster_9
Medtr4g057830	hypothetical protein	4	1			0.321272	0.308216	0.353124	0.0493865	0.136188	0.0295125	0.0270924	0.0120176	0.0128393	0.0112341					[Roux_et_al]_Cluster_9
Medtr4g068453	hypothetical protein	4	1			0.251082	0.27681	0.318162	0.163665	0.228239	0.0620824	0.103942	0.15259	0.0232775	0.0289753					[Roux_et_al]_Cluster_9
Medtr5g022380	MFS transporter	4	0.998			0.222635	0.264838	0.256839	0.338897	0.183437	0.0353439	0.0178094	0.0524266	0.100664	0.0121494			Cabeza_et_al_2014		[Roux_et_al]_Cluster_9
Medtr7g033475	polygalacturonase inhibitor	4	0.997			0.298979	0.326508	0.32013	0.11988	0.140084	0.059333	0.0478554	0.0617582	0.0499458	0.079573					[Roux_et_al]_Cluster_9
Medtr7g053200	Serine/Threonine-kinase OXI1-like protein	4	1			0.247892	0.250039	0.146549	0.302296	0.258154	0.129066	0.186609	0.0439319	0.0993416	0.0462752					[Roux_et_al]_Cluster_9
Medtr7g055630	ankyrin repeat protein	4	0.998			0.238479	0.260868	0.246261	0.347042	0.163356	0.0210411	0.0468238	0.0166449	0.121744	0.0231232			Cabeza_et_al_2014		[Roux_et_al]_Cluster_9
Medtr3g112120	cytochrome P450 family protein	4	1			0.344776	0.321585	0.327908	0.0240872	0.0273652	0.133409	0.0792994	0.0603767		0.00567766						[PMN]_abscisic_acid_degradation_to_phaseic_acid
Medtr8g095370	[PDF51]_Defensin MtDef4.6	4	0.952			0.319567	0.298474	0.26486	0.229419	0.150906	0.025678	0.0714376	0.0366839	0.0445687	0.0178481			Cabeza_et_al_2014			[PMN]_ascorbate_glutathione_cycle
Medtr1g038680	cationic peroxidase	4	0.995			0.31365	0.231584	0.24181	0.264397	0.232962	0.0869029	0.0281665	0.0443562	0.0354491	0.0159632			Cabeza_et_al_2014			[PMN]_baicalein_degradation_(hydrogen_peroxide_detoxification)
Medtr3g115920	glyceraldehyde-3-phosphate dehydrogenase B	4	1			0.321562	0.215706	0.164547	0.274822	0.283647	0.0200996	0.068191	0.0432542	0.0854552	0.031445						[PMN]_Calvin-Benson-Bassham_cycle
Medtr5g027530	phosphoribulokinase	4	1			0.341443	0.320705	0.258201	0.161627	0.147443	0.0285201	0.0880737	0.0833463	0.0251571	0.0150576						[PMN]_Calvin-Benson-Bassham_cycle;[PMN]_Rubisco_shunt
Medtr6g018300	ribulose bisphosphate carboxylase small chain	4	0.999			0.29639	0.184397	0.133649	0.357439	0.239293	0.0683795	0.0772854	0.0543283	0.124335	0.063443						[PMN]_Calvin-Benson-Bassham_cycle;[PMN]_Rubisco_shunt
Medtr2g100350	inorganic pyrophosphatase	4	1			0.202347	0.310443	0.311311	0.221844	0.220367	0.0397498	0.0629726	0.0525365	0.0693316	0.05867						[PMN]_choline_biosynthesis_I
Medtr8g096530	omega-hydroxypalmitate O-feruloyl transferase	4	1			0.275244	0.332744	0.351963	0.138773	0.0844889	0.0262318	0.0720554	0.0915729	0.0192161	0.0197879						[PMN]_esterified_suberin_biosynthesis
Medtr1g097935	chalcone and stilbene synthase family protein	4	0.835			0.292147	0.282517	0.194073	0.192794	0.283571	0.104927	0.0830931	0.0719636	0.0827372	0.0746555						[PMN]_flavonoid_biosynthesis;[PMN]_flavonoid_biosynthesis_(in_equisetum)
Medtr5g007730	chalcone and stilbene synthase family protein	4	0.953			0.297322	0.283739	0.268142	0.180693	0.238426	0.0717967	0.0838668	0.0367509	0.0605451	0.0429805						[PMN]_flavonoid_biosynthesis;[PMN]_flavonoid_biosynthesis_(in_equisetum)
Medtr1g011600	2-oxoglutarate-dependent dioxygenase	4	1			0.271709	0.353677	0.335271	0.136668	0.0946961	0.0134515	0.0583664	0.0716764	0.0110946	0.0389418						[PMN]_gibberellin_biosynthesis_I_(non_C-3,_non_C-13_hydroxylation)
Medtr6g005630	polygalacturonase	4	1			0.321031	0.316236	0.339613	0.132853	0.0733192	0.0360589	0.0433602	0.0457377	0.0238186	0.00835576			Cabeza_et_al_2014	Ruffel_et_al_2008		[PMN]_homogalacturonan_degradation
Medtr3g081130	seed linoleate 9S-lipoxygenase	4	1			0.310707	0.357486	0.228671	0.197766	0.109468	0.0885531	0.143313	0.0317514	0.0177535	0.0307065						[PMN]_jasmonic_acid_biosynthesis;[PMN]_traumatin_and_(<i>Z</i>)-3-hexen-1-yl_acetate_biosynthesis;[PMN]_9-lipoxygenase_and_9-allene_oxide_synthase_pathway
Medtr3g049150	spermidine hydroxycinnamoyl transferase	4	0.948			0.318454	0.27914	0.365989	0.0851324	0.146008	0.0371128	0.0111031	0.0577129	0.0200871	0.0169692				Ruffel_et_al_2008		[PMN]_phaselate_biosynthesis;[PMN]_chlorogenic_acid_biosynthesis_I;[PMN]_chlorogenic_acid_biosynthesis_II;[PMN]_phenylpropanoid_biosynthesis
Medtr1g086650	glycerol-3-phosphate acyltransferase	4	0.993			0.29982	0.208572	0.161845	0.293592	0.273884	0.170427	0.0200544	0.0306914	0.0553613	0.0691089						[PMN]_phosphatidate_biosynthesis_(yeast);[PMN]_CDP-diacylglycerol_biosynthesis_I;[PMN]_diacylglycerol_and_triacylglycerol_biosynthesis
Medtr1g026820	photosystem I reaction center subunit X psaK	4	1			0.278655	0.212783	0.132512	0.325884	0.27165	0.0581047	0.0673283	0.0442974	0.158432	0.0655591						[PMN]_photosynthesis_light_reactions
Medtr2g029370	photosystem I reaction center subunit III	4	1			0.341165	0.231524	0.176364	0.256535	0.237456	0.0891696	0.0869598	0.0677269	0.0977801	0.0487568						[PMN]_photosynthesis_light_reactions
Medtr4g052420	photosystem I subunit O	4	1			0.381335	0.21244	0.180459	0.215281	0.24872	0.0710502	0.0732776	0.0527091	0.0784647	0.035691						[PMN]_photosynthesis_light_reactions
Medtr4g125600	ultraviolet-B-repressible protein	4	1			0.321173	0.19554	0.150413	0.31245	0.259467	0.065487	0.0653639	0.0388093	0.116787	0.0153118						[PMN]_photosynthesis_light_reactions
Medtr5g022300	leaf ferredoxin-NADP reductase	4	1			0.414541	0.232146	0.176158	0.15998	0.236384	0.0259607	0.0774664	0.0396947	0.0412673	0.0470272						[PMN]_photosynthesis_light_reactions
Medtr3g114870	lysine/ornithine decarboxylase	4	1			0.242745	0.32603	0.395358	0.100269	0.080191	0.0648765	0.0601852	0.0603342	0.0381246	0.0406624						[PMN]_putrescine_biosynthesis_III;[PMN]_superpathway_of_polyamine_biosynthesis_II
Medtr4g017200	pyruvate decarboxylase	4	1			0.30516	0.367466	0.243684	0.0655303	0.11254	0.039749	0.21516	0.139328	0.0149603	0.0881646			Cabeza_et_al_2014	Ruffel_et_al_2008		[PMN]_pyruvate_fermentation_to_ethanol_II
Medtr3g014880	cytochrome P450 family 82 protein	4	1			0.290227	0.199804	0.280573	0.20435	0.290952	0.102978	0.0128359	0.088784	0.015494	0.0526						[PMN]_salvigenin_biosynthesis
Medtr5g013620	beta-amylase	4	1			0.339596	0.240022	0.402725	0.0314963	0.0569938	0.0478936	0.0484739	0.0995075	0.0156367	0.0317283						[PMN]_starch_degradation_II
Medtr3g100420	1-O-acylglucose:anthocyanin acyltransferase	4	0.951			0.227129	0.219196	0.166379	0.33387	0.306465	0.0598443	0.0243013	0.0394722	0.104372	0.0303305						[PMN]_ternatin_C3_biosynthesis
Medtr2g090755	glutaredoxin-C1 protein	4	1			0.203346	0.261095	0.225581	0.327013	0.253489	0.0329199	0.0852764	0.0601658	0.0487754	0.0528261						[PMN]_thioredoxin_pathway
Medtr7g085200	Nod factor-binding lectin-nucleotide phosphohydrolase	4	0.991			0.213319	0.315445	0.301618	0.28015	0.162744	0.0336815	0.0183091	0.0138213	0.0227281	0.0087212						[PMN]_UTP_and_CTP_dephosphorylation_I;[PMN]_pyrimidine_deoxyribonucleotides_<i>de_novo</i>_biosynthesis_I
Medtr5g092080	lipocalin-like domain protein	4	0.997			0.375297	0.238058	0.315508	0.107561	0.17424	0.0588814	0.0511914	0.0299527	0.00372631	0.0527906				Ruffel_et_al_2008		[PMN]_violaxanthin,_antheraxanthin_and_zeaxanthin_interconversion
Medtr4g007220	galactoside 2-alpha-L-fucosyltransferase-like protein	4	0.625			0.276099	0.21729	0.330539	0.173067	0.270576	0.015922	0.00231542	0.0598975	0.0248547	0.0811289						[PMN]_xyloglucan_biosynthesis
Medtr0002s1060	glycoside hydrolase family 18 protein	4	1			0.212369	0.251867	0.261411	0.364914	0.165934	0.0296677	0.0748851	0.0142011	0.0416279	0.0311221
Medtr0062s0020	glycoside hydrolase family 18 protein	4	1			0.203636	0.248405	0.26726	0.359094	0.183737	0.024431	0.0818701	0.0293545	0.0279959	0.0199335
Medtr0191s0020	high mobility group (HMG)-box protein	4	1			0.334997	0.258773	0.253399	0.262915	0.151247	0.100902	0.0374785	0.0115943	0.0290581	0.0128098
Medtr1g027710	wall-associated receptor kinase galacturonan-binding protein	4	0.877			0.298216	0.210138	0.287747	0.184017	0.297795	0.0397629	0.0172917	0.0298614	0.0323736	0.0467323
Medtr1g038430	DnaJ heat shock amino-terminal domain protein	4	1			0.383408	0.23654	0.359478	0.0308599	0.0736518	0.0706424	0.0595756	0.0825603	0.0063162	0.0273098
Medtr1g045610	myb transcription factor	4	1			0.278249	0.265536	0.353287	0.0994348	0.228056	0.0664262	0.0493045	0.0896079	0.0273593	0.00972191
Medtr1g064630	Serine/Threonine kinase stpk-V protein	4	0.893			0.331835	0.264098	0.237643	0.199015	0.246356	0.0453461	0.0325153	0.0112498	0.0629057	0.0388038
Medtr1g070495	photosystem II reaction center W	4	0.813			0.297576	0.237215	0.210942	0.286076	0.249835	0.0522559	0.0597263	0.0272145	0.0785062	0.00792174
Medtr1g086550	plant gibberellin 2-oxidase	4	0.996			0.297808	0.2355	0.161246	0.296211	0.264406	0.114536	0.0109691	0.0406934	0.0872006	0.0447506
Medtr1g095950	hypothetical protein	4	0.524			0.289517	0.138886	0.25175	0.256038	0.321378	0.04683	0.0132241	0.0830441	0.0344357	0.036794
Medtr1g096370	[GASA4]_Thionin-like protein	4	1			0.330311	0.243951	0.322322	0.0952147	0.140327	0.115793	0.136838	0.207913	0.0363175	0.0159188
Medtr1g102860	heat shock transcription factor A3	4	1			0.342336	0.277159	0.361461	0.0470461	0.126157	0.00762782	0.0355948	0.0508091	0.0199857	0.0236358
Medtr1g105075	fantastic four-like protein	4	1			0.298199	0.343248	0.352871	0.0586921	0.0929883	0.00670543	0.0273998	0.0195909	0.0252915	0.0433214				Ruffel_et_al_2008
Medtr1g114680	GRAM domain protein/ABA-responsive-like protein	4	0.911			0.244373	0.171095	0.261803	0.331947	0.257229	0.0677841	0.0207103	0.0840189	0.0152192	0.0370634
Medtr2g022490	extracellular dermal glycoprotein	4	1			0.1856	0.119189	0.19402	0.391301	0.20331	0.162411	0.12556	0.110412	0.224906	0.0904029				Ruffel_et_al_2008
Medtr2g079030	[PCY55]_MATE subfamily protein	4	0.946			0.302883	0.275458	0.260503	0.149106	0.27684	0.055667	0.0602931	0.0689169	0.0254266	0.0233353
Medtr2g079050	peptidoglycan-binding domain protein	4	0.999			0.323309	0.252199	0.249839	0.152566	0.284297	0.0580122	0.0610092	0.0542976	0.0289559	0.0419209
Medtr2g080260	[RC6]_root cap/late embryogenesis-like protein	4	1			0.252964	0.226485	0.208376	0.366176	0.182174	0.055554	0.0331505	0.0558829	0.10753	0.100226
Medtr2g084215	hypothetical protein	4	1			0.347452	0.285085	0.312516	0.104941	0.0920438	0.0422319	0.0982298	0.118916	0.124729	0.0145027
Medtr2g087288	aluminum activated malate transporter family protein	4	1			0.323279	0.333909	0.319912	0.0727997	0.131582	0.0327433	0.0221161	0.0501734	0.0265419	0.0389553
Medtr2g089925	wound-responsive family protein	4	1			0.288915	0.285647	0.231842	0.154181	0.280744	0.0750895	0.0716665	0.13272	0.0385801	0.0642908
Medtr2g090265	expansin-like protein B1	4	0.82			0.371953	0.287537	0.286173	0.114244	0.156977	0.0468054	0.0361548	0.049519	0.0140732	0.0237421
Medtr2g099520	hydroxyproline-rich glycoprotein family protein	4	0.999			0.226106	0.282016	0.197537	0.322207	0.242093	0.0412139	0.0914517	0.051251	0.0263861	0.0549938			Cabeza_et_al_2014
Medtr2g101820	photosystem I reaction center subunit VI	4	1			0.327892	0.224535	0.201116	0.257231	0.260902	0.067985	0.0622381	0.0421137	0.0647156	0.0317079
Medtr2g103140	acyl thioesterase-like protein	4	0.993			0.381935	0.227127	0.334402	0.111597	0.146962	0.0143696	0.0188956	0.0538936	0.0189589	0.012843
Medtr3g015830	[IDA33]_transmembrane protein, putative	4	0.997			0.244134	0.150336	0.26051	0.346671	0.254782	0.0171261	0.0492662	0.0714761	0.0662347	0.0243306			Cabeza_et_al_2014
Medtr3g016080	[IDA34]_transmembrane protein, putative	4	0.996			0.310592	0.195448	0.318136	0.251316	0.1922	0.0131358	0.0301222	0.0849478	0.0467092	0.0238573			Cabeza_et_al_2014
Medtr3g016355	hypothetical protein	4	1			0.221598	0.270311	0.32576	0.273979	0.156133	0.028708	0.0599627	0.146971	0.0150869	0.0232599
Medtr3g031140	DUF4228 domain protein	4	0.734			0.301222	0.312699	0.234862	0.169464	0.201469	0.0606615	0.0861027	0.113705	0.11191	0.104551
Medtr3g031650	cinnamoyl-CoA reductase-like protein	4	0.889			0.339644	0.315272	0.285392	0.157862	0.136111	0.0346646	0.0334104	0.0632989	0.014849	0.0185493
Medtr3g067437	[Legin5]_albumin I	4	0.5			0.171053	0.27242	0.228997	0.331623	0.264436	0.0166923	0.0324719	0.0670246	0.0534072	0.0451922				Ruffel_et_al_2008
Medtr3g077940	[MtCa1]_carbonic anhydrase family protein	4	1			0.349525	0.25009	0.282967	0.194998	0.167284	0.147772	0.0265662	0.0117937	0.0109171	0.0213683
Medtr3g084780	[PhyCys10]_phloem filament protein PP1	4	1			0.228493	0.216568	0.0997304	0.380641	0.26793	0.0212277	0.0816638	0.0461912	0.100125	0.11598			Cabeza_et_al_2014
Medtr3g102400	Serine/Threonine kinase, plant-type protein	4	1			0.257687	0.267818	0.292695	0.287236	0.127212	0.00131639	0.0972047	0.11829	0.0982445	0.0244788
Medtr3g104370	MYB-like transcription factor family protein	4	1			0.287495	0.303855	0.334661	0.139085	0.103883	0.0889217	0.104177	0.160457	0.0251184	0.0483311			Cabeza_et_al_2014
Medtr3g435460	light-harvesting complex I chlorophyll A/B-binding protein	4	0.987			0.363376	0.269694	0.23585	0.184522	0.208992	0.0528635	0.0432308	0.0265041	0.052165	0.0138141
Medtr4g010140	post-illumination chlorophyll fluorescence increase	4	0.992			0.360179	0.268855	0.339538	0.0876255	0.132374	0.0342661	0.0339529	0.048188	0.00818198	0.00952619
Medtr4g012330	hypothetical protein	4	0.766			0.240823	0.254929	0.367906	0.171609	0.219074	0.0592595	0.0363835	0.0866857	0.02237	0.0139637
Medtr4g012490	hypothetical protein	4	1			0.224846	0.226314	0.367705	0.23544	0.211204	0.0231634	0.0477089	0.0877515	0.0102688	0.0139816			Cabeza_et_al_2014
Medtr4g014160	LRR and NB-ARC domain disease resistance protein	4	1			0.316892	0.214262	0.263479	0.220414	0.260279	0.0969212	0.0489741	0.0620254	0.0115841	0.0271951
Medtr4g016960	late embryogenesis abundant protein B19.1A	4	1			0.237153	0.376405	0.290327	0.199106	0.129389	0.0378781	0.0473112	0.0528049	0.0395483	0.0359859
Medtr4g017030	germin family protein	4	0.499			0.218866	0.247078	0.235658	0.317898	0.257162	0.0483598	0.0369773	0.0477451	0.100948	0.0301934			Cabeza_et_al_2014
Medtr4g029730	hypothetical protein	4	1			0.453667	0.191565	0.313846	0.0398041	0.0724352	0.0171601	0.0543395	0.0294332	0.0162154	0.0207459
Medtr4g031910	MADS-box transcription factor family protein	4	0.951			0.206446	0.280361	0.306302	0.261605	0.231893	0.0220802	0.0358745	0.0553938	0.0020748	0.048653
Medtr4g060890	hypothetical protein	4	0.997			0.232912	0.222925	0.252704	0.210249	0.340276	0.0663785	0.058209	0.0911827	0.0582874	0.0662641				Ruffel_et_al_2008
Medtr4g066010	hypothetical protein	4	1			0.382961	0.253623	0.299442	0.102938	0.168745	0.0688404	0.00915605	0.0592633	0.00851026	0.0334406
Medtr4g066020	transcription factor jumonji (JmjC) domain protein	4	1			0.328671	0.215986	0.307629	0.133583	0.247692	0.0149715	0.0313901	0.0420444	0.0379406	0.139828
Medtr4g070630	transmembrane protein, putative	4	1			0.251295	0.247323	0.36234	0.168148	0.193076	0.0454487	0.0777204	0.171241	0.0454066	0.0460328			Cabeza_et_al_2014
Medtr4g082883	hypothetical protein	4	1			0.382543	0.190894	0.25347	0.217439	0.200116	0.0607711	0.0523877	0.0300143	0.0799023	0.0436383
Medtr4g082900	hypothetical protein	4	0.882			0.319376	0.220698	0.249343	0.261282	0.232077	0.0131725	0.0646037	0.0432477	0.0531769	0.0402077
Medtr4g087160	maternal effect embryo arrest protein, putative	4	1			0.265401	0.149437	0.312009	0.260927	0.263135	0.0773513	0.032143	0.0888308	0.0621313	0.0767615
Medtr4g093950	hypothetical protein	4	0.848			0.254441	0.237738	0.220282	0.352657	0.209529	0.0253805	0.0198082	0.022388	0.058825	0.0503479
Medtr4g094302	NAC transcription factor-like protein	4	1			0.282255	0.159574	0.26157	0.231695	0.329877	0.0118462	0.00675855	0.0658614	0.0696794	0.0323186
Medtr4g098870	two-component response regulator-APRR2-like protein	4	1			0.299319	0.259168	0.238154	0.26431	0.209937	0.0698068	0.0725652	0.0986443	0.0344159	0.0430032
Medtr4g101630	soluble acid invertase FRUCT2	4	0.658			0.224551	0.240448	0.214087	0.366181	0.22128	0.0283757	0.0287009	0.00465047	0.0618161	0.0665497
Medtr4g103630	EF hand calcium-binding family protein	4	0.939			0.281594	0.235433	0.152181	0.293708	0.293224	0.0924382	0.0258597	0.039678	0.0685641	0.0689102
Medtr5g025750	transmembrane protein, putative	4	1			0.369663	0.284805	0.336228	0.0514305	0.0952815	0.0177215	0.0592083	0.023006	0.0136923	0.0343516
Medtr5g030150	hypothetical protein	4	0.991			0.196962	0.196651	0.240462	0.323951	0.298733	0.0453496	0.0417788	0.0837643	0.0950179	0.0400564
Medtr5g034040	DNA-directed RNA polymerase II 8.2 kDa protein	4	0.96			0.296531	0.235046	0.239776	0.301731	0.212793	0.00651789	0.0236521	0.0611815	0.0533063	0.0217369
Medtr5g035665	DUF1262 family protein	4	0.939			0.318641	0.267377	0.153346	0.257636	0.275826	0.0236159	0.0232212	0.0455845	0.0271188	0.0327437			Cabeza_et_al_2014
Medtr5g037950	thioredoxin	4	1			0.327153	0.255264	0.376368	0.139516	0.0865369	0.0336213	0.0382992	0.0432867	0.0349436	0.0438182
Medtr5g074760	peroxidase family protein	4	0.818			0.25583	0.310728	0.280605	0.271715	0.153078	0.0463455	0.0379749	0.0218176	0.0442044	0.0266264			Cabeza_et_al_2014
Medtr5g084530	hypothetical protein	4	1			0.225886	0.18659	0.246617	0.182516	0.374172	0.099935	0.103214	0.101471	0.0771334	0.0316311
Medtr5g094730	hypothetical protein	4	1			0.30754	0.333298	0.225993	0.181006	0.159633	0.0509619	0.076619	0.0740229	0.116311	0.130711
Medtr6g034060	membrane-associated kinase regulator-like protein, putative	4	1			0.25767	0.269143	0.371833	0.139104	0.147501	0.120907	0.0480704	0.162337	0.0194968	0.0505569
Medtr6g059760	[Kunitz42]_Kunitz type trypsin inhibitor / Alpha-fucosidase	4	0.746			0.181642	0.228118	0.249839	0.396898	0.193394	0.0355095	0.0176249	0.0298501	0.0302886	0.0148343
Medtr6g078250	[Kunitz16]_Kunitz type trypsin inhibitor / miraculin	4	1			0.229866	0.283096	0.316028	0.248634	0.152474	0.043005	0.113692	0.157607	0.0511118	0.0283522
Medtr6g088805	MATE efflux family protein	4	1			0.311297	0.294955	0.338409	0.106145	0.141168	0.109166	0.0502945	0.0919128	0.0198889	0.0457163
Medtr6g092750	hypothetical protein	4	0.994			0.176394	0.260163	0.259895	0.287451	0.296283	0.0375159	0.0318238	0.0463402	0.0556574	0.0236839
Medtr7g015340	RALF	4	1			0.396144	0.265521	0.282867	0.1082	0.114959	0.114732	0.0826716	0.0529126	0.0114262	0.0463262				Ruffel_et_al_2008
Medtr7g024760	acetyltransferase (GNAT) domain protein	4	0.985			0.348276	0.251992	0.336422	0.0706214	0.198576	0.0247758	0.0307138	0.0314284	0.0151264	0.0221663				Ruffel_et_al_2008
Medtr7g024765	acetyltransferase (GNAT) domain protein	4	1			0.356507	0.170084	0.297771	0.125108	0.276911	0.0751989	0.0454714	0.0486216	0.0309902	0.0271955			Cabeza_et_al_2014
Medtr7g025130	cysteine/histidine-rich C1 domain protein	4	0.999			0.316085	0.247046	0.249976	0.245503	0.21806	0.0493003	0.0576919	0.0627726	0.0425164	0.0725147			Cabeza_et_al_2014
Medtr7g029400	BZIP transcription factor	4	0.996			0.212478	0.313161	0.358267	0.219662	0.135475	0.0366345	0.0335029	0.0780763	0.0187342	0.0283002
Medtr7g044980	[Legin26]_albumin I	4	0.99			0.317767	0.253539	0.256287	0.184089	0.261413	0.0425652	0.0191286	0.0954678	0.034865	0.0435689			Cabeza_et_al_2014
Medtr7g051650	glycoside hydrolase family 1 protein	4	1			0.264609	0.280484	0.167376	0.376042	0.147972	0.0203457	0.0322067	0.0416704	0.026953	0.0513075				Ruffel_et_al_2008
Medtr7g066410	DUF674 family protein	4	0.921			0.296634	0.204571	0.334853	0.185251	0.236327	0.0954547	0.0265036	0.0765598	0.0372586	0.0327037
Medtr7g069970	hypothetical protein	4	0.95			0.296881	0.276673	0.3488	0.106965	0.191113	0.0890753	0.0577508	0.0525075	0.0270454	0.0352515			Cabeza_et_al_2014
Medtr7g084000	light-regulated protein, putative	4	1			0.320525	0.188721	0.276974	0.192324	0.281306	0.0600616	0.0416929	0.0714557	0.0150238	0.0903129				Ruffel_et_al_2008
Medtr7g089250	hypothetical protein	4	1			0.255937	0.276371	0.291459	0.276692	0.155675	0.10802	0.0521867	0.0729166	0.0628541	0.0209982
Medtr7g089270	hypothetical protein	4	1			0.273864	0.246443	0.322756	0.256479	0.156065	0.105688	0.0523802	0.0617738	0.0538988	0.0110099
Medtr7g104130	drug resistance transporter-like ABC domain protein	4	0.999			0.313515	0.251537	0.242155	0.22313	0.251247	0.0334307	0.0112222	0.0324662	0.0833751	0.0659198
Medtr7g109520	calvin cycle protein CP12-1	4	0.999			0.329347	0.217432	0.209153	0.267529	0.248437	0.045414	0.055393	0.0348228	0.0908843	0.0256355
Medtr8g005175	oxygen-evolving enhancer protein	4	1			0.300738	0.23082	0.186172	0.281828	0.267943	0.0743751	0.0732864	0.0345284	0.0867986	0.0246168
Medtr8g009535	[PDF40]_gamma-thionin family protein	4	0.993			0.199906	0.231114	0.225985	0.381882	0.219483	0.0528491	0.0141699	0.0301124	0.0687923	0.0243791
Medtr8g042670	subtilisin-like serine protease	4	0.983			0.257158	0.205902	0.323677	0.280756	0.215602	0.031433	0.0269273	0.0313351	0.0286986	0.0432355
Medtr8g045300	polyketide cyclase/dehydrase and lipid transporter	4	0.98			0.267858	0.293116	0.257896	0.268289	0.190343	0.0212664	0.0612495	0.0540072	0.0822771	0.0381096
Medtr8g078960	hypothetical protein	4	1			0.22763	0.217691	0.249287	0.348094	0.222893	0.0799911	0.0291283	0.074247	0.0328125	0.0517755
Medtr8g080520	cytochrome P450 family 78 protein	4	0.663			0.283477	0.209145	0.253459	0.155931	0.354442	0.0349187	0.0313304	0.0556049	0.0184393	0.0501461				Ruffel_et_al_2008
Medtr8g083450	hypothetical protein	4	1			0.231484	0.091743	0.281359	0.211312	0.365989	0.136006	0.0155249	0.100681	0.0570904	0.0935999
Medtr8g092010	WRKY family transcription factor	4	0.971			0.278156	0.256134	0.324328	0.265286	0.137688	0.0263727	0.0414047	0.0615282	0.0212847	0.0385844
Medtr8g009110	1-aminocyclopropane-1-carboxylate oxidase-like protein	5	0.991	A		0.23848	0.161771	0.203713	0.306708	0.338591	0.0314317	0.0252724	0.0104213	0.0927149	0.0837188		[MAnn]_ACC_oxidase	Cabeza_et_al_2014
Medtr1g074160	auxin-induced 5NG4-like protein	5	1	A		0.219499	0.152576	0.239512	0.263952	0.370755	0.035169	0.0132224	0.066604	0.020018	0.0858634		[MAnn]_Auxin			[Roux_et_al]_Cluster_2
Medtr8g022300	dormancy/auxin associated protein	5	1	A		0.136316	0.0793992	0.170235	0.31898	0.417801	0.0439758	0.0280277	0.0648149	0.0762775	0.14349		[MAnn]_Auxin		Ruffel_et_al_2008	[Roux_et_al]_Cluster_5
Medtr1g080800	Chitinase / Hevein / PR-4 / Wheatwin2	5	1	A		0.187234	0.201772	0.189213	0.227039	0.399746	0.0554699	0.0668688	0.0743031	0.102229	0.119345		[MAnn]_chitinase_glucanase_PR			[Roux_et_al]_Cluster_11
Medtr2g040690	chitinase	5	1	A		0.182898	0.179427	0.162351	0.324775	0.375456	0.04836	0.0263675	0.00595056	0.0580466	0.0689525		[MAnn]_chitinase_glucanase_PR			[Roux_et_al]_Cluster_4
Medtr8g074330	Chitinase (Class Ib) / Hevein	5	1	A		0.220041	0.1652	0.15698	0.288936	0.387031	0.0100375	0.0163987	0.00917301	0.0754101	0.125899		[MAnn]_chitinase_glucanase_PR	Cabeza_et_al_2014		[Roux_et_al]_Cluster_8
Medtr0027s0260	chitinase	5	0.825	A		0.258382	0.173457	0.19634	0.332851	0.290096	0.015422	0.0305561	0.0192353	0.14124	0.0254541		[MAnn]_chitinase_glucanase_PR
Medtr1g072420	xyloglucanase-specific endoglucanase inhibitor protein	5	0.984	A		0.214032	0.202055	0.12879	0.379673	0.291652	0.0828436	0.0391008	0.0543905	0.0600316	0.0696484		[MAnn]_chitinase_glucanase_PR
Medtr1g099310	chitinase	5	0.999	A		0.231554	0.29569	0.220205	0.208589	0.316818	0.0578674	0.0395787	0.040051	0.0130238	0.0891632		[MAnn]_chitinase_glucanase_PR	Cabeza_et_al_2014
Medtr7g116350	class III chitinase	5	0.977	A		0.220944	0.174221	0.175324	0.342764	0.329013	0.0430441	0.0304368	0.0195754	0.101724	0.0188117		[MAnn]_chitinase_glucanase_PR
Medtr8g074335	Chitinase (Class Ib) / Hevein	5	0.772	A		0.230981	0.230975	0.209229	0.369678	0.223196	0.0565556	0.0388358	0.0483875	0.0405215	0.0370319		[MAnn]_chitinase_glucanase_PR
Medtr8g096910	pathogenesis-related thaumatin family protein	5	1	A		0.159793	0.158021	0.22372	0.338055	0.346019	0.012104	0.0275118	0.0449901	0.0942459	0.0724818		[MAnn]_chitinase_glucanase_PR
Medtr1g100733	[CLE05]_Clavata3/ESR (CLE) gene family member MtCLE05	5	0.992	A		0.185651	0.143953	0.204536	0.30855	0.381386	0.0223623	0.0228316	0.0340576	0.0542901	0.0888904		[MAnn]_CLE_CEP			[Roux_et_al]_Cluster_2
Medtr4g071060	papain family cysteine protease	5	0.844	A		0.211622	0.176601	0.206402	0.284214	0.370012	0.0163436	0.0107861	0.0149145	0.0693464	0.0904997		[MAnn]_Cystein_protease
Medtr2g439250	[NodGRP18]_hypothetical protein	5	1	A		0.180288	0.140298	0.235245	0.339884	0.335388	0.0541164	0.0133742	0.0483454	0.0209367	0.0917968		[MAnn]_GRP			[Roux_et_al]_Cluster_7
Medtr5g084410	[NodGRP39]_hypothetical protein	5	1	A		0.167295	0.130996	0.189403	0.23754	0.440923	0.0475017	0.0603132	0.0641663	0.0552508	0.131386		[MAnn]_GRP
Medtr1g070435	linker histone H1 and h5 family protein	5	0.409	A		0.20992	0.179891	0.225669	0.382942	0.260537	0.00871639	0.00973111	0.0148906	0.0581716	0.00360181		[MAnn]_Histone_related			[Roux_et_al]_Cluster_4
Medtr3g053570	[NCR590]_Nodule Cysteine-Rich (NCR) secreted peptide	5	0.974	A		0.246103	0.200129	0.193923	0.390873	0.203268	0.0605491	0.0555172	0.0190157	0.0978516	0.0679602		[MAnn]_NCR			[Roux_et_al]_Cluster_6
Medtr3g065625	[NCR782]_hypothetical protein	5	1	A		0.201035	0.203649	0.212693	0.264412	0.371461	0.0314782	0.0146093	0.00910362	0.0415346	0.113919		[MAnn]_NCR			[Roux_et_al]_Cluster_6
Medtr6g038600	[NCR275]_hypothetical protein	5	1	A		0.179594	0.185294	0.222265	0.322288	0.338541	0.0224724	0.0374633	0.0307901	0.0567872	0.0975455		[MAnn]_NCR			[Roux_et_al]_Cluster_6
Medtr5g061400	[NCR658]_Nodule Cysteine-Rich (NCR) secreted peptide	5	1	A		0.195448	0.163221	0.170625	0.322353	0.364375	0.0259078	0.0251761	0.0603184	0.0481628	0.135698		[MAnn]_NCR	Cabeza_et_al_2014		[Roux_et_al]_Cluster_9
Medtr7g008090	[NCR693]_Nodule Cysteine-Rich (NCR) secreted peptide	5	0.997	A		0.238702	0.151482	0.180532	0.333179	0.326646	0.0981759	0.031843	0.0251932	0.0338173	0.101555		[MAnn]_NCR			[Roux_et_al]_Cluster_9
Medtr5g095740	[MtNF-YB17]_nuclear transcription factor Y protein	5	0.999	A		0.120571	0.0659867	0.155452	0.472279	0.280372	0.0230392	0.00870762	0.052745	0.0980515	0.0481942		[MAnn]_NF-Y
Medtr5g012290	peptide/nitrate transporter	5	0.803	A		0.118692	0.140682	0.150144	0.469753	0.260691	0.00543554	0.0196095	0.0247625	0.0625915	0.0805166		[MAnn]_nitrate	Cabeza_et_al_2014	Ruffel_et_al_2008
Medtr1g074020	nodulin MtN21/EamA-like transporter family protein	5	1	A		0.0682492	0.0872386	0.112914	0.378275	0.416966	0.0333763	0.0141203	0.0427561	0.0957022	0.0599984		[MAnn]_nodulin
Medtr3g072500	nodulin MtN21/EamA-like transporter family protein	5	1	A		0.237884	0.096102	0.160077	0.228211	0.443083	0.0793539	0.0139077	0.0668746	0.0287803	0.050946		[MAnn]_nodulin
Medtr3g072530	nodulin MtN21/EamA-like transporter family protein	5	0.967	A		0.162132	0.0666118	0.127202	0.34753	0.415399	0.0449084	0.00165406	0.0377989	0.0879412	0.0653394		[MAnn]_nodulin
Medtr8g092650	nodulin MtN21/EamA-like transporter family protein, putative	5	0.998	A		0.228666	0.18201	0.189745	0.255797	0.392726	0.0517875	0.0135054	0.0175316	0.0292597	0.0389117		[MAnn]_nodulin	Cabeza_et_al_2014
Medtr3g064110	cysteine-rich RLK (receptor-like kinase) protein	5	0.922	A		0.170952	0.208927	0.221519	0.28846	0.365447	0.0285631	0.00209608	0.0314686	0.0382486	0.0717865		[MAnn]_RLK	Cabeza_et_al_2014
Medtr5g033690	cysteine-rich receptor-like kinase	5	1	A		0.135882	0.188508	0.185339	0.288515	0.390763	0.0076665	0.0440025	0.0155063	0.0677957	0.191629		[MAnn]_RLK
Medtr5g075650	LRR receptor-like kinase	5	0.525	A		0.193496	0.212166	0.256183	0.291804	0.320279	0.0375903	0.00402487	0.0279569	0.0600171	0.0699376		[MAnn]_RLK	Cabeza_et_al_2014	Ruffel_et_al_2008
Medtr7g052020	cysteine-rich RLK (receptor-like kinase) protein	5	0.89	A		0.164866	0.163134	0.227899	0.353855	0.331036	0.0405339	0.0266401	0.0309822	0.0166451	0.044974		[MAnn]_RLK
Medtr2g018175	senescence regulator	5	1	A		0.129363	0.108834	0.143827	0.342208	0.415164	0.0267593	0.0252625	0.0399472	0.0901431	0.0825432		[MAnn]_Senescence
Medtr3g065960	senescence-associated protein, putative	5	0.504	A		0.231198	0.213708	0.223186	0.376232	0.217598	0.0147391	0.00702557	0.0390834	0.0924868	0.0102288		[MAnn]_Senescence
Medtr1g022315	sugar porter (SP) family MFS transporter	5	0.727	A		0.200513	0.221226	0.218702	0.358708	0.269515	0.016294	0.03119	0.0159051	0.0296026	0.0723283		[Mann]_sucrose_sugar ; [Mann]_sucrose_sugar_transporter			[Roux_et_al]_Cluster_3
Medtr3g090940	bidirectional sugar transporter	5	0.955	A		0.0765859	0.0689338	0.043862	0.431586	0.390275	0.0240645	0.011595	0.0154446	0.0186902	0.0255741		[Mann]_sucrose_sugar ; [Mann]_sucrose_sugar_transporter	Cabeza_et_al_2014
Medtr5g070870	ubiquinol oxidase 1a	5	0.979	A		0.15751	0.164341	0.144003	0.331151	0.395817	0.0157891	0.0150803	0.0294382	0.0758978	0.0839418			Cabeza_et_al_2014		[Roux_et_al]_Cluster_1	[PMN]_aerobic_respiration_III_(alternative_oxidase_pathway)
Medtr1g022190	erythronate-4-phosphate dehydrogenase family protein	5	1	A		0.124018	0.155945	0.173445	0.383832	0.351678	0.0215379	0.0110963	0.0430472	0.0170952	0.0827914					[Roux_et_al]_Cluster_1
Medtr1g075440	peptide transporter	5	0.584	A		0.230784	0.166284	0.228001	0.265673	0.366942	0.0420605	0.00693585	0.0368415	0.0446685	0.0613149					[Roux_et_al]_Cluster_1
Medtr1g106430	phototropic-responsive NPH3 family protein	5	0.97	A		0.219482	0.200457	0.189642	0.37128	0.279097	0.0289736	0.00828581	0.0184855	0.036375	0.0570271					[Roux_et_al]_Cluster_1
Medtr3g051530	DUF4228 domain protein	5	1	A		0.195696	0.192484	0.140024	0.311497	0.384938	0.0161094	0.0241751	0.0303414	0.0758959	0.0219681					[Roux_et_al]_Cluster_1
Medtr3g095780	transducin/WD-like repeat-protein	5	0.834	A		0.208354	0.220877	0.167125	0.377554	0.281488	0.0102241	0.0308235	0.0140833	0.0429691	0.0165562					[Roux_et_al]_Cluster_1
Medtr4g029600	extensin-like repeat protein	5	0.676	A		0.190068	0.161641	0.167522	0.343016	0.363537	0.0188671	0.0234835	0.0109724	0.0419315	0.0762919					[Roux_et_al]_Cluster_1
Medtr4g088770	plant-specific domain TIGR01615 family protein	5	1	A		0.158674	0.181834	0.181072	0.366035	0.329755	0.0336247	0.0383312	0.05197	0.0285814	0.112693				Ruffel_et_al_2008	[Roux_et_al]_Cluster_1
Medtr5g088550	hypothetical protein	5	0.983	A		0.172149	0.140692	0.175006	0.436341	0.268047	0.0139707	0.0220345	0.0376308	0.0886319	0.0345636					[Roux_et_al]_Cluster_1
Medtr8g016230	beta-galactosidase	5	0.798	A		0.232035	0.187731	0.251124	0.244765	0.354719	0.0254961	0.0249858	0.0591115	0.0356072	0.0427454				Ruffel_et_al_2008	[Roux_et_al]_Cluster_1
Medtr1g069805	NAC transcription factor-like protein	5	1	A		0.181545	0.133119	0.130595	0.260288	0.452944	0.0226159	0.0155469	0.011611	0.0918639	0.0883119					[Roux_et_al]_Cluster_10
Medtr3g075390	KDEL-tailed cysteine endopeptidase CEP1	5	1	A		0.158651	0.0901999	0.10502	0.190367	0.516127	0.037246	0.0160839	0.0281551	0.0711089	0.129467					[Roux_et_al]_Cluster_10
Medtr4g081530	glycoside hydrolase family 1 protein	5	0.968	A		0.181658	0.122708	0.159067	0.326408	0.393573	0.0470852	0.01944	0.0149552	0.105579	0.0843631					[Roux_et_al]_Cluster_10
Medtr3g077280	galactinol-raffinose galactosyltransferase	5	0.952	A		0.18799	0.253138	0.190299	0.389739	0.232212	0.0336828	0.0190174	0.0368442	0.0396829	0.0112342					[Roux_et_al]_Cluster_11	[PMN]_stachyose_biosynthesis;[PMN]_galactosylcyclitol_biosynthesis
Medtr8g070540	CTP synthase-like protein	5	1	A		0.1805	0.131086	0.192735	0.3809	0.323008	0.0176304	0.00703795	0.0307951	0.0505948	0.111161					[Roux_et_al]_Cluster_11	[PMN]_UTP_and_CTP_<i>de_novo</i>_biosynthesis;[PMN]_L-glutamine_degradation_I;[PMN]_UTP_and_CTP_dephosphorylation_I
Medtr1g090060	glutathione S-transferase, amino-terminal domain protein	5	0.523	A		0.186662	0.154308	0.170515	0.346397	0.352481	0.0146229	0.00671436	0.0120079	0.119078	0.098943			Cabeza_et_al_2014		[Roux_et_al]_Cluster_11
Medtr1g112980	MFS transporter	5	1	A		0.19927	0.141194	0.158932	0.217378	0.457275	0.0387709	0.0121737	0.0262971	0.0791118	0.0823359					[Roux_et_al]_Cluster_11
Medtr2g086300	alpha/beta hydrolase family protein	5	0.992	A		0.185532	0.161329	0.180016	0.303604	0.387965	0.0225573	0.0226961	0.0143016	0.0932424	0.0879522			Cabeza_et_al_2014		[Roux_et_al]_Cluster_11
Medtr3g028260	transmembrane protein, putative	5	1	A		0.207932	0.196958	0.126356	0.395761	0.273782	0.0422327	0.0215013	0.0376205	0.158614	0.05133					[Roux_et_al]_Cluster_11
Medtr3g084990	transmembrane protein, putative	5	0.977	A		0.153439	0.126464	0.172125	0.415259	0.319359	0.018285	0.00852043	0.0354037	0.0499389	0.0488141				Ruffel_et_al_2008	[Roux_et_al]_Cluster_11
Medtr4g012850	carnitine/acylcarnitine carrier CACL-like protein	5	0.959	A		0.162211	0.163254	0.188895	0.344749	0.361588	0.0157222	0.0236694	0.00926796	0.0910092	0.055254					[Roux_et_al]_Cluster_11
Medtr4g122740	plant invertase/pectin methylesterase inhibitor	5	0.838	A		0.169236	0.219102	0.2184	0.369784	0.280135	0.0190708	0.0287977	0.0272569	0.00487863	0.0668919			Cabeza_et_al_2014		[Roux_et_al]_Cluster_11
Medtr5g019120	PQ-loop protein/transmembrane family protein	5	0.915	A		0.21697	0.218406	0.221022	0.362019	0.24606	0.0296088	0.0080542	0.00923446	0.115208	0.0209475					[Roux_et_al]_Cluster_11
Medtr6g043700	alginate lyase	5	0.999	A		0.285045	0.146476	0.180492	0.27481	0.33343	0.0869642	0.0365767	0.0516954	0.1357	0.0771159					[Roux_et_al]_Cluster_11
Medtr7g088410	alpha-L-arabinofuranosidase	5	1	A		0.186706	0.129103	0.154966	0.267705	0.441966	0.0323174	0.00348861	0.0185676	0.0546659	0.0846304					[Roux_et_al]_Cluster_11
Medtr2g045280	cytidine/deoxycytidylate deaminase family protein	5	1	A		0.0670212	0.0646151	0.163643	0.47518	0.286965	0.00366595	0.00797189	0.0799034	0.0582324	0.0774622				Ruffel_et_al_2008	[Roux_et_al]_Cluster_12	[PMN]_guanosine_nucleotides_degradation_II
Medtr1g080250	L-allo-threonine aldolase-like protein	5	1	A		0.143343	0.175103	0.214424	0.402427	0.28467	0.0142748	0.025996	0.0371583	0.0841367	0.028713					[Roux_et_al]_Cluster_12
Medtr3g064350	hypothetical protein	5	1	A		0.177492	0.147398	0.173583	0.367799	0.348022	0.0164485	0.0231785	0.0148344	0.0418392	0.0843254			Cabeza_et_al_2014		[Roux_et_al]_Cluster_12
Medtr5g006350	hypothetical protein	5	0.992	A		0.189212	0.206545	0.227259	0.380374	0.247328	0.0248343	0.0395833	0.0530266	0.0903033	0.030395					[Roux_et_al]_Cluster_12
Medtr6g077430	endosomal targeting BRO1-like domain protein	5	1	A		0.212779	0.193721	0.196954	0.202845	0.420331	0.0586866	0.0155764	0.0131214	0.0378282	0.0845753			Cabeza_et_al_2014		[Roux_et_al]_Cluster_12
Medtr7g083810	kinase interacting (KIP1-like) family protein	5	0.974	A		0.186487	0.205722	0.20832	0.409957	0.21692	0.00658526	0.00584701	0.0046431	0.139305	0.0391233					[Roux_et_al]_Cluster_12
Medtr7g085790	transmembrane protein, putative	5	0.95	A		0.223135	0.153695	0.2036	0.293662	0.366594	0.032808	0.00819364	0.0389612	0.0806454	0.073543					[Roux_et_al]_Cluster_12
Medtr7g072420	alanine-glyoxylate aminotransferase-like protein	5	0.722	A		0.132442	0.160349	0.178051	0.36398	0.369255	0.0114311	0.019485	0.0256241	0.0257697	0.0440674			Cabeza_et_al_2014		[Roux_et_al]_Cluster_13	[PMN]_glycine_biosynthesis_III
Medtr5g006750	12-oxophytodienoate reductase-like protein	5	0.997	A		0.255745	0.201361	0.173989	0.349385	0.273929	0.0519867	0.0114365	0.0323512	0.0977782	0.0589576			Cabeza_et_al_2014		[Roux_et_al]_Cluster_13	[PMN]_jasmonic_acid_biosynthesis
Medtr5g006780	12-oxophytodienoate reductase-like protein	5	0.989	A		0.222605	0.201854	0.199091	0.269953	0.364481	0.0381775	0.0384964	0.0127727	0.0752149	0.0646012					[Roux_et_al]_Cluster_13	[PMN]_jasmonic_acid_biosynthesis
Medtr4g115330	raffinose synthase or seed inhibition protein	5	0.844	A		0.176281	0.131522	0.177742	0.346429	0.375231	0.0176254	0.00406093	0.0103078	0.0836353	0.0391928				Ruffel_et_al_2008	[Roux_et_al]_Cluster_13	[PMN]_stachyose_biosynthesis
Medtr1g010150	CHY and CTCHY and RING-type zinc finger protein	5	0.781	A		0.24366	0.178303	0.236502	0.223474	0.376252	0.0363927	0.0218444	0.0221076	0.0378003	0.0706466					[Roux_et_al]_Cluster_13
Medtr1g016780	vacuolar processing enzyme	5	0.515	A		0.231679	0.146276	0.198837	0.322657	0.335243	0.0426517	0.018493	0.0508225	0.110685	0.0679634			Cabeza_et_al_2014		[Roux_et_al]_Cluster_13
Medtr2g089310	B-box type zinc finger protein	5	0.918	A		0.165041	0.205709	0.154485	0.353991	0.352415	0.0240641	0.014146	0.0278655	0.0301756	0.0200866			Cabeza_et_al_2014		[Roux_et_al]_Cluster_13
Medtr3g098440	hypothetical protein	5	0.996	A		0.188678	0.110359	0.148349	0.312416	0.414116	0.0175314	0.0188395	0.033963	0.0830693	0.0827802					[Roux_et_al]_Cluster_13
Medtr4g063710	heat shock cognate 70 kDa protein	5	0.988	A		0.216337	0.220401	0.17082	0.27137	0.378907	0.0152854	0.025526	0.00525685	0.0284453	0.0422489					[Roux_et_al]_Cluster_13
Medtr4g083000	beta-glucosidase	5	0.99	A		0.176256	0.126501	0.136836	0.310229	0.42051	0.0377973	0.00451788	0.0286942	0.0913254	0.0728262					[Roux_et_al]_Cluster_13
Medtr4g093820	hypothetical protein	5	1	A		0.171419	0.0963548	0.11174	0.222569	0.489635	0.0432718	0.0194989	0.03098	0.0892307	0.130873			Cabeza_et_al_2014		[Roux_et_al]_Cluster_13
Medtr5g040960	ribonuclease T2 family protein	5	1	A		0.15773	0.123033	0.111822	0.346515	0.406822	0.0244193	0.0234725	0.00937191	0.0940472	0.0954179					[Roux_et_al]_Cluster_13
Medtr6g016375	BZIP transcription factor	5	1	A		0.136395	0.198038	0.205833	0.410066	0.270835	0.0172933	0.0205497	0.0466663	0.00815627	0.0596893					[Roux_et_al]_Cluster_13
Medtr6g027450	Dof zinc finger DOF5.2-like protein	5	0.719	A		0.190228	0.249338	0.245641	0.369545	0.200899	0.0408834	0.0259665	0.0276001	0.0937771	0.0445933					[Roux_et_al]_Cluster_13
Medtr6g028090	beta-D-glucoside glucohydrolase	5	0.697	A		0.247947	0.205405	0.227885	0.212533	0.373	0.0151029	0.0173199	0.0112583	0.0180255	0.0735618					[Roux_et_al]_Cluster_13
Medtr6g028100	beta-D-glucoside glucohydrolase	5	1	A		0.123105	0.141251	0.213918	0.341004	0.366597	0.0345193	0.0125231	0.0305285	0.12702	0.08294				Ruffel_et_al_2008	[Roux_et_al]_Cluster_13
Medtr6g080440	glutathione S-transferase	5	1	A		0.17894	0.139184	0.122651	0.410767	0.322326	0.0413568	0.0284948	0.0100134	0.117218	0.0120433					[Roux_et_al]_Cluster_13
Medtr7g112130	nicotianamine synthase-like protein	5	1	A		0.201687	0.149592	0.175172	0.269393	0.412049	0.0254572	0.00126217	0.0303602	0.0777407	0.107704					[Roux_et_al]_Cluster_2	[PMN]_L-nicotianamine_biosynthesis
Medtr8g075420	rhodanese-related sulfurtransferase	5	0.979	A		0.206725	0.188061	0.240706	0.264153	0.360602	0.0222762	0.0354556	0.0757662	0.00879712	0.0673883					[Roux_et_al]_Cluster_2	[PMN]_thiosulfate_disproportionation_IV_(rhodanese)
Medtr1g026380	prolyl oligopeptidase-like protein	5	1	A		0.214355	0.158242	0.17092	0.244419	0.41804	0.00850683	0.0178029	0.0446323	0.0670871	0.122095					[Roux_et_al]_Cluster_2
Medtr3g087280	hypothetical protein	5	0.999	A		0.195484	0.162396	0.207516	0.346939	0.334495	0.0294579	0.0267279	0.0436044	0.0355016	0.0397162					[Roux_et_al]_Cluster_2
Medtr3g107770	rare lipoprotein A-like double-psi beta-barrel protein	5	0.996	A		0.251326	0.188933	0.198742	0.27593	0.342861	0.0237254	0.0165865	0.00780581	0.112351	0.0696031					[Roux_et_al]_Cluster_2
Medtr4g019640	hypothetical protein	5	0.956	A		0.193743	0.205658	0.211435	0.276279	0.37173	0.043027	0.019068	0.0359507	0.0330728	0.0536736					[Roux_et_al]_Cluster_2
Medtr4g085900	class I glutamine amidotransferase superfamily protein	5	0.998	A		0.159054	0.118503	0.166519	0.417247	0.316352	0.0107869	0.0188429	0.0197338	0.0816067	0.0669813					[Roux_et_al]_Cluster_2
Medtr4g127580	heavy metal transporting P-type ATPase, putative	5	0.767	A		0.222935	0.116763	0.157339	0.365414	0.348131	0.0145989	0.00869158	0.00924908	0.0486966	0.0402681			Cabeza_et_al_2014		[Roux_et_al]_Cluster_2
Medtr5g031870	receptor-like cytosolic Serine/Threonine-kinase	5	0.935	A		0.227313	0.187209	0.253028	0.367411	0.222373	0.0196273	0.0292864	0.0244875	0.115199	0.0164341					[Roux_et_al]_Cluster_2
Medtr5g069980	hypothetical protein	5	1	A		0.19379	0.174364	0.195349	0.269015	0.402517	0.0203311	0.0109011	0.0407231	0.0420176	0.0668852					[Roux_et_al]_Cluster_2
Medtr5g079950	expansin A10	5	0.999	A		0.158381	0.124917	0.172874	0.401595	0.308935	0.0179556	0.0525523	0.00674438	0.185983	0.0502265					[Roux_et_al]_Cluster_2
Medtr6g080320	hypothetical protein	5	1	A		0.170823	0.145083	0.257023	0.346357	0.30825	0.0462044	0.0118054	0.0590662	0.0594129	0.106913					[Roux_et_al]_Cluster_2
Medtr8g010320	[PDF46]_Defensin-like protein	5	1	A		0.104529	0.0884113	0.114019	0.263379	0.486045	0.0193904	0.0387312	0.00428256	0.0974444	0.154393					[Roux_et_al]_Cluster_2
Medtr6g065430	carboxylesterase-like protein	5	0.783	A		0.216284	0.259775	0.215158	0.235378	0.34699	0.00917147	0.0149826	0.0067075	0.0527595	0.0860399			Cabeza_et_al_2014		[Roux_et_al]_Cluster_3	[PMN]_benzoate_biosynthesis_I_(CoA-dependent,_&beta;-oxidative)
Medtr8g015950	2,3-diketo-5-methylthio-1-phosphopentane phosphatase	5	0.932	A		0.165842	0.231958	0.219568	0.336246	0.30988	0.0122997	0.0183197	0.0259738	0.0647	0.0437645					[Roux_et_al]_Cluster_3	[PMN]_choline_biosynthesis_I
Medtr4g073920	1-phosphatidylinositol phosphodiesterase-like protein	5	0.984	A		0.191549	0.155484	0.172513	0.29165	0.406032	0.0187792	0.00201695	0.0205618	0.0552827	0.079432					[Roux_et_al]_Cluster_3	[PMN]_D-<i>myo</i>-inositol-5-phosphate_metabolism;[PMN]_phosphatidate_metabolism,_as_a_signaling_molecule;[PMN]_phospholipases;[PMN]_D-<i>myo</i>-inositol_(1,4,5)-trisphosphate_biosynthesis
Medtr8g099535	UDP-D-glucose/UDP-D-galactose 4-epimerase	5	0.793	A		0.201693	0.156086	0.151176	0.387487	0.303978	0.0212258	0.00227748	0.0238392	0.167449	0.0410089					[Roux_et_al]_Cluster_3	[PMN]_D-galactose_detoxification;[PMN]_UDP-&alpha;-D-galactose_biosynthesis;[PMN]_UDP-sugars_interconversion;[PMN]_stachyose_degradation
Medtr0004s0510	small heat shock protein	5	0.97	A		0.225526	0.218142	0.188044	0.277238	0.358404	0.0135842	0.0276979	0.0116309	0.025254	0.0713999					[Roux_et_al]_Cluster_3
Medtr1g058560	casparian strip membrane protein	5	0.736	A		0.224119	0.176615	0.232916	0.408917	0.200151	0.0211555	0.0374317	0.020606	0.0305337	0.0235462					[Roux_et_al]_Cluster_3
Medtr2g090020	wound-responsive family protein	5	0.995	A		0.169292	0.1447	0.248762	0.372906	0.293052	0.02595	0.00160037	0.0826894	0.0590421	0.0478304					[Roux_et_al]_Cluster_3
Medtr5g082940	C3HC4-type RING zinc finger protein	5	1	A		0.143985	0.0996747	0.112654	0.357076	0.414078	0.0194541	0.0229905	0.026441	0.0984866	0.0283487					[Roux_et_al]_Cluster_3
Medtr5g084250	transmembrane protein, putative	5	0.975	A		0.240551	0.202208	0.21067	0.2463	0.365944	0.0475414	0.030509	0.02465	0.0576674	0.0392297					[Roux_et_al]_Cluster_3
Medtr6g452990	heat shock protein 81-2	5	1	A		0.237576	0.140398	0.11976	0.181852	0.466211	0.0590886	0.0149876	0.0154504	0.0286251	0.125304					[Roux_et_al]_Cluster_3
Medtr7g023630	polygalacturonase inhibitor protein	5	0.995	A		0.219065	0.126082	0.178183	0.397503	0.281357	0.0306802	0.0274362	0.0168955	0.0524391	0.131379					[Roux_et_al]_Cluster_3
Medtr7g085220	NAC transcription factor-like protein	5	1	A		0.131728	0.0967101	0.156169	0.389354	0.377031	0.0201179	0.0035938	0.0301454	0.0597382	0.0282211					[Roux_et_al]_Cluster_3
Medtr7g087890	alpha-L-arabinofuranosidase-like protein	5	0.982	A		0.188838	0.266709	0.255535	0.319202	0.246764	0.0190367	0.0147638	0.0263385	0.069643	0.075237					[Roux_et_al]_Cluster_3
Medtr7g114020	histidine phosphotransfer protein	5	1	A		0.176335	0.150133	0.200045	0.27957	0.409203	0.0181201	0.0388646	0.0679144	0.0140059	0.0693096					[Roux_et_al]_Cluster_3
Medtr8g013680	major intrinsic protein (MIP) family transporter	5	0.998	A		0.195051	0.221825	0.185424	0.403629	0.239909	0.0148357	0.0414661	0.0229851	0.0494594	0.0101061					[Roux_et_al]_Cluster_3
Medtr8g046210	cytochrome P450 family protein	5	1	A		0.139771	0.175269	0.192686	0.319881	0.385424	0.0139514	0.0216772	0.0279787	0.0180042	0.109332					[Roux_et_al]_Cluster_3
Medtr8g105820	disease resistance protein (TIR-NBS-LRR class)	5	1	A		0.177861	0.208848	0.221746	0.240205	0.393311	0.0344905	0.0107243	0.0187615	0.0402443	0.104699					[Roux_et_al]_Cluster_3
Medtr4g094832	HXXXD-type acyl-transferase family protein	5	0.854	A		0.21693	0.235593	0.22534	0.332331	0.257842	0.0172373	0.0213274	0.0413425	0.103812	0.085206					[Roux_et_al]_Cluster_4	[PMN]_phaselate_biosynthesis;[PMN]_chlorogenic_acid_biosynthesis_I;[PMN]_chlorogenic_acid_biosynthesis_II;[PMN]_phenylpropanoid_biosynthesis
Medtr2g039120	beta-like galactosidase	5	1	A		0.18591	0.170008	0.208968	0.294263	0.384579	0.0160756	0.0108846	0.0276298	0.008604	0.0631276					[Roux_et_al]_Cluster_4
Medtr4g036935	RALF-like protein	5	0.999	A		0.179305	0.221813	0.221882	0.401417	0.227678	0.0157068	0.0117588	0.0239239	0.031975	0.00641179					[Roux_et_al]_Cluster_4
Medtr4g081540	PPR containing plant protein	5	0.992	A		0.232175	0.194414	0.223749	0.221464	0.385789	0.0283365	0.0175534	0.0278412	0.0205694	0.0737994					[Roux_et_al]_Cluster_4
Medtr4g090350	hypothetical protein	5	1	A		0.123172	0.117539	0.163383	0.374104	0.373435	0.0123764	0.0323062	0.0549078	0.0914117	0.0999517			Cabeza_et_al_2014		[Roux_et_al]_Cluster_4
Medtr4g090545	hypothetical protein	5	0.843	A		0.232646	0.175001	0.210827	0.313509	0.331985	0.031607	0.0424694	0.0309648	0.0358967	0.0575635					[Roux_et_al]_Cluster_4
Medtr4g114550	IDS4-like protein	5	1	A		0.227912	0.174166	0.196738	0.295371	0.357384	0.0164061	0.0141776	0.0159015	0.0737866	0.0847536			Cabeza_et_al_2014		[Roux_et_al]_Cluster_4
Medtr4g129270	trehalose-6-phosphate synthase domain protein	5	1	A		0.221929	0.171058	0.172301	0.325097	0.355451	0.0359342	0.00706185	0.0357893	0.0300712	0.0501208				Ruffel_et_al_2008	[Roux_et_al]_Cluster_4
Medtr4g132320	multi-copper oxidase-like protein	5	0.953	A		0.221962	0.218662	0.187062	0.381845	0.235667	0.016117	0.0147557	0.0198269	0.135433	0.0399609					[Roux_et_al]_Cluster_4
Medtr7g028050	four ACT domain ACT domain protein which protein	5	1	A		0.180435	0.141834	0.204678	0.306747	0.384147	0.0341701	0.0174889	0.0662162	0.0476582	0.0831244					[Roux_et_al]_Cluster_4
Medtr8g061960	beta-1,3-galactosyltransferase-like protein	5	0.744	A		0.204394	0.187737	0.17704	0.416134	0.238352	0.015687	0.0112803	0.0182878	0.125212	0.00589925					[Roux_et_al]_Cluster_4
Medtr5g024020	seed linoleate 9S-lipoxygenase	5	0.993	A		0.180011	0.184782	0.228763	0.352535	0.307543	0.0239766	0.0240724	0.0332686	0.0834055	0.0273144			Cabeza_et_al_2014		[Roux_et_al]_Cluster_5	[PMN]_9-lipoxygenase_and_9-allene_oxide_synthase_pathway
Medtr4g094222	ubiquinol oxidase 1a	5	0.395	A		0.207751	0.177225	0.203034	0.316073	0.352804	0.0186934	0.0271176	0.0246792	0.0449365	0.0426253					[Roux_et_al]_Cluster_5	[PMN]_aerobic_respiration_III_(alternative_oxidase_pathway)
Medtr3g088150	NAD-dependent aldehyde dehydrogenase family protein	5	0.994	A		0.224394	0.182177	0.171418	0.373303	0.285205	0.0555948	0.00387943	0.0294489	0.124143	0.017525			Cabeza_et_al_2014		[Roux_et_al]_Cluster_5	[PMN]_benzoate_biosynthesis_III_(CoA-dependent,_non-&beta;-oxidative);[PMN]_fatty_acid_&alpha;-oxidation_I
Medtr7g104330	purple acid phosphatase superfamily protein	5	1	A		0.178004	0.086512	0.105738	0.23965	0.480379	0.0459032	0.0235267	0.0319616	0.110825	0.105048			Cabeza_et_al_2014		[Roux_et_al]_Cluster_5	[PMN]_phosphate_acquisition
Medtr4g072020	arginine decarboxylase	5	0.982	A		0.22898	0.238723	0.166843	0.371744	0.239432	0.0508641	0.00983887	0.0499782	0.10491	0.0545857					[Roux_et_al]_Cluster_5	[PMN]_putrescine_biosynthesis_II
Medtr2g035220	ABA-responsive protein	5	0.993	A		0.183735	0.165736	0.18973	0.360467	0.331453	0.0201296	0.0461176	0.0238669	0.0727812	0.0662514			Cabeza_et_al_2014		[Roux_et_al]_Cluster_5
Medtr3g051690	transducin family protein/WD-40 repeat protein	5	0.961	A		0.185727	0.195409	0.224787	0.250154	0.393379	0.0232344	0.0197346	0.0160448	0.0172082	0.0770899					[Roux_et_al]_Cluster_5
Medtr3g053980	eukaryotic aspartyl protease family protein	5	0.549	A		0.246309	0.240992	0.259347	0.191895	0.337509	0.0133813	0.00367893	0.0146399	0.0238101	0.0948943					[Roux_et_al]_Cluster_5
Medtr3g093400	response to low sulfur protein, putative	5	0.687	A		0.206863	0.233011	0.231287	0.236691	0.3611	0.024744	0.0154516	0.0196443	0.0292461	0.0908261			Cabeza_et_al_2014		[Roux_et_al]_Cluster_5
Medtr4g128840	xylose isomerase	5	0.876	A		0.1673	0.129261	0.17926	0.425636	0.29294	0.0162414	0.0105847	0.0265184	0.0492034	0.0541654				Ruffel_et_al_2008	[Roux_et_al]_Cluster_5
Medtr5g063080	trehalose-6-phosphate phosphatase	5	1	A		0.208456	0.18918	0.148797	0.359418	0.329975	0.0500305	0.0270764	0.0506611	0.0172921	0.0362712			Cabeza_et_al_2014		[Roux_et_al]_Cluster_5
Medtr6g090380	zinc finger CCCH domain protein	5	0.95	A		0.151123	0.142525	0.197287	0.361995	0.353146	0.0300054	0.0116105	0.0524494	0.0405462	0.0871592					[Roux_et_al]_Cluster_5
Medtr1g103150	acetyltransferase (GNAT) domain protein	5	1	A		0.158143	0.103652	0.188382	0.421224	0.305618	0.0304017	0.00993553	0.0612208	0.0377822	0.052105					[Roux_et_al]_Cluster_6	[PMN]_L-ornithine_biosynthesis_I;[PMN]_L-arginine_biosynthesis_II_(acetyl_cycle)
Medtr8g102150	myo-inositol oxygenase	5	1	A		0.124096	0.143278	0.149786	0.448451	0.291907	0.026753	0.0118214	0.0207392	0.0451991	0.0717709			Cabeza_et_al_2014		[Roux_et_al]_Cluster_6	[PMN]_UDP-&alpha;-D-glucuronate_biosynthesis_(from_<i>myo</i>-inositol)
Medtr2g022460	eukaryotic aspartyl protease family protein	5	0.999	A		0.154339	0.12207	0.178186	0.437168	0.284202	0.0373855	0.00805085	0.033309	0.058394	0.0675467					[Roux_et_al]_Cluster_6
Medtr2g093760	transmembrane protein, putative	5	0.892	A		0.190792	0.163238	0.238984	0.339821	0.318411	0.0369919	0.0322466	0.0415006	0.0598987	0.0526371			Cabeza_et_al_2014	Ruffel_et_al_2008	[Roux_et_al]_Cluster_6
Medtr3g030620	F-box associated protein	5	0.992	A		0.212844	0.167612	0.206068	0.435622	0.181154	0.059539	0.0242644	0.00443127	0.117391	0.0242004					[Roux_et_al]_Cluster_6
Medtr7g109920	galactinol synthase	5	0.938	A		0.239269	0.162035	0.181443	0.383799	0.268064	0.00384377	0.00539498	0.0356054	0.0991482	0.0702215					[Roux_et_al]_Cluster_7	[PMN]_stachyose_biosynthesis
Medtr2g023010	hypothetical protein	5	0.937	A		0.169314	0.123467	0.16301	0.337214	0.391023	0.0242619	0.0163248	0.0149566	0.108263	0.0662749				Ruffel_et_al_2008	[Roux_et_al]_Cluster_7
Medtr2g095750	serine carboxypeptidase-like protein	5	1	A		0.183247	0.0859394	0.102965	0.290236	0.441178	0.0560436	0.019094	0.0332507	0.133739	0.115786			Cabeza_et_al_2014		[Roux_et_al]_Cluster_7
Medtr3g110320	glycoside hydrolase family 18 protein	5	1	A		0.204137	0.151111	0.153295	0.396173	0.291645	0.025293	0.0112507	0.0471694	0.160912	0.0483978					[Roux_et_al]_Cluster_7
Medtr4g130540	heat shock 70 kDa protein	5	1	A		0.226911	0.212398	0.178393	0.27561	0.358141	0.0195193	0.0531211	0.0189225	0.0247049	0.118998					[Roux_et_al]_Cluster_7
Medtr5g022210	chaperone protein DnaJ 11	5	0.943	A		0.0734802	0.108707	0.121321	0.437141	0.349472	0.0151145	0.0282943	0.0427772	0.0867394	0.0149165				Ruffel_et_al_2008	[Roux_et_al]_Cluster_7
Medtr6g037610	AP2 domain class transcription factor	5	0.959	A		0.200183	0.163088	0.159812	0.401207	0.268435	0.0101021	0.0789301	0.00580563	0.165142	0.077827				Ruffel_et_al_2008	[Roux_et_al]_Cluster_7
Medtr7g063270	NAD(P)-binding rossmann-fold protein	5	1	A		0.224456	0.153251	0.194733	0.262229	0.386863	0.0715118	0.0100091	0.0448175	0.089883	0.0972807					[Roux_et_al]_Cluster_7
Medtr7g117690	AP2 domain class transcription factor	5	0.994	A		0.20271	0.229782	0.217206	0.391606	0.195852	0.0167944	0.0205695	0.0226627	0.150713	0.0164646				Ruffel_et_al_2008	[Roux_et_al]_Cluster_7
Medtr8g006790	plasma membrane H+-ATPase	5	0.994	A		0.225442	0.139315	0.187653	0.300442	0.374022	0.0431222	0.0160871	0.0461357	0.0693016	0.0793694					[Roux_et_al]_Cluster_7
Medtr3g103580	branched-chain amino acid aminotransferase	5	1	A		0.109125	0.110964	0.189866	0.423154	0.321232	0.00737377	0.0183648	0.0650768	0.0529642	0.0471396				Ruffel_et_al_2008	[Roux_et_al]_Cluster_8	[PMN]_L-leucine_biosynthesis;[PMN]_L-leucine_degradation_I
Medtr3g092150	homeobox associated leucine zipper protein	5	1	A		0.226768	0.185645	0.208058	0.209254	0.409622	0.022913	0.0036495	0.0145912	0.0331398	0.0840897			Cabeza_et_al_2014		[Roux_et_al]_Cluster_8
Medtr4g059680	beta-galactosidase	5	1	A		0.210962	0.0864362	0.106809	0.225243	0.470768	0.0595302	0.0214594	0.0353616	0.111475	0.109155			Cabeza_et_al_2014		[Roux_et_al]_Cluster_8
Medtr4g109450	ATP-dependent chaperone ClpB	5	0.984	A		0.295425	0.197494	0.187736	0.246957	0.325374	0.0536855	0.0362118	0.0215629	0.0229619	0.137136					[Roux_et_al]_Cluster_8
Medtr8g104920	F-box SKIP28-like protein	5	0.545	A		0.200862	0.203307	0.146117	0.364195	0.327181	0.0189532	0.00440038	0.0232489	0.00922528	0.0383039					[Roux_et_al]_Cluster_8
Medtr8g101550	phospholipase A2 family protein	5	0.955	A		0.196901	0.209849	0.222466	0.384585	0.245618	0.0116433	0.0390552	0.0136089	0.0312501	0.0511679					[Roux_et_al]_Cluster_9	[PMN]_phospholipid_remodeling_(phosphatidylcholine,_yeast);[PMN]_phosphatidylcholine_acyl_editing;[PMN]_phospholipases
Medtr3g085020	transmembrane protein, putative	5	0.661	A		0.18451	0.206851	0.194563	0.333933	0.335768	0.0132229	0.0203886	0.00189687	0.0485277	0.0694632			Cabeza_et_al_2014		[Roux_et_al]_Cluster_9
Medtr3g096520	E3 ubiquitin-protein ligase RGLG2-like protein	5	0.879	A		0.217508	0.19577	0.21188	0.244058	0.389027	0.0166942	0.00884615	0.0186158	0.0151945	0.063242					[Roux_et_al]_Cluster_9
Medtr4g132010	hypothetical protein	5	0.558	A		0.229671	0.258254	0.197502	0.327042	0.262657	0.03374	0.0281766	0.0449434	0.095487	0.0138369					[Roux_et_al]_Cluster_9
Medtr6g066040	plant/F12B17-70 protein	5	0.882	A		0.232966	0.240203	0.223211	0.353042	0.223466	0.0191095	0.0244353	0.00936482	0.0995028	0.0195534				Ruffel_et_al_2008	[Roux_et_al]_Cluster_9
Medtr7g074150	hypothetical protein	5	0.967	A		0.218189	0.20236	0.213928	0.263348	0.366039	0.0202096	0.0428389	0.0222867	0.0505801	0.0634495					[Roux_et_al]_Cluster_9
Medtr4g035330	cytochrome P450 family 81 protein	5	0.994	A		0.19318	0.2275	0.201633	0.391787	0.24212	0.0204209	0.0103471	0.0317764	0.0496134	0.0123859						[PMN]_(-)-maackiain_biosynthesis
Medtr4g077210	cytochrome P450 family protein	5	0.615	A		0.230892	0.227666	0.213549	0.278793	0.325139	0.0412135	0.0236366	0.00564574	0.0471534	0.0931949						[PMN]_(-)-maackiain_biosynthesis
Medtr5g016410	cytochrome P450 family 81 protein	5	1	A		0.138817	0.152788	0.125031	0.253497	0.471208	0.031987	0.0306557	0.0156236	0.0746013	0.0691692			Cabeza_et_al_2014			[PMN]_(-)-maackiain_biosynthesis
Medtr5g005370	inositol 1,3,4-trisphosphate 5/6-kinase	5	1	A		0.155489	0.189454	0.204007	0.320429	0.365894	0.00865371	0.0100545	0.00487516	0.0529215	0.0910872			Cabeza_et_al_2014			[PMN]_1D-<i>myo</i>-inositol_hexakisphosphate_biosynthesis_III_(<i>Spirodela_polyrrhiza</i>)
Medtr3g088845	2-oxoisovalerate dehydrogenase subunit alpha	5	1	A		0.105079	0.0558293	0.128521	0.452014	0.314714	0.0289721	0.0189167	0.0574399	0.186956	0.0142518						[PMN]_2-oxoisovalerate_decarboxylation_to_isobutanoyl-CoA
Medtr5g025270	carotenoid cleavage dioxygenase 4a-6	5	1	A		0.226117	0.164161	0.196141	0.229824	0.408532	0.0524698	0.0117819	0.0540386	0.0357132	0.0998642						[PMN]_abscisic_acid_biosynthesis
Medtr8g031420	GDSL-like lipase/acylhydrolase	5	0.999	A		0.188063	0.218525	0.211305	0.291067	0.340115	0.0732242	0.0136534	0.0505655	0.0992771	0.0817062			Cabeza_et_al_2014			[PMN]_benzoate_biosynthesis_I_(CoA-dependent,_&beta;-oxidative)
Medtr4g130510	cellulose synthase-like protein	5	1	A		0.214444	0.135437	0.172874	0.274661	0.4107	0.0316986	0.0112074	0.0603103	0.056833	0.0729689						[PMN]_cellulose_biosynthesis
Medtr5g056200	alpha/beta fold hydrolase	5	0.828	A		0.166868	0.192731	0.148601	0.405224	0.295984	0.0105576	0.0270827	0.0144034	0.114504	0.0214437						[PMN]_chlorophyll_<i>a</i>_degradation_II
Medtr8g015910	2,3-diketo-5-methylthio-1-phosphopentane phosphatase	5	1	A		0.126422	0.206634	0.219507	0.381124	0.295303	0.0227783	0.0393865	0.0517052	0.0312188	0.0521472						[PMN]_choline_biosynthesis_I
Medtr1g083620	phospholipase D p2-like protein	5	1	A		0.181349	0.164945	0.150099	0.253037	0.439807	0.0338179	0.00704319	0.00543855	0.0697891	0.0973513			Cabeza_et_al_2014			[PMN]_choline_biosynthesis_III;[PMN]_phosphatidate_metabolism,_as_a_signaling_molecule;[PMN]_phospholipases
Medtr4g104640	cytochrome P450 family 71 protein	5	0.966	A		0.189594	0.155557	0.170707	0.325335	0.378895	0.0295582	0.0232082	0.0147146	0.0915824	0.0359619						[PMN]_costunolide_biosynthesis
Medtr1g060550	cytochrome P450 family 94 protein	5	1	A		0.181308	0.177686	0.189785	0.418006	0.251541	0.0133366	0.0343531	0.0546952	0.0970109	0.0304445						[PMN]_cutin_biosynthesis
Medtr8g090095	zeatin O-glucosyltransferase-like protein	5	0.999	A		0.0882976	0.0697861	0.123388	0.42918	0.367183	0.0188718	0.0151693	0.0409597	0.0451145	0.0480359						[PMN]_cytokinin-<i>O</i>-glucosides_biosynthesis
Medtr7g028020	cytochrome P450 family flavone synthase	5	1	A		0.110241	0.146134	0.171839	0.238544	0.441603	0.011658	0.0776635	0.0947545	0.107372	0.193527						[PMN]_echinatin_biosynthesis
Medtr5g059140	flavonol synthase/flavanone 3-hydroxylase	5	0.689	A		0.203556	0.208973	0.214997	0.312074	0.329849	0.0459983	0.00730871	0.0377381	0.0595315	0.0352969			Cabeza_et_al_2014			[PMN]_flavonol_biosynthesis;[PMN]_flavonoid_biosynthesis_(in_equisetum)
Medtr5g033680	polygalacturonase	5	1	A		0.170831	0.181811	0.240872	0.374899	0.27179	0.0315188	0.0797051	0.0503062	0.0657135	0.0285309			Cabeza_et_al_2014			[PMN]_homogalacturonan_degradation
Medtr6g029460	NADP-specific glutamate dehydrogenase	5	0.918	A		0.175312	0.231641	0.251841	0.388498	0.205936	0.0146616	0.0358382	0.0486995	0.02086	0.0226379			Cabeza_et_al_2014			[PMN]_L-glutamate_degradation_I;[PMN]_L-alanine_degradation_II_(to_D-lactate)
Medtr4g118350	pyruvate orthophosphate dikinase	5	1	A		0.0993802	0.0490602	0.109863	0.311557	0.468269	0.0185548	0.0116154	0.0634629	0.10962	0.0714323						[PMN]_L-glutamine_biosynthesis_III
Medtr2g070310	nicotianamine synthase	5	1	A		0.0996946	0.0571137	0.0895789	0.124877	0.558817	0.0402201	0.0163702	0.0262514	0.0227701	0.241765						[PMN]_L-nicotianamine_biosynthesis
Medtr4g066240	cyanogenic beta-glucosidase, putative	5	1	A		0.102647	0.0993726	0.174977	0.387362	0.370961	0.015835	0.0248187	0.0669567	0.0883716	0.0572329						[PMN]_lotaustralin_degradation
Medtr8g061360	tyrosine/nicotianamine family aminotransferase	5	1	A		0.105082	0.102707	0.144237	0.381885	0.393808	0.00277197	0.0206098	0.038629	0.0803323	0.0406206				Ruffel_et_al_2008		[PMN]_L-phenylalanine_biosynthesis_III_(cytosolic,_plants)
Medtr6g016650	proline dehydrogenase	5	0.999	A		0.157262	0.18264	0.238047	0.367234	0.287771	0.0462949	0.0318098	0.0729887	0.078816	0.0659093						[PMN]_L-proline_degradation;[PMN]_L-<i>N<sup>&delta;</sup></i>-acetylornithine_biosynthesis
Medtr5g093900	indole-3-acetate O-methyltransferase-like protein	5	0.752	A		0.214146	0.151563	0.163209	0.419044	0.249496	0.0271478	0.0258838	0.0150728	0.156235	0.0372571			Cabeza_et_al_2014			[PMN]_methyl_indole-3-acetate_interconversion
Medtr6g091680	caffeoyl-CoA 3-O-methyltransferase	5	1	A		0.118104	0.117736	0.13806	0.404582	0.345474	0.0221255	0.0431411	0.0140136	0.182239	0.0520088						[PMN]_methylquercetin_biosynthesis;[PMN]_quercetin_sulfate_biosynthesis;[PMN]_chrysoeriol_biosynthesis
Medtr7g085930	spermidine hydroxycinnamoyl transferase	5	0.996	A		0.181029	0.163	0.226911	0.345924	0.330818	0.0316789	0.0333577	0.00985387	0.0572037	0.0292451			Cabeza_et_al_2014			[PMN]_phaselate_biosynthesis;[PMN]_chlorogenic_acid_biosynthesis_I;[PMN]_chlorogenic_acid_biosynthesis_II;[PMN]_phenylpropanoid_biosynthesis
Medtr5g081740	acid phosphatase-like protein	5	1	A		0.189623	0.158764	0.206134	0.339026	0.345095	0.0588895	0.0209286	0.0344387	0.0189797	0.0699261						[PMN]_phosphate_acquisition
Medtr5g041780	methyltransferase-like protein	5	1	A		0.244521	0.168237	0.165666	0.268466	0.385641	0.0249013	0.0159964	0.0176736	0.104778	0.0409205						[PMN]_phosphatidylcholine_biosynthesis_III;[PMN]_phosphatidylcholine_biosynthesis_IV
Medtr8g010590	non-specific phospholipase C4	5	1	A		0.176111	0.121967	0.139559	0.231476	0.475692	0.0340541	0.0188903	0.0290693	0.038061	0.101752						[PMN]_phospholipases
Medtr5g017670	patatin-like phospholipase	5	1	A		0.104193	0.0924992	0.154125	0.34756	0.413589	0.0508442	0.0120011	0.0879375	0.0937121	0.0615406			Cabeza_et_al_2014			[PMN]_phospholipid_remodeling_(phosphatidylcholine,_yeast);[PMN]_phosphatidylcholine_acyl_editing;[PMN]_phospholipases
Medtr4g064987	UDP-glucosyltransferase family protein	5	0.996	A		0.210583	0.172749	0.202499	0.272477	0.387786	0.0238852	0.0640577	0.00813152	0.0363911	0.0320364						[PMN]_quercetin_glucoside_biosynthesis_(<i>Allium</i>)
Medtr7g070780	UDP-glucosyltransferase family protein	5	1	A		0.16537	0.189248	0.217844	0.398924	0.265448	0.00980169	0.0287151	0.0397239	0.0603968	0.0468279						[PMN]_soybean_saponin_I_biosynthesis
Medtr1g084670	galactinol synthase	5	1	A		0.111638	0.143107	0.165681	0.386744	0.356752	0.0254283	0.0197068	0.0584215	0.0635286	0.0919544			Cabeza_et_al_2014			[PMN]_stachyose_biosynthesis
Medtr6g004880	raffinose synthase or seed inhibition protein	5	1	A		0.115365	0.13988	0.116453	0.414764	0.350401	0.00938748	0.0413492	0.039706	0.0652689	0.0742095						[PMN]_stachyose_biosynthesis
Medtr5g023170	rhodanese-related sulfurtransferase	5	1	A		0.0884359	0.0788129	0.152894	0.446601	0.323712	0.0162717	0.0211293	0.0817753	0.00326514	0.0842188				Ruffel_et_al_2008		[PMN]_thiosulfate_disproportionation_IV_(rhodanese)
Medtr2g015690	phospholipase A1	5	1	A		0.139996	0.0797788	0.0680319	0.180197	0.520096	0.0610024	0.0147441	0.0221754	0.0555714	0.263038			Cabeza_et_al_2014			[PMN]_triacylglycerol_degradation;[PMN]_phosphatidylcholine_acyl_editing;[PMN]_monoacylglycerol_metabolism_(yeast);[PMN]_phospholipases
Medtr5g076700	benzyl alcohol O-benzoyltransferase	5	1	A		0.211166	0.162024	0.133895	0.19333	0.459444	0.0423255	0.0066141	0.0196848	0.01131	0.167538						[PMN]_volatile_benzenoid_biosynthesis_I_(ester_formation);[PMN]_benzoate_biosynthesis_I_(CoA-dependent,_&beta;-oxidative);[PMN]_volatile_esters_biosynthesis_(during_fruit_ripening)
Medtr0184s0010	UDP-glucosyltransferase	5	0.986	A		0.195525	0.184888	0.180349	0.296423	0.383979	0.0310199	0.0409989	0.037096	0.0484236	0.0195401
Medtr1g009030	plant/F12B17-70 protein	5	0.951	A		0.181653	0.115225	0.183583	0.412685	0.306055	0.0206039	0.0205081	0.0128362	0.0597588	0.0208498			Cabeza_et_al_2014
Medtr1g011640	drug resistance transporter-like ABC domain protein	5	1	A		0.177453	0.130155	0.151297	0.292754	0.431759	0.0278626	0.0145849	0.0113065	0.0143797	0.0886857			Cabeza_et_al_2014
Medtr1g015650	hypothetical protein	5	1	A		0.138581	0.107219	0.178672	0.414649	0.327369	0.0221893	0.00666126	0.0379971	0.074114	0.0601438				Ruffel_et_al_2008
Medtr1g015780	hypothetical protein	5	1	A		0.180486	0.168561	0.206692	0.334087	0.340893	0.0798512	0.0295765	0.0611088	0.0519865	0.0802815
Medtr1g017500	hypothetical protein	5	1	A		0.198976	0.169059	0.203153	0.28338	0.379351	0.0224167	0.0173615	0.0509872	0.0790029	0.0970412
Medtr1g025490	transmembrane protein, putative	5	1	A		0.118543	0.051121	0.105624	0.401833	0.37929	0.0482783	0.00891608	0.0505204	0.163969	0.0302811			Cabeza_et_al_2014	Ruffel_et_al_2008
Medtr1g032160	caleosin	5	1	A		0.178943	0.0925345	0.116032	0.221115	0.484487	0.056351	0.0197621	0.0372566	0.104189	0.11938			Cabeza_et_al_2014
Medtr1g032190	calcium ion-binding protein	5	1	A		0.24346	0.200626	0.19869	0.216305	0.387925	0.0351632	0.00976316	0.0306403	0.0370121	0.106076
Medtr1g034480	UPF0496 plant-like protein	5	1	A		0.235291	0.256599	0.176307	0.192854	0.385288	0.0529045	0.0228436	0.0413999	0.0350587	0.0663123
Medtr1g040335	[nsLTP3]_Lipid transfer protein	5	0.979	A		0.215207	0.0682064	0.0775375	0.338175	0.379331	0.025428	0.010021	0.0324998	0.187588	0.153567
Medtr1g041695	phosphate transporter PHO1-like protein	5	0.858	A		0.202066	0.132603	0.173297	0.333983	0.378137	0.0260861	0.0167671	0.0321717	0.0302319	0.0273314
Medtr1g043610	hypothetical protein	5	1	A		0.163128	0.138972	0.203429	0.306134	0.386404	0.0244316	0.0334493	0.0552317	0.0348559	0.15333
Medtr1g053835	myb-like transcription factor family protein	5	0.897	A		0.208031	0.190078	0.204052	0.379711	0.276821	0.0369325	0.0150305	0.0165544	0.0257551	0.025926
Medtr1g054150	hypothetical protein	5	0.986	A		0.197692	0.160788	0.27261	0.280892	0.341716	0.0255113	0.0216235	0.0664883	0.0228084	0.0871016
Medtr1g062590	allergen Pru protein, putative	5	1	A		0.235461	0.270409	0.240801	0.185709	0.323658	0.0357586	0.0824894	0.0418967	0.069185	0.113269
Medtr1g062970	heparan-alpha-glucosaminide N-acetyltransferase-like protein	5	0.922	A		0.259625	0.140216	0.175235	0.310602	0.327449	0.0774306	0.0234882	0.0458641	0.133238	0.108628
Medtr1g066380	cationic peroxidase	5	1	A		0.160445	0.0963469	0.109959	0.189391	0.514125	0.039177	0.0255011	0.0287334	0.0565657	0.127749
Medtr1g071360	heat shock transcription factor A3	5	0.911	A		0.1965	0.236577	0.223946	0.235112	0.372775	0.0422969	0.045077	0.0389148	0.00519405	0.0405759
Medtr1g086585	insulin-induced protein	5	0.763	A		0.228559	0.209081	0.215427	0.337389	0.282463	0.0311916	0.046218	0.0383354	0.075177	0.0225646
Medtr1g090630	nuclear transport factor 2 (NTF2) family protein	5	0.991	A		0.114145	0.129651	0.087687	0.436723	0.33868	0.0258456	0.0307678	0.0122625	0.098083	0.0548235
Medtr1g095390	hypothetical protein	5	0.999	A		0.180616	0.215891	0.244923	0.257444	0.35783	0.032059	0.0230576	0.0734397	0.0507646	0.0797832
Medtr1g105600	cysteine-rich receptor-kinase-like protein	5	0.507	A		0.194763	0.20157	0.271207	0.261287	0.339464	0.0138903	0.0211891	0.0951542	0.0179864	0.0344943
Medtr1g107380	UDP-glucosyltransferase family protein	5	1	A		0.207069	0.168023	0.128659	0.311963	0.376174	0.0543971	0.0142367	0.0121584	0.168147	0.0395855
Medtr1g110550	transmembrane protein, putative	5	1	A		0.105736	0.0982806	0.155882	0.393365	0.368626	0.0254347	0.0143428	0.0653626	0.110365	0.0719363
Medtr2g008960	transmembrane protein, putative	5	0.922	A		0.195045	0.156159	0.191594	0.335202	0.351628	0.0389846	0.0127326	0.050293	0.0918848	0.0559304			Cabeza_et_al_2014
Medtr2g012440	S1/P1 nuclease family protein	5	1	A		0.171876	0.0982417	0.116037	0.195403	0.502079	0.0476796	0.0114649	0.0244982	0.06505	0.149608
Medtr2g013140	stem-specific TSJT1-like protein	5	0.972	A		0.132378	0.0996147	0.150972	0.443074	0.310935	0.00811009	0.0171953	0.0210407	0.0914167	0.0630671			Cabeza_et_al_2014
Medtr2g014550	transmembrane protein, putative	5	1	A		0.172577	0.0996702	0.111425	0.266709	0.461775	0.0379156	0.0221033	0.026586	0.116772	0.105316			Cabeza_et_al_2014
Medtr2g014740	hypothetical protein	5	0.893	A		0.212459	0.172505	0.199688	0.333863	0.323737	0.0464002	0.0475993	0.0396197	0.120265	0.0265145
Medtr2g019250	germin family protein	5	0.993	A		0.161811	0.197223	0.193717	0.305256	0.372649	0.0148836	0.0758041	0.016084	0.0932833	0.0342279			Cabeza_et_al_2014
Medtr2g020850	transmembrane protein, putative	5	1	A		0.159569	0.0752153	0.0977509	0.175284	0.522139	0.0393369	0.0148233	0.0454631	0.0536592	0.176605
Medtr2g021190	F-box protein interaction domain protein	5	0.886	A		0.259378	0.186303	0.168334	0.31657	0.326535	0.0110338	0.010578	0.0422455	0.0577437	0.0666543
Medtr2g021310	armadillo/beta-catenin-like repeat protein	5	1	A		0.181283	0.0937157	0.107025	0.180338	0.505516	0.0338776	0.0106275	0.0304971	0.0627338	0.179591
Medtr2g022610	hypothetical protein	5	1	A		0.13136	0.0748044	0.100518	0.248894	0.504187	0.0614222	0.0307645	0.0262521	0.0360197	0.0805006
Medtr2g031590	FAD-binding berberine family protein	5	1	A		0.123372	0.124095	0.230922	0.368265	0.327071	0.0342917	0.0428635	0.070689	0.0985197	0.124445
Medtr2g033170	myb transcription factor	5	1	A		0.135054	0.0976672	0.159669	0.379201	0.384114	0.0332365	0.0112543	0.00750121	0.0413145	0.0525722			Cabeza_et_al_2014
Medtr2g034870	hypothetical protein	5	1	A		0.152529	0.203859	0.22633	0.411236	0.236918	0.0254305	0.0147267	0.0421225	0.0632871	0.0312622			Cabeza_et_al_2014
Medtr2g035130	disease-resistance response protein	5	1	A		0.165556	0.147393	0.190069	0.317792	0.388261	0.039517	0.0263022	0.0490814	0.0289769	0.0967412			Cabeza_et_al_2014
Medtr2g035150	disease-resistance response protein	5	1	A		0.0939814	0.104637	0.207714	0.299547	0.383898	0.0432248	0.0554517	0.110127	0.221902	0.125962			Cabeza_et_al_2014
Medtr2g036740	hypothetical protein	5	0.984	A		0.179469	0.157891	0.230491	0.379724	0.293513	0.0396858	0.00795903	0.0311986	0.0473022	0.0368847
Medtr2g062430	DUF946 family protein	5	1	A		0.183847	0.104615	0.106016	0.220886	0.479147	0.063258	0.0143724	0.0425918	0.0904313	0.155869			Cabeza_et_al_2014
Medtr2g073510	Pmr5/Cas1p GDSL/SGNH-like acyl-esterase family protein	5	0.746	A		0.213537	0.132691	0.162184	0.363513	0.343149	0.00691416	0.0156581	0.00813968	0.0968767	0.0273559
Medtr2g079990	NAC transcription factor-like protein	5	0.953	A		0.151232	0.128355	0.164036	0.40456	0.340301	0.014717	0.0136559	0.0238898	0.0335497	0.0151239
Medtr2g083920	DnaJ heat shock amino-terminal domain protein	5	1	A		0.202214	0.111803	0.145924	0.293605	0.414598	0.0535643	0.0134764	0.0419212	0.11401	0.0870984			Cabeza_et_al_2014
Medtr2g087390	FAF-like protein	5	0.975	A		0.193027	0.234019	0.207526	0.390329	0.227845	0.00325539	0.0278693	0.0134229	0.0330811	0.075416			Cabeza_et_al_2014
Medtr2g087460	FAF-like protein	5	0.999	A		0.168514	0.202491	0.156898	0.413719	0.27829	0.0178393	0.0255379	0.0360077	0.0312649	0.0499996
Medtr2g088107	transmembrane protein, putative	5	0.726	A		0.196291	0.266361	0.280254	0.323758	0.206473	0.0131524	0.0256094	0.0216037	0.0957122	0.0357563
Medtr2g096120	hypothetical protein	5	0.996	A		0.224597	0.156474	0.217986	0.308277	0.340519	0.0403413	0.0160878	0.0701966	0.0386072	0.0888316			Cabeza_et_al_2014
Medtr2g096380	myb transcription factor	5	0.828	A		0.201841	0.171363	0.254804	0.274414	0.353154	0.0471101	0.0219794	0.0491306	0.029711	0.0883541
Medtr2g096530	alpha-galactosidase	5	1	A		0.233595	0.229454	0.178269	0.204801	0.394136	0.0598296	0.0640449	0.0365075	0.00934464	0.0713883
Medtr2g103700	ethylene response factor	5	0.998	A		0.168822	0.190462	0.184071	0.367186	0.326236	0.0278283	0.00799349	0.0325198	0.0334636	0.0675525
Medtr3g026160	leguminosin group485 secreted peptide	5	0.852	A		0.234932	0.210835	0.182007	0.38218	0.250367	0.0108017	0.0206418	0.0159397	0.0428	0.0355478
Medtr3g030850	photosystem II 5 kDa protein	5	1	A		0.175144	0.150314	0.191881	0.339905	0.363877	0.0264958	0.0233822	0.0436678	0.0321516	0.0895668
Medtr3g061630	chaperonin-like RbcX protein	5	0.937	A		0.206396	0.217972	0.156722	0.381565	0.278369	0.0177688	0.0205811	0.00541877	0.103634	0.0319432
Medtr3g080100	homeobox associated leucine zipper protein	5	0.999	A		0.180872	0.173442	0.180243	0.369612	0.32936	0.000420862	0.041851	0.037131	0.0535592	0.0325694
Medtr3g087900	zinc finger, C3HC4 type (RING finger) protein	5	0.769	A		0.251344	0.241113	0.163209	0.350761	0.245146	0.0531204	0.045673	0.0196652	0.123921	0.025569
Medtr3g088705	hypothetical protein	5	1	A		0.163763	0.173074	0.141056	0.311062	0.408009	0.0131442	0.0218327	0.0479824	0.0704676	0.0615566
Medtr3g090510	endomembrane-like protein	5	0.864	A		0.208797	0.194432	0.216454	0.252238	0.386055	0.0259251	0.00660196	0.037713	0.0109044	0.056027
Medtr3g090530	glycolipid transfer protein (GLTP) family protein	5	1	A		0.158594	0.152511	0.185314	0.290396	0.415295	0.0368312	0.020565	0.0266074	0.00985281	0.105218
Medtr3g093020	heavy metal transport/detoxification superfamily protein	5	0.924	A		0.113114	0.162052	0.188111	0.419081	0.308292	0.0171991	0.0179639	0.0132152	0.047342	0.0279666
Medtr3g095580	tyrosine kinase family protein	5	0.988	A		0.190079	0.113987	0.108006	0.333737	0.384354	0.102565	0.0354665	0.0439651	0.173551	0.0564932
Medtr3g100200	hypothetical protein	5	1	A		0.189336	0.130153	0.184527	0.324675	0.375028	0.0205647	0.0190854	0.0484062	0.115579	0.0727124			Cabeza_et_al_2014
Medtr3g103960	zinc finger CCCH domain protein	5	1	A		0.154537	0.107407	0.232573	0.367797	0.332183	0.039469	0.0381732	0.0508141	0.0619496	0.0887736			Cabeza_et_al_2014
Medtr3g104930	subtilisin-like serine protease	5	1	A		0.182283	0.122135	0.182781	0.309362	0.407067	0.018476	0.0170173	0.019715	0.0647824	0.0235496
Medtr3g105730	phytochrome-associated protein phosphatase type 2C	5	1	A		0.16186	0.147246	0.157191	0.322646	0.391667	0.0243594	0.00923393	0.0373397	0.149617	0.0709402
Medtr3g106060	WRKY family transcription factor	5	1	A		0.22313	0.160364	0.11786	0.298105	0.389721	0.118853	0.0204448	0.0537058	0.030724	0.0849883			Cabeza_et_al_2014
Medtr3g108910	hypothetical protein	5	1	A		0.142113	0.099286	0.192207	0.407459	0.328589	0.0326826	0.00893999	0.0381395	0.067545	0.0640525				Ruffel_et_al_2008
Medtr3g109120	kinase C-like zinc finger protein	5	1	A		0.164944	0.112619	0.151344	0.334345	0.409444	0.0367536	0.0143724	0.0247012	0.0564261	0.0629952			Cabeza_et_al_2014	Ruffel_et_al_2008
Medtr3g110590	transmembrane protein, putative	5	0.69	A		0.173199	0.157093	0.195294	0.433137	0.254844	0.0158089	0.00718546	0.016093	0.0545735	0.0177506
Medtr3g111270	transmembrane protein, putative	5	1	A		0.120409	0.126212	0.175885	0.441055	0.289635	0.0393792	0.0404979	0.0636955	0.0601089	0.0658528
Medtr3g111950	hypothetical protein	5	0.978	A		0.189666	0.178065	0.204936	0.336535	0.339793	0.0333483	0.029926	0.0382658	0.0081717	0.0725708
Medtr3g116270	BURP domain protein	5	1	A		0.20852	0.169126	0.237357	0.264885	0.36976	0.0247097	0.018725	0.0410817	0.0520392	0.0980198
Medtr3g116430	specific tissue protein	5	1	A		0.136191	0.137229	0.156545	0.412416	0.33012	0.0250695	0.0256121	0.0623886	0.0152324	0.0717495
Medtr3g467420	glutathione S-transferase, amino-terminal domain protein	5	1	A		0.101283	0.0714226	0.095494	0.359838	0.428342	0.0160319	0.0141234	0.0355554	0.130965	0.0856563
Medtr3g467430	glutathione S-transferase, amino-terminal domain protein	5	0.99	A		0.150964	0.159098	0.156197	0.335673	0.388462	0.0124264	0.01011	0.00824825	0.104942	0.0881668
Medtr4g011690	2-oxoglutarate-dependent dioxygenase	5	1	A		0.206071	0.172578	0.174818	0.357491	0.327614	0.032741	0.00424007	0.0218006	0.0690771	0.0669343
Medtr4g018900	hypothetical protein	5	1	A		0.161047	0.148521	0.20019	0.279505	0.411546	0.0281495	0.0215206	0.0807691	0.0335346	0.101198
Medtr4g021330	legume-specific protein	5	0.999	A		0.215412	0.161515	0.205968	0.295808	0.366817	0.0328688	0.00475598	0.0364129	0.0369541	0.0926927
Medtr4g023570	F-box protein	5	1	A		0.191932	0.20472	0.198688	0.208101	0.42278	0.0202864	0.018178	0.0586931	0.038326	0.0689662
Medtr4g029550	extensin-like repeat protein	5	0.893	A		0.168566	0.13175	0.145418	0.339529	0.398683	0.0166243	0.0177682	0.00686809	0.0484265	0.0905528
Medtr4g055410	hypothetical protein	5	0.976	A		0.18748	0.191579	0.218215	0.370431	0.286622	0.0306842	0.0215251	0.0126325	0.0765789	0.0329645
Medtr4g061490	DUF4283 domain protein	5	1	A		0.189335	0.152564	0.204019	0.252324	0.41874	0.0472207	0.0342396	0.0256931	0.0241068	0.0850564
Medtr4g062330	exocyst subunit exo70 family protein	5	0.62	A		0.270828	0.237714	0.181936	0.304455	0.276819	0.0525578	0.03033	0.0419943	0.0951182	0.0409155			Cabeza_et_al_2014
Medtr4g063190	transmembrane protein, putative	5	1	A		0.145479	0.127835	0.173666	0.316975	0.408989	0.0410766	0.0112466	0.0526833	0.121072	0.0301496
Medtr4g063935	kinase 1B	5	1	A		0.187657	0.147249	0.20599	0.311392	0.378089	0.0209308	0.0283369	0.0596808	0.0133097	0.0637477				Ruffel_et_al_2008
Medtr4g064923	maternal effect embryo arrest protein	5	1	A		0.193378	0.0681694	0.0861081	0.248256	0.479552	0.050325	0.0462406	0.0286981	0.0863171	0.0919593
Medtr4g069160	UPF0496 plant-like protein	5	1	A		0.166986	0.0997278	0.127258	0.279752	0.450349	0.0384692	0.0124146	0.0420771	0.117791	0.103102
Medtr4g073040	heavy metal transport/detoxification superfamily protein	5	1	A		0.209929	0.165513	0.139114	0.333819	0.37455	0.0340812	0.013237	0.0320132	0.0248941	0.0328237				Ruffel_et_al_2008
Medtr4g074210	DUF3067 family protein	5	0.925	A		0.262852	0.204885	0.166086	0.304615	0.323945	0.0259465	0.0656899	0.0351394	0.0505721	0.0338957
Medtr4g081380	thioredoxin	5	1	A		0.173279	0.117297	0.18915	0.378516	0.336245	0.0213488	0.0235313	0.0475145	0.112501	0.0478549
Medtr4g081870	NAC transcription factor-like protein	5	1	A		0.0711566	0.0736396	0.156942	0.296227	0.469489	0.0220371	0.0232034	0.0683767	0.0678007	0.0790298
Medtr4g082360	transmembrane protein, putative	5	1	A		0.175502	0.140239	0.1194	0.367521	0.369605	0.0560791	0.0258004	0.0373848	0.0872244	0.072818
Medtr4g084970	transmembrane protein, putative	5	1	A		0.181694	0.191024	0.15526	0.403449	0.269682	0.0354806	0.0418661	0.0169528	0.172946	0.0318498				Ruffel_et_al_2008
Medtr4g090525	3'(2'),5'-bisphosphate nucleotidase	5	1	A		0.157732	0.0701591	0.0996439	0.203555	0.513609	0.0532833	0.014791	0.0338677	0.0711262	0.13163				Ruffel_et_al_2008
Medtr4g101050	plant/MNJ7-17 protein, putative	5	0.996	A		0.245562	0.183097	0.200983	0.283474	0.342917	0.0355839	0.0138017	0.0258862	0.0732755	0.107132
Medtr4g102220	DUF1442 family protein	5	0.786	A		0.221405	0.210187	0.183495	0.329401	0.319743	0.0316869	0.0337101	0.0437359	0.0340564	0.0570114
Medtr4g104370	KDEL-tailed cysteine endopeptidase CEP1	5	1	A		0.104406	0.0690743	0.0481968	0.136697	0.549924	0.0541495	0.0250121	0.0208701	0.0348609	0.292623
Medtr4g112025	glucan endo-1,3-beta-glucosidase-like protein	5	1	A		0.134891	0.11	0.209764	0.391552	0.334287	0.0506439	0.0215509	0.0740487	0.0369307	0.035542
Medtr4g118800	plant integral membrane protein	5	1	A		0.195192	0.14667	0.222795	0.321999	0.346901	0.0329488	0.00189714	0.0571434	0.10182	0.057764
Medtr4g122930	plant/F25P12-18 protein	5	1	A		0.0789841	0.0590774	0.118931	0.331361	0.462129	0.0219889	0.0258569	0.0097814	0.00252507	0.103847				Ruffel_et_al_2008
Medtr4g129770	hypothetical protein	5	1	A		0.0583121	0.0614192	0.101079	0.419625	0.394308	0.00904917	0.00865936	0.0234625	0.0426715	0.04955
Medtr4g129780	hypothetical protein	5	0.818	A		0.201091	0.1625	0.243226	0.315414	0.337962	0.0175949	0.023512	0.0493183	0.0115631	0.0451369
Medtr4g132400	C4-dicarboxylate transporter/malic acid protein	5	1	A		0.15848	0.113168	0.17344	0.366081	0.367102	0.0700749	0.0120195	0.0730436	0.0605918	0.0339947
Medtr4g133110	hypothetical protein	5	0.999	A		0.170088	0.192185	0.217002	0.34803	0.316831	0.00604311	0.017238	0.0382841	0.063226	0.100449			Cabeza_et_al_2014
Medtr4g133230	tonoplast dicarboxylate transporter-like protein	5	1	A		0.0989622	0.131362	0.161404	0.448347	0.300882	0.0209358	0.00379313	0.0471166	0.0694873	0.0472637			Cabeza_et_al_2014	Ruffel_et_al_2008
Medtr5g007450	cytochrome P450 family 71 protein	5	1	A		0.173739	0.168426	0.162876	0.347353	0.363111	0.0158519	0.0376637	0.0466571	0.0751894	0.0592229			Cabeza_et_al_2014
Medtr5g010590	[MtREM2.1]_carboxy-terminal region remorin	5	1	A		0.19659	0.171915	0.198464	0.23745	0.412905	0.0119502	0.00316112	0.0150528	0.0567902	0.142415
Medtr5g014300	NAC transcription factor-like protein	5	0.98	A		0.190763	0.18604	0.252412	0.369008	0.256169	0.0389416	0.0232019	0.0543794	0.0462234	0.0653597
Medtr5g017850	class III peroxidase	5	1	A		0.131646	0.0836158	0.161143	0.338391	0.422333	0.0546985	0.0356276	0.028659	0.0339459	0.0549818			Cabeza_et_al_2014
Medtr5g019010	cytochrome P450 family 71 protein	5	1	A		0.109492	0.123075	0.166887	0.300839	0.431478	0.0451354	0.0156871	0.038622	0.109675	0.125708
Medtr5g019350	PPR containing plant-like protein	5	1	A		0.139277	0.165879	0.187293	0.401318	0.31414	0.0155162	0.0270174	0.0477604	0.0362532	0.0509882
Medtr5g022130	chaperone protein DnaJ 11	5	0.969	A		0.146472	0.152191	0.221635	0.388244	0.303529	0.0245905	0.0218015	0.061941	0.0987001	0.033483
Medtr5g023680	cytochrome P450 family 71 protein	5	0.791	A		0.207996	0.184941	0.180696	0.381877	0.283228	0.0227909	0.0336325	0.034246	0.112742	0.00469868
Medtr5g025010	subtilisin-like serine protease	5	1	A		0.167568	0.0977924	0.108972	0.208627	0.502104	0.045958	0.0134308	0.0224343	0.0730142	0.115219			Cabeza_et_al_2014
Medtr5g025825	hypothetical protein	5	1	A		0.135834	0.147657	0.185148	0.369964	0.334652	0.0277928	0.0131837	0.0354403	0.157216	0.125442				Ruffel_et_al_2008
Medtr5g040430	glutathione S-transferase, amino-terminal domain protein	5	1	A		0.145091	0.150164	0.179806	0.339704	0.378519	0.0222445	0.0219757	0.00298271	0.101309	0.0980172			Cabeza_et_al_2014	Ruffel_et_al_2008
Medtr5g041010	ribonuclease T2 family protein	5	1	A		0.144314	0.0792394	0.110876	0.208909	0.509705	0.0435001	0.0130381	0.0266871	0.0782879	0.153548			Cabeza_et_al_2014
Medtr5g041330	anaphase-promoting complex subunit 11 RING-H2 finger protein	5	0.996	A		0.214866	0.194484	0.190396	0.282084	0.37263	0.0435853	0.0334076	0.00970259	0.0615286	0.0356013
Medtr5g043280	hypothetical protein	5	1	A		0.162526	0.133553	0.194511	0.349863	0.362815	0.0505718	0.00665067	0.0508078	0.0545515	0.0890661
Medtr5g043645	hypothetical protein	5	1	A		0.171619	0.169636	0.200088	0.267622	0.412997	0.0229315	0.0032547	0.0427157	0.0437059	0.0749556
Medtr5g055020	heavy metal transport/detoxification superfamily protein	5	1	A		0.169839	0.164003	0.189583	0.388929	0.308216	0.038873	0.017556	0.0399533	0.0536384	0.0771134			Cabeza_et_al_2014
Medtr5g064870	transmembrane protein, putative	5	0.998	A		0.22078	0.178158	0.225838	0.319619	0.316869	0.0444696	0.0155822	0.0504543	0.0525895	0.0837819
Medtr5g066060	carbonic anhydrase family protein	5	1	A		0.0840619	0.0574225	0.208694	0.395276	0.350699	0.0298899	0.0175712	0.104043	0.0951164	0.0649224				Ruffel_et_al_2008
Medtr5g067320	transmembrane protein, putative	5	0.572	A		0.172657	0.124497	0.180159	0.434162	0.280161	0.0390459	0.00479907	0.0371397	0.0484221	0.0107928
Medtr5g075640	root phototropism-like protein	5	0.858	A		0.246192	0.187666	0.196456	0.351011	0.276224	0.0186706	0.0063859	0.017779	0.117504	0.043493
Medtr5g079610	plastid movement impaired protein	5	1	A		0.190712	0.179629	0.227607	0.256886	0.388833	0.0172393	0.0208083	0.029772	0.0203933	0.10555
Medtr5g088770	[PhyCys32]_cysteine protease inhibitor cystatin	5	0.78	A		0.215636	0.21978	0.253776	0.309959	0.281279	0.0211987	0.0369041	0.0200394	0.0813631	0.0598802			Cabeza_et_al_2014
Medtr5g089180	hypothetical protein	5	0.942	A		0.202755	0.23434	0.226485	0.35416	0.240088	0.0345061	0.0295808	0.0218508	0.138552	0.0353017
Medtr5g090410	oxygen-evolving enhancer protein 2-1	5	0.584	A		0.174192	0.12893	0.141914	0.370011	0.37147	0.0301778	0.0137335	0.0300532	0.0747625	0.0225026
Medtr5g094250	pirin-like plant protein	5	1	A		0.235228	0.199541	0.168979	0.26306	0.378035	0.01781	0.0273681	0.0220686	0.0797908	0.0794205			Cabeza_et_al_2014
Medtr5g096410	E3 ubiquitin protein ligase RIE1-like protein, putative	5	0.788	A		0.198369	0.156635	0.24029	0.325067	0.319862	0.0470108	0.0186782	0.0565994	0.100532	0.0856027
Medtr6g022530	[PDF38]_Defensin-like protein	5	1	A		0.154832	0.169025	0.198164	0.217788	0.44281	0.0019335	0.0309066	0.0117408	0.0546313	0.149225
Medtr6g027320	transmembrane protein, putative	5	1	A		0.112989	0.102083	0.126084	0.307279	0.454379	0.0224511	0.00931465	0.0267961	0.0834284	0.122561
Medtr6g034930	hypothetical protein	5	1	A		0.151037	0.082934	0.139068	0.246007	0.488401	0.0246863	0.0111794	0.0329028	0.030847	0.0944042
Medtr6g034975	vacuolar iron transporter-like protein	5	0.997	A		0.213601	0.124605	0.226417	0.37282	0.287422	0.0649259	0.0146856	0.0816637	0.0610045	0.0432102
Medtr6g039830	transmembrane protein, putative	5	0.98	A		0.23992	0.185525	0.221684	0.392125	0.208574	0.0489808	0.00785337	0.00576802	0.0791911	0.0443673
Medtr6g059410	[Kunitz36]_Kunitz type trypsin inhibitor / Alpha-fucosidase	5	1	A		0.141126	0.0997744	0.19127	0.331422	0.39998	0.0420963	0.0090062	0.0763231	0.0709113	0.0760845			Cabeza_et_al_2014
Medtr6g059530	[Kunitz37]_Kunitz type trypsin inhibitor / Alpha-fucosidase	5	1	A		0.101741	0.071555	0.227527	0.288419	0.421557	0.0560051	0.0173613	0.140448	0.0873662	0.0390382			Cabeza_et_al_2014	Ruffel_et_al_2008
Medtr6g071040	hypothetical protein	5	1	A		0.21328	0.129468	0.162298	0.351268	0.353184	0.0364002	0.013061	0.0451694	0.0975926	0.0400489
Medtr6g078290	[Kunitz19]_Lipid transfer protein	5	0.643	A		0.210848	0.227016	0.188563	0.374118	0.247565	0.037706	0.0753123	0.0309827	0.0966277	0.0392679
Medtr6g087300	translation elongation factor Ts protein	5	0.917	A		0.156595	0.171773	0.232475	0.325669	0.352849	0.0323898	0.0150389	0.039934	0.0154048	0.0768374
Medtr7g014510	isoflavone-7-O-methyltransferase	5	1	A		0.135974	0.159792	0.214262	0.28314	0.406514	0.0323548	0.0533202	0.0448259	0.00575002	0.119014
Medtr7g017570	PPR containing plant protein	5	0.999	A		0.201876	0.155156	0.186178	0.347358	0.344097	0.024418	0.0162627	0.0472813	0.0210385	0.0787036
Medtr7g021850	aldo/keto reductase family oxidoreductase	5	0.964	A		0.163346	0.111221	0.14669	0.372766	0.363533	0.0268251	0.0211453	0.0195507	0.155277	0.0636155			Cabeza_et_al_2014
Medtr7g029020	Serine/Threonine-kinase WNK11-like protein	5	1	A		0.186535	0.170098	0.171275	0.241616	0.431588	0.046914	0.0156094	0.0323888	0.0454662	0.116894
Medtr7g033100	E3 ubiquitin-protein ligase RGLG2-like protein	5	1	A		0.203575	0.105924	0.117725	0.173355	0.498639	0.0394046	0.0144255	0.0324777	0.0282818	0.143018
Medtr7g062950	L-type lectin-domain receptor kinase IV.2-like protein	5	0.968	A		0.148232	0.169977	0.182236	0.399955	0.306798	0.0286737	0.0316318	0.0423376	0.0549096	0.0811929
Medtr7g063280	hypothetical protein	5	1	A		0.136119	0.0737921	0.127386	0.196705	0.503364	0.0457361	0.00176168	0.0632229	0.0874351	0.204703
Medtr7g063540	hypothetical protein	5	0.574	A		0.137907	0.0899454	0.132881	0.427073	0.321422	0.0312935	0.0166785	0.0177769	0.179341	0.0796219
Medtr7g063570	hypothetical protein	5	1	A		0.122532	0.0844421	0.0687108	0.46538	0.300284	0.0417862	0.00607182	0.00646794	0.155345	0.120723
Medtr7g065160	[nsLTP64]_Lipid transfer protein	5	1	A		0.186571	0.134996	0.15353	0.276348	0.437233	0.0388811	0.00937467	0.0103262	0.0254602	0.0738834
Medtr7g065270	glutathione S-transferase, amino-terminal domain protein	5	0.778	A		0.18613	0.202458	0.194476	0.314964	0.355556	0.0171083	0.0310312	0.00942981	0.0528609	0.0600973			Cabeza_et_al_2014
Medtr7g065590	glutathione S-transferase	5	0.998	A		0.226257	0.211901	0.15374	0.292155	0.365671	0.00524784	0.0143108	0.0193216	0.0789267	0.0375904			Cabeza_et_al_2014
Medtr7g072410	regulator of chromosome condensation (RCC1) family protein	5	1	A		0.0908822	0.136406	0.187008	0.329939	0.408932	0.0130482	0.0333763	0.0567808	0.0485841	0.102122
Medtr7g075610	cytochrome P450 family protein	5	1	A		0.167049	0.176303	0.222576	0.282076	0.375767	0.0500312	0.00759175	0.0783898	0.0813276	0.102901			Cabeza_et_al_2014	Ruffel_et_al_2008
Medtr7g083130	esterase/lipase/thioesterase family protein	5	0.983	A		0.183287	0.154597	0.22866	0.28386	0.38592	0.0290877	0.0119281	0.0606614	0.0391797	0.0512043			Cabeza_et_al_2014	Ruffel_et_al_2008
Medtr7g083410	glycerophosphoryl diester phosphodiesterase family protein	5	1	A		0.181504	0.183021	0.185159	0.327745	0.363557	0.039507	0.0290436	0.0131374	0.0204313	0.0606554			Cabeza_et_al_2014	Ruffel_et_al_2008
Medtr7g086340	dehydrin	5	0.988	A		0.144569	0.170223	0.162151	0.374904	0.351857	0.0178767	0.0279676	0.016587	0.0378338	0.0810599
Medtr7g090410	transcription factor, putative	5	1	A		0.190789	0.155612	0.217651	0.362994	0.307499	0.0488258	0.0489678	0.0519119	0.0784549	0.0484931			Cabeza_et_al_2014
Medtr7g097090	NAC transcription factor-like protein	5	1	A		0.183419	0.112195	0.0890915	0.219216	0.482577	0.0407672	0.0166418	0.0247379	0.0814446	0.181901
Medtr7g106620	transmembrane protein, putative	5	1	A		0.214237	0.212472	0.21549	0.247321	0.364618	0.0254881	0.0124312	0.0315505	0.0565494	0.128569
Medtr7g110880	hypothetical protein	5	0.962	A		0.232581	0.236489	0.156736	0.268394	0.364112	0.0578194	0.0105617	0.0207486	0.0397849	0.0342062			Cabeza_et_al_2014
Medtr7g111110	F-box protein	5	0.839	A		0.18792	0.202656	0.230379	0.312082	0.332369	0.0339338	0.0177728	0.0272262	0.0345447	0.0771709
Medtr7g112560	F-box protein	5	1	A		0.20295	0.157975	0.188892	0.197885	0.441344	0.00859452	0.0429742	0.0824848	0.0166357	0.119623
Medtr7g113860	GDSL-like lipase/acylhydrolase	5	1	A		0.210373	0.129933	0.143365	0.174453	0.467419	0.0528628	0.0213405	0.036486	0.0714778	0.190199
Medtr7g115120	transcription factor bZIP88	5	1	A		0.152949	0.0995848	0.184218	0.392949	0.342989	0.0276968	0.00893455	0.0435504	0.0669418	0.0797432
Medtr7g446220	hypothetical protein	5	0.999	A		0.153332	0.14145	0.173984	0.411958	0.309067	0.0195862	0.0151341	0.0156306	0.0503789	0.103102
Medtr8g005880	hypothetical protein	5	0.593	A		0.158773	0.155217	0.203529	0.388523	0.311751	0.0149618	0.0152211	0.0573282	0.0726328	0.0481079			Cabeza_et_al_2014	Ruffel_et_al_2008
Medtr8g027540	NBS-LRR type disease resistance protein	5	0.828	A		0.233796	0.199185	0.203422	0.329321	0.301946	0.030771	0.0343028	0.000747144	0.0792576	0.0628503
Medtr8g027765	trehalose-6-phosphate phosphatase	5	0.997	A		0.0724485	0.0661794	0.0831238	0.407546	0.409362	0.00820175	0.0101927	0.0282205	0.0232754	0.0302873
Medtr8g033070	TCP family transcription factor	5	0.942	A		0.20192	0.15382	0.277451	0.286272	0.335673	0.0285563	0.0128784	0.0588337	0.0448017	0.0712667
Medtr8g040080	VQ motif protein	5	0.979	A		0.222834	0.214342	0.191004	0.263859	0.363694	0.0327057	0.0806752	0.0502563	0.0665764	0.00407815
Medtr8g042770	zinc induced facilitator-like protein	5	0.843	A		0.184856	0.250651	0.238164	0.313169	0.279691	0.0275058	0.00989797	0.0296211	0.129508	0.0517844
Medtr8g066460	RNA recognition motif	5	0.982	A		0.236616	0.22374	0.1888	0.377655	0.223929	0.0458023	0.0227878	0.0193083	0.117656	0.0267832
Medtr8g066850	transmembrane protein, putative	5	0.998	A		0.198034	0.136748	0.137763	0.236907	0.454968	0.0879429	0.0336229	0.0563631	0.0163041	0.0579452
Medtr8g068520	transmembrane protein	5	1	A		0.149953	0.0737175	0.116387	0.217879	0.503978	0.045296	0.00878785	0.00885013	0.0662589	0.158117
Medtr8g068550	nucleobase-ascorbate transporter-like protein	5	1	A		0.177239	0.134074	0.192518	0.287209	0.411015	0.045603	0.0272545	0.0701692	0.0331485	0.0744902
Medtr8g075780	chaperone DnaJ domain protein	5	1	A		0.123635	0.0764461	0.201077	0.401652	0.340939	0.0186499	0.0213871	0.0609296	0.0739847	0.0699146
Medtr8g079120	methylesterase	5	0.906	A		0.151924	0.127918	0.148571	0.367127	0.385411	0.0130743	0.0131281	0.0161795	0.0464909	0.035795				Ruffel_et_al_2008
Medtr8g079400	LRR and NB-ARC domain disease resistance protein	5	1	A		0.129574	0.128661	0.152309	0.372795	0.375628	0.0178898	0.0416679	0.0127532	0.123093	0.0508635			Cabeza_et_al_2014
Medtr8g079810	short-chain dehydrogenase-reductase	5	0.999	A		0.208515	0.161228	0.176866	0.348204	0.342659	0.0122698	0.0488299	0.0434525	0.039562	0.0405506
Medtr8g079940	two-component response regulator ARR2-like protein	5	1	A		0.172386	0.0864432	0.122338	0.314497	0.44009	0.0233392	0.0124483	0.0375617	0.0180225	0.0830762
Medtr8g080370	kelch repeat F-box protein	5	1	A		0.151254	0.160397	0.221921	0.393079	0.289934	0.0341158	0.00695705	0.0382686	0.082219	0.0799397
Medtr8g085630	neutral amino acid transporter	5	1	A		0.22081	0.17277	0.19479	0.215076	0.412731	0.0484703	0.00959871	0.0327714	0.0702212	0.123619
Medtr8g088750	DUF793 family protein	5	0.64	A		0.24213	0.167277	0.199426	0.356751	0.28131	0.0496529	0.0131727	0.0092967	0.107794	0.0676343
Medtr8g093620	hypothetical protein	5	0.991	A		0.198787	0.214022	0.152923	0.347529	0.328488	0.0290445	0.0288768	0.0307254	0.0704092	0.0596542
Medtr8g096640	transmembrane protein, putative	5	0.978	A		0.187444	0.142939	0.239457	0.406787	0.248625	0.0448043	0.00486423	0.0672468	0.0458175	0.0126979
Medtr8g096670	TB2/DP1, HVA22 family protein	5	0.744	A		0.197934	0.173186	0.235896	0.362789	0.288997	0.0282369	0.015323	0.0415807	0.0426566	0.0337389
Medtr8g099065	P-loop nucleoside triphosphate hydrolase superfamily protein	5	1	A		0.233186	0.0950626	0.20654	0.294132	0.376435	0.0542523	0.0142717	0.0410163	0.0864751	0.075633				Ruffel_et_al_2008
Medtr8g099920	acyl carrier protein	5	1	A		0.102877	0.146151	0.135028	0.41867	0.343375	0.0132663	0.0543318	0.0426289	0.052479	0.029361
Medtr8g102350	hypothetical protein	5	0.998	A		0.0521394	0.0499615	0.119835	0.480812	0.307959	0.0179279	0.00635692	0.0493926	0.112385	0.0538328				Ruffel_et_al_2008
Medtr8g102660	Avr9/Cf-9 rapidly elicited protein	5	0.994	A		0.20138	0.193609	0.122036	0.377903	0.319906	0.0238636	0.0201241	0.0203384	0.0904599	0.0531592
Medtr8g106680	plastid movement impaired protein	5	1	A		0.200287	0.185302	0.210619	0.389176	0.257436	0.0365977	0.0242151	0.0241882	0.110428	0.0180474
Medtr8g107730	hypothetical protein	5	0.755	A		0.148254	0.0796795	0.117944	0.373395	0.398863	0.0375762	0.0249112	0.0203142	0.0967828	0.0557615			Cabeza_et_al_2014
Medtr8g432460	BON1-associated-like protein	5	1	A		0.175425	0.2004	0.161378	0.267789	0.410663	0.0420852	0.0364556	0.0358434	0.0293759	0.101108
Medtr8g461390	SOUL heme-binding family protein	5	0.997	A		0.180652	0.156878	0.130902	0.371337	0.33541	0.000340321	0.049482	0.0337298	0.187289	0.0514346
Medtr8g465910	E3 ubiquitin-protein ligase RMA1H1-like protein	5	0.942	A		0.182999	0.141522	0.204602	0.353796	0.345728	0.0176458	0.0210602	0.0348262	0.0449555	0.061853				Ruffel_et_al_2008
Medtr2g025120	1-aminocyclopropane-1-carboxylate oxidase	6	0.847	B		0.312776	0.294047	0.307156	0.173996	0.157953	0.058434	0.0723367	0.0529615	0.0245619	0.0547562		[MAnn]_ACC_oxidase	Cabeza_et_al_2014			[PMN]_ethylene_biosynthesis_I_(plants)
Medtr3g083370	1-aminocyclopropane-1-carboxylate oxidase	6	0.988	B		0.288681	0.24512	0.335781	0.193147	0.211289	0.0154262	0.00817138	0.081465	0.0229045	0.0144264		[MAnn]_ACC_oxidase	Cabeza_et_al_2014			[PMN]_ethylene_biosynthesis_I_(plants)
Medtr3g088565	1-aminocyclopropane-1-carboxylate oxidase	6	0.999	B		0.33838	0.285569	0.320707	0.165985	0.116803	0.0388062	0.0315775	0.0207623	0.0477467	0.0278425		[MAnn]_ACC_oxidase				[PMN]_ethylene_biosynthesis_I_(plants)
Medtr1g023180	auxin-induced 5NG4-like protein	6	0.993	B		0.303581	0.235845	0.282413	0.184019	0.277713	0.0226196	0.0140524	0.0198608	0.0605962	0.0160308		[MAnn]_Auxin	Cabeza_et_al_2014		[Roux_et_al]_Cluster_1
Medtr8g011650	auxin-induced in root cultures protein, putative	6	0.963	B		0.372683	0.261532	0.299976	0.115163	0.169831	0.029849	0.010401	0.00949705	0.0609784	0.0542474		[MAnn]_Auxin			[Roux_et_al]_Cluster_1
Medtr5g024660	auxin efflux carrier family protein	6	0.842	B		0.274661	0.296337	0.287202	0.199812	0.231435	0.0605807	0.00715398	0.00494907	0.0154315	0.00280818		[MAnn]_Auxin			[Roux_et_al]_Cluster_11
Medtr6g488150	auxin response factor	6	0.879	B		0.299972	0.299559	0.300508	0.194532	0.177241	0.0544625	0.0224095	0.0336683	0.0149189	0.0184662		[MAnn]_Auxin			[Roux_et_al]_Cluster_2
Medtr1g073990	auxin-induced 5NG4-like protein	6	0.999	B		0.26587	0.351004	0.291228	0.18688	0.165811	0.0154883	0.0282874	0.0244228	0.038506	0.0103635		[MAnn]_Auxin			[Roux_et_al]_Cluster_4
Medtr4g094340	auxin-induced 5NG4-like protein	6	1	B		0.322073	0.255732	0.282103	0.207748	0.217027	0.0193221	0.0380543	0.037093	0.017398	0.0354914		[MAnn]_Auxin			[Roux_et_al]_Cluster_8
Medtr1g030600	auxin-induced 5NG4-like protein	6	0.793	B		0.29136	0.256705	0.332697	0.210088	0.184933	0.0431384	0.0129004	0.0276756	0.0281752	0.0246063		[MAnn]_Auxin
Medtr1g080810	Chitinase / Hevein / PR-4 / Wheatwin2	6	0.698	B		0.286089	0.245861	0.30314	0.235641	0.223563	0.0177845	0.0125341	0.0350382	0.0144178	0.0321348		[MAnn]_chitinase_glucanase_PR			[Roux_et_al]_Cluster_11
Medtr8g107140	pathogenesis-related thaumatin family protein	6	1	B		0.301374	0.289329	0.304187	0.191662	0.17469	0.053099	0.0317112	0.0326995	0.0626309	0.0629853		[MAnn]_chitinase_glucanase_PR			[Roux_et_al]_Cluster_2
Medtr1g080780	Chitinase / Hevein / PR-4 / Wheatwin2	6	0.82	B		0.281173	0.311825	0.352053	0.135086	0.146367	0.0358115	0.0491708	0.0474633	0.0147925	0.030907		[MAnn]_chitinase_glucanase_PR			[Roux_et_al]_Cluster_3
Medtr2g435310	pathogenesis-related protein bet V I family protein	6	0.68	B		0.295361	0.265147	0.29984	0.206918	0.21849	0.0154789	0.00989434	0.0236032	0.0604294	0.0352353		[MAnn]_chitinase_glucanase_PR			[Roux_et_al]_Cluster_7
Medtr7g115220	Chitinase / Hevein / PR-4 / Wheatwin2	6	0.846	B		0.30041	0.270497	0.292715	0.213197	0.209896	0.0429447	0.0402417	0.0224438	0.0201075	0.0274439		[MAnn]_chitinase_glucanase_PR
Medtr8g074350	Chitinase (Class Ib) / Hevein	6	0.998	B		0.285276	0.28988	0.280115	0.259216	0.169947	0.0283963	0.0211652	0.0256237	0.0106905	0.0296434		[MAnn]_chitinase_glucanase_PR	Cabeza_et_al_2014
Medtr2g437800	[CLE37]_CLE03 protein	6	0.855	B		0.283816	0.311625	0.322328	0.145028	0.194253	0.0220588	0.011497	0.0406014	0.0384426	0.0200843		[MAnn]_CLE_CEP			[Roux_et_al]_Cluster_5
Medtr4g087850	[CLE42]_hypothetical protein	6	0.993	B		0.230197	0.260118	0.353179	0.176351	0.254827	0.0185435	0.0150338	0.0354973	0.0133201	0.0111838		[MAnn]_CLE_CEP	Cabeza_et_al_2014
Medtr1g075610	cyclin-dependent kinase	6	1	B		0.292465	0.30351	0.305725	0.191753	0.166767	0.0266092	0.052926	0.00506225	0.065023	0.0538122		[MAnn]_Cyclin			[Roux_et_al]_Cluster_1
Medtr3g088415	carboxy-terminal domain cyclin	6	0.998	B		0.302433	0.287351	0.330305	0.161117	0.17269	0.0215259	0.0395252	0.0141989	0.0602467	0.0216374		[MAnn]_Cyclin			[Roux_et_al]_Cluster_1
Medtr5g088980	carboxy-terminal domain cyclin	6	0.999	B		0.294676	0.308681	0.293725	0.199024	0.172495	0.0246209	0.0426077	0.0146617	0.0523303	0.0434328		[MAnn]_Cyclin			[Roux_et_al]_Cluster_1
Medtr8g063120	carboxy-terminal domain cyclin	6	0.476	B		0.289457	0.24037	0.267777	0.22728	0.27175	0.0320094	0.0306163	0.0176372	0.0168657	0.0396162		[MAnn]_Cyclin			[Roux_et_al]_Cluster_1
Medtr4g007750	cyclin-dependent kinase	6	0.998	B		0.30588	0.285461	0.28545	0.205175	0.19387	0.0270732	0.0166318	0.0268071	0.0785501	0.0337943		[MAnn]_Cyclin			[Roux_et_al]_Cluster_2
Medtr5g023790	carboxy-terminal domain cyclin	6	1	B		0.298098	0.30301	0.279206	0.195912	0.193505	0.00829079	0.0565596	0.0426435	0.0682645	0.048843		[MAnn]_Cyclin			[Roux_et_al]_Cluster_2
Medtr7g089080	cyclin	6	1	B		0.283852	0.313395	0.302521	0.191861	0.161736	0.0380604	0.0696635	0.00861047	0.0595355	0.0701204		[MAnn]_Cyclin			[Roux_et_al]_Cluster_2
Medtr3g102530	carboxy-terminal domain cyclin	6	1	B		0.28762	0.331484	0.313281	0.161663	0.146438	0.0110997	0.00385845	0.0138077	0.028201	0.0804219		[MAnn]_Cyclin			[Roux_et_al]_Cluster_5
Medtr7g091780	cyclin-like protein	6	0.998	B		0.279299	0.34001	0.297214	0.183334	0.153095	0.0156927	0.0499342	0.0171198	0.0339481	0.0495047		[MAnn]_Cyclin			[Roux_et_al]_Cluster_9
Medtr3g113710	cytokinin riboside 5'-monophosphate phosphoribohydrolase	6	0.595	B		0.279657	0.252278	0.29814	0.248675	0.219217	0.0115454	0.00737455	0.0212842	0.0136249	0.0191745		[MAnn]_cytokinin			[Roux_et_al]_Cluster_2	[PMN]_<i>trans</i>-zeatin_biosynthesis
Medtr0174s0090	[NodGRP4, MtN25]_Nodule-specific Glycine Rich Peptide	6	0.916	B		0.255201	0.340171	0.323512	0.193586	0.133739	0.0351628	0.0135428	0.0230792	0.0367323	0.0279026		[MAnn]_GRP		Ruffel_et_al_2008	[Roux_et_al]_Cluster_10
Medtr5g032480	[NodGRP27]_Nodule-specific Glycine Rich Peptide	6	0.96	B		0.266572	0.341556	0.309014	0.188519	0.149491	0.0386278	0.0114924	0.0178938	0.0323817	0.0178068		[MAnn]_GRP		Ruffel_et_al_2008	[Roux_et_al]_Cluster_10
Medtr5g084100	[NodGRP34]_Nodule-specific Glycine Rich Peptide MtNodGRP1F	6	0.946	B		0.308366	0.349841	0.309296	0.129105	0.109581	0.0171794	0.0328332	0.0271277	0.0203299	0.0425969		[MAnn]_GRP			[Roux_et_al]_Cluster_10
Medtr5g084133	[NodGRP35]_Nodule-specific Glycine Rich Peptide MtNodGRP1E	6	0.99	B		0.298068	0.318994	0.295458	0.210802	0.135729	0.00804991	0.0013369	0.0189553	0.0393383	0.0324237		[MAnn]_GRP		Ruffel_et_al_2008	[Roux_et_al]_Cluster_11
Medtr5g069890	[NodGRP1D]_Nodule-specific Glycine Rich Peptide	6	0.999	B		0.237981	0.33994	0.334192	0.16777	0.166095	0.0101291	0.0331668	0.0275541	0.0409711	0.0519558		[MAnn]_GRP			[Roux_et_al]_Cluster_7
Medtr4g063280	histone H2A 6	6	0.998	B		0.291181	0.332777	0.295623	0.160836	0.172554	0.0250449	0.0155667	0.00730519	0.054879	0.0532038		[MAnn]_Histone_related			[Roux_et_al]_Cluster_2
Medtr4g132367	histone H2B.1-like protein	6	0.996	B		0.299145	0.253794	0.304487	0.187533	0.241401	0.0340779	0.0108482	0.0167665	0.0294643	0.0204576		[MAnn]_Histone_related
Medtr1g071040	core histone H2A/H2B/H3/H4	6	1	B		0.301639	0.326152	0.316263	0.152936	0.1431	0.0106577	0.0293692	0.0030413	0.0292295	0.041057		[Mann]_Histone_related ; [Mann]_core_histone			[Roux_et_al]_Cluster_2
Medtr2g035230	core histone H2A/H2B/H3/H4	6	0.704	B		0.296455	0.306099	0.314766	0.174289	0.166414	0.0420329	0.0111108	0.0172724	0.0370938	0.052876		[Mann]_Histone_related ; [Mann]_core_histone			[Roux_et_al]_Cluster_2
Medtr3g462510	histone H4 domain protein	6	0.999	B		0.306646	0.308932	0.312536	0.172166	0.15171	0.0329093	0.0197279	0.0132582	0.0268229	0.0517448		[Mann]_Histone_related ; [Mann]_core_histone			[Roux_et_al]_Cluster_2
Medtr4g064967	core histone H2A/H2B/H3/H4	6	0.996	B		0.326782	0.305951	0.269312	0.192162	0.172874	0.0159391	0.00150949	0.0294785	0.0428142	0.0389359		[Mann]_Histone_related ; [Mann]_core_histone			[Roux_et_al]_Cluster_2
Medtr4g065990	core histone H2A/H2B/H3/H4	6	1	B		0.304981	0.307837	0.327126	0.150051	0.150707	0.0378101	0.0126724	0.00791048	0.0453466	0.0398681		[Mann]_Histone_related ; [Mann]_core_histone			[Roux_et_al]_Cluster_2
Medtr4g088025	core histone H2A/H2B/H3/H4	6	1	B		0.284227	0.312737	0.316372	0.179592	0.161172	0.040598	0.0289371	0.00846633	0.055111	0.0599913		[Mann]_Histone_related ; [Mann]_core_histone			[Roux_et_al]_Cluster_2
Medtr4g088150	core histone H2A/H2B/H3/H4	6	0.526	B		0.293351	0.306769	0.306808	0.200248	0.15825	0.0270409	0.0128567	0.0106447	0.0207863	0.0575762		[Mann]_Histone_related ; [Mann]_core_histone			[Roux_et_al]_Cluster_2
Medtr5g029820	core histone H2A/H2B/H3/H4	6	0.999	B		0.32443	0.294697	0.317657	0.151138	0.141623	0.0300662	0.0225989	0.00605413	0.0426615	0.0910414		[Mann]_Histone_related ; [Mann]_core_histone			[Roux_et_al]_Cluster_2
Medtr7g059070	core histone H2A/H2B/H3/H4	6	0.997	B		0.306312	0.292067	0.317432	0.174965	0.150134	0.0643172	0.0250645	0.00587903	0.0555738	0.087211		[Mann]_Histone_related ; [Mann]_core_histone			[Roux_et_al]_Cluster_2
Medtr7g099610	histone H4 domain protein	6	0.526	B		0.293782	0.301771	0.323893	0.167931	0.168758	0.018274	0.00954146	0.00479068	0.0459307	0.0581743		[Mann]_Histone_related ; [Mann]_core_histone			[Roux_et_al]_Cluster_2
Medtr8g103245	core histone H2A/H2B/H3/H4	6	0.689	B		0.307117	0.302616	0.308355	0.177198	0.162235	0.0244179	0.00918992	0.0116957	0.0441454	0.0588664		[Mann]_Histone_related ; [Mann]_core_histone			[Roux_et_al]_Cluster_2
Medtr4g059710	[MtNF-YC7]_core histone H2A/H2B/H3/H4	6	0.918	B		0.24643	0.272156	0.311579	0.231647	0.230285	0.0212868	0.0040977	0.0203423	0.0162543	0.0593772		[Mann]_Histone_related ; [Mann]_core_histone			[Roux_et_al]_Cluster_4
Medtr7g093910	core histone H2A/H2B/H3/H4	6	1	B		0.306005	0.319285	0.323692	0.122	0.152125	0.01689	0.0155915	0.010584	0.0444127	0.0743643		[Mann]_Histone_related ; [Mann]_core_histone			[Roux_et_al]_Cluster_4
Medtr4g063410	core histone H2A/H2B/H3/H4	6	0.995	B		0.307099	0.303918	0.274979	0.198601	0.186633	0.0324591	0.0131686	0.0345243	0.0354583	0.0722103		[Mann]_Histone_related ; [Mann]_core_histone
Medtr4g070240	core histone H2A/H2B/H3/H4	6	0.999	B		0.263372	0.303893	0.316376	0.20131	0.182056	0.0565555	0.0252945	0.0343021	0.0479934	0.0598661		[Mann]_Histone_related ; [Mann]_core_histone
Medtr5g080440	[Lb6]_leghemoglobin Lb120-1	6	0.989	B		0.261927	0.351585	0.306081	0.164802	0.169253	0.0119866	0.0289855	0.0181029	0.0277594	0.0259556		[MAnn]_Leghemoglobin	Cabeza_et_al_2014	Ruffel_et_al_2008	[Roux_et_al]_Cluster_9
Medtr5g081030	[Lb9]_leghemoglobin Lb120-1	6	0.988	B		0.263997	0.348604	0.313533	0.162118	0.163226	0.00524673	0.0215577	0.0107692	0.0231041	0.022711		[MAnn]_Leghemoglobin	Cabeza_et_al_2014	Ruffel_et_al_2008	[Roux_et_al]_Cluster_9
Medtr1g046110	[NCR527]_Nodule Cysteine-Rich (NCR) secreted peptide	6	0.99	B		0.297937	0.340192	0.306689	0.165974	0.117992	0.0217527	0.0201824	0.0444943	0.0505811	0.0244595		[MAnn]_NCR			[Roux_et_al]_Cluster_10
Medtr2g070030	[NCR115]_Nodule Cysteine-Rich (NCR) secreted peptide	6	0.996	B		0.29065	0.320553	0.30847	0.204766	0.127603	0.0256899	0.025279	0.0357413	0.0353338	0.00835975		[MAnn]_NCR			[Roux_et_al]_Cluster_10
Medtr3g450180	[NCR031]_Nodule Cysteine-Rich (NCR) secreted peptide	6	0.954	B		0.269242	0.34412	0.318059	0.19752	0.0996262	0.013352	0.00257346	0.040322	0.0440635	0.0248238		[MAnn]_NCR		Ruffel_et_al_2008	[Roux_et_al]_Cluster_10
Medtr6g055700	[NCR673]_Nodule Cysteine-Rich (NCR) secreted peptide	6	0.977	B		0.275962	0.337484	0.301295	0.195335	0.144991	0.0205285	0.00139934	0.023415	0.0559368	0.0244145		[MAnn]_NCR		Ruffel_et_al_2008	[Roux_et_al]_Cluster_10
Medtr8g069130	[NCR736]_Nodule Cysteine-Rich (NCR) secreted peptide	6	0.99	B		0.302958	0.302599	0.306069	0.21858	0.119677	0.0474047	0.0197571	0.0443357	0.0321737	0.0217788		[MAnn]_NCR			[Roux_et_al]_Cluster_10
Medtr5g076055	[NCR757]_Nodule Cysteine-Rich (NCR) secreted peptide	6	0.984	B		0.277649	0.328128	0.298404	0.17761	0.180124	0.016642	0.0282605	0.0455788	0.0593675	0.0329788		[MAnn]_NCR			[Roux_et_al]_Cluster_11
Medtr2g046680	[NCR252]_Nodule Cysteine-Rich (NCR) secreted peptide	6	0.977	B		0.257213	0.33491	0.294237	0.165584	0.219249	0.0215791	0.021674	0.0271433	0.0324917	0.0264552		[MAnn]_NCR		Ruffel_et_al_2008	[Roux_et_al]_Cluster_3
Medtr5g076040	[NCR051]_Nodule Cysteine-Rich (NCR) secreted peptide	6	0.587	B		0.261424	0.3334	0.311292	0.172298	0.183323	0.0368506	0.00889628	0.0159601	0.0389359	0.0414788		[MAnn]_NCR			[Roux_et_al]_Cluster_3
Medtr6g025460	[NCR667]_late nodulin	6	0.969	B		0.292311	0.325025	0.286649	0.195446	0.169909	0.0378715	0.0119836	0.0275297	0.030943	0.0166561		[Mann]_NCR ; [Mann]_nodulin			[Roux_et_al]_Cluster_10
Medtr7g102155	[NCR422]_late nodulin	6	0.955	B		0.234529	0.33199	0.291158	0.247297	0.168611	0.0242233	0.0217108	0.0212648	0.044249	0.03154		[Mann]_NCR ; [Mann]_nodulin			[Roux_et_al]_Cluster_10
Medtr5g076383	[NCR479]_late nodulin	6	0.998	B		0.277612	0.330656	0.301749	0.195128	0.147621	0.0286614	0.0246418	0.041024	0.0589204	0.0469038		[Mann]_NCR ; [Mann]_nodulin
Medtr7g111260	peptide/nitrate transporter	6	0.97	B		0.339374	0.299746	0.315472	0.123013	0.144177	0.0369757	0.0225381	0.0326853	0.0356388	0.0390253		[MAnn]_nitrate			[Roux_et_al]_Cluster_1
Medtr4g101380	peptide/nitrate transporter	6	0.931	B		0.269092	0.269971	0.296417	0.222357	0.235182	0.0276334	0.0365229	0.0408186	0.0128228	0.0422105		[MAnn]_nitrate			[Roux_et_al]_Cluster_11
Medtr8g038880	peptide/nitrate transporter plant	6	0.842	B		0.311364	0.22081	0.276721	0.229945	0.255015	0.0234676	0.0163107	0.0216462	0.0299557	0.00640688		[MAnn]_nitrate			[Roux_et_al]_Cluster_7
Medtr8g069775	high affinity nitrate transporter 2.7	6	1	B		0.317843	0.289133	0.303764	0.192174	0.155474	0.0515704	0.0214842	0.0636622	0.0124532	0.0279029		[MAnn]_nitrate		Ruffel_et_al_2008	[Roux_et_al]_Cluster_7
Medtr7g005930	peptide/nitrate transporter	6	0.891	B		0.254453	0.24324	0.323129	0.205838	0.256473	0.0380138	0.0460615	0.053413	0.032449	0.0359036		[MAnn]_nitrate			[Roux_et_al]_Cluster_9
Medtr3g073180	nitrate reductase [NADH]-like protein	6	0.946	B		0.290533	0.267048	0.279527	0.255697	0.199145	0.0408098	0.00859686	0.0444809	0.0193131	0.0132628		[Mann]_nitrate_reductase ; [Mann]_nitrate	Cabeza_et_al_2014	Ruffel_et_al_2008	[Roux_et_al]_Cluster_7	[PMN]_nitrate_reduction_II_(assimilatory)
Medtr4g082860	nodulin-like protein	6	0.994	B		0.370063	0.243166	0.287424	0.132425	0.213854	0.0371788	0.0333062	0.00900696	0.012572	0.0193572		[MAnn]_nodulin			[Roux_et_al]_Cluster_2
Medtr5g034910	nodulin MtN21/EamA-like transporter family protein	6	0.694	B		0.292684	0.230961	0.276911	0.208945	0.280527	0.0309511	0.0299859	0.0394597	0.0167124	0.0450815		[MAnn]_nodulin			[Roux_et_al]_Cluster_2
Medtr4g073690	nodulin-like/MFS transporter	6	0.562	B		0.336644	0.302839	0.270187	0.144945	0.193311	0.0594509	0.051938	0.053389	0.0121049	0.0459192		[MAnn]_nodulin			[Roux_et_al]_Cluster_5
Medtr1g062710	[MtN6]_nodulin/glutamate-ammonia ligase-like protein	6	0.543	B		0.272179	0.288752	0.274087	0.200927	0.256425	0.00930487	0.0429867	0.00851709	0.0280021	0.0405649		[MAnn]_nodulin		Ruffel_et_al_2008
Medtr5g021160	nodulin MtN21/EamA-like transporter family protein	6	0.986	B		0.281074	0.241988	0.314376	0.203067	0.24544	0.0462219	0.00847044	0.051099	0.00613088	0.040166		[MAnn]_nodulin
Medtr5g034970	nodulin MtN21/EamA-like transporter family protein	6	0.82	B		0.311849	0.239114	0.277138	0.157266	0.280975	0.0579859	0.00724298	0.052263	0.0420782	0.0640356		[MAnn]_nodulin
Medtr5g034980	nodulin MtN21/EamA-like transporter family protein	6	1	B		0.29195	0.256029	0.306953	0.161304	0.256154	0.0519971	0.0162136	0.0485924	0.0192806	0.05686		[MAnn]_nodulin
Medtr8g006090	nodulin MtN21/EamA-like transporter family protein	6	0.903	B		0.278772	0.289328	0.294352	0.20023	0.221044	0.0373555	0.031709	0.0576205	0.035721	0.0275563		[MAnn]_nodulin
Medtr8g041390	nodulin MtN21/EamA-like transporter family protein	6	0.938	B		0.252633	0.243944	0.322729	0.241169	0.232174	0.0185279	0.0210071	0.0460528	0.0182089	0.0168431		[MAnn]_nodulin	Cabeza_et_al_2014
Medtr1g115225	LRR receptor-like kinase	6	0.999	B		0.283924	0.312257	0.31628	0.200319	0.139529	0.0162205	0.053496	0.0395677	0.0525863	0.0292928		[MAnn]_RLK			[Roux_et_al]_Cluster_1
Medtr4g014070	LRR receptor-like kinase family protein	6	0.98	B		0.306308	0.318247	0.281659	0.194733	0.14446	0.0426551	0.0585226	0.0459339	0.0713657	0.0538626		[MAnn]_RLK			[Roux_et_al]_Cluster_1
Medtr5g021670	LRR receptor-like kinase family protein	6	0.906	B		0.294371	0.274077	0.24163	0.214412	0.257833	0.0296907	0.0125425	0.0637248	0.0812859	0.0483852		[MAnn]_RLK			[Roux_et_al]_Cluster_1
Medtr6g083210	receptor-like kinase	6	0.995	B		0.295261	0.289166	0.257855	0.234003	0.216291	0.0244591	0.0310303	0.0404951	0.016759	0.0289683		[MAnn]_RLK			[Roux_et_al]_Cluster_1
Medtr8g008820	receptor-like kinase plant	6	0.883	B		0.308265	0.274113	0.277782	0.184338	0.241507	0.0359445	0.0320793	0.0153183	0.0249585	0.0188487		[MAnn]_RLK			[Roux_et_al]_Cluster_1
Medtr5g011840	LRR receptor-like kinase	6	0.943	B		0.281236	0.246775	0.296756	0.182194	0.281244	0.00417586	0.0109779	0.016622	0.0176515	0.0383954		[MAnn]_RLK			[Roux_et_al]_Cluster_11
Medtr8g044230	LRR receptor-like kinase	6	0.997	B		0.281159	0.322664	0.326474	0.139573	0.178041	0.0121308	0.008768	0.0326812	0.0407294	0.0273748		[MAnn]_RLK	Cabeza_et_al_2014	Ruffel_et_al_2008	[Roux_et_al]_Cluster_11
Medtr5g011410	LRR receptor-like kinase family protein	6	0.586	B		0.260077	0.315478	0.27307	0.203271	0.238016	0.0374896	0.0117198	0.0237667	0.0253926	0.0210811		[MAnn]_RLK			[Roux_et_al]_Cluster_12
Medtr1g061590	LRR receptor-like kinase	6	0.997	B		0.299224	0.229672	0.305787	0.237737	0.212836	0.0295906	0.0164546	0.0470423	0.0548379	0.0207949		[MAnn]_RLK	Cabeza_et_al_2014		[Roux_et_al]_Cluster_2
Medtr5g009660	LRR receptor-like kinase	6	0.876	B		0.314355	0.310518	0.288705	0.177716	0.170953	0.0246691	0.0176999	0.0149133	0.0556262	0.0297906		[MAnn]_RLK			[Roux_et_al]_Cluster_2
Medtr8g099195	LRR receptor-like kinase	6	0.975	B		0.301968	0.266176	0.255948	0.262195	0.205492	0.0496406	0.0347367	0.0322234	0.0134322	0.00724355		[MAnn]_RLK			[Roux_et_al]_Cluster_2
Medtr7g086420	receptor-like kinase	6	0.984	B		0.325418	0.25184	0.315699	0.183085	0.196482	0.0193971	0.0196266	0.0228537	0.0306105	0.0117672		[MAnn]_RLK	Cabeza_et_al_2014		[Roux_et_al]_Cluster_4
Medtr2g038675	receptor-like kinase	6	0.987	B		0.34662	0.287777	0.28807	0.196966	0.125806	0.0321458	0.0336422	0.0295092	0.0142768	0.0360459		[MAnn]_RLK			[Roux_et_al]_Cluster_7
Medtr8g015100	LRR receptor-like kinase	6	0.924	B		0.285627	0.268769	0.283484	0.237651	0.218514	0.0272693	0.0260298	0.0439412	0.013527	0.035925		[MAnn]_RLK			[Roux_et_al]_Cluster_7
Medtr1g027070	stress-induced receptor-like kinase	6	0.999	B		0.3091	0.25843	0.282662	0.185282	0.251266	0.0314953	0.0255468	0.0146773	0.0322044	0.0206414		[MAnn]_RLK
Medtr1g084790	LRR receptor-like kinase	6	0.995	B		0.301318	0.236687	0.336883	0.135103	0.240423	0.05926	0.0411821	0.0554271	0.0146663	0.0515736		[MAnn]_RLK	Cabeza_et_al_2014
Medtr3g093710	receptor-like kinase	6	0.596	B		0.293289	0.232315	0.289166	0.254954	0.224513	0.0229357	0.00947818	0.0255651	0.0290902	0.04201		[MAnn]_RLK
Medtr3g116590	receptor-like kinase plant	6	0.942	B		0.321672	0.255818	0.291261	0.178356	0.233097	0.027981	0.0254273	0.0171001	0.0164321	0.0397079		[MAnn]_RLK
Medtr4g094885	LRR receptor-like kinase	6	0.54	B		0.295899	0.311763	0.290787	0.16786	0.202358	0.00460875	0.0258099	0.0477108	0.0424692	0.0392292		[MAnn]_RLK
Medtr7g081720	LRR receptor-like kinase	6	0.824	B		0.31096	0.208608	0.281769	0.238018	0.253273	0.0337812	0.0122107	0.020959	0.0167744	0.0023479		[MAnn]_RLK
Medtr8g015150	LRR receptor-like kinase plant-like protein	6	0.628	B		0.252142	0.285074	0.290197	0.284871	0.173641	0.0331699	0.00598057	0.021132	0.0213519	0.0143576		[MAnn]_RLK
Medtr8g096320	[MtSWEET12]_bidirectional sugar transporter	6	0.986	B		0.317376	0.327546	0.269967	0.102486	0.219312	0.0120858	0.0303913	0.0336796	0.0432721	0.0420802		[Mann]_sucrose_sugar ; [Mann]_sucrose_sugar_transporter			[Roux_et_al]_Cluster_10
Medtr3g098930	sugar efflux transporter for intercellular exchange protein	6	1	B		0.255972	0.332769	0.330791	0.139241	0.187555	0.00585814	0.019172	0.0215994	0.0405552	0.0488684		[Mann]_sucrose_sugar ; [Mann]_sucrose_sugar_transporter	Cabeza_et_al_2014	Ruffel_et_al_2008	[Roux_et_al]_Cluster_3
Medtr5g004620	nucleotide/sugar transporter family protein	6	0.995	B		0.285012	0.31971	0.299009	0.204233	0.151431	0.0464331	0.0334301	0.0482725	0.0516867	0.0133641		[Mann]_sucrose_sugar ; [Mann]_sucrose_sugar_transporter			[Roux_et_al]_Cluster_9
Medtr4g064820	sugar transporter	6	0.993	B		0.305803	0.259895	0.305752	0.155445	0.248098	0.0219455	0.0225799	0.0315008	0.0197154	0.0270799		[Mann]_sucrose_sugar ; [Mann]_sucrose_sugar_transporter
Medtr2g044070	sucrose synthase	6	0.597	B		0.29344	0.303692	0.245872	0.212682	0.228877	0.0208135	0.0762526	0.0381273	0.0215811	0.0271597		[Mann]_sucrose_sugar ; [MAnn]_sucrose_synthase			[Roux_et_al]_Cluster_5	[PMN]_sucrose_degradation_II_(sucrose_synthase)
Medtr7g088740	4-alpha-glucanotransferase DPE2	6	0.992	B		0.362766	0.291338	0.303551	0.106704	0.152698	0.0285265	0.0226059	0.0140199	0.0185886	0.00926729					[Roux_et_al]_Cluster_11	[PMN]_sucrose_biosynthesis_II
Medtr4g067310	pfkB family carbohydrate kinase	6	0.779	B		0.298146	0.233956	0.292926	0.209619	0.256502	0.0141585	0.0151985	0.0104992	0.0497588	0.0279871					[Roux_et_al]_Cluster_2	[PMN]_sucrose_degradation_III_(sucrose_invertase);[PMN]_sucrose_degradation_II_(sucrose_synthase)
Medtr5g044990	pfkB family carbohydrate kinase	6	0.855	B		0.276054	0.247421	0.280504	0.178682	0.303917	0.0278187	0.0105867	0.016228	0.0259474	0.0193366					[Roux_et_al]_Cluster_2	[PMN]_sucrose_degradation_III_(sucrose_invertase);[PMN]_sucrose_degradation_II_(sucrose_synthase)
Medtr4g113650	cytochrome P450 family 709 protein	6	0.998	B		0.303932	0.229405	0.310372	0.220173	0.221119	0.0302022	0.00935875	0.0135785	0.0514089	0.034522			Cabeza_et_al_2014		[Roux_et_al]_Cluster_1	[PMN]_brassinosteroids_inactivation
Medtr2g023680	cytochrome P450 family monooxygenase	6	0.999	B		0.248751	0.318603	0.281379	0.194409	0.22512	0.0100063	0.0154925	0.0255839	0.080581	0.0980588				Ruffel_et_al_2008	[Roux_et_al]_Cluster_1	[PMN]_glycyrrhetinate_biosynthesis
Medtr2g029820	peroxidase family protein	6	0.642	B		0.298245	0.290262	0.256486	0.212462	0.229909	0.0335454	0.0330601	0.0177471	0.0521467	0.0456705			Cabeza_et_al_2014		[Roux_et_al]_Cluster_1	[PMN]_hispidol_and_hispidol_4'-<i>O</i>-&beta;-<i>D</i>-glucoside_biosynthesis
Medtr4g077100	cinnamoyl-CoA reductase-like protein	6	0.904	B		0.277701	0.270594	0.285852	0.218031	0.241836	0.0497972	0.00840393	0.030588	0.0268319	0.0341996					[Roux_et_al]_Cluster_1	[PMN]_phenylethanol_biosynthesis
Medtr2g035020	UDP-glucosyltransferase family protein	6	0.585	B		0.289608	0.284185	0.265995	0.203503	0.24732	0.0239285	0.0147074	0.0394258	0.0496585	0.0272926			Cabeza_et_al_2014		[Roux_et_al]_Cluster_1	[PMN]_saponin_biosynthesis_IV
Medtr7g070740	UDP-glucosyltransferase family protein	6	0.999	B		0.24582	0.297257	0.319835	0.202202	0.205885	0.0115726	0.0136435	0.0250116	0.0794423	0.0692816			Cabeza_et_al_2014		[Roux_et_al]_Cluster_1	[PMN]_soybean_saponin_I_biosynthesis
Medtr7g070910	UDP-glucosyltransferase family protein	6	1	B		0.256644	0.317398	0.29664	0.188442	0.207148	0.0249699	0.0234122	0.0157419	0.0887213	0.0695448			Cabeza_et_al_2014		[Roux_et_al]_Cluster_1	[PMN]_soybean_saponin_I_biosynthesis
Medtr1g015300	thermospermine synthase ACAULIS protein	6	0.997	B		0.288434	0.24369	0.317093	0.235801	0.203124	0.0280442	0.0195994	0.00912105	0.0210208	0.0346572			Cabeza_et_al_2014		[Roux_et_al]_Cluster_1	[PMN]_spermidine_biosynthesis_I
Medtr5g006140	thermospermine synthase ACAULIS protein	6	0.781	B		0.281847	0.245957	0.287138	0.200617	0.276449	0.0126469	0.00400905	0.013329	0.057875	0.00349534			Cabeza_et_al_2014		[Roux_et_al]_Cluster_1	[PMN]_spermidine_biosynthesis_I
Medtr4g087810	phospholipase A1	6	0.945	B		0.240087	0.361799	0.325731	0.180489	0.120246	0.0167046	0.0224601	0.0245316	0.0356926	0.0385863				Ruffel_et_al_2008	[Roux_et_al]_Cluster_1	[PMN]_triacylglycerol_degradation;[PMN]_phosphatidylcholine_acyl_editing;[PMN]_monoacylglycerol_metabolism_(yeast);[PMN]_phospholipases
Medtr1g021520	myb-like DNA-binding domain, shaqkyf class protein	6	0.999	B		0.280066	0.255269	0.32213	0.221482	0.203085	0.0383295	0.0404335	0.0589983	0.0153171	0.0196252					[Roux_et_al]_Cluster_1
Medtr1g075680	kinesin motor domain protein	6	1	B		0.282368	0.305032	0.299271	0.195298	0.189414	0.023632	0.0453047	0.00610142	0.0568594	0.0569056					[Roux_et_al]_Cluster_1
Medtr1g076700	microtubule associated protein, MAP65/ASE1 family protein	6	0.985	B		0.290399	0.307125	0.300043	0.191567	0.179025	0.0342098	0.0147962	0.0136795	0.0578883	0.0519199					[Roux_et_al]_Cluster_1
Medtr1g077840	OPT family oligopeptide transporter	6	1	B		0.331335	0.282984	0.332595	0.127727	0.161127	0.0189069	0.0140924	0.0239661	0.0227332	0.00880047					[Roux_et_al]_Cluster_1
Medtr1g082480	basic helix loop helix (BHLH) DNA-binding family protein	6	0.999	B		0.287563	0.257142	0.286727	0.169376	0.283496	0.0257628	0.0312088	0.0169771	0.0203536	0.0199038			Cabeza_et_al_2014		[Roux_et_al]_Cluster_1
Medtr1g084120	rab9 effector protein with kelch motif protein, putative	6	0.988	B		0.318905	0.260414	0.278004	0.227444	0.194356	0.0524319	0.01218	0.0370062	0.0685827	0.0140758					[Roux_et_al]_Cluster_1
Medtr1g085160	phytochrome protein A	6	1	B		0.310206	0.247148	0.315552	0.163216	0.239317	0.0122794	0.0107683	0.01841	0.00633829	0.0422057					[Roux_et_al]_Cluster_1
Medtr1g107135	alpha-L-fucosidase-like protein	6	0.994	B		0.279372	0.286909	0.248089	0.20675	0.267597	0.021611	0.0242747	0.0264981	0.0455382	0.0676954					[Roux_et_al]_Cluster_1
Medtr1g111000	alpha-glucosidase	6	1	B		0.322401	0.305401	0.313948	0.136907	0.163987	0.0191624	0.0218686	0.0074734	0.0450146	0.0125757					[Roux_et_al]_Cluster_1
Medtr1g112370	myb-like DNA-binding domain, shaqkyf class protein	6	0.999	B		0.305544	0.29364	0.266141	0.186684	0.233265	0.0371719	0.0340505	0.00902909	0.0214515	0.0219883					[Roux_et_al]_Cluster_1
Medtr2g010760	kinesin motor catalytic domain protein	6	0.92	B		0.298086	0.30609	0.320425	0.164016	0.16817	0.0265091	0.0175241	0.0220737	0.0398627	0.0302425					[Roux_et_al]_Cluster_1
Medtr2g022190	RING zinc finger protein, putative	6	0.998	B		0.299733	0.266839	0.318132	0.192154	0.194768	0.0507516	0.0225815	0.026641	0.0462421	0.0479213					[Roux_et_al]_Cluster_1
Medtr2g022350	extracellular dermal glycoprotein	6	0.836	B		0.275214	0.286346	0.295581	0.228366	0.203948	0.00584679	0.0367582	0.015003	0.0379585	0.0366749					[Roux_et_al]_Cluster_1
Medtr2g025180	calcium-binding EF hand protein	6	1	B		0.307296	0.322991	0.287369	0.170316	0.17042	0.024816	0.0576983	0.0302195	0.025719	0.0180051					[Roux_et_al]_Cluster_1
Medtr2g078920	hypothetical protein	6	0.988	B		0.29969	0.277121	0.275746	0.240271	0.190648	0.0411368	0.0523798	0.0153992	0.0508697	0.0297449					[Roux_et_al]_Cluster_1
Medtr2g096760	E3 ubiquitin-protein ligase XBAT31, putative	6	0.99	B		0.339432	0.27485	0.310012	0.0945807	0.210734	0.0308513	0.00337838	0.0455768	0.0306977	0.0369833					[Roux_et_al]_Cluster_1
Medtr2g436750	clasp amino-terminal protein	6	1	B		0.31774	0.301048	0.293704	0.196484	0.14589	0.0249212	0.047046	0.0146311	0.039478	0.0575417					[Roux_et_al]_Cluster_1
Medtr3g058320	hypothetical protein	6	0.709	B		0.304532	0.30719	0.294819	0.207997	0.152675	0.0218233	0.0196322	0.0166344	0.0115845	0.0413876				Ruffel_et_al_2008	[Roux_et_al]_Cluster_1
Medtr3g080810	glycosyl hydrolase family 9 protein	6	0.994	B		0.331276	0.286776	0.310056	0.102671	0.20251	0.0299059	0.0249704	0.015962	0.0464634	0.042703					[Roux_et_al]_Cluster_1
Medtr3g101520	B3 domain transcription factor	6	1	B		0.280597	0.309789	0.306097	0.186894	0.178013	0.0315952	0.0679036	0.0275076	0.0603224	0.0445797					[Roux_et_al]_Cluster_1
Medtr3g103400	DUF4378 domain protein	6	0.864	B		0.272782	0.287307	0.376144	0.125269	0.164038	0.0408874	0.0117777	0.0529121	0.0284416	0.0236064					[Roux_et_al]_Cluster_1
Medtr3g104570	IQ calmodulin-binding motif protein	6	0.999	B		0.317223	0.274402	0.307163	0.178255	0.189122	0.0226437	0.0435226	0.0148805	0.0427006	0.0538578					[Roux_et_al]_Cluster_1
Medtr3g106510	transmembrane protein, putative	6	0.983	B		0.278443	0.272008	0.266271	0.179198	0.291399	0.0254518	0.0276176	0.0301026	0.0330272	0.00989557			Cabeza_et_al_2014		[Roux_et_al]_Cluster_1
Medtr4g011190	zinc finger (Ran-binding) family protein	6	0.905	B		0.309391	0.249904	0.260999	0.225112	0.248635	0.00757825	0.0192353	0.0200507	0.049323	0.0309283					[Roux_et_al]_Cluster_1
Medtr4g013300	SEC14 cytosolic factor family protein	6	0.996	B		0.308596	0.300944	0.295968	0.176039	0.187305	0.022561	0.0334091	0.0285156	0.0444152	0.0195399					[Roux_et_al]_Cluster_1
Medtr4g013375	disease resistance protein (TIR-NBS-LRR class)	6	0.834	B		0.295371	0.264381	0.261834	0.196895	0.273285	0.047734	0.00890237	0.0331048	0.00869615	0.0198723					[Roux_et_al]_Cluster_1
Medtr4g057635	myb transcription factor	6	0.628	B		0.284978	0.2632	0.290114	0.234923	0.223563	0.00744578	0.0372873	0.0201257	0.0213762	0.0138626					[Roux_et_al]_Cluster_1
Medtr4g076200	ubiquitin-conjugating enzyme E2	6	1	B		0.293841	0.307725	0.287838	0.20622	0.165059	0.018758	0.0651912	0.0102955	0.0792232	0.052562					[Roux_et_al]_Cluster_1
Medtr4g077590	hypothetical protein	6	1	B		0.299455	0.309687	0.293739	0.172805	0.172248	0.0262439	0.0607542	0.00566428	0.0863236	0.0752635					[Roux_et_al]_Cluster_1
Medtr4g078565	targeting protein for Xklp2 protein	6	0.997	B		0.307587	0.301542	0.279011	0.212908	0.173993	0.0399724	0.0375565	0.0388316	0.0274999	0.00630001					[Roux_et_al]_Cluster_1
Medtr4g087040	kinesin motor domain protein	6	0.996	B		0.290215	0.292946	0.337034	0.151017	0.181739	0.0356491	0.0416155	0.0450631	0.0272178	0.0186394					[Roux_et_al]_Cluster_1
Medtr4g087890	formin-like 2 domain protein	6	1	B		0.331875	0.319443	0.281119	0.151115	0.160113	0.0297513	0.00662143	0.0187262	0.0362925	0.0559348					[Roux_et_al]_Cluster_1
Medtr4g088555	squamosa promoter-binding-like protein	6	0.869	B		0.316189	0.250923	0.254753	0.219229	0.253845	0.0273493	0.0156032	0.00621639	0.0209225	0.022394					[Roux_et_al]_Cluster_1
Medtr4g088735	[LAT52/POE_35]_pollen Ole e I family allergen	6	0.972	B		0.314629	0.264762	0.279896	0.206085	0.214703	0.0223299	0.0251207	0.0290751	0.0695859	0.0482907					[Roux_et_al]_Cluster_1
Medtr4g101280	[nsLTP82]_Lipid transfer protein	6	1	B		0.302703	0.301402	0.31489	0.197724	0.133302	0.0211845	0.0147372	0.0308266	0.0630737	0.0357556			Cabeza_et_al_2014		[Roux_et_al]_Cluster_1
Medtr4g101330	[nsLTP84]_Lipid transfer protein	6	1	B		0.29665	0.307411	0.319217	0.180123	0.144276	0.00743694	0.00465269	0.018159	0.0660422	0.0575728			Cabeza_et_al_2014		[Roux_et_al]_Cluster_1
Medtr4g102790	GRAS family transcription factor	6	0.996	B		0.293395	0.319285	0.29462	0.179523	0.172543	0.0217233	0.0366247	0.026254	0.064808	0.0486217					[Roux_et_al]_Cluster_1
Medtr4g116470	hypothetical protein	6	0.956	B		0.311121	0.317392	0.274307	0.207945	0.139803	0.0444394	0.0276488	0.040529	0.0636401	0.054893					[Roux_et_al]_Cluster_1
Medtr4g122950	serine carboxypeptidase-like protein	6	0.949	B		0.305091	0.246496	0.262709	0.208106	0.268757	0.0285877	0.0188801	0.0279771	0.013343	0.0546087					[Roux_et_al]_Cluster_1
Medtr4g131940	abnormal spindle-like microcephaly-associated-like protein, putative	6	0.956	B		0.296938	0.321233	0.284926	0.170438	0.193458	0.0366416	0.0231203	0.0240609	0.0550618	0.00786901					[Roux_et_al]_Cluster_1
Medtr4g132160	transmembrane protein, putative	6	1	B		0.289741	0.333057	0.288705	0.176003	0.161493	0.0343711	0.0558777	0.0256194	0.0604914	0.0601219					[Roux_et_al]_Cluster_1
Medtr5g008010	anaphase-promoting complex subunit cdc20-like protein	6	0.999	B		0.283873	0.308144	0.289123	0.210554	0.17442	0.0223533	0.0510205	0.0365906	0.0803745	0.0479236					[Roux_et_al]_Cluster_1
Medtr5g012010	syntaxin of plants 122 protein	6	0.997	B		0.286387	0.33061	0.307794	0.177176	0.136942	0.0326172	0.0386882	0.0444455	0.0744117	0.0336411					[Roux_et_al]_Cluster_1
Medtr5g030070	tetraspanin family protein	6	0.996	B		0.278442	0.295493	0.331565	0.161105	0.195735	0.00782418	0.00653743	0.0369129	0.0531473	0.0384552					[Roux_et_al]_Cluster_1
Medtr5g032780	phototropic-responsive NPH3 family protein	6	0.958	B		0.303462	0.247451	0.306474	0.181973	0.243467	0.0375677	0.0199566	0.0159043	0.0134506	0.0393945					[Roux_et_al]_Cluster_1
Medtr5g038280	homeobox leucine zipper family protein	6	0.606	B		0.280465	0.226722	0.301259	0.215178	0.26502	0.0404153	0.00975314	0.0465318	0.018443	0.0516248					[Roux_et_al]_Cluster_1
Medtr5g076140	hypothetical protein	6	1	B		0.29192	0.306678	0.316971	0.178945	0.157591	0.0190304	0.0389768	0.00738716	0.0737453	0.0473498					[Roux_et_al]_Cluster_1
Medtr5g094310	kinesin motor domain protein	6	1	B		0.282878	0.328491	0.29759	0.184885	0.157434	0.0227578	0.0479402	0.0123366	0.0855543	0.0356556					[Roux_et_al]_Cluster_1
Medtr5g098710	hypothetical protein	6	0.998	B		0.287292	0.327038	0.286412	0.194403	0.158805	0.0310146	0.0630692	0.0755317	0.0386068	0.0371344					[Roux_et_al]_Cluster_1
Medtr6g007603	Serine/Threonine-kinase HT1-like protein	6	0.992	B		0.275084	0.272422	0.275955	0.188997	0.278047	0.00763115	0.0184784	0.0396042	0.0306879	0.0318919					[Roux_et_al]_Cluster_1
Medtr6g053680	ATP-binding microtubule motor family protein, putative	6	0.989	B		0.275918	0.291396	0.29663	0.202026	0.223048	0.0209683	0.0376061	0.0175622	0.0309086	0.0158882					[Roux_et_al]_Cluster_1
Medtr6g082470	ATP-binding microtubule motor family protein	6	1	B		0.314669	0.306459	0.305879	0.139933	0.171871	0.0356848	0.0703754	0.0027436	0.0500778	0.0580174					[Roux_et_al]_Cluster_1
Medtr7g013790	serine carboxypeptidase-like protein	6	1	B		0.295975	0.277872	0.306399	0.126588	0.257865	0.0249824	0.0132551	0.0203175	0.00403593	0.0256482					[Roux_et_al]_Cluster_1
Medtr7g061550	myb transcription factor	6	0.998	B		0.337317	0.276072	0.333619	0.122793	0.160336	0.0338623	0.0377225	0.0190476	0.0130784	0.00994587					[Roux_et_al]_Cluster_1
Medtr7g065980	laccase/diphenol oxidase family protein	6	0.466	B		0.254182	0.269267	0.295218	0.198642	0.275333	0.0203093	0.00685315	0.0207106	0.0223213	0.0421449					[Roux_et_al]_Cluster_1
Medtr7g080550	adenosylhomocysteinase, putative	6	0.998	B		0.294647	0.321162	0.27679	0.204283	0.169329	0.0153509	0.0398701	0.0200781	0.0618347	0.0497197					[Roux_et_al]_Cluster_1
Medtr7g109390	alpha-L-arabinofuranosidase/beta-D-xylosidase	6	1	B		0.312964	0.314794	0.30755	0.158757	0.151595	0.0209265	0.0300767	0.0324393	0.0466114	0.0298574			Cabeza_et_al_2014		[Roux_et_al]_Cluster_1
Medtr7g114990	aldo/keto reductase family oxidoreductase	6	0.999	B		0.239216	0.311225	0.290469	0.187534	0.246305	0.042907	0.0529822	0.0356537	0.0683081	0.0404678				Ruffel_et_al_2008	[Roux_et_al]_Cluster_1
Medtr7g116610	hypothetical protein	6	0.739	B		0.281393	0.287936	0.277747	0.191089	0.246932	0.0253553	0.0144081	0.0290728	0.0616218	0.0463449					[Roux_et_al]_Cluster_1
Medtr8g006705	homeobox associated leucine zipper protein	6	0.999	B		0.325254	0.233023	0.29253	0.166479	0.255201	0.023384	0.023682	0.032398	0.0426293	0.0453805					[Roux_et_al]_Cluster_1
Medtr8g021140	anaphase promoting complex subunit 8	6	0.477	B		0.29977	0.242422	0.285184	0.222063	0.244988	0.0265292	0.0215306	0.00851963	0.00570563	0.0470708					[Roux_et_al]_Cluster_1
Medtr8g075260	TPR superfamily protein	6	1	B		0.297535	0.310925	0.302061	0.190702	0.151002	0.0263308	0.0422054	0.0172604	0.0707436	0.0574547					[Roux_et_al]_Cluster_1
Medtr8g075950	chalcone-flavanone isomerase family protein	6	1	B		0.294001	0.321658	0.292711	0.180903	0.162038	0.0313106	0.0536433	0.030964	0.0751161	0.050225					[Roux_et_al]_Cluster_1
Medtr8g088330	transmembrane protein, putative	6	1	B		0.296719	0.262938	0.286276	0.167431	0.266778	0.0209942	0.0150606	0.00873308	0.0347462	0.0607424					[Roux_et_al]_Cluster_1
Medtr8g098375	major intrinsic protein (MIP) family transporter	6	1	B		0.305819	0.317881	0.293185	0.195403	0.141185	0.0154736	0.0546889	0.026776	0.0472316	0.0264727					[Roux_et_al]_Cluster_1
Medtr8g099305	high mobility group (HMG)-box protein	6	0.998	B		0.273124	0.310839	0.325208	0.185287	0.149437	0.0371185	0.053509	0.0345965	0.0672469	0.0689715					[Roux_et_al]_Cluster_1
Medtr8g106900	glutaredoxin (GRX) family protein	6	0.988	B		0.292966	0.282564	0.291566	0.206089	0.212394	0.0581755	0.0387323	0.00411255	0.0199294	0.0222854					[Roux_et_al]_Cluster_1
Medtr1g011430	F-box/RNI/FBD-like domain protein	6	0.988	B		0.271932	0.29794	0.300807	0.254632	0.148013	0.0209941	0.0338585	0.028095	0.0223018	0.0256971					[Roux_et_al]_Cluster_10
Medtr1g114750	GRAM domain protein/ABA-responsive-like protein	6	0.793	B		0.247125	0.221465	0.356702	0.236804	0.216335	0.0222621	0.0258319	0.0322588	0.0141098	0.0378164					[Roux_et_al]_Cluster_10
Medtr1g115130	GRAM domain protein/ABA-responsive-like protein	6	0.987	B		0.280511	0.217679	0.347041	0.227288	0.201766	0.0270529	0.0226991	0.0484573	0.0307879	0.0394117					[Roux_et_al]_Cluster_10
Medtr8g023090	[PDF27]_Defensin-like protein	6	0.928	B		0.277148	0.342807	0.303778	0.202849	0.102968	0.0105223	0.00917375	0.021836	0.0650062	0.0541701				Ruffel_et_al_2008	[Roux_et_al]_Cluster_10
Medtr8g105230	EF hand calcium-binding family protein	6	0.598	B		0.271378	0.265809	0.296402	0.25099	0.212225	0.0321834	0.0131196	0.0198495	0.00417417	0.0177653					[Roux_et_al]_Cluster_10
Medtr8g018730	seed linoleate 9S-lipoxygenase	6	0.99	B		0.260128	0.31015	0.244666	0.197696	0.26802	0.033871	0.0150648	0.0173915	0.0276378	0.0953692					[Roux_et_al]_Cluster_11	[PMN]_9-lipoxygenase_and_9-allene_oxide_synthase_pathway
Medtr8g099190	archaeal/vacuolar-type H+-ATPase subunit E	6	0.999	B		0.323567	0.30874	0.284776	0.166773	0.167011	0.0542534	0.0180014	0.0155731	0.0306077	0.0730198					[Roux_et_al]_Cluster_11	[PMN]_adenosine_ribonucleotides_<i>de_novo</i>_biosynthesis
Medtr6g093010	complex I subunit	6	0.807	B		0.243729	0.312887	0.295433	0.230383	0.204942	0.0225015	0.0307114	0.0252809	0.0285491	0.0245815					[Roux_et_al]_Cluster_11	[PMN]_aerobic_respiration_III_(alternative_oxidase_pathway);[PMN]_NAD/NADH_phosphorylation_and_dephosphorylation;[PMN]_aerobic_respiration_I_(cytochrome_c)
Medtr7g406880	alpha/beta hydrolase fold protein	6	0.946	B		0.314261	0.26877	0.24459	0.225938	0.232569	0.0831308	0.00466491	0.0159244	0.0412249	0.0258736					[Roux_et_al]_Cluster_11	[PMN]_benzoate_biosynthesis_I_(CoA-dependent,_&beta;-oxidative)
Medtr1g019940	patatin-like phospholipase	6	0.991	B		0.318962	0.285379	0.2846	0.161036	0.219389	0.0629726	0.0272825	0.0334299	0.0191473	0.0265218					[Roux_et_al]_Cluster_11	[PMN]_phospholipid_remodeling_(phosphatidylcholine,_yeast);[PMN]_phosphatidylcholine_acyl_editing;[PMN]_phospholipases
Medtr7g069500	pyruvate decarboxylase	6	0.996	B		0.318419	0.305051	0.327974	0.117525	0.158784	0.0304918	0.0514012	0.0317528	0.00814345	0.0111191			Cabeza_et_al_2014		[Roux_et_al]_Cluster_11	[PMN]_pyruvate_fermentation_to_ethanol_II
Medtr7g056103	cytochrome P450 family monooxygenase	6	0.997	B		0.292109	0.353427	0.284966	0.115075	0.186036	0.0199543	0.0125577	0.019705	0.0153302	0.0752826					[Roux_et_al]_Cluster_11	[PMN]_soybean_saponin_I_biosynthesis
Medtr4g081130	thiazole biosynthetic enzyme	6	0.997	B		0.235988	0.285621	0.327388	0.210857	0.219569	0.033691	0.0144374	0.0338323	0.0591545	0.0425063					[Roux_et_al]_Cluster_11	[PMN]_superpathway_of_thiamine_diphosphate_biosynthesis_III_(eukaryotes);[PMN]_thiazole_biosynthesis_III_(eukaryotes)
Medtr0003s0560	serine carboxypeptidase-like protein	6	1	B		0.294042	0.329634	0.326986	0.146295	0.136428	0.00615517	0.00687838	0.0141773	0.0385523	0.0290801				Ruffel_et_al_2008	[Roux_et_al]_Cluster_11
Medtr1g076470	phosphate-responsive 1 family protein	6	0.999	B		0.33846	0.274605	0.288335	0.156079	0.202555	0.0191527	0.0584111	0.0305327	0.0206719	0.043477					[Roux_et_al]_Cluster_11
Medtr1g110980	alpha-glucosidase	6	0.989	B		0.332648	0.29721	0.319583	0.117672	0.154642	0.0344483	0.0341502	0.0500811	0.0430576	0.0387572					[Roux_et_al]_Cluster_11
Medtr2g063110	eukaryotic aspartyl protease family protein	6	1	B		0.285063	0.292444	0.266192	0.164434	0.271217	0.0217248	0.0285232	0.0346413	0.0088643	0.0583198					[Roux_et_al]_Cluster_11
Medtr2g070070	glutathione S-transferase, amino-terminal domain protein	6	0.646	B		0.284456	0.265615	0.257741	0.221355	0.26607	0.0426111	0.0211371	0.0194672	0.029216	0.0484476					[Roux_et_al]_Cluster_11
Medtr2g077630	hypothetical protein	6	0.921	B		0.222622	0.315703	0.321682	0.231324	0.184	0.0299337	0.0222038	0.0397668	0.0183824	0.023319					[Roux_et_al]_Cluster_11
Medtr3g008020	8-amino-7-oxononanoate synthase-like protein	6	0.969	B		0.246899	0.313361	0.26373	0.233666	0.238219	0.0204167	0.00775175	0.0251562	0.0247365	0.0233231					[Roux_et_al]_Cluster_11
Medtr3g062840	plant/F17O14-7 protein	6	0.999	B		0.300657	0.329225	0.307021	0.162368	0.147575	0.0132022	0.0132982	0.0326085	0.0348157	0.0271056					[Roux_et_al]_Cluster_11
Medtr3g067765	kinase APK1B, putative	6	0.999	B		0.28421	0.322038	0.319711	0.159374	0.167185	0.0244684	0.0358152	0.0194772	0.0455975	0.0233872					[Roux_et_al]_Cluster_11
Medtr3g091290	OBP3-responsive protein	6	0.995	B		0.30174	0.27326	0.274438	0.204888	0.233257	0.0246956	0.0211386	0.0452364	0.0389491	0.0454901					[Roux_et_al]_Cluster_11
Medtr3g100500	aspartic proteinase nepenthesin-like protein	6	0.999	B		0.326483	0.31181	0.322807	0.114045	0.140222	0.0259514	0.01857	0.0154509	0.0474108	0.0416517					[Roux_et_al]_Cluster_11
Medtr3g111290	BHLH transcriptional factor	6	0.999	B		0.299829	0.320833	0.278973	0.164073	0.196914	0.0141859	0.073738	0.0311056	0.00920496	0.0613035			Cabeza_et_al_2014		[Roux_et_al]_Cluster_11
Medtr3g117500	glycosyl hydrolase family 9 protein	6	0.97	B		0.318222	0.289809	0.300645	0.159423	0.181234	0.0544546	0.0145941	0.0209356	0.0566706	0.0842838					[Roux_et_al]_Cluster_11
Medtr3g435430	expansin A10	6	1	B		0.282925	0.294654	0.334369	0.15215	0.185237	0.0400423	0.029597	0.0363699	0.0354697	0.0764583					[Roux_et_al]_Cluster_11
Medtr3g466150	transcription factor bHLH93-like protein	6	0.838	B		0.285137	0.2992	0.305792	0.160277	0.218304	0.0342837	0.0413105	0.0221834	0.0513888	0.0362909					[Roux_et_al]_Cluster_11
Medtr4g048530	trafficking protein particle complex subunit-like protein	6	0.99	B		0.297992	0.263641	0.278218	0.224272	0.227292	0.0728271	0.00535897	0.0196132	0.0175618	0.0210593					[Roux_et_al]_Cluster_11
Medtr4g095450	class III peroxidase	6	0.987	B		0.291924	0.287332	0.300345	0.191446	0.201143	0.0351806	0.0540048	0.0814318	0.0160445	0.0273919					[Roux_et_al]_Cluster_11
Medtr4g127670	class III peroxidase	6	0.862	B		0.277289	0.317433	0.298617	0.220138	0.15422	0.011344	0.0310309	0.0109599	0.0485975	0.0406455					[Roux_et_al]_Cluster_11
Medtr5g034320	polygalacturonase non-catalytic protein	6	0.773	B		0.280909	0.327661	0.261954	0.181287	0.216034	0.0422709	0.0347621	0.0622611	0.0560487	0.0510014			Cabeza_et_al_2014	Ruffel_et_al_2008	[Roux_et_al]_Cluster_11
Medtr6g004220	MATE efflux family protein	6	0.999	B		0.266075	0.331857	0.268116	0.20897	0.202186	0.00934203	0.0492845	0.0577339	0.00978409	0.0442085					[Roux_et_al]_Cluster_11
Medtr6g038640	oxidoreductase family, NAD-binding rossmann fold protein	6	0.988	B		0.302893	0.275335	0.256083	0.245433	0.214525	0.0427987	0.0262848	0.016821	0.0226851	0.010053					[Roux_et_al]_Cluster_11
Medtr6g047640	MATE efflux family protein	6	0.721	B		0.323485	0.335803	0.31644	0.11134	0.115311	0.0317894	0.0176802	0.0252782	0.00403256	0.0186184					[Roux_et_al]_Cluster_11
Medtr6g088020	DNA-directed RNA polymerase II	6	0.987	B		0.266961	0.259767	0.305933	0.265143	0.185974	0.0457818	0.00651014	0.0484988	0.0533574	0.00938542					[Roux_et_al]_Cluster_11
Medtr7g009930	aldose 1-epimerase family protein	6	1	B		0.326218	0.279636	0.334886	0.133112	0.168349	0.0228149	0.0166075	0.0152405	0.0133816	0.0113895					[Roux_et_al]_Cluster_11
Medtr7g026890	Serine/Threonine-kinase ATM-like protein	6	1	B		0.272744	0.308976	0.329609	0.145276	0.192423	0.0118289	0.0399935	0.0173736	0.0517443	0.0723883			Cabeza_et_al_2014		[Roux_et_al]_Cluster_11
Medtr7g074220	hypothetical protein	6	0.906	B		0.272646	0.275477	0.341097	0.172046	0.207013	0.0270336	0.0314168	0.0225067	0.0491263	0.0315769				Ruffel_et_al_2008	[Roux_et_al]_Cluster_11
Medtr7g081805	AP2-domain DNA-binding protein	6	0.964	B		0.285291	0.284232	0.259481	0.224889	0.239089	0.0212597	0.0120576	0.0390286	0.0648273	0.0122488					[Roux_et_al]_Cluster_11
Medtr7g112360	chaperone DnaJ domain protein	6	1	B		0.314965	0.257534	0.321885	0.131418	0.226871	0.0423661	0.0216232	0.0479585	0.00782894	0.0601124					[Roux_et_al]_Cluster_11
Medtr8g008840	ethphon-induced protein	6	0.99	B		0.25179	0.275464	0.329134	0.229951	0.195135	0.0320442	0.0266441	0.0589871	0.0222347	0.0132112			Cabeza_et_al_2014		[Roux_et_al]_Cluster_11
Medtr8g079840	transcription factor	6	0.743	B		0.232354	0.295721	0.294105	0.231122	0.241429	0.0121712	0.0058686	0.0092817	0.0438247	0.0260281					[Roux_et_al]_Cluster_11
Medtr8g089840	beta-1,4-N-acetylglucosaminyltransferase-like protein	6	0.49	B		0.304923	0.323393	0.252118	0.182022	0.207809	0.0474119	0.0197452	0.0404542	0.0350148	0.049602					[Roux_et_al]_Cluster_11
Medtr8g098840	polygalacturonase/glycoside hydrolase family protein	6	0.961	B		0.26574	0.278287	0.296743	0.190926	0.257103	0.0225582	0.0247795	0.0145367	0.0476627	0.0307676					[Roux_et_al]_Cluster_11
Medtr3g089970	zinc-binding alcohol dehydrogenase family protein	6	0.993	B		0.295116	0.320026	0.28241	0.187403	0.185936	0.01709	0.0377493	0.0479086	0.0272413	0.0301764			Cabeza_et_al_2014		[Roux_et_al]_Cluster_12	[PMN]_pyruvate_fermentation_to_ethanol_II;[PMN]_acetaldehyde_biosynthesis_I
Medtr0475s0040	hypothetical protein	6	0.928	B		0.280011	0.327197	0.320135	0.144717	0.181909	0.0163865	0.0122799	0.0143361	0.0276541	0.0210007					[Roux_et_al]_Cluster_12
Medtr1g043080	myb-related transcription factor LBM1	6	0.932	B		0.297663	0.306044	0.253085	0.179996	0.2401	0.0374669	0.0428706	0.0577073	0.0456784	0.0185767			Cabeza_et_al_2014		[Roux_et_al]_Cluster_12
Medtr1g046005	Nodule Cysteine-Rich (NCR) secreted peptide	6	0.995	B		0.29804	0.289373	0.255914	0.245618	0.197291	0.054033	0.0352044	0.0511392	0.0147091	0.0140228					[Roux_et_al]_Cluster_12
Medtr2g007950	[THL30]_Thionin-like protein	6	0.742	B		0.305725	0.221834	0.282467	0.246978	0.236574	0.0326439	0.0190596	0.0288024	0.0130287	0.0313552					[Roux_et_al]_Cluster_12
Medtr2g096900	outer envelope pore protein	6	0.958	B		0.26257	0.350386	0.29514	0.183276	0.172147	0.0186064	0.0091015	0.0100391	0.0233987	0.0227955					[Roux_et_al]_Cluster_12
Medtr3g020880	[SubIn7]_subtilisin inhibitor 1	6	0.83	B		0.307657	0.263659	0.308191	0.176412	0.221376	0.0340394	0.0371749	0.0165942	0.020211	0.0376784					[Roux_et_al]_Cluster_12
Medtr3g031790	gamma interferon inducible lysosomal thiol reductase	6	0.955	B		0.27113	0.274109	0.30783	0.191558	0.24204	0.00428954	0.0262659	0.0322585	0.0222018	0.0514343					[Roux_et_al]_Cluster_12
Medtr3g086750	glycoside hydrolase family 5 protein	6	0.999	B		0.312923	0.255651	0.283331	0.209498	0.219802	0.0780438	0.00346743	0.0130684	0.0560303	0.0268045					[Roux_et_al]_Cluster_12
Medtr4g109600	glycerophosphoryl diester phosphodiesterase family protein	6	0.853	B		0.300581	0.310007	0.25095	0.19312	0.229984	0.0152685	0.0489172	0.0260764	0.0146923	0.0185028					[Roux_et_al]_Cluster_12
Medtr4g127790	lysine-tRNA ligase	6	0.998	B		0.311055	0.240725	0.312302	0.142756	0.252731	0.0648464	0.0226461	0.044979	0.0223718	0.0534495					[Roux_et_al]_Cluster_12
Medtr5g079780	hypothetical protein	6	0.937	B		0.315887	0.263593	0.327074	0.191432	0.168117	0.0339217	0.0164619	0.0278206	0.00993089	0.0208132			Cabeza_et_al_2014	Ruffel_et_al_2008	[Roux_et_al]_Cluster_12
Medtr7g092170	DIS3-exonuclease-like protein	6	0.993	B		0.273127	0.291758	0.307036	0.217794	0.189525	0.0510254	0.0366616	0.0335727	0.0383284	0.0309006					[Roux_et_al]_Cluster_12
Medtr7g405770	[LAT52/POE_12]_Lipid transfer protein	6	0.909	B		0.305713	0.27571	0.273675	0.191555	0.240994	0.0360914	0.00727953	0.0166264	0.0354556	0.03473					[Roux_et_al]_Cluster_12
Medtr8g032830	disease resistance protein (TIR-NBS-LRR class), putative	6	0.497	B		0.289118	0.250756	0.272884	0.220565	0.264108	0.0356968	0.0187527	0.0326608	0.00803428	0.0217224					[Roux_et_al]_Cluster_12
Medtr4g097540	1-aminocyclopropane-1-carboxylate synthase	6	0.995	B		0.267944	0.33919	0.314574	0.151636	0.172902	0.0383724	0.00839686	0.0583483	0.0278201	0.0435401					[Roux_et_al]_Cluster_13	[PMN]_ethylene_biosynthesis_I_(plants);[PMN]_L-methionine_salvage_cycle_II_(plants)
Medtr3g464330	microsomal omega-3 fatty acid desaturase	6	0.829	B		0.291242	0.318038	0.323655	0.155122	0.162249	0.0103315	0.00968326	0.0082019	0.0344048	0.0416161					[Roux_et_al]_Cluster_13	[PMN]_glycolipid_desaturation;[PMN]_&alpha;-linolenate_biosynthesis_I_(plants_and_red_algae);[PMN]_phospholipid_desaturation
Medtr5g033510	[TAA1-like]_tryptophan aminotransferase-like protein	6	0.999	B		0.309136	0.32663	0.314859	0.148243	0.137033	0.0225075	0.0231642	0.0194616	0.0202069	0.0258282					[Roux_et_al]_Cluster_13	[PMN]_L-alanine_biosynthesis_II;[PMN]_L-alanine_degradation_II_(to_D-lactate);[PMN]_indole-3-acetate_biosynthesis_I;[PMN]_L-alanine_degradation_III
Medtr1g028380	abscisic acid receptor PYL9-like protein	6	1	B		0.312445	0.259486	0.317536	0.151704	0.222956	0.0305336	0.0112088	0.0324438	0.0179536	0.0641505					[Roux_et_al]_Cluster_13
Medtr1g081240	pollen-specific SF21-like protein	6	0.875	B		0.242308	0.312112	0.284041	0.222126	0.229555	0.0207322	0.0148973	0.0373897	0.0452847	0.0194934					[Roux_et_al]_Cluster_13
Medtr2g047070	hypothetical protein	6	0.882	B		0.316016	0.254039	0.30313	0.201142	0.207522	0.0377792	0.0259887	0.0367466	0.00440649	0.0180543					[Roux_et_al]_Cluster_13
Medtr3g104550	heat shock transcription factor A3	6	0.999	B		0.283713	0.256903	0.296279	0.154299	0.283604	0.0389045	0.0218522	0.0226388	0.0118423	0.056319					[Roux_et_al]_Cluster_13
Medtr4g021880	E3 ubiquitin-protein ligase XBAT31-like protein	6	1	B		0.329846	0.268839	0.300033	0.152363	0.214492	0.015224	0.0318801	0.00549209	0.00405074	0.0491827					[Roux_et_al]_Cluster_13
Medtr4g099050	ethphon-induced protein	6	1	B		0.28005	0.310413	0.343576	0.165834	0.139655	0.0417812	0.00517227	0.0669719	0.0170272	0.00713896					[Roux_et_al]_Cluster_13
Medtr5g006180	heat shock 70 kDa protein	6	0.984	B		0.306901	0.265808	0.256754	0.223429	0.232414	0.0474797	0.0524649	0.00364615	0.0338554	0.0697454					[Roux_et_al]_Cluster_13
Medtr5g036360	matrix metalloproteinase	6	0.89	B		0.302012	0.323762	0.336408	0.11428	0.13826	0.0427657	0.0517787	0.0160203	0.00796064	0.0125481					[Roux_et_al]_Cluster_13
Medtr6g078070	[Kunitz12]_Kunitz type trypsin inhibitor / miraculin	6	0.999	B		0.281142	0.291319	0.292286	0.246251	0.168001	0.0057137	0.0236852	0.0470768	0.0392476	0.0397113					[Roux_et_al]_Cluster_13
Medtr7g078010	2OG-Fe(II) oxygenase family oxidoreductase	6	0.51	B		0.260095	0.2679	0.318504	0.238562	0.204197	0.0277113	0.0284705	0.0416264	0.0079477	0.0191672				Ruffel_et_al_2008	[Roux_et_al]_Cluster_13
Medtr8g023830	endonuclease/exonuclease/phosphatase family protein	6	0.935	B		0.25309	0.304255	0.273254	0.235802	0.228734	0.0236237	0.0372973	0.0152392	0.025998	0.0273579			Cabeza_et_al_2014		[Roux_et_al]_Cluster_13
Medtr8g069240	hypothetical protein	6	0.638	B		0.284861	0.271139	0.275501	0.248136	0.217167	0.0113834	0.015949	0.0301585	0.0137606	0.0412556					[Roux_et_al]_Cluster_13
Medtr2g084000	lignin biosynthetic peroxidase	6	1	B		0.316139	0.277956	0.290759	0.134338	0.245246	0.0164501	0.0321858	0.0118827	0.0329303	0.0369715					[Roux_et_al]_Cluster_2	[PMN]_baicalein_degradation_(hydrogen_peroxide_detoxification)
Medtr7g093950	gibberellin receptor GID1c-like protein	6	0.66	B		0.287176	0.235285	0.29166	0.236967	0.242504	0.0412356	0.0127953	0.0502272	0.0133126	0.035558					[Roux_et_al]_Cluster_2	[PMN]_benzoate_biosynthesis_I_(CoA-dependent,_&beta;-oxidative)
Medtr7g013850	anthocyanin 5-aromatic acyltransferase	6	0.87	B		0.272354	0.298573	0.258285	0.218459	0.247285	0.0148743	0.00715014	0.0284936	0.0298133	0.0444393			Cabeza_et_al_2014		[Roux_et_al]_Cluster_2	[PMN]_biochanin_A_conjugates_interconversion
Medtr3g008100	phenylcoumaran benzylic ether reductase-like protein	6	0.992	B		0.290662	0.314544	0.290373	0.187577	0.182381	0.0095529	0.014588	0.0403046	0.064448	0.0593744					[Roux_et_al]_Cluster_2	[PMN]_eugenol_and_isoeugenol_biosynthesis
Medtr3g083130	aldo/keto reductase family oxidoreductase	6	0.976	B		0.291643	0.279801	0.276394	0.228905	0.215534	0.0180458	0.0411249	0.0309167	0.0402997	0.0106147					[Roux_et_al]_Cluster_2	[PMN]_flavonoid_biosynthesis
Medtr1g080500	phosphoribosylaminoimidazole carboxylase	6	0.941	B		0.293981	0.263357	0.272428	0.19532	0.266731	0.00223929	0.022014	0.0256491	0.0111362	0.0478841					[Roux_et_al]_Cluster_2	[PMN]_inosine-5'-phosphate_biosynthesis_II
Medtr4g015460	glycoside hydrolase family 1 protein	6	1	B		0.263615	0.324466	0.306031	0.208816	0.154484	0.0154471	0.0269324	0.0199485	0.0648461	0.0696862					[Roux_et_al]_Cluster_2	[PMN]_lotaustralin_degradation
Medtr4g005880	D-3-phosphoglycerate dehydrogenase family protein	6	0.999	B		0.33174	0.272258	0.303151	0.149236	0.204621	0.0397332	0.0139702	0.0416487	0.0188301	0.0228605			Cabeza_et_al_2014		[Roux_et_al]_Cluster_2	[PMN]_L-serine_biosynthesis
Medtr2g062920	ATP-citrate synthase alpha chain protein	6	0.837	B		0.287045	0.321341	0.289272	0.175296	0.191186	0.0244405	0.0267355	0.0186524	0.0522424	0.0684379					[Roux_et_al]_Cluster_2	[PMN]_superpathway_of_acetyl-CoA_biosynthesis;[PMN]_acetyl-CoA_biosynthesis_III_(from_citrate)
Medtr5g017260	triacylglycerol lipase-like protein	6	1	B		0.302692	0.343808	0.300536	0.126056	0.161136	0.00370563	0.0369179	0.0182598	0.0272414	0.0221458			Cabeza_et_al_2014		[Roux_et_al]_Cluster_2	[PMN]_triacylglycerol_degradation
Medtr0316s0010	50S ribosomal protein L6	6	0.99	B		0.284265	0.293316	0.262045	0.206904	0.245395	0.0193702	0.0445031	0.0302879	0.0335764	0.0200048					[Roux_et_al]_Cluster_2
Medtr1g035690	dishevelled/Egl-10/leckstrin domain protein	6	0.989	B		0.306764	0.285625	0.265371	0.21138	0.214484	0.0462781	0.047482	0.0203333	0.0205235	0.05351					[Roux_et_al]_Cluster_2
Medtr1g044120	DNA repair helicase rad5,16, putative	6	1	B		0.2886	0.307634	0.280225	0.154172	0.238041	0.034169	0.0130488	0.0290752	0.0327249	0.07206					[Roux_et_al]_Cluster_2
Medtr1g048630	Serine/Threonine kinase domain protein	6	0.983	B		0.287604	0.309815	0.298785	0.178363	0.193623	0.0549755	0.00906647	0.0213021	0.0512884	0.0433366					[Roux_et_al]_Cluster_2
Medtr1g051230	condensin complex subunit 1	6	0.999	B		0.287212	0.28904	0.284183	0.24232	0.181501	0.0375886	0.0084516	0.0199772	0.0266244	0.050635					[Roux_et_al]_Cluster_2
Medtr1g070170	DNA replication factor CDT1-like protein	6	0.531	B		0.28974	0.289464	0.288326	0.174324	0.237634	0.00340555	0.0225402	0.0132865	0.0405387	0.0647731					[Roux_et_al]_Cluster_2
Medtr1g073930	hypothetical protein	6	0.998	B		0.31385	0.254652	0.279362	0.194671	0.243217	0.0325727	0.027867	0.0488653	0.0268061	0.0220624					[Roux_et_al]_Cluster_2
Medtr1g077640	bHLH transcription factor-like protein	6	0.758	B		0.299784	0.300195	0.315788	0.151756	0.185087	0.0262239	0.0289025	0.072715	0.0406828	0.0363633					[Roux_et_al]_Cluster_2
Medtr1g099150	hypothetical protein	6	0.945	B		0.30521	0.276528	0.272354	0.200825	0.232864	0.0261209	0.0204092	0.00906327	0.0539823	0.0330989			Cabeza_et_al_2014		[Roux_et_al]_Cluster_2
Medtr1g105290	MAP kinase kinase kinase	6	0.91	B		0.286621	0.285448	0.269959	0.252131	0.193793	0.0203841	0.0231474	0.0299285	0.0368315	0.054288					[Roux_et_al]_Cluster_2
Medtr1g111980	ribonuclease H2 subunit A-like protein	6	0.997	B		0.29975	0.288513	0.278528	0.180637	0.23297	0.0083982	0.015902	0.0088632	0.0297491	0.0733294					[Roux_et_al]_Cluster_2
Medtr1g115220	high mobility group (HMG)-box protein	6	1	B		0.308001	0.310032	0.316662	0.135281	0.168874	0.0147881	0.019036	0.00914706	0.0462631	0.0717076					[Roux_et_al]_Cluster_2
Medtr1g116580	DNA-binding domain protein, putative	6	0.994	B		0.263367	0.337666	0.282983	0.199317	0.186755	0.0412553	0.0469341	0.00665702	0.0216272	0.0533969					[Roux_et_al]_Cluster_2
Medtr1g484960	kinesin motor domain protein	6	0.928	B		0.261953	0.276325	0.320794	0.17722	0.247877	0.011631	0.00791017	0.0293781	0.0230993	0.0196035					[Roux_et_al]_Cluster_2
Medtr2g007880	transferase family protein	6	0.997	B		0.319856	0.28941	0.314205	0.147129	0.183478	0.0303995	0.00568533	0.043248	0.030692	0.0313312				Ruffel_et_al_2008	[Roux_et_al]_Cluster_2
Medtr2g010970	transmembrane protein, putative	6	0.999	B		0.317503	0.253058	0.280865	0.176696	0.248463	0.0365419	0.0197268	0.0278541	0.0305092	0.0723216					[Roux_et_al]_Cluster_2
Medtr2g012780	transmembrane protein, putative	6	0.7	B		0.287853	0.259331	0.300993	0.207179	0.234504	0.0411544	0.0277424	0.0324622	0.0155297	0.0331702					[Roux_et_al]_Cluster_2
Medtr2g034810	DUF4378 domain protein	6	0.96	B		0.268336	0.330024	0.309297	0.170614	0.183817	0.00608776	0.0209697	0.0210842	0.0463009	0.0457271					[Roux_et_al]_Cluster_2
Medtr2g072500	glucan endo-1,3-beta-glucosidase-like protein	6	1	B		0.290449	0.308057	0.32788	0.168177	0.155241	0.0149736	0.0214643	0.0360354	0.045065	0.0471208					[Roux_et_al]_Cluster_2
Medtr2g084270	DUF1635 family protein	6	0.796	B		0.305131	0.228114	0.278103	0.224234	0.25891	0.0270334	0.0235913	0.0164745	0.0257199	0.0227397					[Roux_et_al]_Cluster_2
Medtr2g088080	L-ascorbate oxidase-like protein	6	0.954	B		0.314211	0.277495	0.261712	0.212909	0.214151	0.0331088	0.0283828	0.0609666	0.0449393	0.0509787					[Roux_et_al]_Cluster_2
Medtr2g090270	expansin-like protein B1	6	0.882	B		0.270556	0.323585	0.32751	0.159209	0.162078	0.0676242	0.0370494	0.0207459	0.0530411	0.0349743					[Roux_et_al]_Cluster_2
Medtr2g090960	TCP family transcription factor	6	1	B		0.323916	0.276522	0.342225	0.119173	0.174478	0.0183392	0.00352453	0.0202499	0.0138037	0.0118778					[Roux_et_al]_Cluster_2
Medtr2g102670	drug resistance transporter-like ABC domain protein	6	0.959	B		0.314057	0.221498	0.271894	0.192458	0.284138	0.0447441	0.0114874	0.0382	0.0079707	0.0237462			Cabeza_et_al_2014		[Roux_et_al]_Cluster_2
Medtr3g046300	eukaryotic aspartyl protease family protein	6	0.961	B		0.317262	0.290813	0.27684	0.168593	0.222457	0.0345539	0.0390886	0.0312647	0.00994426	0.0164524					[Roux_et_al]_Cluster_2
Medtr3g056635	NB-ARC domain disease resistance protein	6	0.875	B		0.221967	0.293947	0.29863	0.223346	0.254908	0.0209653	0.0194319	0.0411129	0.0196953	0.0124234					[Roux_et_al]_Cluster_2
Medtr3g065300	chromosome condensation-like protein	6	0.999	B		0.311785	0.320927	0.292609	0.160989	0.165581	0.0189271	0.0383323	0.0425101	0.0393693	0.0334037					[Roux_et_al]_Cluster_2
Medtr3g081500	VQ motif protein	6	0.634	B		0.307087	0.264926	0.255272	0.196771	0.266	0.0414106	0.0146641	0.0386837	0.0209465	0.0133538					[Roux_et_al]_Cluster_2
Medtr3g086320	pectate lyase family protein	6	1	B		0.295411	0.320511	0.321289	0.126173	0.175753	0.015036	0.0385184	0.0193122	0.0498229	0.0274547				Ruffel_et_al_2008	[Roux_et_al]_Cluster_2
Medtr3g089020	RNA-metabolising metallo-beta-lactamase	6	1	B		0.309527	0.254151	0.306271	0.150949	0.253617	0.0125065	0.00264166	0.00940799	0.00552419	0.034736					[Roux_et_al]_Cluster_2
Medtr3g091340	CCT motif protein	6	0.999	B		0.259979	0.328114	0.314468	0.167969	0.19032	0.0105016	0.00757685	0.0455604	0.0308596	0.0594676					[Roux_et_al]_Cluster_2
Medtr3g106290	ethylene response factor	6	1	B		0.30067	0.30854	0.321438	0.13631	0.171959	0.0177554	0.0575601	0.0210627	0.0474576	0.0591754					[Roux_et_al]_Cluster_2
Medtr3g110028	transcription repressor MYB5	6	0.959	B		0.327764	0.296215	0.271329	0.182974	0.17906	0.0246826	0.0421275	0.0618781	0.0759261	0.0333233					[Roux_et_al]_Cluster_2
Medtr3g110405	[MtAurora]_Serine/Threonine-kinase aurora-like protein	6	0.999	B		0.284082	0.308078	0.292569	0.192134	0.195254	0.0342598	0.0515204	0.0277241	0.0633451	0.0287824					[Roux_et_al]_Cluster_2
Medtr3g111740	hypothetical protein	6	1	B		0.269926	0.292073	0.309965	0.165312	0.236311	0.0512439	0.0229262	0.0180953	0.0198566	0.0606393					[Roux_et_al]_Cluster_2
Medtr3g498695	BHLH transcriptional factor	6	1	B		0.312698	0.275589	0.304932	0.139389	0.23433	0.0245852	0.0165771	0.00943892	0.00804009	0.0348938					[Roux_et_al]_Cluster_2
Medtr4g017850	DNA (cytosine-5)-methyltransferase CMT1	6	0.952	B		0.321752	0.267959	0.275879	0.187194	0.225328	0.0727225	0.00980689	0.0284244	0.00530037	0.0444364					[Roux_et_al]_Cluster_2
Medtr4g022240	core-2/I-branching enzyme	6	0.471	B		0.272646	0.267499	0.27793	0.211943	0.264728	0.0421204	0.0294805	0.0347028	0.00292183	0.0370938					[Roux_et_al]_Cluster_2
Medtr4g026500	EF-hand pair protein	6	0.607	B		0.219688	0.278276	0.313665	0.228049	0.250413	0.0356389	0.0284625	0.034717	0.0246856	0.0269008					[Roux_et_al]_Cluster_2
Medtr4g058970	class III homeodomain leucine zipper protein	6	0.829	B		0.308777	0.21625	0.281588	0.24245	0.242815	0.0255802	0.0270709	0.0116786	0.0431689	0.0227065					[Roux_et_al]_Cluster_2
Medtr4g063975	expansin A10	6	0.992	B		0.30311	0.341	0.277902	0.14706	0.170076	0.0540929	0.0221598	0.0578979	0.0450716	0.0565279					[Roux_et_al]_Cluster_2
Medtr4g083680	LOB domain protein	6	0.999	B		0.292428	0.294856	0.325317	0.128626	0.214694	0.00913013	0.0354832	0.0075376	0.039065	0.00615759					[Roux_et_al]_Cluster_2
Medtr4g088385	hypothetical protein	6	0.998	B		0.241618	0.289053	0.326058	0.203082	0.221421	0.0251959	0.0339665	0.0147002	0.048377	0.0352329					[Roux_et_al]_Cluster_2
Medtr4g094285	beta-xylosidase/alpha-L-arabinofuranosidase-like protein	6	0.643	B		0.338498	0.307692	0.319636	0.11516	0.115201	0.0100574	0.0548975	0.0185599	0.060923	0.0541877				Ruffel_et_al_2008	[Roux_et_al]_Cluster_2
Medtr4g100950	glucuronosyltransferase PGSIP8	6	0.976	B		0.299991	0.271506	0.287564	0.163032	0.259196	0.0253356	0.0254297	0.0181741	0.0269198	0.0206083					[Roux_et_al]_Cluster_2
Medtr4g108100	hypothetical protein	6	1	B		0.305449	0.313793	0.308048	0.164462	0.152526	0.0389743	0.0384553	0.03592	0.0584321	0.0456612					[Roux_et_al]_Cluster_2
Medtr4g112035	DUF936 family protein	6	0.992	B		0.322883	0.266925	0.308777	0.204991	0.165905	0.00508949	0.024643	0.0210699	0.0221665	0.0421189					[Roux_et_al]_Cluster_2
Medtr4g113530	inwardly rectifying potassium channel subunit	6	0.78	B		0.294186	0.275285	0.275923	0.243868	0.203493	0.0209972	0.0173758	0.0218445	0.0357391	0.0305336					[Roux_et_al]_Cluster_2
Medtr4g128750	[CAPE15]_CAP, cysteine-rich secretory protein, antigen 5	6	0.998	B		0.33187	0.277352	0.311136	0.171559	0.158804	0.0382818	0.0529104	0.0409668	0.0274878	0.0309954					[Roux_et_al]_Cluster_2
Medtr4g129180	alpha-rhamnosidase-like protein	6	0.995	B		0.321734	0.260322	0.294815	0.19332	0.202726	0.0463494	0.0151686	0.0361408	0.071945	0.00183574					[Roux_et_al]_Cluster_2
Medtr5g011800	DUF1442 family protein	6	0.834	B		0.329574	0.297995	0.282877	0.127016	0.211898	0.0260937	0.0544096	0.0310976	0.0408488	0.0305622			Cabeza_et_al_2014		[Roux_et_al]_Cluster_2
Medtr5g024910	hypothetical protein	6	0.924	B		0.29264	0.2738	0.297263	0.205911	0.216368	0.0321358	0.00784	0.0534436	0.0280465	0.0321912					[Roux_et_al]_Cluster_2
Medtr5g036540	formin-like 2 domain protein	6	0.658	B		0.290196	0.271187	0.263622	0.245856	0.224851	0.0186136	0.0287138	0.0256255	0.0206377	0.0506998					[Roux_et_al]_Cluster_2
Medtr5g037380	glutathione S-transferase, amino-terminal domain protein	6	0.857	B		0.293995	0.307647	0.292651	0.193451	0.187458	0.0329536	0.0320652	0.0102997	0.0261389	0.0420516					[Roux_et_al]_Cluster_2
Medtr5g042560	ERD (early-responsive to dehydration stress) family protein	6	0.979	B		0.294508	0.231693	0.293863	0.181585	0.276917	0.0294249	0.00784495	0.062422	0.00309831	0.0651103					[Roux_et_al]_Cluster_2
Medtr5g053920	AP2/ERF and B3 domain transcription factor	6	0.998	B		0.280068	0.254482	0.306976	0.192079	0.254477	0.010844	0.0498037	0.0126492	0.00917551	0.0367226			Cabeza_et_al_2014		[Roux_et_al]_Cluster_2
Medtr5g057990	alpha-glucosidase	6	1	B		0.294572	0.28827	0.281366	0.175187	0.233426	0.0105219	0.0402278	0.0122322	0.0858721	0.0505608					[Roux_et_al]_Cluster_2
Medtr5g066320	chromosome-associated kinesin KIF4A-like protein	6	0.904	B		0.28919	0.297591	0.32444	0.188428	0.163181	0.0237526	0.0207933	0.0170006	0.0338208	0.0491073					[Roux_et_al]_Cluster_2
Medtr5g074860	[MtRIP1]_peroxidase family protein	6	0.82	B		0.264908	0.353849	0.337696	0.128807	0.120914	0.0213925	0.00655577	0.015019	0.0522284	0.051743				Ruffel_et_al_2008	[Roux_et_al]_Cluster_2
Medtr5g083980	WEB family plant protein	6	0.97	B		0.298367	0.320081	0.256169	0.16644	0.224379	0.0613529	0.00843348	0.0454162	0.037963	0.0648919					[Roux_et_al]_Cluster_2
Medtr5g091720	hypothetical protein	6	0.998	B		0.291819	0.280642	0.285933	0.25251	0.165423	0.0426747	0.0192575	0.0149063	0.0681226	0.0328372					[Roux_et_al]_Cluster_2
Medtr6g015505	disease resistance protein (TIR-NBS-LRR class)	6	0.692	B		0.280243	0.281883	0.262119	0.209174	0.260522	0.0281869	0.0156991	0.0499108	0.0221296	0.0302235					[Roux_et_al]_Cluster_2
Medtr6g032885	ARM repeat protein	6	0.999	B		0.32391	0.313689	0.280917	0.138652	0.19257	0.0067739	0.02417	0.0103109	0.0305296	0.072045					[Roux_et_al]_Cluster_2
Medtr6g068870	hypothetical protein	6	0.869	B		0.283297	0.326917	0.305297	0.156464	0.189712	0.0199631	0.021213	0.0403255	0.0138	0.0260929					[Roux_et_al]_Cluster_2
Medtr7g065920	RING/FYVE/PHD zinc finger protein	6	0.996	B		0.303786	0.278398	0.339104	0.162075	0.172859	0.0500302	0.00201769	0.0225708	0.014414	0.021985					[Roux_et_al]_Cluster_2
Medtr7g066210	legume lectin beta domain protein	6	0.636	B		0.324966	0.276134	0.308359	0.15958	0.193208	0.0236485	0.0191359	0.0256107	0.048441	0.0282344					[Roux_et_al]_Cluster_2
Medtr7g080780	helix loop helix DNA-binding domain protein	6	0.99	B		0.29676	0.306024	0.268841	0.168139	0.237758	0.0223669	0.0434891	0.0140432	0.0235298	0.0461924					[Roux_et_al]_Cluster_2
Medtr7g092580	transmembrane protein, putative	6	0.977	B		0.279627	0.3506	0.286651	0.147367	0.171211	0.0590189	0.0377646	0.055943	0.0369223	0.0734899			Cabeza_et_al_2014		[Roux_et_al]_Cluster_2
Medtr7g095410	kinase interacting (KIP1-like) family protein	6	1	B		0.27272	0.256648	0.318062	0.190877	0.245297	0.0279476	0.00686106	0.0126467	0.0577495	0.0404012					[Roux_et_al]_Cluster_2
Medtr7g104680	iron-sulfur assembly IscA-like protein	6	0.988	B		0.340796	0.238054	0.33813	0.122533	0.195731	0.0443308	0.0214325	0.0459223	0.0148911	0.0328503					[Roux_et_al]_Cluster_2
Medtr7g109480	DNA replication licensing factor Mcm7, putative	6	1	B		0.286031	0.29534	0.292798	0.159618	0.233321	0.00392686	0.00726307	0.0228695	0.0626294	0.0844443			Cabeza_et_al_2014		[Roux_et_al]_Cluster_2
Medtr8g005265	DUF247 domain protein	6	0.917	B		0.255308	0.252538	0.313425	0.204521	0.260611	0.055974	0.0226844	0.0460512	0.0314203	0.0303732					[Roux_et_al]_Cluster_2
Medtr8g009290	pigment defective 320 protein, putative	6	0.962	B		0.291827	0.261918	0.271416	0.189246	0.274967	0.0118875	0.0317364	0.00773814	0.0157836	0.0544064					[Roux_et_al]_Cluster_2
Medtr8g010530	seven transmembrane MLO family protein	6	0.994	B		0.263792	0.292439	0.263212	0.169494	0.290592	0.0208133	0.0424407	0.0413199	0.0125236	0.0545697					[Roux_et_al]_Cluster_2
Medtr8g069770	nucleolar RNA-binding Nop10p-like protein	6	0.994	B		0.256199	0.304206	0.300924	0.176084	0.240828	0.0173674	0.0273547	0.0333294	0.0293046	0.0615138					[Roux_et_al]_Cluster_2
Medtr8g081530	plant/T21H19-170 protein	6	0.991	B		0.286021	0.296414	0.34247	0.187124	0.120578	0.0275121	0.0505542	0.0241935	0.0784579	0.0297386					[Roux_et_al]_Cluster_2
Medtr8g083310	hypothetical protein	6	1	B		0.277703	0.291853	0.277075	0.160625	0.271658	0.0146028	0.0279655	0.0181676	0.0546037	0.0244875			Cabeza_et_al_2014		[Roux_et_al]_Cluster_2
Medtr8g089745	alpha-galactosidase	6	0.967	B		0.260941	0.293826	0.307204	0.191263	0.233665	0.0278022	0.0346086	0.0235586	0.0129227	0.0173673					[Roux_et_al]_Cluster_2
Medtr8g094410	chromosome condensation regulator RCC1 repeat protein	6	0.964	B		0.278217	0.275799	0.265123	0.189825	0.278865	0.0494103	0.0244217	0.0227052	0.0453029	0.0273876					[Roux_et_al]_Cluster_2
Medtr8g103520	ovate transcriptional repressor	6	0.525	B		0.306361	0.256627	0.314506	0.185472	0.217307	0.00917854	0.0415844	0.0164405	0.0226678	0.0203788					[Roux_et_al]_Cluster_2
Medtr8g104820	glycosyl hydrolase family 9 protein	6	0.997	B		0.315921	0.281301	0.300752	0.206427	0.161406	0.0200554	0.0186366	0.0254934	0.0681787	0.0286					[Roux_et_al]_Cluster_2
Medtr8g432680	methyltransferase	6	0.999	B		0.33284	0.281203	0.303783	0.146061	0.192825	0.0359927	0.0112363	0.0185513	0.0342114	0.0281483					[Roux_et_al]_Cluster_2
Medtr4g104610	cytochrome P450 family 71 protein	6	0.999	B		0.328721	0.218641	0.321178	0.151555	0.239627	0.0338308	0.00192024	0.0539403	0.0277853	0.033425					[Roux_et_al]_Cluster_3	[PMN]_3&beta;-hydroxysesquiterpene_lactone_biosynthesis
Medtr8g018550	seed linoleate 9S-lipoxygenase	6	0.991	B		0.294978	0.312447	0.252664	0.138518	0.26018	0.0386476	0.0195574	0.0301124	0.0260335	0.0888072			Cabeza_et_al_2014		[Roux_et_al]_Cluster_3	[PMN]_9-lipoxygenase_and_9-allene_oxide_synthase_pathway
Medtr8g075830	naringenin 3-dioxygenase (flavanone-3-hydroxylase)	6	0.986	B		0.244701	0.371837	0.310775	0.159785	0.14305	0.0215019	0.0121816	0.0242218	0.038838	0.0540673			Cabeza_et_al_2014		[Roux_et_al]_Cluster_3	[PMN]_flavonoid_biosynthesis;[PMN]_flavonoid_biosynthesis_(in_equisetum);[PMN]_pinobanksin_biosynthesis
Medtr0003s0590	MADS-box transcription factor	6	0.959	B		0.260477	0.288977	0.278518	0.181754	0.27978	0.0272409	0.00584943	0.0230771	0.028877	0.00434393					[Roux_et_al]_Cluster_3
Medtr0039s0080	MATE efflux family protein	6	0.999	B		0.253215	0.297069	0.344338	0.148685	0.220012	0.0204967	0.014745	0.0204301	0.0338962	0.00866434					[Roux_et_al]_Cluster_3
Medtr1g055085	TPX2 (targeting protein for Xklp2) family protein	6	0.996	B		0.245034	0.316388	0.289327	0.190295	0.240136	0.0310159	0.0220898	0.0231476	0.030995	0.0609251					[Roux_et_al]_Cluster_3
Medtr1g075730	phosphatase 2C family protein	6	0.993	B		0.301101	0.315609	0.280205	0.177328	0.190195	0.0260154	0.00464241	0.0363388	0.0379012	0.0768636					[Roux_et_al]_Cluster_3
Medtr1g093020	transmembrane amino acid transporter family protein	6	0.918	B		0.263638	0.287096	0.323996	0.184689	0.220089	0.0247459	0.0173319	0.0234073	0.0498075	0.0155667					[Roux_et_al]_Cluster_3
Medtr1g110790	hypothetical protein	6	0.948	B		0.258452	0.271418	0.272789	0.173607	0.30441	0.0354205	0.041101	0.0311766	0.0262624	0.0466703					[Roux_et_al]_Cluster_3
Medtr1g111580	hypothetical protein	6	0.999	B		0.302928	0.314294	0.301277	0.161314	0.175812	0.0111173	0.035473	0.0326218	0.0512112	0.0459719					[Roux_et_al]_Cluster_3
Medtr1g111590	pectate lyase family protein	6	1	B		0.315421	0.310147	0.30288	0.144802	0.177055	0.0298394	0.0350645	0.0157867	0.0309486	0.0450607					[Roux_et_al]_Cluster_3
Medtr2g101660	plant cadmium resistance protein	6	0.944	B		0.264631	0.312142	0.294441	0.168529	0.236327	0.0154258	0.0332119	0.0120363	0.0535036	0.0370194					[Roux_et_al]_Cluster_3
Medtr2g105560	pectinesterase	6	1	B		0.289765	0.350755	0.286863	0.162298	0.155646	0.0150487	0.0254647	0.0358148	0.0325301	0.0498444					[Roux_et_al]_Cluster_3
Medtr3g049800	[LCR64]_transmembrane protein, putative	6	0.778	B		0.246315	0.294738	0.284438	0.23829	0.233312	0.0143053	0.0195676	0.0161249	0.0404128	0.0154363					[Roux_et_al]_Cluster_3
Medtr3g079780	disease resistance protein (TIR-NBS-LRR class), putative	6	0.998	B		0.273095	0.303975	0.262252	0.181802	0.258787	0.0569667	0.0307421	0.036873	0.0442634	0.0459602					[Roux_et_al]_Cluster_3
Medtr3g111410	rhamnogalacturonate lyase B-like protein	6	1	B		0.299649	0.336924	0.291346	0.156922	0.149569	0.0165519	0.0161576	0.0390162	0.0424032	0.0929734					[Roux_et_al]_Cluster_3
Medtr3g460780	fasciclin-like arabinogalactan protein	6	0.927	B		0.27943	0.284265	0.271446	0.181418	0.272145	0.0206781	0.0202905	0.0232094	0.0352425	0.0249662					[Roux_et_al]_Cluster_3
Medtr3g467150	hypothetical protein	6	0.999	B		0.282298	0.323362	0.28777	0.146258	0.225105	0.0258657	0.0137011	0.0315489	0.039674	0.0429207					[Roux_et_al]_Cluster_3
Medtr4g014610	gamma interferon inducible lysosomal thiol reductase	6	0.521	B		0.257677	0.334007	0.310908	0.171178	0.18975	0.0264595	0.0175141	0.0226447	0.0390345	0.0387109					[Roux_et_al]_Cluster_3
Medtr4g057765	heavy metal transport/detoxification superfamily protein	6	1	B		0.240401	0.336044	0.303817	0.168293	0.212097	0.0254245	0.0254437	0.0295405	0.0738487	0.047669					[Roux_et_al]_Cluster_3
Medtr4g073950	disease resistance-responsive, dirigent domain protein	6	0.902	B		0.276704	0.295123	0.266542	0.260128	0.194193	0.0183316	0.0295592	0.0159778	0.0235829	0.0173753					[Roux_et_al]_Cluster_3
Medtr4g088280	Nodule Cysteine-Rich (NCR) secreted peptide	6	0.729	B		0.242927	0.300991	0.281602	0.142401	0.295045	0.0366307	0.0650268	0.0103502	0.042079	0.0494537					[Roux_et_al]_Cluster_3
Medtr4g094325	vacuolar iron transporter-like protein	6	0.548	B		0.262577	0.331432	0.306998	0.173804	0.191199	0.0172239	0.0286932	0.0228369	0.0285176	0.0462863				Ruffel_et_al_2008	[Roux_et_al]_Cluster_3
Medtr4g099310	hypothetical protein	6	0.997	B		0.27098	0.326864	0.292752	0.151786	0.223693	0.0323498	0.0209227	0.0109059	0.0356778	0.0505197					[Roux_et_al]_Cluster_3
Medtr4g112440	eukaryotic translation initiation factor 5A	6	0.947	B		0.279626	0.275641	0.264557	0.257117	0.215927	0.0681801	0.00975662	0.0222267	0.0384939	0.0242857			Cabeza_et_al_2014		[Roux_et_al]_Cluster_3
Medtr5g006950	[nsLTP59]_Lipid transfer protein	6	0.616	B		0.28696	0.264179	0.282692	0.269793	0.190112	0.00707072	0.0167974	0.0169576	0.00961707	0.0112493					[Roux_et_al]_Cluster_3
Medtr5g013440	expansin-B1-like protein	6	0.998	B		0.329704	0.223337	0.301359	0.150852	0.258843	0.00441366	0.0347121	0.0597262	0.0201177	0.0217441					[Roux_et_al]_Cluster_3
Medtr5g015140	[PSK3]_phytosulfokine precursor protein	6	0.996	B		0.308681	0.324098	0.291071	0.160161	0.170912	0.0182259	0.0300409	0.0230617	0.0200003	0.0519162					[Roux_et_al]_Cluster_3
Medtr5g034750	NHL repeat protein	6	0.993	B		0.27196	0.315341	0.282197	0.178876	0.229219	0.00391795	0.0241279	0.0229721	0.0611728	0.0449553					[Roux_et_al]_Cluster_3
Medtr5g041700	expansin A10	6	1	B		0.279873	0.310752	0.343531	0.150833	0.156768	0.0241471	0.0167816	0.034069	0.0283598	0.0490354				Ruffel_et_al_2008	[Roux_et_al]_Cluster_3
Medtr5g044770	eukaryotic aspartyl protease family protein	6	0.995	B		0.303772	0.325473	0.304519	0.13918	0.175367	0.0214733	0.00568286	0.0189235	0.0307603	0.0389911					[Roux_et_al]_Cluster_3
Medtr5g073210	laccase/diphenol oxidase family protein	6	0.814	B		0.318463	0.301939	0.29113	0.202515	0.151466	0.0243067	0.0239807	0.0115069	0.0285387	0.00867759					[Roux_et_al]_Cluster_3
[truncated: 5,802 more rows]
