# Supplementary material for: Responses of mature symbiotic nodules to the whole-plant systemic nitrogen signaling
Source: J Exp Bot. 2020 May 9;71(16):5039–52. doi: 10.1093/jxb/eraa221 (PMC7410188; doi:10.1093/jxb/eraa221)
Supplement: eraa221_suppl_Supplementary_Table_S10 [file eraa221_suppl_supplementary_table_s10.xlsx]

## Sheet: Supplemental table S10
	Supplemental Table S10. Preferential expression of the DEGs in the nodule zones deduced from the data of Roux et al, 2014. Nodule expression zones were defined by combining clusters 1-2a, 3-5b, 9-12c, 6-8 and 13d of the Figure 3b of Roux et al, 2014.
		DEGs identified in Roux et al
	nodule expression zone	metacluster A			metacluster B
		DEGs (nb)	% of metacluster A DEGs	% of DEGs of the nodule zone	DEGs (nb)	% of metacluster B DEGs	% of DEGs of the nodule zone
	meristematica	244	0.126951	0.36747	420	0.185512	0.63253
	early infectionb	599	0.311655	0.496683	607	0.26811	0.503317
	late infectionc	436	0.226847	0.343037	835	0.368816	0.656963
	nitrogen fixationd	643	0.334547	0.615311	402	0.177562	0.384689
	total	1922			2264
