# Supplementary material for: Responses of mature symbiotic nodules to the whole-plant systemic nitrogen signaling
Source: J Exp Bot. 2020 May 9;71(16):5039–52. doi: 10.1093/jxb/eraa221 (PMC7410188; doi:10.1093/jxb/eraa221)
Supplement: eraa221_suppl_Supplementary_Table_S11 [file eraa221_suppl_supplementary_table_s11.xlsx]

## Sheet: Supplemental Table S11
Supplemental Table S11. Enrichment in the functional annotation terms of the co-expressed DEGs as compared to their representation in the whole genome (MtV4.2) by hypergeometric tests. Terms are those of the MtV4.2 gene annotation [Mann], Plant Metabolic Network MedicCyc annotation [PMN] , Laser confocal microscopy expression atlas [Roux et al] (Roux et al, 2014), DEGs identifed by Ruffel et al (…
Cluster_name	Term	transcript number	Pvalue_over	Pvalue_under	Decision
Cluster1	[MAnn]_Cystein_protease	9	1.56740761088162e-08	0.999999999120392	OVER-enriched
Cluster1	[PMN]_cytokinin-<i>O</i>-glucosides_biosynthesis	2	0.0015607551912828	0.999974159135249	OVER-enriched
Cluster1	[PMN]_geranylgeranyl_diphosphate_biosynthesis	1	0.0181074511776239	0.999876644878848	OVER-enriched
Cluster1	[PMN]_heptaprenyl_diphosphate_biosynthesis	1	0.027038377975063	0.999693465586186	OVER-enriched
Cluster1	[PMN]_hexaprenyl_diphosphate_biosynthesis	1	0.0045577948199671	1	OVER-enriched
Cluster1	[PMN]_iron_reduction_and_absorption	1	0.0446583137640363	0.999091405062475	OVER-enriched
Cluster1	[PMN]_L-phenylalanine_biosynthesis_III_(cytosolic,_plants)	1	0.0446583137640363	0.999091405062475	OVER-enriched
Cluster1	[PMN]_nonaprenyl_diphosphate_biosynthesis_I	1	0.0045577948199671	1	OVER-enriched
Cluster1	[PMN]_nonaprenyl_diphosphate_biosynthesis_II	1	0.00909490605597485	0.99997931641604	OVER-enriched
Cluster1	[PMN]_octaprenyl_diphosphate_biosynthesis	1	0.0045577948199671	1	OVER-enriched
Cluster1	[PMN]_phosphate_acquisition	2	0.0180035326511421	0.998848643880368	OVER-enriched
Cluster1	[PMN]_photosynthesis_light_reactions	2	0.0407898785917006	0.995914319594427	OVER-enriched
Cluster1	[PMN]_plastoquinol-9_biosynthesis_I	1	0.0402833418813852	0.999270933525395	OVER-enriched
Cluster1	[PMN]_pyrimidine_nucleobases_salvage_I	1	0.027038377975063	0.999693465586186	OVER-enriched
Cluster1	[PMN]_pyrimidine_ribonucleosides_salvage_I	1	0.0490134281840762	0.998892830436362	OVER-enriched
Cluster1	[PMN]_S-methyl-L-methionine_cycle	1	0.0181074511776239	0.999876644878848	OVER-enriched
Cluster1	[PMN]_spermine_biosynthesis	1	0.0446583137640363	0.999091405062475	OVER-enriched
Cluster1	[PMN]_starch_degradation_II	1	0.0490134281840762	0.998892830436362	OVER-enriched
Cluster1	[PMN]_superpathway_of_geranylgeranyl_diphosphate_biosynthesis_II_(via_MEP)	1	0.0181074511776239	0.999876644878848	OVER-enriched
Cluster1	[PMN]_superpathway_of_geranylgeranyldiphosphate_biosynthesis_I_(via_mevalonate)	1	0.0181074511776239	0.999876644878848	OVER-enriched
Cluster1	[PMN]_superpathway_of_phylloquinol_biosynthesis	1	0.0225830707148553	0.999795026971301	OVER-enriched
Cluster1	[PMN]_superpathway_of_plastoquinol_biosynthesis	1	0.0045577948199671	1	OVER-enriched
Cluster1	[PMN]_superpathway_of_pyrimidine_nucleobases_salvage	1	0.027038377975063	0.999693465586186	OVER-enriched
Cluster1	[PMN]_superpathway_of_pyrimidine_ribonucleosides_salvage	1	0.027038377975063	0.999693465586186	OVER-enriched
Cluster1	[PMN]_ternatin_C3_biosynthesis	1	0.0490134281840762	0.998892830436362	OVER-enriched
Cluster1	[Roux_et_al]_Cluster_13	14	0.0148537924150717	0.993399927563043	OVER-enriched
Cluster1	[Roux_et_al]_Cluster_6	12	4.11615142055908e-05	0.999991483839527	OVER-enriched
Cluster1	[Roux_et_al]_Cluster_7	20	8.20989076651839e-19	1	OVER-enriched
Cluster1	[Roux_et_al]_Cluster_8	12	2.33947624843782e-08	0.999999997686464	OVER-enriched
Cluster1	Cabeza_et_al_2014	37	2.89109468050804e-15	1	OVER-enriched
Cluster1	MtrunA17SRI	11	0.0445298652692174	0.979231808061295	OVER-enriched
Cluster1	MtrunA17SRI_NRU	10	0.00217266183277724	0.999384102118158	OVER-enriched
Cluster1	Roux_et_al_2014	104	1.46867452745784e-12	0.999999999999452	OVER-enriched
Cluster10	[PMN]_ajugose_biosynthesis_II_(galactinol-independent)	1	0.0375093520880105	0.99946507856407	OVER-enriched
Cluster10	[PMN]_benzoate_biosynthesis_I_(CoA-dependent,_&beta-oxidative)	6	0.000305423709351683	0.999963759189885	OVER-enriched
Cluster10	[PMN]_CMP-3-deoxy-D-<I>manno</I>-octulosonate_biosynthesis	1	0.0282657444249909	0.999730840837969	OVER-enriched
Cluster10	[PMN]_extended_VTC2_cycle	1	0.0282657444249909	0.999730840837969	OVER-enriched
Cluster10	[PMN]_GDP-L-fucose_biosynthesis_I_(from_GDP-D-mannose)	1	0.0282657444249909	0.999730840837969	OVER-enriched
Cluster10	[PMN]_GDP-L-galactose_biosynthesis	1	0.0189335493373367	0.999909710088779	OVER-enriched
Cluster10	[PMN]_L-ascorbate_biosynthesis_I_(L-galactose_pathway)	2	0.0153179537256057	0.999135666009232	OVER-enriched
Cluster10	[PMN]_L-phenylalanine_biosynthesis_II	2	0.0111721222629009	0.99947338805031	OVER-enriched
Cluster10	[PMN]_phylloquinol_biosynthesis	1	0.0282657444249909	0.999730840837969	OVER-enriched
Cluster10	[PMN]_sphingolipid_biosynthesis_(plants)	2	0.0270904131335683	0.997889061494257	OVER-enriched
Cluster10	[PMN]_UDP-&alpha-D-galacturonate_biosynthesis_I_(from_UDP-D-glucuronate)	2	0.00183706067661863	0.999970904366292	OVER-enriched
Cluster10	[PMN]_very_long_chain_fatty_acid_biosynthesis_I	3	0.0196159652390485	0.997411078210873	OVER-enriched
Cluster10	[PMN]_VTC2_cycle	1	0.0282657444249909	0.999730840837969	OVER-enriched
Cluster10	[PMN]_xyloglucan_biosynthesis	4	0.000235377471948163	0.999987575940322	OVER-enriched
Cluster10	[Roux_et_al]_Cluster_1	21	2.67757368016724e-06	0.999999273971784	OVER-enriched
Cluster10	[Roux_et_al]_Cluster_11	49	2.58534352236647e-14	0.999999999999994	OVER-enriched
Cluster10	[Roux_et_al]_Cluster_13	35	4.91936701476146e-06	0.999998083886068	OVER-enriched
Cluster10	[Roux_et_al]_Cluster_2	31	3.59412925434523e-06	0.999998710490849	OVER-enriched
Cluster10	[Roux_et_al]_Cluster_3	22	3.31349306686371e-07	0.999999918307392	OVER-enriched
Cluster10	[Roux_et_al]_Cluster_4	33	7.38972533335397e-07	0.999999745469869	OVER-enriched
Cluster10	[Roux_et_al]_Cluster_5	63	2.96039947369194e-15	0.999999999999999	OVER-enriched
Cluster10	Cabeza_et_al_2014	49	7.19829865151821e-12	0.999999999997911	OVER-enriched
Cluster10	MtrunA17SRI_NRU	15	0.00508018544613937	0.997924523546537	OVER-enriched
Cluster10	Roux_et_al_2014	276	6.38618102020463e-56	1	OVER-enriched
Cluster10	Ruffel_et_al_2008	3	0.991769938429827	0.0273626624164851	UNDER-enriched
Cluster11	[MAnn]_sucrose_sugar	6	0.0134721566205903	0.996543049953538	OVER-enriched
Cluster11	[MAnn]_sucrose_sugar_transporter	6	0.00161622643479903	0.999733961430191	OVER-enriched
Cluster11	[PMN]_ceramide_degradation	2	0.00153499154074919	0.999978981571272	OVER-enriched
Cluster11	[PMN]_cytokinins_7-<i>N</i>-glucoside_biosynthesis	1	0.0204247253917289	0.99989483220266	OVER-enriched
Cluster11	[PMN]_cytokinins_9-<i>N</i>-glucoside_biosynthesis	1	0.0204247253917289	0.99989483220266	OVER-enriched
Cluster11	[PMN]_daphnetin_modification	2	0.00881944832778003	0.999640199363109	OVER-enriched
Cluster11	[PMN]_diacylglycerol_biosynthesis_(PUFA_enrichment_in_oilseed)	1	0.0304804118079135	0.99968664744064	OVER-enriched
Cluster11	[PMN]_extended_VTC2_cycle	1	0.0304804118079135	0.99968664744064	OVER-enriched
Cluster11	[PMN]_glycyrrhetinate_biosynthesis	2	0.0401991159963145	0.996096016990426	OVER-enriched
Cluster11	[PMN]_heme_<i>b</i>_biosynthesis_I_(aerobic)	2	0.00544000350495424	0.999833117629715	OVER-enriched
Cluster11	[PMN]_L-isoleucine_degradation_I	2	0.00103033383674216	0.999989409803031	OVER-enriched
Cluster11	[PMN]_L-leucine_degradation_I	5	4.44777975374917e-07	0.99999999165815	OVER-enriched
Cluster11	[PMN]_L-selenocysteine_biosynthesis_II_(archaea_and_eukaryotes)	1	0.0102649465945345	1	OVER-enriched
Cluster11	[PMN]_L-valine_degradation_I	2	0.00881944832778003	0.999640199363109	OVER-enriched
Cluster11	[PMN]_phaselate_biosynthesis	3	0.0238998458716033	0.996600767212473	OVER-enriched
Cluster11	[PMN]_pyrimidine_ribonucleosides_salvage_II	2	0.000313352559360223	0.99999892458367	OVER-enriched
Cluster11	[PMN]_spermidine_biosynthesis_I	2	0.0176827470049461	0.99892358572668	OVER-enriched
Cluster11	[PMN]_spermine_biosynthesis	2	0.0044812542077417	0.999877698118493	OVER-enriched
Cluster11	[PMN]_triacylglycerol_degradation	5	0.0234334367752209	0.994156046518079	OVER-enriched
Cluster11	[PMN]_UDP-&alpha-D-glucuronate_biosynthesis_(from_<i>myo</i>-inositol)	1	0.0404330702836079	0.999377563619167	OVER-enriched
Cluster11	[PMN]_UDP-&beta-L-arabinose_biosynthesis_I_(from_UDP-&alpha-D-xylose)	1	0.0304804118079135	0.99968664744064	OVER-enriched
Cluster11	[PMN]_UDP-&beta-L-arabinose_biosynthesis_II_(from_&beta-L-arabinose)	1	0.0204247253917289	0.99989483220266	OVER-enriched
Cluster11	[PMN]_umbelliferone_biosynthesis	2	0.0114736885939462	0.999454853676688	OVER-enriched
Cluster11	[PMN]_unsaturated,_even_numbered_fatty_acid_&beta-oxidation	2	0.0114736885939462	0.999454853676688	OVER-enriched
Cluster11	[PMN]_urate_conversion_to_allantoin_I	2	0.00213438770926848	0.999963498880549	OVER-enriched
Cluster11	[PMN]_very_long_chain_fatty_acid_biosynthesis_II	3	0.0091756285044485	0.999098053025144	OVER-enriched
Cluster11	[PMN]_VTC2_cycle	1	0.0304804118079135	0.99968664744064	OVER-enriched
Cluster11	[Roux_et_al]_Cluster_11	30	0.000266004571607864	0.999880745417575	OVER-enriched
Cluster11	[Roux_et_al]_Cluster_12	29	5.76565573683942e-09	0.999999998556835	OVER-enriched
Cluster11	[Roux_et_al]_Cluster_13	52	3.03132905579132e-13	0.999999999999916	OVER-enriched
Cluster11	[Roux_et_al]_Cluster_3	23	3.1332717444188e-07	0.999999920062903	OVER-enriched
Cluster11	[Roux_et_al]_Cluster_5	43	2.86659572571962e-05	0.999986664354614	OVER-enriched
Cluster11	[Roux_et_al]_Cluster_6	21	3.63853914538884e-06	0.999998992770122	OVER-enriched
Cluster11	[Roux_et_al]_Cluster_7	16	1.42335171165205e-08	0.999999997973879	OVER-enriched
Cluster11	[Roux_et_al]_Cluster_8	22	1.87695018687037e-12	0.999999999999768	OVER-enriched
Cluster11	Cabeza_et_al_2014	55	7.60163260219716e-14	0.999999999999979	OVER-enriched
Cluster11	MtrunA17SRI	22	0.0222437089465212	0.987613162400913	OVER-enriched
Cluster11	MtrunA17SRI_NRU	14	0.0210651831473377	0.990144774888926	OVER-enriched
Cluster11	Roux_et_al_2014	285	2.65256484804396e-52	1	OVER-enriched
Cluster11	Ruffel_et_al_2008	25	9.11608990806158e-06	0.999996975698715	OVER-enriched
Cluster12	[MAnn]_Senescence	2	0.00132034898804221	0.999978392328701	OVER-enriched
Cluster12	[PMN]_glycine_biosynthesis_III	1	0.0169865641729255	0.999865763470128	OVER-enriched
Cluster12	[PMN]_lotaustralin_degradation	1	0.0216546976568458	0.999778700112424	OVER-enriched
Cluster12	[PMN]_photorespiration	1	0.0290785990011925	0.999595233383172	OVER-enriched
Cluster12	[Roux_et_al]_Cluster_11	4	0.0485163788832119	0.98808243178695	OVER-enriched
Cluster12	Cabeza_et_al_2014	14	3.53760307369645e-10	0.999999999972616	OVER-enriched
Cluster12	MtrunA17SRI	5	0.00872263657637542	0.998358910465401	OVER-enriched
Cluster12	MtrunA17SRI_NRU	5	0.000659856199782124	0.999931779778619	OVER-enriched
Cluster13	[MAnn]_ACC_oxidase	3	0.0266424389169882	0.996169503891465	OVER-enriched
Cluster13	[MAnn]_Auxin	13	0.0224387810313797	0.989782769703718	OVER-enriched
Cluster13	[MAnn]_GRP	4	0.047757928628979	0.988206668724967	OVER-enriched
Cluster13	[MAnn]_Senescence	4	0.0330877730439268	0.992751719606959	OVER-enriched
Cluster13	[PMN]_adenine_and_adenosine_salvage_II	2	0.0187931316436077	0.99891491506052	OVER-enriched
Cluster13	[PMN]_anthocyanidin_sophoroside_metabolism	2	0.0358962969951651	0.996914849531383	OVER-enriched
Cluster13	[PMN]_betulinate_biosynthesis	1	0.0428501561490419	0.999531288860138	OVER-enriched
Cluster13	[PMN]_biochanin_A_conjugates_interconversion	5	0.000364035159594632	0.99996842260206	OVER-enriched
Cluster13	[PMN]_CDP-diacylglycerol_biosynthesis_I	3	0.0221904581842917	0.997038602390416	OVER-enriched
Cluster13	[PMN]_CO<sub>2</sub>_fixation_into_oxaloacetate_(anaplerotic)	3	0.00246351896658141	0.999866129885759	OVER-enriched
Cluster13	[PMN]_daphnetin_modification	2	0.0358962969951651	0.996914849531383	OVER-enriched
Cluster13	[PMN]_D-mannose_degradation	1	0.0216594336444523	1	OVER-enriched
Cluster13	[PMN]_echinatin_biosynthesis	3	0.0315347325393931	0.995142404650654	OVER-enriched
Cluster13	[PMN]_hispidol_and_hispidol_4'-<i>O</i>-&beta-<i>D</i>-glucoside_biosynthesis	4	0.000415846454701169	0.999976467641643	OVER-enriched
Cluster13	[PMN]_isoflavonoid_biosynthesis_I	5	0.00341238236835215	0.999487479636628	OVER-enriched
Cluster13	[PMN]_jasmonoyl-L-isoleucine_inactivation	3	0.0163408647150598	0.998073897570596	OVER-enriched
Cluster13	[PMN]_L-glutamine_biosynthesis_III	4	0.022940046366541	0.995530391414646	OVER-enriched
Cluster13	[PMN]_monoacylglycerol_metabolism_(yeast)	3	0.00246351896658141	0.999866129885759	OVER-enriched
Cluster13	[PMN]_oleate_biosynthesis_I_(plants)	3	0.0396890406023151	0.993279348527104	OVER-enriched
Cluster13	[PMN]_palmitate_biosynthesis_II_(bacteria_and_plants)	3	0.0488009971654862	0.990996289775987	OVER-enriched
Cluster13	[PMN]_phosphatidate_biosynthesis_(yeast)	3	0.0290337509278262	0.995676473184166	OVER-enriched
Cluster13	[PMN]_stachyose_degradation	3	0.0146110932407811	0.998354078323689	OVER-enriched
Cluster13	[PMN]_stearate_biosynthesis_II_(bacteria_and_plants)	3	0.0426213840746776	0.992566737593673	OVER-enriched
Cluster13	[PMN]_superpathway_of_anthocyanin_biosynthesis_(from_delphinidin_3-<i>O</i>-glucoside)	2	0.0358962969951651	0.996914849531383	OVER-enriched
Cluster13	[PMN]_superpathway_of_anthocyanin_biosynthesis_(from_pelargonidin_3-O-glucoside)	2	0.0358962969951651	0.996914849531383	OVER-enriched
Cluster13	[PMN]_ursolate_biosynthesis	1	0.0428501561490419	0.999531288860138	OVER-enriched
Cluster13	[PMN]_vestitol_and_sativan_biosynthesis	1	0.0428501561490419	0.999531288860138	OVER-enriched
Cluster13	[Roux_et_al]_Cluster_1	42	1.49025503186606e-09	0.999999999533673	OVER-enriched
Cluster13	[Roux_et_al]_Cluster_10	15	0.00334651193668792	0.998697815048355	OVER-enriched
Cluster13	[Roux_et_al]_Cluster_11	64	8.70568247116979e-08	0.999999960776422	OVER-enriched
Cluster13	[Roux_et_al]_Cluster_12	39	2.51912724572648e-06	0.999998987949391	OVER-enriched
Cluster13	[Roux_et_al]_Cluster_2	60	4.94425013353776e-08	0.999999978725836	OVER-enriched
Cluster13	[Roux_et_al]_Cluster_3	56	1.85702983535596e-18	1	OVER-enriched
Cluster13	[Roux_et_al]_Cluster_6	52	4.61284743673895e-16	1	OVER-enriched
Cluster13	[Roux_et_al]_Cluster_7	26	1.14635973250092e-10	0.999999999978804	OVER-enriched
Cluster13	[Roux_et_al]_Cluster_8	24	9.51933726959137e-08	0.999999976681646	OVER-enriched
Cluster13	[Roux_et_al]_Cluster_9	40	1.59139787570352e-08	0.999999994732881	OVER-enriched
Cluster13	Cabeza_et_al_2014	158	7.05595822186443e-55	1	OVER-enriched
Cluster13	MtrunA17SRI	82	6.20915722833572e-17	1	OVER-enriched
Cluster13	MtrunA17SRI_NDD	29	1.26877683966521e-07	0.999999963207993	OVER-enriched
Cluster13	MtrunA17SRI_NRD	14	0.0038106777221017	0.998553323620036	OVER-enriched
Cluster13	MtrunA17SRI_NRU	51	5.34658442831343e-13	0.999999999999851	OVER-enriched
Cluster13	Roux_et_al_2014	543	3.28678131761397e-77	1	OVER-enriched
Cluster13	Ruffel_et_al_2008	49	5.92718741997056e-09	0.999999997855097	OVER-enriched
Cluster14	[Mann]_core_histone	6	0.00671524077444785	0.998536880643571	OVER-enriched
Cluster14	[MAnn]_NCR	3	0.999846473630806	0.000756137914283676	UNDER-enriched
Cluster14	[MAnn]_sucrose_synthase	2	0.0460794415502466	0.99534303264972	OVER-enriched
Cluster14	[PMN]_ascorbate_glutathione_cycle	2	0.0460794415502466	0.99534303264972	OVER-enriched
Cluster14	[PMN]_cardiolipin_biosynthesis_II	2	0.00726972960726399	0.999766098649803	OVER-enriched
Cluster14	[PMN]_cutin_biosynthesis	4	0.0298743214029725	0.993639933729555	OVER-enriched
Cluster14	[PMN]_daphnetin_modification	2	0.0288218227537224	0.997800343071488	OVER-enriched
Cluster14	[PMN]_D-galactose_detoxification	2	0.00957001149501927	0.999631116056002	OVER-enriched
Cluster14	[PMN]_diacylglycerol_and_triacylglycerol_biosynthesis	5	0.00999163485843721	0.998024646787253	OVER-enriched
Cluster14	[PMN]_fatty_acid_&beta-oxidation_II_(peroxisome)	5	8.14711733242055e-05	0.999995028132428	OVER-enriched
Cluster14	[PMN]_fatty_acid_beta-oxidation_V_(unsaturated,_odd_number,_di-isomerase-dependent)	4	0.000205342429494857	0.999990487332387	OVER-enriched
Cluster14	[PMN]_folate_transformations_II	3	0.0232145416440205	0.996820503569742	OVER-enriched
Cluster14	[PMN]_free_phenylpropanoid_acid_biosynthesis	2	0.0288218227537224	0.997800343071488	OVER-enriched
Cluster14	[PMN]_glutathione-peroxide_redox_reactions	2	0.0180941618342886	0.998959040820987	OVER-enriched
Cluster14	[PMN]_hydroxymethylpyrimidine_salvage	1	0.0380748966327586	0.999630888151297	OVER-enriched
Cluster14	[PMN]_jasmonic_acid_biosynthesis	5	0.00552218734441628	0.999059458808533	OVER-enriched
Cluster14	[PMN]_L-cysteine_biosynthesis_I	2	0.0370604347308449	0.996711417590334	OVER-enriched
Cluster14	[PMN]_L-leucine_degradation_I	2	0.0370604347308449	0.996711417590334	OVER-enriched
Cluster14	[PMN]_long-chain_fatty_acid_activation	4	0.000625550985386417	0.99995908480581	OVER-enriched
Cluster14	[PMN]_L-proline_degradation	2	0.00525949296238767	0.999864398730237	OVER-enriched
Cluster14	[PMN]_molybdenum_cofactor_biosynthesis	2	0.0370604347308449	0.996711417590334	OVER-enriched
Cluster14	[PMN]_nonaprenyl_diphosphate_biosynthesis_II	1	0.0380748966327586	0.999630888151297	OVER-enriched
Cluster14	[PMN]_oleate_biosynthesis_I_(plants)	4	0.00442404269817966	0.999477510607357	OVER-enriched
Cluster14	[PMN]_palmitate_biosynthesis_II_(bacteria_and_plants)	4	0.0059605704229025	0.999229602329367	OVER-enriched
Cluster14	[PMN]_pentose_phosphate_pathway_(non-oxidative_branch)	2	0.0460794415502466	0.99534303264972	OVER-enriched
Cluster14	[PMN]_phosphatidylcholine_acyl_editing	5	0.00829596115000058	0.998435307101725	OVER-enriched
Cluster14	[PMN]_phosphatidylglycerol_biosynthesis_I_(plastidic)	2	0.00525949296238767	0.999864398730237	OVER-enriched
Cluster14	[PMN]_phosphatidylglycerol_biosynthesis_II_(non-plastidic)	2	0.00525949296238767	0.999864398730237	OVER-enriched
Cluster14	[PMN]_photorespiration	4	0.00282454673544226	0.999708622735761	OVER-enriched
Cluster14	[PMN]_spermine_biosynthesis	2	0.0149935795333294	0.999231974770729	OVER-enriched
Cluster14	[PMN]_sporopollenin_precursors_biosynthesis	4	0.0268389579218348	0.994477812655584	OVER-enriched
Cluster14	[PMN]_stearate_biosynthesis_II_(bacteria_and_plants)	4	0.0049023945800668	0.999402772356917	OVER-enriched
Cluster14	[PMN]_suberin_monomers_biosynthesis	6	0.00535147880683212	0.998889624487773	OVER-enriched
Cluster14	[PMN]_superoxide_radicals_degradation	2	0.0121484686725176	0.999454588626225	OVER-enriched
Cluster14	[PMN]_superpathway_of_scopolin_and_esculin_biosynthesis	2	0.0370604347308449	0.996711417590334	OVER-enriched
Cluster14	[PMN]_UDP-sugars_interconversion	3	0.0467182943697129	0.991490162437473	OVER-enriched
Cluster14	[Roux_et_al]_Cluster_11	69	8.17106631832557e-12	0.999999999997013	OVER-enriched
Cluster14	[Roux_et_al]_Cluster_12	61	7.77751549722646e-20	1	OVER-enriched
Cluster14	[Roux_et_al]_Cluster_13	159	1.14763254342669e-66	1	OVER-enriched
Cluster14	[Roux_et_al]_Cluster_2	38	0.00768600455916828	0.995368739222659	OVER-enriched
Cluster14	[Roux_et_al]_Cluster_4	36	0.0264121546859571	0.982893981616162	OVER-enriched
Cluster14	[Roux_et_al]_Cluster_5	82	4.01427452849327e-09	0.999999998150874	OVER-enriched
Cluster14	[Roux_et_al]_Cluster_6	47	6.42526080808866e-15	0.999999999999998	OVER-enriched
Cluster14	[Roux_et_al]_Cluster_7	10	0.0286574564555392	0.988078469122803	OVER-enriched
Cluster14	[Roux_et_al]_Cluster_8	36	8.42622965655892e-18	1	OVER-enriched
Cluster14	[Roux_et_al]_Cluster_9	4	0.999074296309852	0.00337312168071888	UNDER-enriched
Cluster14	Cabeza_et_al_2014	44	0.0278431259500578	0.981099171952293	OVER-enriched
Cluster14	Roux_et_al_2014	565	3.96317960961099e-117	1	OVER-enriched
Cluster15	[MAnn]_chitinase_glucanase_PR	8	3.85671155826245e-06	0.999999646907971	OVER-enriched
Cluster15	[MAnn]_Senescence	3	0.00893257799023471	0.999121240338861	OVER-enriched
Cluster15	[PMN]_crepenynate_biosynthesis	1	0.0151219838259902	0.999942545425578	OVER-enriched
Cluster15	[PMN]_flavonoid_biosynthesis	6	2.76721260255138e-05	0.999997907662937	OVER-enriched
Cluster15	[PMN]_flavonoid_biosynthesis_(in_equisetum)	5	0.000161043484156337	0.99998758598296	OVER-enriched
Cluster15	[PMN]_lotaustralin_degradation	3	0.000686256523181624	0.999974195637198	OVER-enriched
Cluster15	[PMN]_phosphatidylcholine_acyl_editing	3	0.0133907410153995	0.998464526506283	OVER-enriched
Cluster15	[PMN]_phospholipases	3	0.0224410948908905	0.996863745675139	OVER-enriched
Cluster15	[PMN]_phospholipid_remodeling_(phosphatidylcholine,_yeast)	2	0.0217253769330173	0.998487409944013	OVER-enriched
Cluster15	[PMN]_steviol_glucoside_biosynthesis_(rebaudioside_A_biosynthesis)	1	0.0225972276815346	0.999828503885099	OVER-enriched
Cluster15	[PMN]_xyloglucan_biosynthesis	2	0.0245276007341971	0.99817271077168	OVER-enriched
Cluster15	[Roux_et_al]_Cluster_1	25	1.10225188115803e-10	0.999999999980279	OVER-enriched
Cluster15	[Roux_et_al]_Cluster_11	24	0.000345143771724127	0.999858809790237	OVER-enriched
Cluster15	[Roux_et_al]_Cluster_13	6	0.98207717149833	0.0414096654498122	UNDER-enriched
Cluster15	[Roux_et_al]_Cluster_2	35	1.41974371026705e-10	0.999999999964813	OVER-enriched
Cluster15	[Roux_et_al]_Cluster_3	16	4.00477096474008e-05	0.999989281198722	OVER-enriched
Cluster15	[Roux_et_al]_Cluster_4	16	0.048795195354889	0.973297674983309	OVER-enriched
Cluster15	[Roux_et_al]_Cluster_5	27	0.00770890031225254	0.995835266042877	OVER-enriched
Cluster15	Cabeza_et_al_2014	52	1.42925170196268e-17	1	OVER-enriched
Cluster15	MtrunA17SRI	38	4.94583800826389e-12	0.999999999998842	OVER-enriched
Cluster15	MtrunA17SRI_NDA	4	0.0465757318955641	0.988383633520128	OVER-enriched
Cluster15	MtrunA17SRI_NRU	33	4.9860524487573e-16	1	OVER-enriched
Cluster15	Roux_et_al_2014	168	9.43593874136598e-18	1	OVER-enriched
Cluster2	[PMN]_ajugose_biosynthesis_II_(galactinol-independent)	1	0.0341156529389731	0.999558229622886	OVER-enriched
Cluster2	[PMN]_ammonia_assimilation_cycle_I	2	0.00824932908192995	0.999670087222382	OVER-enriched
Cluster2	[PMN]_ammonia_assimilation_cycle_II	2	0.00824932908192995	0.999670087222382	OVER-enriched
Cluster2	[PMN]_isoflavonoid_biosynthesis_II	2	0.0103988633131819	0.999525402929065	OVER-enriched
Cluster2	[PMN]_L-asparagine_biosynthesis_I	1	0.0424615491184175	0.999267931778807	OVER-enriched
Cluster2	[PMN]_L-asparagine_biosynthesis_II	1	0.0424615491184175	0.999267931778807	OVER-enriched
Cluster2	[PMN]_L-glutamine_biosynthesis_I	2	0.00725940204389098	0.999730218352497	OVER-enriched
Cluster2	[PMN]_L-glutamine_degradation_I	4	1.5279941804669e-05	0.999999632504728	OVER-enriched
Cluster2	[PMN]_L-histidine_biosynthesis	2	0.00464182480940518	0.999867015656976	OVER-enriched
Cluster2	[PMN]_nitrate_reduction_II_(assimilatory)	2	0.0115563790211248	0.999440020204333	OVER-enriched
Cluster2	[PMN]_phosphatidylethanolamine_biosynthesis_I	1	0.0341156529389731	0.999558229622886	OVER-enriched
Cluster2	[PMN]_pseudouridine_degradation	2	0.00257570819905331	0.999948234000048	OVER-enriched
Cluster2	[PMN]_pyridoxal_5'-phosphate_biosynthesis_II	1	0.0256971822985079	0.999777841900464	OVER-enriched
Cluster2	[PMN]_pyrimidine_deoxyribonucleosides_salvage	2	0.00257570819905331	0.999948234000048	OVER-enriched
Cluster2	[PMN]_superpathway_of_L-asparagine_biosynthesis	1	0.0424615491184175	0.999267931778807	OVER-enriched
Cluster2	[Roux_et_al]_Cluster_13	31	2.70460766778479e-05	0.999989224584703	OVER-enriched
Cluster2	[Roux_et_al]_Cluster_2	24	0.000473772197365314	0.99980141833559	OVER-enriched
Cluster2	[Roux_et_al]_Cluster_4	87	8.51848095110315e-50	1	OVER-enriched
Cluster2	[Roux_et_al]_Cluster_5	92	1.26992073540512e-37	1	OVER-enriched
Cluster2	[Roux_et_al]_Cluster_8	7	0.0186459793421393	0.994207309040242	OVER-enriched
Cluster2	MtrunA17SRI_NDA	5	0.0192499988588594	0.995429273187273	OVER-enriched
Cluster2	MtrunA17SRI_NRU	2	0.987844587669734	0.0462741596736673	UNDER-enriched
Cluster2	Roux_et_al_2014	283	9.24845657671434e-74	1	OVER-enriched
Cluster3	[MAnn]_GRP	18	4.25771371266806e-25	1	OVER-enriched
Cluster3	[MAnn]_NCR	215	0	1	OVER-enriched
Cluster3	[PMN]_glutamate_removal_from_folates	1	0.0316943729747102	0.999594250058719	OVER-enriched
Cluster3	[Roux_et_al]_Cluster_10	112	1.56707362605664e-169	1	OVER-enriched
Cluster3	[Roux_et_al]_Cluster_11	18	0.00630435091241099	0.997136862117171	OVER-enriched
Cluster3	[Roux_et_al]_Cluster_12	14	0.000701897423095309	0.999777591413506	OVER-enriched
Cluster3	[Roux_et_al]_Cluster_6	30	3.25710324039087e-17	1	OVER-enriched
Cluster3	[Roux_et_al]_Cluster_9	112	2.51461655284487e-126	1	OVER-enriched
Cluster3	Cabeza_et_al_2014	50	2.51587561734035e-19	1	OVER-enriched
Cluster3	MtrunA17SRI	106	2.79481550357003e-84	1	OVER-enriched
Cluster3	MtrunA17SRI_NDD	96	2.8357344778872e-120	1	OVER-enriched
Cluster3	MtrunA17SRI_NRU	85	1.15573229357562e-80	1	OVER-enriched
Cluster3	Roux_et_al_2014	295	7.31278063430911e-147	1	OVER-enriched
Cluster3	Ruffel_et_al_2008	97	1.19247606856345e-89	1	OVER-enriched
Cluster4	[MAnn]_nodulin	4	0.0020803150034767	0.999792076656249	OVER-enriched
Cluster4	[PMN]_Calvin-Benson-Bassham_cycle	5	1.14382991152088e-05	0.999999499866565	OVER-enriched
Cluster4	[PMN]_choline_biosynthesis_I	2	0.0113812611012729	0.999432558951946	OVER-enriched
Cluster4	[PMN]_flavonoid_biosynthesis	3	0.00508138495116081	0.999589659281447	OVER-enriched
Cluster4	[PMN]_flavonoid_biosynthesis_(in_equisetum)	3	0.00343840884244815	0.999759324123028	OVER-enriched
Cluster4	[PMN]_gluconeogenesis_I	3	0.0037360607248759	0.999730436619116	OVER-enriched
Cluster4	[PMN]_gluconeogenesis_III	3	0.00315576645369835	0.999785916471475	OVER-enriched
Cluster4	[PMN]_glycolysis_I_(from_glucose_6-phosphate)	2	0.04369134365653	0.995452602141572	OVER-enriched
Cluster4	[PMN]_glycolysis_IV_(plant_cytosol)	2	0.0345330922977835	0.996844233546302	OVER-enriched
Cluster4	[PMN]_homogalacturonan_degradation	3	0.0244216900546043	0.996452400300898	OVER-enriched
Cluster4	[PMN]_phosphatidate_metabolism,_as_a_signaling_molecule	2	0.021243677812953	0.998512490460368	OVER-enriched
Cluster4	[PMN]_phosphatidylcholine_biosynthesis_III	1	0.048180026999581	0.998930579902664	OVER-enriched
Cluster4	[PMN]_phosphatidylcholine_biosynthesis_IV	1	0.0395952770710279	0.999295865624179	OVER-enriched
Cluster4	[PMN]_photosynthesis_light_reactions	5	1.64583093038139e-05	0.999999220765927	OVER-enriched
Cluster4	[PMN]_putrescine_biosynthesis_III	1	0.00893708877882715	0.999980031132631	OVER-enriched
Cluster4	[PMN]_pyruvate_fermentation_to_lactate	1	0.00893708877882715	0.999980031132631	OVER-enriched
Cluster4	[PMN]_Rubisco_shunt	2	0.0307367875817988	0.997365495530502	OVER-enriched
Cluster4	[PMN]_starch_degradation_II	1	0.048180026999581	0.998930579902664	OVER-enriched
Cluster4	[PMN]_sucrose_biosynthesis_I_(from_photosynthesis)	2	0.0139271357840308	0.999225085717449	OVER-enriched
Cluster4	[PMN]_superpathway_of_polyamine_biosynthesis_II	1	0.0177946562693719	0.99988089476643	OVER-enriched
Cluster4	[PMN]_superpathway_of_thiamine_diphosphate_biosynthesis_III_(eukaryotes)	1	0.00893708877882715	0.999980031132631	OVER-enriched
Cluster4	[PMN]_ternatin_C3_biosynthesis	1	0.048180026999581	0.998930579902664	OVER-enriched
Cluster4	[PMN]_thiazole_biosynthesis_III_(eukaryotes)	1	0.00893708877882715	0.999980031132631	OVER-enriched
Cluster4	[Roux_et_al]_Cluster_10	6	0.00282742914545257	0.999475849392919	OVER-enriched
Cluster4	[Roux_et_al]_Cluster_13	1	0.999287879643163	0.00596880373830444	UNDER-enriched
Cluster4	[Roux_et_al]_Cluster_6	9	0.00245516899362716	0.999348179157938	OVER-enriched
Cluster4	[Roux_et_al]_Cluster_7	15	1.05824978417218e-12	0.999999999999932	OVER-enriched
Cluster4	[Roux_et_al]_Cluster_9	15	4.98976159358843e-07	0.999999913416811	OVER-enriched
Cluster4	Cabeza_et_al_2014	43	2.32226768489163e-20	1	OVER-enriched
Cluster4	MtrunA17SRI	18	3.94601862059977e-05	0.999988572671287	OVER-enriched
Cluster4	MtrunA17SRI_NDD	5	0.0469457633784992	0.98589607986024	OVER-enriched
Cluster4	MtrunA17SRI_NRU	11	0.000532498264667252	0.999864158866262	OVER-enriched
Cluster4	Roux_et_al_2014	92	1.93844401553396e-08	0.999999991342897	OVER-enriched
Cluster4	Ruffel_et_al_2008	29	1.44368389441681e-16	1	OVER-enriched
Cluster5	[MAnn]_chitinase_glucanase_PR	9	4.96460968977314e-07	0.999999957758425	OVER-enriched
Cluster5	[MAnn]_nodulin	4	0.0150065145838789	0.997364663022639	OVER-enriched
Cluster5	[PMN]_benzoate_biosynthesis_I_(CoA-dependent,_&beta-oxidative)	3	0.0398407280984545	0.993033419315919	OVER-enriched
Cluster5	[PMN]_chlorogenic_acid_biosynthesis_II	2	0.0455192742662561	0.995210088213516	OVER-enriched
Cluster5	[PMN]_choline_biosynthesis_I	2	0.0329189030544196	0.997113511483473	OVER-enriched
Cluster5	[PMN]_chrysoeriol_biosynthesis	1	0.0312549207874014	0.999629742851426	OVER-enriched
Cluster5	[PMN]_galactosylcyclitol_biosynthesis	1	0.0465150275575879	0.99908402603971	OVER-enriched
Cluster5	[PMN]_L-glutamate_degradation_I	1	0.0465150275575879	0.99908402603971	OVER-enriched
Cluster5	[PMN]_L-nicotianamine_biosynthesis	2	0.000370257148574448	0.999998049035605	OVER-enriched
Cluster5	[PMN]_L-proline_degradation	1	0.0465150275575879	0.99908402603971	OVER-enriched
Cluster5	[PMN]_methyl_indole-3-acetate_interconversion	1	0.0465150275575879	0.99908402603971	OVER-enriched
Cluster5	[PMN]_methylquercetin_biosynthesis	1	0.0312549207874014	0.999629742851426	OVER-enriched
Cluster5	[PMN]_phosphate_acquisition	2	0.0493969642106519	0.994556061110924	OVER-enriched
Cluster5	[PMN]_phosphatidylcholine_acyl_editing	3	0.0149272307625569	0.998217795632837	OVER-enriched
Cluster5	[PMN]_phospholipases	6	4.02088674128572e-05	0.999996742902304	OVER-enriched
Cluster5	[PMN]_phospholipid_remodeling_(phosphatidylcholine,_yeast)	2	0.0234435170484542	0.99830017539508	OVER-enriched
Cluster5	[PMN]_stachyose_biosynthesis	5	2.37257044312605e-07	0.999999995968084	OVER-enriched
Cluster5	[PMN]_thiosulfate_disproportionation_IV_(rhodanese)	2	0.000370257148574448	0.999998049035605	OVER-enriched
Cluster5	[PMN]_UDP-&alpha-D-galactose_biosynthesis	1	0.0465150275575879	0.99908402603971	OVER-enriched
Cluster5	[PMN]_UDP-&alpha-D-glucuronate_biosynthesis_(from_<i>myo</i>-inositol)	1	0.0312549207874014	0.999629742851426	OVER-enriched
Cluster5	[Roux_et_al]_Cluster_1	10	0.0432315401481506	0.980689144732561	OVER-enriched
Cluster5	[Roux_et_al]_Cluster_3	18	4.76370665061338e-06	0.999998814903992	OVER-enriched
Cluster5	[Roux_et_al]_Cluster_7	11	7.85829699064438e-06	0.99999875907806	OVER-enriched
Cluster5	[Roux_et_al]_Cluster_8	6	0.0372047937630311	0.987965037399769	OVER-enriched
Cluster5	Cabeza_et_al_2014	92	1.72203989454474e-49	1	OVER-enriched
Cluster5	MtrunA17SRI	25	8.09522166605951e-05	0.999969309724874	OVER-enriched
Cluster5	MtrunA17SRI_NRU	16	0.000299022565152922	0.999904377088697	OVER-enriched
Cluster5	Roux_et_al_2014	142	1.22369411930262e-07	0.999999931834973	OVER-enriched
Cluster5	Ruffel_et_al_2008	42	4.54444051788891e-20	1	OVER-enriched
Cluster6	[MAnn]_ACC_oxidase	3	0.0121595758999455	0.998698537849916	OVER-enriched
Cluster6	[MAnn]_chitinase_glucanase_PR	6	0.0127196012698927	0.996798602337679	OVER-enriched
Cluster6	[Mann]_core_histone	15	9.77430316053351e-12	0.999999999999298	OVER-enriched
Cluster6	[MAnn]_Cyclin	9	0.0005669372752596	0.999879142972681	OVER-enriched
Cluster6	[MAnn]_GRP	5	0.00345190486822077	0.999472263770054	OVER-enriched
Cluster6	[MAnn]_Leghemoglobin	2	0.0153012945610791	0.99918358577897	OVER-enriched
Cluster6	[MAnn]_nitrate_reductase	1	0.0474437699340053	0.999234363152612	OVER-enriched
Cluster6	[MAnn]_nodulin	9	0.000137370200940396	0.999976030846944	OVER-enriched
Cluster6	[PMN]_baicalein_degradation_(hydrogen_peroxide_detoxification)	2	0.0266679719888523	0.998019086497264	OVER-enriched
Cluster6	[PMN]_ethylene_biosynthesis_I_(plants)	6	8.83915600851097e-06	0.999999492854091	OVER-enriched
Cluster6	[PMN]_flavonoid_biosynthesis	5	0.00808302072376211	0.998475787174098	OVER-enriched
Cluster6	[PMN]_glycolipid_desaturation	1	0.0474437699340053	0.999234363152612	OVER-enriched
Cluster6	[PMN]_hispidol_and_hispidol_4'-<i>O</i>-&beta-<i>D</i>-glucoside_biosynthesis	2	0.0299067934823903	0.997623189212683	OVER-enriched
Cluster6	[PMN]_homophytochelatin_biosynthesis	1	0.0160711808651892	1	OVER-enriched
Cluster6	[PMN]_L-alanine_degradation_II_(to_D-lactate)	2	0.0106567037307039	0.999543857956404	OVER-enriched
Cluster6	[PMN]_L-methionine_salvage_cycle_II_(plants)	2	0.0332928541983918	0.997181692245622	OVER-enriched
Cluster6	[PMN]_luteolin_biosynthesis	2	0.0332928541983918	0.997181692245622	OVER-enriched
Cluster6	[PMN]_monoacylglycerol_metabolism_(yeast)	2	0.0178926782072838	0.998951315493047	OVER-enriched
Cluster6	[PMN]_phosphatidylcholine_acyl_editing	4	0.0207114578307319	0.996048302506701	OVER-enriched
Cluster6	[PMN]_phospholipid_desaturation	1	0.0474437699340053	0.999234363152612	OVER-enriched
Cluster6	[PMN]_phytochelatins_biosynthesis	1	0.0474437699340053	0.999234363152612	OVER-enriched
Cluster6	[PMN]_pinobanksin_biosynthesis	3	0.00507122559041518	0.999615378768354	OVER-enriched
Cluster6	[PMN]_pyruvate_fermentation_to_ethanol_II	4	0.000747010096883251	0.999947362162347	OVER-enriched
Cluster6	[PMN]_salvianin_biosynthesis	1	0.0474437699340053	0.999234363152612	OVER-enriched
Cluster6	[PMN]_saponin_biosynthesis_IV	2	0.0404846068915612	0.996155487138951	OVER-enriched
Cluster6	[PMN]_soybean_saponin_I_biosynthesis	5	0.00369575276209788	0.999425500279529	OVER-enriched
Cluster6	[PMN]_spermidine_biosynthesis_I	2	0.0404846068915612	0.996155487138951	OVER-enriched
Cluster6	[PMN]_superpathway_of_thiamine_diphosphate_biosynthesis_III_(eukaryotes)	1	0.0318843922384666	0.999742030508089	OVER-enriched
Cluster6	[PMN]_thiazole_biosynthesis_III_(eukaryotes)	1	0.0318843922384666	0.999742030508089	OVER-enriched
Cluster6	[PMN]_urea_cycle	2	0.0235820896780878	0.998371135320283	OVER-enriched
Cluster6	[Roux_et_al]_Cluster_1	89	2.42455808019084e-53	1	OVER-enriched
Cluster6	[Roux_et_al]_Cluster_10	16	4.90680492886191e-05	0.999986665802031	OVER-enriched
Cluster6	[Roux_et_al]_Cluster_11	48	2.60318120186898e-06	0.99999884347868	OVER-enriched
Cluster6	[Roux_et_al]_Cluster_13	15	0.991668194642654	0.0155789112606095	UNDER-enriched
Cluster6	[Roux_et_al]_Cluster_2	117	3.58367900393943e-52	1	OVER-enriched
Cluster6	[Roux_et_al]_Cluster_3	48	2.00261486104438e-18	1	OVER-enriched
Cluster6	[Roux_et_al]_Cluster_4	50	3.8601982933504e-08	0.999999984968927	OVER-enriched
Cluster6	[Roux_et_al]_Cluster_5	47	0.0212816113463806	0.98562790885721	OVER-enriched
Cluster6	[Roux_et_al]_Cluster_6	24	0.000126547968729973	0.999951469497903	OVER-enriched
Cluster6	[Roux_et_al]_Cluster_7	36	5.78006964270976e-23	1	OVER-enriched
Cluster6	[Roux_et_al]_Cluster_9	24	0.000309257066828772	0.999873842515767	OVER-enriched
Cluster6	Cabeza_et_al_2014	110	9.80858233437685e-36	1	OVER-enriched
Cluster6	MtrunA17SRI	70	9.92557016835872e-18	1	OVER-enriched
Cluster6	MtrunA17SRI_NDA	17	5.15857065906826e-09	0.999999999271425	OVER-enriched
Cluster6	MtrunA17SRI_NDD	23	8.47533855933766e-07	0.999999770760883	OVER-enriched
Cluster6	MtrunA17SRI_NRD	13	0.00075288719256434	0.999772055172264	OVER-enriched
Cluster6	MtrunA17SRI_NRU	30	4.2925358838222e-06	0.99999847003633	OVER-enriched
Cluster6	Roux_et_al_2014	539	6.91436179514047e-147	1	OVER-enriched
Cluster6	Ruffel_et_al_2008	65	9.69664499658773e-24	1	OVER-enriched
Cluster7	[MAnn]_Auxin	9	0.0461526139483681	0.980193594981278	OVER-enriched
Cluster7	[Mann]_core_histone	17	1.04239145025294e-14	0.999999999999999	OVER-enriched
Cluster7	[MAnn]_Leghemoglobin	6	8.28632453488505e-09	0.999999999895649	OVER-enriched
Cluster7	[MAnn]_nodulin	6	0.00831985634347392	0.998087849659687	OVER-enriched
Cluster7	[PMN]_<i>trans</i>-zeatin_biosynthesis	4	0.00328454744266998	0.999638961311735	OVER-enriched
Cluster7	[PMN]_adenine_and_adenosine_salvage_VI	2	0.00126014613079459	0.999987624640553	OVER-enriched
Cluster7	[PMN]_ammonia_assimilation_cycle_I	2	0.022435128533854	0.998480734090201	OVER-enriched
Cluster7	[PMN]_arachidonate_biosynthesis_IV_(8-detaturase,_lower_eukaryotes)	2	0.00308949919656419	0.999939468132379	OVER-enriched
Cluster7	[PMN]_betulinate_biosynthesis	1	0.0290746135555084	0.999785827712415	OVER-enriched
Cluster7	[PMN]_CMP-3-deoxy-D-<I>manno</I>-octulosonate_biosynthesis	1	0.043293789960702	0.999363739254879	OVER-enriched
Cluster7	[PMN]_D-<i>myo</i>-inositol_(1,4,5)-trisphosphate_degradation	2	0.0198206457058471	0.998752064719432	OVER-enriched
Cluster7	[PMN]_D-<i>myo</i>-inositol-5-phosphate_metabolism	3	0.00216609176803896	0.999881455160426	OVER-enriched
Cluster7	[PMN]_ethylene_biosynthesis_I_(plants)	3	0.0103653913312692	0.998951760201006	OVER-enriched
Cluster7	[PMN]_fatty_acid_&alpha-oxidation_I	2	0.037423178579224	0.996582750585644	OVER-enriched
Cluster7	[PMN]_gluconeogenesis_III	4	0.0152751180030214	0.997339070657206	OVER-enriched
Cluster7	[PMN]_glucose_and_glucose-1-phosphate_degradation	2	0.0107911793212948	0.99952724104699	OVER-enriched
Cluster7	[PMN]_glycolysis_I_(from_glucose_6-phosphate)	5	0.00466191028929934	0.999230367330147	OVER-enriched
Cluster7	[PMN]_glycolysis_IV_(plant_cytosol)	5	0.00266092934279419	0.999616604277459	OVER-enriched
Cluster7	[PMN]_glycyrrhetinate_biosynthesis	4	0.00104823979899433	0.999917652804066	OVER-enriched
Cluster7	[PMN]_L-arginine_biosynthesis_I_(via_L-ornithine)	2	0.00891510289069758	0.999652392054353	OVER-enriched
Cluster7	[PMN]_L-arginine_biosynthesis_II_(acetyl_cycle)	2	0.0341845186587604	0.997038942543016	OVER-enriched
Cluster7	[PMN]_L-ascorbate_biosynthesis_I_(L-galactose_pathway)	2	0.0341845186587604	0.997038942543016	OVER-enriched
Cluster7	[PMN]_L-glutamate_biosynthesis_IV	1	0.0146443929215475	1	OVER-enriched
Cluster7	[PMN]_L-glutamine_degradation_I	2	0.0280603023176647	0.997833908231961	OVER-enriched
Cluster7	[PMN]_L-methionine_degradation_I_(to_L-homocysteine)	2	0.00565591525074046	0.999834189401344	OVER-enriched
Cluster7	[PMN]_L-methionine_salvage_cycle_I_(bacteria_and_plants)	2	0.00308949919656419	0.999939468132379	OVER-enriched
Cluster7	[PMN]_L-methionine_salvage_cycle_II_(plants)	2	0.0280603023176647	0.997833908231961	OVER-enriched
Cluster7	[PMN]_lotaustralin_degradation	2	0.0442332683944345	0.99554732941624	OVER-enriched
Cluster7	[PMN]_L-phenylalanine_biosynthesis_III_(cytosolic,_plants)	2	0.00891510289069758	0.999652392054353	OVER-enriched
Cluster7	[PMN]_lupeol_biosynthesis	1	0.043293789960702	0.999363739254879	OVER-enriched
Cluster7	[PMN]_pentose_phosphate_pathway_(oxidative_branch)_I	2	0.0251831678121508	0.998175166053372	OVER-enriched
Cluster7	[PMN]_phosphatidate_metabolism,_as_a_signaling_molecule	4	0.0061652477094283	0.999183214194125	OVER-enriched
Cluster7	[PMN]_phospholipases	5	0.00614633835809692	0.99891403520124	OVER-enriched
Cluster7	[PMN]_pyruvate_fermentation_to_ethanol_II	3	0.00632802364793858	0.999472252691896	OVER-enriched
Cluster7	[PMN]_Rubisco_shunt	5	0.00201029713437517	0.999729227136298	OVER-enriched
Cluster7	[PMN]_S-adenosyl-L-methionine_biosynthesis	2	0.00308949919656419	0.999939468132379	OVER-enriched
Cluster7	[PMN]_starch_biosynthesis	4	0.000706220330892336	0.999950608648821	OVER-enriched
Cluster7	[PMN]_UDP-&alpha-D-glucose_biosynthesis_I	2	0.0198206457058471	0.998752064719432	OVER-enriched
Cluster7	[PMN]_UDP-&alpha-D-glucuronate_biosynthesis_(from_UDP-glucose)	2	0.0251831678121508	0.998175166053372	OVER-enriched
Cluster7	[PMN]_urea_cycle	2	0.0198206457058471	0.998752064719432	OVER-enriched
Cluster7	[PMN]_ursolate_biosynthesis	1	0.0290746135555084	0.999785827712415	OVER-enriched
Cluster7	[PMN]_vitamin_E_biosynthesis_(tocopherols)	2	0.0173442843158099	0.998990699440203	OVER-enriched
Cluster7	[Roux_et_al]_Cluster_1	31	3.09133621019658e-08	0.999999991168197	OVER-enriched
Cluster7	[Roux_et_al]_Cluster_10	12	0.00222705854140982	0.99927644984334	OVER-enriched
Cluster7	[Roux_et_al]_Cluster_11	85	2.06790860521223e-27	1	OVER-enriched
Cluster7	[Roux_et_al]_Cluster_12	49	4.56217877907563e-17	1	OVER-enriched
Cluster7	[Roux_et_al]_Cluster_2	102	9.4866595325174e-44	1	OVER-enriched
Cluster7	[Roux_et_al]_Cluster_3	45	8.2720863606909e-18	1	OVER-enriched
Cluster7	[Roux_et_al]_Cluster_4	66	1.04573432608625e-17	1	OVER-enriched
Cluster7	[Roux_et_al]_Cluster_5	66	1.64726639788061e-08	0.999999992861238	OVER-enriched
Cluster7	[Roux_et_al]_Cluster_6	38	4.49829912900166e-13	0.999999999999902	OVER-enriched
Cluster7	[Roux_et_al]_Cluster_7	11	0.00162567202906587	0.999522989125455	OVER-enriched
Cluster7	[Roux_et_al]_Cluster_8	17	4.00315046210647e-06	0.999999067230614	OVER-enriched
Cluster7	[Roux_et_al]_Cluster_9	32	9.8055021595226e-09	0.999999997276597	OVER-enriched
Cluster7	Cabeza_et_al_2014	78	6.53228438573436e-19	1	OVER-enriched
Cluster7	MtrunA17SRI	62	2.78573351473429e-15	0.999999999999999	OVER-enriched
Cluster7	MtrunA17SRI_NDA	10	0.000307288045692469	0.999932991909844	OVER-enriched
Cluster7	MtrunA17SRI_NDD	21	2.46175215201441e-06	0.999999336636991	OVER-enriched
Cluster7	MtrunA17SRI_NRU	41	4.93084525508483e-13	0.999999999999885	OVER-enriched
Cluster7	Roux_et_al_2014	585	7.29313680801326e-223	1	OVER-enriched
Cluster7	Ruffel_et_al_2008	75	6.81177330478353e-34	1	OVER-enriched
Cluster8	[PMN]_cyanide_degradation	1	0.0120682480233041	1	OVER-enriched
Cluster8	[PMN]_cyanide_detoxification_I	1	0.0357702741520297	0.999567279188342	OVER-enriched
Cluster8	[PMN]_cyanidin_3,7-diglucoside_polyacylation_biosynthesis	1	0.0239910897052387	0.999854593658631	OVER-enriched
Cluster8	[PMN]_extended_VTC2_cycle	1	0.0357702741520297	0.999567279188342	OVER-enriched
Cluster8	[PMN]_fatty_acid_&alpha-oxidation_I	2	0.0262401633955426	0.99802167428746	OVER-enriched
Cluster8	[PMN]_fructose_2,6-bisphosphate_biosynthesis	1	0.0474075294639881	0.999141491783845	OVER-enriched
Cluster8	[PMN]_GDP-L-galactose_biosynthesis	1	0.0239910897052387	0.999854593658631	OVER-enriched
Cluster8	[PMN]_glycolysis_I_(from_glucose_6-phosphate)	6	0.000278666068373016	0.999967785514316	OVER-enriched
Cluster8	[PMN]_glycolysis_IV_(plant_cytosol)	8	1.18522560247815e-06	0.999999910257545	OVER-enriched
Cluster8	[PMN]_L-arginine_biosynthesis_I_(via_L-ornithine)	3	0.000197033566562672	0.999995836387234	OVER-enriched
Cluster8	[PMN]_L-arginine_biosynthesis_II_(acetyl_cycle)	4	8.72688734003708e-05	0.999996639389027	OVER-enriched
Cluster8	[PMN]_L-ascorbate_biosynthesis_I_(L-galactose_pathway)	3	0.0017109613536347	0.9999127311266	OVER-enriched
Cluster8	[PMN]_L-glutamine_degradation_I	2	0.0195771045123807	0.998753158875351	OVER-enriched
Cluster8	[PMN]_L-histidine_biosynthesis	2	0.00885762144034198	0.999645221008756	OVER-enriched
Cluster8	[PMN]_L-homoserine_biosynthesis	3	3.40458952022823e-05	0.999999690925783	OVER-enriched
Cluster8	[PMN]_L-lysine_biosynthesis_VI	4	8.72688734003708e-05	0.999996639389027	OVER-enriched
Cluster8	[PMN]_long-chain_fatty_acid_activation	2	0.0262401633955426	0.99802167428746	OVER-enriched
Cluster8	[PMN]_L-valine_biosynthesis	2	0.00744048103215892	0.999731508924071	OVER-enriched
Cluster8	[PMN]_L-valine_degradation_I	2	0.0120197361340418	0.999423469462843	OVER-enriched
Cluster8	[PMN]_palmitate_biosynthesis_II_(bacteria_and_plants)	3	0.0107854899722637	0.99888029636252	OVER-enriched
Cluster8	[PMN]_phytochelatins_biosynthesis	2	0.000432720811657729	0.999998250893775	OVER-enriched
Cluster8	[PMN]_phytol_salvage_pathway	1	0.0120682480233041	1	OVER-enriched
Cluster8	[PMN]_phytyl_diphosphate_biosynthesis	1	0.0120682480233041	1	OVER-enriched
Cluster8	[PMN]_plant_sterol_biosynthesis	3	0.00457755496169028	0.999658365160218	OVER-enriched
Cluster8	[PMN]_pyruvate_decarboxylation_to_acetyl_CoA	3	0.00124684112464935	0.99994381624556	OVER-enriched
Cluster8	[PMN]_pyruvate_fermentation_to_lactate	1	0.0239910897052387	0.999854593658631	OVER-enriched
Cluster8	[PMN]_Rubisco_shunt	3	0.037591798496233	0.993631963567642	OVER-enriched
Cluster8	[PMN]_stearate_biosynthesis_II_(bacteria_and_plants)	3	0.0092917808894453	0.99908930553791	OVER-enriched
Cluster8	[PMN]_sulfate_activation_for_sulfonation	2	0.00293328030299075	0.999940955379205	OVER-enriched
Cluster8	[PMN]_sulfoquinovosyl_diacylglycerol_biosynthesis	1	0.0474075294639881	0.999141491783845	OVER-enriched
Cluster8	[PMN]_UMP_biosynthesis_I	3	0.000268491075929488	0.999993519791749	OVER-enriched
Cluster8	[PMN]_urea_cycle	3	0.000714214649772322	0.999974205913302	OVER-enriched
Cluster8	[PMN]_very_long_chain_fatty_acid_biosynthesis_I	3	0.0360562036406326	0.993993250981105	OVER-enriched
Cluster8	[PMN]_very_long_chain_fatty_acid_biosynthesis_II	3	0.0141670799740208	0.998365436232458	OVER-enriched
Cluster8	[PMN]_violdelphin_biosynthesis	1	0.0474075294639881	0.999141491783845	OVER-enriched
Cluster8	[PMN]_VTC2_cycle	1	0.0357702741520297	0.999567279188342	OVER-enriched
Cluster8	[Roux_et_al]_Cluster_11	40	1.4706092689791e-06	0.999999416560011	OVER-enriched
Cluster8	[Roux_et_al]_Cluster_13	43	1.00853038326459e-06	0.99999959142603	OVER-enriched
Cluster8	[Roux_et_al]_Cluster_2	60	1.11965460737736e-18	1	OVER-enriched
Cluster8	[Roux_et_al]_Cluster_3	27	3.0803201291259e-08	0.999999992103384	OVER-enriched
Cluster8	[Roux_et_al]_Cluster_4	74	9.42702006660647e-28	1	OVER-enriched
Cluster8	[Roux_et_al]_Cluster_5	132	5.24921852522356e-55	1	OVER-enriched
Cluster8	[Roux_et_al]_Cluster_8	8	0.0351948866265988	0.986514515209558	OVER-enriched
Cluster8	MtrunA17SRI_NDA	11	1.16051338662872e-05	0.999998098450172	OVER-enriched
Cluster8	MtrunA17SRI_NDD	1	0.99503134224541	0.0316030561572044	UNDER-enriched
Cluster8	Roux_et_al_2014	411	2.29474106996429e-115	1	OVER-enriched
Cluster8	Ruffel_et_al_2008	4	0.995012745700953	0.015458635273383	UNDER-enriched
Cluster9	[MAnn]_Cyclin	5	0.0189079053223364	0.99554056591984	OVER-enriched
Cluster9	[MAnn]_glutamine_synthetase	2	0.00934955538600127	0.999606782335016	OVER-enriched
Cluster9	[MAnn]_NCR	21	1.90971473267808e-05	0.999994081073064	OVER-enriched
Cluster9	[MAnn]_nodulin	4	0.0380711833613874	0.991125401721458	OVER-enriched
Cluster9	[PMN]_adenosine_deoxyribonucleotides_<i>de_novo</i>_biosynthesis	2	0.00162999151640259	0.999976985666854	OVER-enriched
Cluster9	[PMN]_adenosine_ribonucleotides_<i>de_novo</i>_biosynthesis	3	0.0317469978906152	0.994955055886902	OVER-enriched
Cluster9	[PMN]_aerobic_respiration_I_(cytochrome_c)	15	7.57503546703465e-12	0.999999999999451	OVER-enriched
Cluster9	[PMN]_aerobic_respiration_III_(alternative_oxidase_pathway)	14	5.01898826986339e-11	0.999999999996285	OVER-enriched
Cluster9	[PMN]_ammonia_assimilation_cycle_I	2	0.0121582699431674	0.999404504453374	OVER-enriched
Cluster9	[PMN]_ammonia_assimilation_cycle_II	2	0.0121582699431674	0.999404504453374	OVER-enriched
Cluster9	[PMN]_choline_biosynthesis_III	2	0.0264528712366769	0.997978799445312	OVER-enriched
Cluster9	[PMN]_CMP_phosphorylation	2	0.00226600503979163	0.99996004229207	OVER-enriched
Cluster9	[PMN]_gluconeogenesis_I	4	0.00623271995142177	0.999161568322502	OVER-enriched
Cluster9	[PMN]_gluconeogenesis_III	4	0.00504494411309817	0.999362115596853	OVER-enriched
Cluster9	[PMN]_glycolysis_I_(from_glucose_6-phosphate)	4	0.0079609601910602	0.998848980508914	OVER-enriched
Cluster9	[PMN]_glycolysis_IV_(plant_cytosol)	3	0.0317469978906152	0.994955055886902	OVER-enriched
Cluster9	[PMN]_guanosine_deoxyribonucleotides_<i>de_novo</i>_biosynthesis_I	2	0.00162999151640259	0.999976985666854	OVER-enriched
Cluster9	[PMN]_guanosine_ribonucleotides_<i>de_novo</i>_biosynthesis	2	0.00577060270593739	0.999817488230928	OVER-enriched
Cluster9	[PMN]_heme_<i>b</i>_biosynthesis_I_(aerobic)	2	0.00577060270593739	0.999817488230928	OVER-enriched
Cluster9	[PMN]_L-aspartate_biosynthesis	2	0.00383042652031634	0.999905605775195	OVER-enriched
Cluster9	[PMN]_L-aspartate_degradation_I	2	0.00383042652031634	0.999905605775195	OVER-enriched
Cluster9	[PMN]_L-glutamine_biosynthesis_I	2	0.0107129231435997	0.999512335038389	OVER-enriched
Cluster9	[PMN]_L-glutamine_biosynthesis_III	4	0.00194298757510841	0.999813672891519	OVER-enriched
Cluster9	[PMN]_L-methionine_biosynthesis_II	2	0.00807007856871301	0.999688598313236	OVER-enriched
Cluster9	[PMN]_NAD/NADH_phosphorylation_and_dephosphorylation	12	1.93817831304692e-09	0.999999999851094	OVER-enriched
Cluster9	[PMN]_nitrate_reduction_II_(assimilatory)	3	0.0010063897242035	0.99995763785623	OVER-enriched
Cluster9	[PMN]_phosphatidylcholine_biosynthesis_III	2	0.00577060270593739	0.999817488230928	OVER-enriched
Cluster9	[PMN]_purine_deoxyribonucleosides_salvage	2	0.00383042652031634	0.999905605775195	OVER-enriched
Cluster9	[PMN]_pyridoxal_5'-phosphate_salvage_I	1	0.0314118957362988	0.999667042373951	OVER-enriched
Cluster9	[PMN]_pyrimidine_deoxyribonucleotide_phosphorylation	2	0.00577060270593739	0.999817488230928	OVER-enriched
Cluster9	[PMN]_pyrimidine_deoxyribonucleotides_<i>de_novo</i>_biosynthesis_II	2	0.0205499143111139	0.998640212191144	OVER-enriched
Cluster9	[PMN]_seleno-amino_acid_detoxification_and_volatilization_III	1	0.0210522496995493	0.999888228535528	OVER-enriched
Cluster9	[PMN]_siroheme_biosynthesis	1	0.0416621146755946	0.999338761081586	OVER-enriched
Cluster9	[PMN]_S-methyl-L-methionine_cycle	1	0.0416621146755946	0.999338761081586	OVER-enriched
Cluster9	[PMN]_starch_biosynthesis	3	0.0031705979207523	0.999792484199746	OVER-enriched
Cluster9	[PMN]_sucrose_biosynthesis_I_(from_photosynthesis)	3	0.00870820471704706	0.999162084249616	OVER-enriched
Cluster9	[PMN]_sucrose_biosynthesis_II	2	0.0352418060196599	0.996829402079248	OVER-enriched
Cluster9	[PMN]_sucrose_degradation_II_(sucrose_synthase)	4	0.00356377464342193	0.999592773650184	OVER-enriched
Cluster9	[PMN]_sucrose_degradation_III_(sucrose_invertase)	3	0.00178247106437425	0.999906414876839	OVER-enriched
Cluster9	[PMN]_superpathway_of_L-isoleucine_biosynthesis_I	2	0.00383042652031634	0.999905605775195	OVER-enriched
Cluster9	[PMN]_superpathway_of_L-threonine_biosynthesis	2	0.00383042652031634	0.999905605775195	OVER-enriched
Cluster9	[PMN]_superpathway_of_pyrimidine_deoxyribonucleotides_<i>de_novo</i>_biosynthesis_(E._coli)	2	0.0205499143111139	0.998640212191144	OVER-enriched
Cluster9	[PMN]_TCA_cycle_II_(plants_and_fungi)	3	0.00507821929458754	0.999602255398887	OVER-enriched
Cluster9	[PMN]_tetrapyrrole_biosynthesis_I_(from_glutamate)	2	0.00300019712131388	0.999936571204775	OVER-enriched
Cluster9	[PMN]_UTP_and_CTP_<i>de_novo</i>_biosynthesis	2	0.00807007856871301	0.999688598313236	OVER-enriched
Cluster9	[Roux_et_al]_Cluster_10	12	0.000131033929123853	0.999969209532674	OVER-enriched
Cluster9	[Roux_et_al]_Cluster_11	112	1.77718718317196e-62	1	OVER-enriched
Cluster9	[Roux_et_al]_Cluster_12	90	3.80592909420786e-64	1	OVER-enriched
Cluster9	[Roux_et_al]_Cluster_13	68	1.88838843284334e-22	1	OVER-enriched
Cluster9	[Roux_et_al]_Cluster_2	7	0.984780702252788	0.0339373628457344	UNDER-enriched
Cluster9	[Roux_et_al]_Cluster_4	5	0.998502967104646	0.00472163967103306	UNDER-enriched
Cluster9	[Roux_et_al]_Cluster_5	36	0.00487163123592844	0.997204323332412	OVER-enriched
Cluster9	[Roux_et_al]_Cluster_6	44	1.25615716866247e-22	1	OVER-enriched
Cluster9	[Roux_et_al]_Cluster_7	7	0.0207239865741617	0.993429360014281	OVER-enriched
Cluster9	[Roux_et_al]_Cluster_8	16	2.57304375008396e-07	0.999999954305171	OVER-enriched
Cluster9	[Roux_et_al]_Cluster_9	31	1.45553842767352e-11	0.999999999997031	OVER-enriched
Cluster9	Cabeza_et_al_2014	46	7.581261804037e-09	0.99999999735078	OVER-enriched
Cluster9	MtrunA17SRI	43	1.84063213819572e-10	0.999999999945776	OVER-enriched
Cluster9	MtrunA17SRI_NDD	25	1.25306209856955e-11	0.999999999997985	OVER-enriched
Cluster9	MtrunA17SRI_NRU	32	2.58211491924946e-11	0.99999999999444	OVER-enriched
Cluster9	Roux_et_al_2014	434	2.10583039334332e-173	1	OVER-enriched
Cluster9	Ruffel_et_al_2008	63	2.40826130100549e-32	1	OVER-enriched
MetaClusterA	[MAnn]_chitinase_glucanase_PR	16	0.0118297086373151	0.994687534139172	OVER-enriched
MetaClusterA	[MAnn]_Cyclin	5	0.980996480714946	0.0470356561230652	UNDER-enriched
MetaClusterA	[MAnn]_GRP	11	0.00513489219272264	0.998340880371938	OVER-enriched
MetaClusterA	[MAnn]_NCR	26	0.999955328973782	9.27492196429818e-05	UNDER-enriched
MetaClusterA	[MAnn]_Senescence	11	0.00197463018638885	0.999444649964202	OVER-enriched
MetaClusterA	[PMN]_adenine_and_adenosine_salvage_II	4	0.00400848030357927	0.999636624444353	OVER-enriched
MetaClusterA	[PMN]_adenosine_nucleotides_degradation_I	6	0.0112043357393547	0.997499168404818	OVER-enriched
MetaClusterA	[PMN]_adenosine_ribonucleotides_<i>de_novo</i>_biosynthesis	1	0.992386432755128	0.0462065837649285	UNDER-enriched
MetaClusterA	[PMN]_aerobic_respiration_I_(cytochrome_c)	4	0.984248030221486	0.0434316816324606	UNDER-enriched
MetaClusterA	[PMN]_benzoate_biosynthesis_I_(CoA-dependent,_&beta-oxidative)	13	0.0190980074523559	0.991750892259538	OVER-enriched
MetaClusterA	[PMN]_benzoate_biosynthesis_III_(CoA-dependent,_non-&beta-oxidative)	5	0.00969097696434315	0.998310795409893	OVER-enriched
MetaClusterA	[PMN]_biochanin_A_conjugates_interconversion	8	0.00079770464189564	0.999859458081441	OVER-enriched
MetaClusterA	[PMN]_cardiolipin_biosynthesis_II	3	0.0105714271196627	0.999202937880478	OVER-enriched
MetaClusterA	[PMN]_CDP-diacylglycerol_biosynthesis_I	5	0.0478654786278759	0.986593291605125	OVER-enriched
MetaClusterA	[PMN]_cellulose_biosynthesis	8	0.00702937162694807	0.998137801448421	OVER-enriched
MetaClusterA	[PMN]_ceramide_degradation	3	0.00638241354817363	0.999637582116275	OVER-enriched
MetaClusterA	[PMN]_choline_biosynthesis_III	5	0.0262454438324003	0.993865161697839	OVER-enriched
MetaClusterA	[PMN]_CO<sub>2</sub>_fixation_into_oxaloacetate_(anaplerotic)	5	0.00154407755030929	0.999844149829164	OVER-enriched
MetaClusterA	[PMN]_cytokinin-<i>O</i>-glucosides_biosynthesis	4	0.0114564479520657	0.998455922449691	OVER-enriched
MetaClusterA	[PMN]_daphnetin_modification	6	0.000256039187459846	0.999977735184662	OVER-enriched
MetaClusterA	[PMN]_D-galactose_detoxification	4	0.00150278615027144	0.999908661911228	OVER-enriched
MetaClusterA	[PMN]_diacylglycerol_and_triacylglycerol_biosynthesis	11	0.00919297842882661	0.996758466835686	OVER-enriched
MetaClusterA	[PMN]_diacylglycerol_biosynthesis_(PUFA_enrichment_in_oilseed)	2	0.014902863743327	0.999623123387483	OVER-enriched
MetaClusterA	[PMN]_fatty_acid_&beta-oxidation_II_(peroxisome)	7	0.00118020401518801	0.999810722842207	OVER-enriched
MetaClusterA	[PMN]_fatty_acid_beta-oxidation_V_(unsaturated,_odd_number,_di-isomerase-dependent)	5	0.0043651866419566	0.999398099640478	OVER-enriched
MetaClusterA	[PMN]_geranylgeranyl_diphosphate_biosynthesis	2	0.028379847760687	0.998574120274033	OVER-enriched
MetaClusterA	[PMN]_glutathione-peroxide_redox_reactions	3	0.0400850916295639	0.994058960133428	OVER-enriched
MetaClusterA	[PMN]_glycine_biosynthesis_III	4	0.0367515099588936	0.992414752607824	OVER-enriched
MetaClusterA	[PMN]_glycolysis_IV_(plant_cytosol)	1	0.992386432755128	0.0462065837649285	UNDER-enriched
MetaClusterA	[PMN]_guanosine_nucleotides_degradation_II	4	0.0245171610305286	0.995634813358043	OVER-enriched
MetaClusterA	[PMN]_hispidol_and_hispidol_4'-<i>O</i>-&beta-<i>D</i>-glucoside_biosynthesis	4	0.0302701182774007	0.994179950021806	OVER-enriched
MetaClusterA	[PMN]_isoflavonoid_biosynthesis_I	9	0.00588159184951797	0.998333699745531	OVER-enriched
MetaClusterA	[PMN]_isoflavonoid_biosynthesis_II	5	0.00758524739217571	0.998769463298158	OVER-enriched
MetaClusterA	[PMN]_jasmonic_acid_biosynthesis	11	0.00304125760298748	0.999089869362047	OVER-enriched
MetaClusterA	[PMN]_L-alanine_degradation_II_(to_D-lactate)	3	0.0307730775123843	0.995991519696421	OVER-enriched
MetaClusterA	[PMN]_L-asparagine_biosynthesis_I	2	0.0450514691238454	0.996627584284051	OVER-enriched
MetaClusterA	[PMN]_L-asparagine_biosynthesis_II	2	0.0450514691238454	0.996627584284051	OVER-enriched
MetaClusterA	[PMN]_L-glutamine_biosynthesis_III	10	0.00271239005379073	0.999261245298477	OVER-enriched
MetaClusterA	[PMN]_L-glutamine_degradation_I	7	0.000159470501274229	0.999983320018991	OVER-enriched
MetaClusterA	[PMN]_L-isoleucine_degradation_I	2	0.0450514691238454	0.996627584284051	OVER-enriched
MetaClusterA	[PMN]_L-leucine_degradation_I	8	5.59511050458266e-06	0.999999619321848	OVER-enriched
MetaClusterA	[PMN]_L-nicotianamine_biosynthesis	2	0.028379847760687	0.998574120274033	OVER-enriched
MetaClusterA	[PMN]_long-chain_fatty_acid_activation	7	0.000480487598520597	0.99993628372674	OVER-enriched
MetaClusterA	[PMN]_L-phenylalanine_biosynthesis_III_(cytosolic,_plants)	3	0.0307730775123843	0.995991519696421	OVER-enriched
MetaClusterA	[PMN]_L-proline_degradation	3	0.00638241354817363	0.999637582116275	OVER-enriched
MetaClusterA	[PMN]_L-valine_degradation_I	4	0.0151351653654683	0.997740345581441	OVER-enriched
MetaClusterA	[PMN]_monoacylglycerol_metabolism_(yeast)	4	0.0114564479520657	0.998455922449691	OVER-enriched
MetaClusterA	[PMN]_NAD/NADH_phosphorylation_and_dephosphorylation	3	0.986566730275345	0.0426354023609337	UNDER-enriched
MetaClusterA	[PMN]_nonaprenyl_diphosphate_biosynthesis_II	2	0.00521887232278721	1	OVER-enriched
MetaClusterA	[PMN]_oleate_biosynthesis_I_(plants)	8	0.00296680646322103	0.999332674064327	OVER-enriched
MetaClusterA	[PMN]_palmitate_biosynthesis_II_(bacteria_and_plants)	8	0.0050820557911194	0.998734592736392	OVER-enriched
MetaClusterA	[PMN]_phosphate_acquisition	7	0.0412692095771632	0.985684732635956	OVER-enriched
MetaClusterA	[PMN]_phosphatidylcholine_acyl_editing	14	0.000187216947782751	0.999951863937357	OVER-enriched
MetaClusterA	[PMN]_phosphatidylglycerol_biosynthesis_I_(plastidic)	3	0.00638241354817363	0.999637582116275	OVER-enriched
MetaClusterA	[PMN]_phosphatidylglycerol_biosynthesis_II_(non-plastidic)	3	0.00638241354817363	0.999637582116275	OVER-enriched
MetaClusterA	[PMN]_phospholipases	13	0.00419294705820466	0.998524647283377	OVER-enriched
MetaClusterA	[PMN]_photorespiration	8	0.00128778644116936	0.999752074628397	OVER-enriched
MetaClusterA	[PMN]_pyrimidine_deoxyribonucleosides_salvage	4	0.00255043840440656	0.999806779167397	OVER-enriched
MetaClusterA	[PMN]_pyrimidine_ribonucleosides_salvage_I	3	0.0400850916295639	0.994058960133428	OVER-enriched
MetaClusterA	[PMN]_pyrimidine_ribonucleosides_salvage_II	3	0.000376876612517322	1	OVER-enriched
MetaClusterA	[PMN]_soybean_saponin_I_biosynthesis	1	0.991792694039435	0.0491690547320524	UNDER-enriched
MetaClusterA	[PMN]_spermidine_biosynthesis_I	5	0.0121657143128972	0.997733235081319	OVER-enriched
MetaClusterA	[PMN]_spermine_biosynthesis	5	0.000363375555647495	0.999976933890442	OVER-enriched
MetaClusterA	[PMN]_stachyose_biosynthesis	7	0.000159470501274229	0.999983320018991	OVER-enriched
MetaClusterA	[PMN]_stachyose_degradation	7	0.00118020401518801	0.999810722842207	OVER-enriched
MetaClusterA	[PMN]_stearate_biosynthesis_II_(bacteria_and_plants)	8	0.00357640370445868	0.999166783881111	OVER-enriched
MetaClusterA	[PMN]_suberin_monomers_biosynthesis	12	0.0159401198735925	0.993569509404575	OVER-enriched
MetaClusterA	[PMN]_superoxide_radicals_degradation	3	0.0227436983497428	0.997449561595593	OVER-enriched
MetaClusterA	[PMN]_superpathway_of_geranylgeranyl_diphosphate_biosynthesis_II_(via_MEP)	2	0.028379847760687	0.998574120274033	OVER-enriched
MetaClusterA	[PMN]_superpathway_of_geranylgeranyldiphosphate_biosynthesis_I_(via_mevalonate)	2	0.028379847760687	0.998574120274033	OVER-enriched
MetaClusterA	[PMN]_superpathway_of_L-asparagine_biosynthesis	2	0.0450514691238454	0.996627584284051	OVER-enriched
MetaClusterA	[PMN]_superpathway_of_phylloquinol_biosynthesis	2	0.0450514691238454	0.996627584284051	OVER-enriched
MetaClusterA	[PMN]_ternatin_C3_biosynthesis	3	0.0400850916295639	0.994058960133428	OVER-enriched
MetaClusterA	[PMN]_thiosulfate_disproportionation_IV_(rhodanese)	2	0.028379847760687	0.998574120274033	OVER-enriched
MetaClusterA	[PMN]_UDP-&alpha-D-galactose_biosynthesis	3	0.00638241354817363	0.999637582116275	OVER-enriched
MetaClusterA	[PMN]_UDP-&alpha-D-glucuronate_biosynthesis_(from_<i>myo</i>-inositol)	3	0.00142587972596699	0.999972791091966	OVER-enriched
MetaClusterA	[PMN]_UDP-&beta-L-arabinose_biosynthesis_I_(from_UDP-&alpha-D-xylose)	2	0.014902863743327	0.999623123387483	OVER-enriched
MetaClusterA	[PMN]_UDP-sugars_interconversion	7	0.0295541828579096	0.990507921685659	OVER-enriched
MetaClusterA	[PMN]_umbelliferone_biosynthesis	4	0.0245171610305286	0.995634813358043	OVER-enriched
MetaClusterA	[PMN]_unsaturated,_even_numbered_fatty_acid_&beta-oxidation	4	0.0245171610305286	0.995634813358043	OVER-enriched
MetaClusterA	[PMN]_urate_conversion_to_allantoin_I	3	0.0105714271196627	0.999202937880478	OVER-enriched
MetaClusterA	[Roux_et_al]_Cluster_1	81	4.92863874681723e-06	0.999997299788551	OVER-enriched
MetaClusterA	[Roux_et_al]_Cluster_11	197	5.89510736009833e-18	1	OVER-enriched
MetaClusterA	[Roux_et_al]_Cluster_12	145	3.13275945509329e-25	1	OVER-enriched
MetaClusterA	[Roux_et_al]_Cluster_13	309	4.87337334203969e-59	1	OVER-enriched
MetaClusterA	[Roux_et_al]_Cluster_2	163	4.10475183301131e-12	0.999999999997849	OVER-enriched
MetaClusterA	[Roux_et_al]_Cluster_3	118	5.74622613398545e-21	1	OVER-enriched
MetaClusterA	[Roux_et_al]_Cluster_4	192	2.41973883963475e-20	1	OVER-enriched
MetaClusterA	[Roux_et_al]_Cluster_5	289	3.40919754704964e-25	1	OVER-enriched
MetaClusterA	[Roux_et_al]_Cluster_6	143	1.17133219625668e-34	1	OVER-enriched
MetaClusterA	[Roux_et_al]_Cluster_7	84	5.0532665433835e-33	1	OVER-enriched
MetaClusterA	[Roux_et_al]_Cluster_8	107	1.4908113190914e-44	1	OVER-enriched
MetaClusterA	[Roux_et_al]_Cluster_9	65	0.0118807417642765	0.991758066862998	OVER-enriched
MetaClusterA	Cabeza_et_al_2014	401	7.09364190266607e-105	1	OVER-enriched
MetaClusterA	MtrunA17SRI	173	7.61391701825985e-14	0.999999999999961	OVER-enriched
MetaClusterA	MtrunA17SRI_NDD	52	0.00026286521283604	0.999856450315268	OVER-enriched
MetaClusterA	MtrunA17SRI_NRU	109	7.5161146125043e-13	0.999999999999675	OVER-enriched
MetaClusterA	Roux_et_al_2014	1922	0	1	OVER-enriched
MetaClusterA	Ruffel_et_al_2008	143	4.76493072426664e-19	1	OVER-enriched
MetaClusterB	[MAnn]_ACC_oxidase	5	0.0310763992388003	0.992208027938879	OVER-enriched
MetaClusterB	[Mann]_core_histone	35	1.46917986646387e-20	1	OVER-enriched
MetaClusterB	[MAnn]_Cyclin	19	0.00099149016406849	0.99961977818319	OVER-enriched
MetaClusterB	[MAnn]_Cystein_protease	2	0.997933021801215	0.0101068512396433	UNDER-enriched
MetaClusterB	[MAnn]_GRP	25	6.23109262234564e-15	0.999999999999999	OVER-enriched
MetaClusterB	[MAnn]_Leghemoglobin	8	6.44332694895768e-08	0.999999998200496	OVER-enriched
MetaClusterB	[MAnn]_NCR	257	3.4101847690302e-134	1	OVER-enriched
MetaClusterB	[MAnn]_nodulin	24	1.35337759785509e-07	0.999999967967688	OVER-enriched
MetaClusterB	[PMN]_<i>trans</i>-zeatin_biosynthesis	6	0.0375682856176293	0.988437067001042	OVER-enriched
MetaClusterB	[PMN]_acetaldehyde_biosynthesis_I	5	0.00256797351764015	0.999683185544867	OVER-enriched
MetaClusterB	[PMN]_acetyl-CoA_biosynthesis_III_(from_citrate)	2	0.0316511861731374	0.99805170588093	OVER-enriched
MetaClusterB	[PMN]_adenine_and_adenosine_salvage_VI	2	0.0197700293515102	0.999184252287764	OVER-enriched
MetaClusterB	[PMN]_adenosine_deoxyribonucleotides_<i>de_novo</i>_biosynthesis	2	0.0456152187122901	0.996276878905168	OVER-enriched
MetaClusterB	[PMN]_adenosine_ribonucleotides_<i>de_novo</i>_biosynthesis	8	0.0393786880472372	0.985115142625253	OVER-enriched
MetaClusterB	[PMN]_aerobic_respiration_I_(cytochrome_c)	17	0.00152115157631804	0.999430563932906	OVER-enriched
MetaClusterB	[PMN]_aerobic_respiration_III_(alternative_oxidase_pathway)	18	0.000313376470127195	0.999895358791872	OVER-enriched
MetaClusterB	[PMN]_ammonia_assimilation_cycle_I	4	0.0129915770172744	0.99809413208898	OVER-enriched
MetaClusterB	[PMN]_arachidonate_biosynthesis_IV_(8-detaturase,_lower_eukaryotes)	2	0.0456152187122901	0.996276878905168	OVER-enriched
MetaClusterB	[PMN]_baicalein_degradation_(hydrogen_peroxide_detoxification)	4	0.0129915770172744	0.99809413208898	OVER-enriched
MetaClusterB	[PMN]_D-<i>myo</i>-inositol_(1,4,5)-trisphosphate_biosynthesis	8	0.0335086858849821	0.987748028517069	OVER-enriched
MetaClusterB	[PMN]_ethylene_biosynthesis_I_(plants)	10	7.96767262161244e-06	0.999999051570031	OVER-enriched
MetaClusterB	[PMN]_eugenol_and_isoeugenol_biosynthesis	3	0.0473304253208235	0.992137821601093	OVER-enriched
MetaClusterB	[PMN]_fatty_acid_&alpha-oxidation_I	5	0.00691645869771282	0.998870464570595	OVER-enriched
MetaClusterB	[PMN]_flavonoid_biosynthesis	9	0.039960309461328	0.983789817178705	OVER-enriched
MetaClusterB	[PMN]_GDP-mannose_biosynthesis	3	0.0388729438375557	0.994108191089078	OVER-enriched
MetaClusterB	[PMN]_gluconeogenesis_III	10	0.00503512259682635	0.998465896845412	OVER-enriched
MetaClusterB	[PMN]_glycolysis_I_(from_glucose_6-phosphate)	15	2.72670477891845e-05	0.999993764751587	OVER-enriched
MetaClusterB	[PMN]_glycolysis_IV_(plant_cytosol)	16	1.00266785078036e-06	0.999999819913691	OVER-enriched
MetaClusterB	[PMN]_glycyrrhetinate_biosynthesis	7	0.00199775872699691	0.999631496130063	OVER-enriched
MetaClusterB	[PMN]_guanosine_deoxyribonucleotides_<i>de_novo</i>_biosynthesis_I	2	0.0456152187122901	0.996276878905168	OVER-enriched
MetaClusterB	[PMN]_guanosine_ribonucleotides_<i>de_novo</i>_biosynthesis	3	0.0245164023063535	0.997005868262339	OVER-enriched
MetaClusterB	[PMN]_L-<i>N<sup>&delta</sup></i>-acetylornithine_biosynthesis	3	0.0388729438375557	0.994108191089078	OVER-enriched
MetaClusterB	[PMN]_L-arginine_biosynthesis_I_(via_L-ornithine)	6	7.74013624825743e-06	0.999999722817491	OVER-enriched
MetaClusterB	[PMN]_L-arginine_biosynthesis_II_(acetyl_cycle)	7	0.000105139125741473	0.999989369344788	OVER-enriched
MetaClusterB	[PMN]_L-ascorbate_biosynthesis_I_(L-galactose_pathway)	6	0.00084954634637014	0.999894860874259	OVER-enriched
MetaClusterB	[PMN]_L-asparagine_biosynthesis_I	2	0.0316511861731374	0.99805170588093	OVER-enriched
MetaClusterB	[PMN]_L-asparagine_biosynthesis_II	2	0.0316511861731374	0.99805170588093	OVER-enriched
MetaClusterB	[PMN]_L-glutamine_biosynthesis_III	7	0.0283712023524483	0.990846765202557	OVER-enriched
MetaClusterB	[PMN]_L-glutamine_degradation_I	5	0.00338210743517995	0.999548774667963	OVER-enriched
MetaClusterB	[PMN]_L-histidine_biosynthesis	3	0.0312619127006401	0.995720128876506	OVER-enriched
MetaClusterB	[PMN]_L-homoserine_biosynthesis	4	0.000173467143307212	0.999995658410133	OVER-enriched
MetaClusterB	[PMN]_L-lysine_biosynthesis_VI	6	0.00084954634637014	0.999894860874259	OVER-enriched
MetaClusterB	[PMN]_L-methionine_biosynthesis_II	3	0.0388729438375557	0.994108191089078	OVER-enriched
MetaClusterB	[PMN]_L-methionine_salvage_cycle_I_(bacteria_and_plants)	2	0.0456152187122901	0.996276878905168	OVER-enriched
MetaClusterB	[PMN]_L-methionine_salvage_cycle_II_(plants)	4	0.0198607631175083	0.99661789256482	OVER-enriched
MetaClusterB	[PMN]_L-proline_biosynthesis_I	2	0.0456152187122901	0.996276878905168	OVER-enriched
MetaClusterB	[PMN]_L-proline_biosynthesis_III	2	0.0456152187122901	0.996276878905168	OVER-enriched
MetaClusterB	[PMN]_L-serine_biosynthesis	3	0.00194829411906952	0.999939283225653	OVER-enriched
MetaClusterB	[PMN]_mannitol_biosynthesis	2	0.0316511861731374	0.99805170588093	OVER-enriched
MetaClusterB	[PMN]_monoacylglycerol_metabolism_(yeast)	3	0.0388729438375557	0.994108191089078	OVER-enriched
MetaClusterB	[PMN]_NAD/NADH_phosphorylation_and_dephosphorylation	15	0.00194003545469336	0.99930991208342	OVER-enriched
MetaClusterB	[PMN]_nitrate_reduction_II_(assimilatory)	5	0.00436635145482224	0.999373775819818	OVER-enriched
MetaClusterB	[PMN]_palmitate_biosynthesis_II_(bacteria_and_plants)	6	0.0241626445067753	0.993345048848778	OVER-enriched
MetaClusterB	[PMN]_pentose_phosphate_pathway_(oxidative_branch)_I	4	0.0161988396325465	0.99743202648236	OVER-enriched
MetaClusterB	[PMN]_phosphatidylcholine_biosynthesis_II	3	0.0388729438375557	0.994108191089078	OVER-enriched
MetaClusterB	[PMN]_phosphatidylcholine_biosynthesis_III	4	0.0029941317376609	0.999740669733451	OVER-enriched
MetaClusterB	[PMN]_phospholipases	9	0.0459252453245396	0.980864811095087	OVER-enriched
MetaClusterB	[PMN]_phytochelatins_biosynthesis	3	0.000213501330716239	1	OVER-enriched
MetaClusterB	[PMN]_pinobanksin_biosynthesis	6	0.00147508502863101	0.99979193016853	OVER-enriched
MetaClusterB	[PMN]_plant_sterol_biosynthesis	5	0.0236377111632388	0.994525143381424	OVER-enriched
MetaClusterB	[PMN]_pyrimidine_deoxyribonucleotides_<i>de_novo</i>_biosynthesis_II	4	0.0337095485061727	0.993083541302287	OVER-enriched
MetaClusterB	[PMN]_pyruvate_decarboxylation_to_acetyl_CoA	4	0.0198607631175083	0.99661789256482	OVER-enriched
MetaClusterB	[PMN]_pyruvate_fermentation_to_ethanol_II	8	9.54237871707741e-05	0.999988139604316	OVER-enriched
MetaClusterB	[PMN]_rosmarinic_acid_biosynthesis_II	2	0.0456152187122901	0.996276878905168	OVER-enriched
MetaClusterB	[PMN]_Rubisco_shunt	9	0.00998238098695514	0.99685233098801	OVER-enriched
MetaClusterB	[PMN]_S-adenosyl-L-methionine_biosynthesis	2	0.0456152187122901	0.996276878905168	OVER-enriched
MetaClusterB	[PMN]_soybean_saponin_I_biosynthesis	9	0.0135210479439578	0.995503495778903	OVER-enriched
MetaClusterB	[PMN]_starch_biosynthesis	10	2.78181271986994e-06	0.999999715687187	OVER-enriched
MetaClusterB	[PMN]_stearate_biosynthesis_II_(bacteria_and_plants)	6	0.0188556393121995	0.995115514216838	OVER-enriched
MetaClusterB	[PMN]_sucrose_biosynthesis_II	5	0.0236377111632388	0.994525143381424	OVER-enriched
MetaClusterB	[PMN]_sucrose_degradation_II_(sucrose_synthase)	11	0.000666357902642658	0.999835907902201	OVER-enriched
MetaClusterB	[PMN]_sucrose_degradation_III_(sucrose_invertase)	7	0.000283702407324149	0.999964804627625	OVER-enriched
MetaClusterB	[PMN]_superpathway_of_acetyl-CoA_biosynthesis	2	0.0316511861731374	0.99805170588093	OVER-enriched
MetaClusterB	[PMN]_superpathway_of_L-asparagine_biosynthesis	2	0.0316511861731374	0.99805170588093	OVER-enriched
MetaClusterB	[PMN]_superpathway_of_phospholipid_biosynthesis_II_(plants)	2	0.0316511861731374	0.99805170588093	OVER-enriched
MetaClusterB	[PMN]_superpathway_of_phylloquinol_biosynthesis	2	0.0316511861731374	0.99805170588093	OVER-enriched
MetaClusterB	[PMN]_superpathway_of_pyrimidine_deoxyribonucleotides_<i>de_novo</i>_biosynthesis_(E._coli)	4	0.0337095485061727	0.993083541302287	OVER-enriched
MetaClusterB	[PMN]_TCA_cycle_II_(plants_and_fungi)	5	0.0447166192282871	0.987520936160378	OVER-enriched
MetaClusterB	[PMN]_tetrapyrrole_biosynthesis_I_(from_glutamate)	3	0.00952149291166542	0.999265594308229	OVER-enriched
MetaClusterB	[PMN]_UMP_biosynthesis_I	6	1.61612200598274e-05	0.999999277433595	OVER-enriched
MetaClusterB	[PMN]_urea_cycle	7	1.13826206925077e-05	0.99999928822643	OVER-enriched
MetaClusterB	[PMN]_very_long_chain_fatty_acid_biosynthesis_II	7	0.0115629329989585	0.996930804748621	OVER-enriched
MetaClusterB	[PMN]_vitamin_E_biosynthesis_(tocopherols)	3	0.0473304253208235	0.992137821601093	OVER-enriched
MetaClusterB	[PMN]_wogonin_metabolism	3	0.0245164023063535	0.997005868262339	OVER-enriched
MetaClusterB	[Roux_et_al]_Cluster_1	134	3.60739347454731e-35	1	OVER-enriched
MetaClusterB	[Roux_et_al]_Cluster_10	152	1.39043508427885e-100	1	OVER-enriched
MetaClusterB	[Roux_et_al]_Cluster_11	303	9.98625879577471e-85	1	OVER-enriched
MetaClusterB	[Roux_et_al]_Cluster_12	181	2.53102498073232e-56	1	OVER-enriched
MetaClusterB	[Roux_et_al]_Cluster_13	157	4.91795230992e-10	0.999999999725451	OVER-enriched
MetaClusterB	[Roux_et_al]_Cluster_2	286	2.6386938323313e-85	1	OVER-enriched
MetaClusterB	[Roux_et_al]_Cluster_3	131	1.48681064529039e-35	1	OVER-enriched
MetaClusterB	[Roux_et_al]_Cluster_4	195	2.41218503532174e-31	1	OVER-enriched
MetaClusterB	[Roux_et_al]_Cluster_5	281	7.14131015517262e-36	1	OVER-enriched
MetaClusterB	[Roux_et_al]_Cluster_6	139	3.72873525210479e-41	1	OVER-enriched
MetaClusterB	[Roux_et_al]_Cluster_7	56	2.91139123879947e-17	1	OVER-enriched
MetaClusterB	[Roux_et_al]_Cluster_8	50	1.51505712876657e-10	0.999999999952129	OVER-enriched
MetaClusterB	[Roux_et_al]_Cluster_9	199	2.06641373988163e-82	1	OVER-enriched
MetaClusterB	Cabeza_et_al_2014	301	6.63544652195388e-67	1	OVER-enriched
MetaClusterB	MtrunA17SRI	297	2.08691244087549e-89	1	OVER-enriched
MetaClusterB	MtrunA17SRI_NDA	38	4.85575470256796e-12	0.99999999999892	OVER-enriched
MetaClusterB	MtrunA17SRI_NDD	166	2.69472586393631e-88	1	OVER-enriched
MetaClusterB	MtrunA17SRI_NRU	192	6.15968354266009e-70	1	OVER-enriched
MetaClusterB	Roux_et_al_2014	2264	0	1	OVER-enriched
MetaClusterB	Ruffel_et_al_2008	304	4.14675743776648e-145	1	OVER-enriched
OthersClusters	[MAnn]_chitinase_glucanase_PR	13	3.10735755169265e-06	0.999999470825806	OVER-enriched
OthersClusters	[MAnn]_NCR	6	0.998310665378402	0.00487158530006481	UNDER-enriched
OthersClusters	[MAnn]_Senescence	6	0.00160563631191745	0.999743506322483	OVER-enriched
OthersClusters	[PMN]_benzoate_biosynthesis_I_(CoA-dependent,_&beta-oxidative)	7	0.00575121952572398	0.998600059411407	OVER-enriched
OthersClusters	[PMN]_Calvin-Benson-Bassham_cycle	7	0.000646375103823156	0.999895022763254	OVER-enriched
OthersClusters	[PMN]_choline_biosynthesis_I	4	0.00851546399771093	0.998785050104056	OVER-enriched
OthersClusters	[PMN]_crepenynate_biosynthesis	1	0.0445554934953788	0.999492774275356	OVER-enriched
OthersClusters	[PMN]_flavonoid_biosynthesis	9	5.93171274791223e-05	0.999990930746082	OVER-enriched
OthersClusters	[PMN]_flavonoid_biosynthesis_(in_equisetum)	8	0.000130391181707118	0.999980786770198	OVER-enriched
OthersClusters	[PMN]_GDP-L-galactose_biosynthesis	1	0.0445554934953788	0.999492774275356	OVER-enriched
OthersClusters	[PMN]_gluconeogenesis_III	5	0.0156224470747934	0.996555514167615	OVER-enriched
OthersClusters	[PMN]_lotaustralin_degradation	4	0.00161272547635428	0.999861859362008	OVER-enriched
OthersClusters	[PMN]_phaselate_biosynthesis	4	0.0463410629286799	0.98868439274256	OVER-enriched
OthersClusters	[PMN]_phenylpropanoid_biosynthesis,_initial_reactions	2	0.020242895729165	0.998784029245171	OVER-enriched
OthersClusters	[PMN]_phosphatidate_metabolism,_as_a_signaling_molecule	4	0.0260365996483402	0.994727361559663	OVER-enriched
OthersClusters	[PMN]_phosphatidylcholine_biosynthesis_II	2	0.0335591590925287	0.997244725240833	OVER-enriched
OthersClusters	[PMN]_phosphatidylcholine_biosynthesis_III	2	0.0243759827865772	0.99835599602919	OVER-enriched
OthersClusters	[PMN]_phosphatidylcholine_biosynthesis_IV	2	0.0164375107342979	0.999134329289306	OVER-enriched
OthersClusters	[PMN]_phospholipases	5	0.0330800517569262	0.991094834575752	OVER-enriched
OthersClusters	[PMN]_photosynthesis_light_reactions	5	0.0209033285353827	0.995024698570603	OVER-enriched
OthersClusters	[PMN]_putrescine_biosynthesis_III	1	0.0445554934953788	0.999492774275356	OVER-enriched
OthersClusters	[PMN]_pyruvate_fermentation_to_lactate	1	0.0445554934953788	0.999492774275356	OVER-enriched
OthersClusters	[PMN]_sphingolipid_biosynthesis_(plants)	3	0.0223137167400991	0.997023776711087	OVER-enriched
OthersClusters	[PMN]_superpathway_of_thiamine_diphosphate_biosynthesis_III_(eukaryotes)	1	0.0445554934953788	0.999492774275356	OVER-enriched
OthersClusters	[PMN]_thiazole_biosynthesis_III_(eukaryotes)	1	0.0445554934953788	0.999492774275356	OVER-enriched
OthersClusters	[PMN]_UDP-&alpha-D-galacturonate_biosynthesis_I_(from_UDP-D-glucuronate)	2	0.00987956403786556	0.999626895726905	OVER-enriched
OthersClusters	[PMN]_very_long_chain_fatty_acid_biosynthesis_I	4	0.0463410629286799	0.98868439274256	OVER-enriched
OthersClusters	[PMN]_xylan_biosynthesis	2	0.0438605630591736	0.995761375117329	OVER-enriched
OthersClusters	[PMN]_xyloglucan_biosynthesis	7	5.95221110610231e-06	0.999999578351398	OVER-enriched
OthersClusters	[Roux_et_al]_Cluster_1	51	8.24941811886995e-14	0.999999999999978	OVER-enriched
OthersClusters	[Roux_et_al]_Cluster_11	87	2.14310395019266e-16	1	OVER-enriched
OthersClusters	[Roux_et_al]_Cluster_2	74	5.61606548601779e-13	0.999999999999799	OVER-enriched
OthersClusters	[Roux_et_al]_Cluster_3	44	1.10248738726586e-10	0.999999999967462	OVER-enriched
OthersClusters	[Roux_et_al]_Cluster_4	58	1.82049342280684e-06	0.999999133355098	OVER-enriched
OthersClusters	[Roux_et_al]_Cluster_5	98	4.2861080412117e-11	0.999999999980682	OVER-enriched
OthersClusters	[Roux_et_al]_Cluster_7	19	7.6310100771576e-06	0.999997960801497	OVER-enriched
OthersClusters	[Roux_et_al]_Cluster_9	26	0.00645075276604772	0.996588549372801	OVER-enriched
OthersClusters	Cabeza_et_al_2014	158	1.47696612865511e-52	1	OVER-enriched
OthersClusters	MtrunA17SRI	77	1.2073421480216e-13	0.999999999999957	OVER-enriched
OthersClusters	MtrunA17SRI_NRD	2	0.988258401305386	0.0450167121286851	UNDER-enriched
OthersClusters	MtrunA17SRI_NRU	64	5.25652138314578e-20	1	OVER-enriched
OthersClusters	Roux_et_al_2014	549	1.98328878709073e-72	1	OVER-enriched
OthersClusters	Ruffel_et_al_2008	41	2.21126711575755e-05	0.999989974022181	OVER-enriched
